# Supplementary material for: Spliceosomal mutation drives melanoma tumorigenesis via lineage-specific RAS activation
Source: Sci Adv. 2026 May 1;12(18):eadz8289. doi: 10.1126/sciadv.adz8289 (PMC13134632; doi:10.1126/sciadv.adz8289)
Supplement: Supplementary file 2 — Tables S1 to S8 [file sciadv.adz8289_tables_s1_to_s8.zip]

Archive with 8 entries (8 files):
- adz8289_table_s1.xlsx
- adz8289_table_s2.xlsx
- adz8289_table_s3.xlsx
- adz8289_table_s4.xlsx
- adz8289_table_s5.xlsx
- adz8289_table_s6.xlsx
- adz8289_table_s7.xlsx
- adz8289_table_s8.xlsx
