# Supplementary material for: Spliceosomal mutation drives melanoma tumorigenesis via lineage-specific RAS activation
Source: Sci Adv. 2026 May 1;12(18):eadz8289. doi: 10.1126/sciadv.adz8289 (PMC13134632; doi:10.1126/sciadv.adz8289)
Supplement: Supplementary file 2 — Tables S1 to S8 [file sciadv.adz8289_tables_s1_to_s8.zip › adz8289_table_s1.xlsx]

## Sheet: Supplementary Table S1
Supplementary Table S1 | Information of pan-cancer/cell line SF3B1 mutated samples
Sample type	Resource	Project ID	Tumor type	SF3B1 mutatio	ID	TCGA ID	GEO accession
Patients	CUMC	GSE92626 / GSE116391	CLL	K700E	CUMC_CLL_K700E_1	NA	GSM2433763
				K700E	CUMC_CLL_K700E_2	NA	GSM3230537
				K700E	CUMC_CLL_K700E_3	NA	GSM2433764
				K700E	CUMC_CLL_K700E_4	NA	GSM2433765
				K700E	CUMC_CLL_K700E_5	NA	GSM3230538
				K700E	CUMC_CLL_K700E_6	NA	GSM2433730
	ICGC	CHRONIC LYMPHOCYTIC LEUKEMIA - ES		K700E	ICGC_CLL_K700E_1	NA	NA
				K700E	ICGC_CLL_K700E_2	NA	NA
				K700E	ICGC_CLL_K700E_3	NA	NA
				K700E	ICGC_CLL_K700E_4	NA	NA
				K700E	ICGC_CLL_K700E_5	NA	NA
				K700E	ICGC_CLL_K700E_6	NA	NA
	GEO	GSE114922	MDS	K700E	Oxford_MDS_K700E_1	NA	GSM3167364
				K700E	Oxford_MDS_K700E_10	NA	GSM3167313
				K700E	Oxford_MDS_K700E_11	NA	GSM3167341
				K700E	Oxford_MDS_K700E_12	NA	GSM3167373
				K700E	Oxford_MDS_K700E_13	NA	GSM3167362
				K700E	Oxford_MDS_K700E_14	NA	GSM3167350
				K700E	Oxford_MDS_K700E_15	NA	GSM3167389
				K700E	Oxford_MDS_K700E_16	NA	GSM3167287
				K700E	Oxford_MDS_K700E_17	NA	GSM3167388
				K700E	Oxford_MDS_K700E_18	NA	GSM3167359
				K700E	Oxford_MDS_K700E_19	NA	GSM3167375
				K700E	Oxford_MDS_K700E_2	NA	GSM3167391
				K700E	Oxford_MDS_K700E_3	NA	GSM3167297
				K700E	Oxford_MDS_K700E_4	NA	GSM3167343
				K700E	Oxford_MDS_K700E_5	NA	GSM3167308
				K700E	Oxford_MDS_K700E_6	NA	GSM3167311
				K700E	Oxford_MDS_K700E_7	NA	GSM3167294
				K700E	Oxford_MDS_K700E_8	NA	GSM3167344
				K700E	Oxford_MDS_K700E_9	NA	GSM3167377
	TGGA	TCGA-SKCM	SKCM	R625C	TCGA_SKCM_R625C_1	TCGA-DA-A3F8-06A	NA
				R625C	TCGA_SKCM_R625C_2	TCGA-ER-A19S-06A	NA
				R625H	TCGA_SKCM_R625H_1	TCGA-ER-A2NF-06A	NA
				R625H	TCGA_SKCM_R625H_2	TCGA-ER-A3ES-06A	NA
				R625H	TCGA_SKCM_R625H_3	TCGA-RP-A690-06A	NA
		TCGA-SKCM	UVM	R625C	TCGA_UVM_R625C_1	TCGA-V4-A9EA-01A	NA
				R625C	TCGA_UVM_R625C_2	TCGA-V4-A9EW-01A	NA
				R625C	TCGA_UVM_R625C_3	TCGA-VD-A8K9-01A	NA
				R625C	TCGA_UVM_R625C_4	TCGA-VD-A8KA-01B	NA
				R625C	TCGA_UVM_R625C_5	TCGA-YZ-A985-01A	NA
				R625H	TCGA_UVM_R625H_1	TCGA-V4-A9E9-01A	NA
				R625H	TCGA_UVM_R625H_2	TCGA-V4-A9EJ-01A	NA
				R625H	TCGA_UVM_R625H_3	TCGA-V4-A9ES-01A	NA
				R625H	TCGA_UVM_R625H_4	TCGA-V4-A9EZ-01A	NA
				R625H	TCGA_UVM_R625H_5	TCGA-V4-A9F4-01A	NA
				R625H	TCGA_UVM_R625H_6	TCGA-VD-A8KH-01A	NA
				R625H	TCGA_UVM_R625H_7	TCGA-WC-A885-01A	NA
				R625H	TCGA_UVM_R625H_8	TCGA-WC-AA9E-01A	NA
Cell lines	Inhouse	NA	K562	K700E	k562-k700e-1	NA	NA
				K700E	k562-k700e-2	NA	NA
				K700E	k562-k700e-3	NA	NA
				R625H	k562-R625h-1	NA	NA
				R625H	k562-R625h-2	NA	NA
				R625H	k562-R625h-3	NA	NA
				WT	k562-wt-1	NA	NA
				WT	k562-wt-2	NA	NA
				WT	k562-wt-3	NA	NA
			NHM	K700E	SF3B1-K700E-1	NA	NA
				K700E	SF3B1-K700E-2	NA	NA
				K700E	SF3B1-K700E-3	NA	NA
				R625H	SF3B1-R625H-1	NA	NA
				R625H	SF3B1-R625H-2	NA	NA
				R625H	SF3B1-R625H-3	NA	NA
				WT	SF3B1-WT-1	NA	NA
				WT	SF3B1-WT-2	NA	NA
				WT	SF3B1-WT-3	NA	NA
Abbreviations	Full nane
CLL	Chronic Lymphocytic Leukemia
CUMC	Columbia University Medical Center
GEO	Gene Expression Omnibus
ICGC	International Cancer Genome Consortium
MDS	Myelodysplastic Syndromes
SKCM	Skin Cutaneous Melanoma
TCGA	The Cancer Genome Atlas
UVM	Uveal Melanoma
NHM	Normal human melanocytes
