# Supplementary material for: Spliceosomal mutation drives melanoma tumorigenesis via lineage-specific RAS activation
Source: Sci Adv. 2026 May 1;12(18):eadz8289. doi: 10.1126/sciadv.adz8289 (PMC13134632; doi:10.1126/sciadv.adz8289)
Supplement: Supplementary file 2 — Tables S1 to S8 [file sciadv.adz8289_tables_s1_to_s8.zip › adz8289_table_s2.xlsx]

## Sheet: Supplementary Table S2
Supplementary Table S2 | Cryptic 3' splice sites in pan-cancer SF3B1 mutated samples and corresponding PSI matrix
Column A:The genomic coordinate or identifier of the cryptic 3' splice site events
Column B: Chromosome where the event is located
Column C: Genomic start coordinate of the event
Column D: Genomic end coordinate of the event
Column E: DNA strand of the event (+ or –)
Column F: Distance (in nucleotides) between the cryptic splice site and the associated canonical splice site
Column G: Gene associated with the event
Column H: Top 30 events (yes or no). Splicing events were filtered for significance (p-value < 0.05, MUT vs WT) and then ranked by ΔPSI to select the top 30.
Column I: Statistical significance (p-value) of splicing difference between mutant and wild-type samples
Column J: Statistical significance (p-value) of splicing difference between SF3B1 R625 and K700 mutant samples
Column K: Mean percent spliced-in (PSI) value for wild-type samples
Column L: Mean PSI value for all mutant samples
Column M: Mean PSI value for for SF3B1 R625 mutant samples
Column N: Mean PSI value for for SF3B1 K700 mutant samples
Column O: Difference in PSI between R625 and K700 mutations
Column P: Difference in PSI between mutant and wild-type samples
Column Q-DW: PSI value of all pan-cancer samples
Events id	Chromosome	Start	End	Strand	Distance (nt)	Gene Symbol	Top 30 events	P-value (MUT vs WT)	P-value (R625 vs K700)	WT PSI Value	Mutant PSI Value	R625 PSI Value	K700 PSI Value	ΔPSI (R625-K700)	ΔPSI (MUT-WT)	TCGA_UVM_WT_12	TCGA_UVM_WT_7	TCGA_UVM_WT_9	TCGA_UVM_WT_15	TCGA_UVM_WT_8	TCGA_UVM_WT_5	TCGA_UVM_WT_3	TCGA_UVM_WT_16	TCGA_UVM_WT_14	TCGA_UVM_WT_2	TCGA_UVM_WT_13	TCGA_UVM_WT_1	TCGA_UVM_WT_10	TCGA_UVM_WT_6	TCGA_UVM_WT_4	TCGA_UVM_WT_11	TCGA_SKCM_WT_1	TCGA_SKCM_WT_5	TCGA_SKCM_WT_4	TCGA_SKCM_WT_3	TCGA_SKCM_WT_2	Oxford_MDS_WT_10	Oxford_MDS_WT_19	Oxford_MDS_WT_7	Oxford_MDS_WT_16	Oxford_MDS_WT_18	Oxford_MDS_WT_12	Oxford_MDS_WT_4	Oxford_MDS_WT_14	Oxford_MDS_WT_1	Oxford_MDS_WT_11	Oxford_MDS_WT_15	Oxford_MDS_WT_9	Oxford_MDS_WT_3
chr1:100477090-100480840:+	chr1	100477090	100480840	+	17	SLC35A3	no	0.000322441	0.574662	0.00549312	0.0832856	0.0693693	0.0904426	-0.0210733	0.0777925	0	0	0	0	0	0	0	0	0	0	0	0	0	0	0	0	0	0	0	0	0	0	0	0	0	0	0	0	0	0.291667	0	0	0	0
chr1:100606071-100606400:+	chr1	100606071	100606400	+	7	TRMT13	no	7.96759e-07	0.0109699	0.0485065	0.23413	0.117956	0.293877	-0.175921	0.185623	0	0	0	0	0	0	0	0	1	0	0	0	0	0	0	0	0	0	0.0625	0	0	0	0	0	0	0.03125	0	0	0	0	0.0666667	0	0	0
chr1:101387398-101427190:+	chr1	101387398	101427190	+	193	SLC30A7	no	0.000351619	0.000136032	0.00158046	0.0472698	0	0.0715799	-0.0715799	0.0456893	0	0	0	0	0	0	0	0	0	0	0	0	0	0	0	0	0	0	0	0	0	0	0	0	0	0	0	0	0	0	0	0	0	0
chr1:101458311-101460665:-	chr1	101458311	101460665	-	14	DPH5	yes	2.33494e-25	0.000150008	0.00370148	0.548533	0.71869	0.461023	0.257667	0.544831	0	0	0	0	0.0114943	0.0147059	0	0.0070922	0	0	0.00657895	0	0	0	0	0	0	0	0.0102041	0	0	0	0.0183486	0.0122699	0.00558659	0.00684931	0	0.025974	0	0	0	0.0291971	0.00662252	0
chr1:109235490-109235804:+	chr1	109235490	109235804	+	407	PRPF38B	no	0.000525914	0.680298	0.0210973	0.128589	0.150132	0.117509	0.0326228	0.107492	0	0	0	0	0	0	0	0	0	0	0	0	0	0.125	0	0	0	0.142857	0	0	0	0.0416667	0.0197368	0	0	0.0108696	0	0.0175439	0	0.111111	0	0	0.0652174	0
chr1:109235490-109236193:+	chr1	109235490	109236193	+	18	PRPF38B	no	2.44427e-07	0.0105166	0.00562745	0.146299	0.065873	0.18766	-0.121787	0.140671	0	0	0	0	0.0909091	0	0	0	0	0	0	0	0	0	0	0	0	0	0	0	0	0	0.00666667	0	0	0.0520833	0	0	0	0	0	0	0	0
chr1:109480839-109482257:-	chr1	109480839	109482257	-	798	CLCC1	no	6.05196e-05	0.114456	0.0100962	0.0686548	0.10685	0.0490117	0.057838	0.0585586	0.0769231	0	0	0	0	0	0	0.05	0	0	0	0	0.0555556	0	0	0	0	0	0.0212766	0	0	0.0123457	0.0196078	0	0	0	0	0	0	0	0	0.129032	0	0
chr1:113247768-113249699:-	chr1	113247768	113249699	-	22	RHOC	no	0.00115336	0.00116911	0	0.0193344	0.0526556	0.0021978	0.0504578	0.0193344	0	0	0	0	0	0	0	0	0	0	0	0	0	0	0	0	0	0	0	0	0	0	0	0	0	0	0	0	0	0	0	0	0	0
chr1:113247812-113249699:-	chr1	113247812	113249699	-	21	RHOC	no	0.00426103	0.00491894	0	0.038828	0.108154	0.0031746	0.10498	0.038828	0	0	0	0	0	0	0	0	0	0	0	0	0	0	0	0	0	0	0	0	0	0	0	0	0	0	0	0	0	0	0	0	0	0
chr1:113659059-113661834:+	chr1	113659059	113661834	+	20	LRIG2	no	0.00241481	0.0627824	0.000542014	0.018204	0.0378638	0.00809329	0.0297705	0.017662	0	0	0	0	0	0	0	0	0	0	0	0	0	0	0	0	0	0	0	0	0	0	0	0	0	0	0	0	0	0	0	0	0	0
chr1:116936346-116937712:+	chr1	116936346	116937712	+	19	ATP1A1	no	0.00620308	0.231721	0.00131323	0.00546029	0.00371073	0.00636007	-0.00264934	0.00414706	0	0	0	0	0.000727008	0.000302297	0	0.000639386	0	0	0	0	0	0.000438404	0.000243546	0.000329924	0.000287274	0	0	0	0.000406669	0.00961539	0	0	0	0	0	0	0	0	0	0	0	0
chr1:1178547-1178823:-	chr1	1178547	1178823	-	14	C1QTNF12	no	1.23326e-05	0.000191354	0.0283251	0.287727	0.558925	0.148254	0.410671	0.259402	0	0	0	0.166667	0	0	0	0	0	0	0	0	0	0	0	0.142857	0	0	0	0	0	0	0	0	0	0	0	1	0	0	0	0	0	0
chr1:12008125-12009813:+	chr1	12008125	12009813	+	16	PLOD1	no	0.181252	0.182849	0.000957854	0.00274127	0.00452053	0.00182622	0.00269431	0.00178342	0	0	0	0	0	0	0	0	0	0	0	0	0	0	0	0	0	0	0	0	0	0	0	0	0	0	0	0	0	0	0	0	0	0
chr1:120277390-120277729:+	chr1	120277390	120277729	+	188	PHGDH	no	0.0169621	0.201813	0.000522845	0.0477443	0.0222756	0.0608425	-0.0385669	0.0472214	0	0	0	0	0	0	0	0	0	0	0	0.00389105	0	0	0	0	0.00380228	0	0	0	0.00297619	0	0	0	0.0027137	0	0	0	0	0	0	0.0148778	0	0
chr1:1233509-1233749:-	chr1	1233509	1233749	-	15	ACAP3	no	2.83362e-06	0.0193136	0.000923428	0.048479	0.0826745	0.0308927	0.0517818	0.0475555	0	0	0.0232558	0	0	0	0	0	0.030303	0	0	0	0	0	0	0	0	0	0	0	0	0	0	0	0	0	0	0	0	0	0	0	0	0
chr1:14109327-14112993:+	chr1	14109327	14112993	+	16	PRDM2	no	0.0198894	0.423957	0.00316513	0.0265821	0.0175151	0.0312452	-0.0137301	0.023417	0	0	0.0294118	0	0	0	0	0	0	0	0	0	0	0	0	0	0.0144928	0	0.03125	0	0	0	0	0	0	0	0	0	0	0	0	0	0	0
chr1:144917657-144917818:-	chr1	144917657	144917818	-	20	PDE4DIP	no	0.00381631	0.207228	0.00029315	0.00843821	0.00396825	0.010737	-0.00676879	0.00814506	0	0	0	0	0	0	0	0	0	0	0	0	0	0	0	0	0	0	0	0	0	0	0	0	0	0	0	0	0	0	0	0	0	0
chr1:145096622-145103893:+	chr1	145096622	145103893	+	14	NBPF20	no	0.00158097	0.114476	0.000791712	0.00586366	0.00993973	0.0037674	0.00617233	0.00507195	0	0	0	0	0	0	0	0	0	0	0	0	0	0	0	0	0	0	0	0	0	0	0	0	0	0	0	0	0	0	0	0	0	0
chr1:145109685-145112354:+	chr1	145109685	145112354	+	18	NBPF20	no	7.85004e-06	0.118192	0.00272088	0.00958821	0.00720899	0.0108118	-0.00360282	0.00686733	0	0	0.00526316	0.00719425	0.00200803	0	0.0140845	0	0.0097561	0	0	0	0.00478469	0.00243902	0.00522193	0.00505051	0	0.004	0.00965251	0.00172117	0	0	0	0	0	0.00373134	0	0.00444444	0	0	0	0	0	0
chr1:145587007-145587348:-	chr1	145587007	145587348	-	50	NUDT17	no	4.10657e-06	0.571399	0	0.0355102	0.0303646	0.0381565	-0.00779193	0.0355102	0	0	0	0	0	0	0	0	0	0	0	0	0	0	0	0	0	0	0	0	0	0	0	0	0	0	0	0	0	0	0	0	0	0
chr1:145601639-145601747:-	chr1	145601639	145601747	-	16	POLR3C	no	5.16145e-08	0.0167228	0.0132305	0.0555327	0.0362551	0.0654469	-0.0291918	0.0423022	0	0	0	0	0.00769231	0	0	0	0	0	0.015625	0	0.0117647	0	0.0197368	0	0	0	0	0.016129	0	0.0205128	0.00591716	0.00904977	0.0139373	0	0	0.0123967	0.012987	0.0162162	0	0	0.0240964	0.0833333
chr1:150318968-150321619:+	chr1	150318968	150321619	+	13	PRPF3	no	0.0011941	0.0154607	0.000365448	0.00442014	0.00978313	0.00166203	0.0081211	0.00405469	0	0	0	0	0	0	0	0	0	0	0	0	0	0	0	0	0	0	0	0	0	0	0	0	0	0.00613497	0	0	0	0	0	0	0	0
chr1:150478182-150479301:+	chr1	150478182	150479301	+	90	TARS2	no	4.67659e-06	0.0131251	0.000528814	0.0109802	0.0187002	0.00700996	0.0116903	0.0104514	0	0	0	0	0	0	0	0	0	0	0	0	0	0	0	0	0	0	0	0	0	0	0	0	0	0	0.00671141	0	0	0	0	0	0	0
chr1:150807141-150808755:-	chr1	150807141	150808755	-	24	ARNT	no	0.000301118	0.0140346	0.00580597	0.0209121	0.0102927	0.0263735	-0.0160808	0.0151061	0	0	0	0	0	0	0	0	0	0	0	0	0.0208333	0	0	0	0	0	0	0	0	0.0731707	0	0	0.0625	0	0	0.03125	0	0	0	0	0	0
chr1:150807182-150808755:-	chr1	150807182	150808755	-	65	ARNT	no	0.00111035	0.0110283	0	0.00566431	0.00113379	0.00799429	-0.00686051	0.00566431	0	0	0	0	0	0	0	0	0	0	0	0	0	0	0	0	0	0	0	0	0	0	0	0	0	0	0	0	0	0	0	0	0	0
chr1:150974780-150978787:-	chr1	150974780	150978787	-	133	MINDY1	no	6.75018e-06	0.000120824	0.073139	0.264091	0.398026	0.19521	0.202816	0.190952	0	0	0	0.666667	0.333333	0	0	0	0	0	0	0.142857	0	0	0	0.0952381	0	0.142857	0.666667	0.444444	0	0	0	0	0	0	0	0	0	0	0	0	0	0
chr1:151552209-151553405:+	chr1	151552209	151553405	+	12	TUFT1	no	0.0547424	0.321298	0	0.00304929	0.00584795	0.00160998	0.00423798	0.00304929	0	0	0	0	0	0	0	0	0	0	0	0	0	0	0	0	0	0	0	0	0	0	0	0	0	0	0	0	0	0	0	0	0	0
chr1:153631363-153631594:+	chr1	153631363	153631594	+	19	SNAPIN	no	0.000481197	0.000704892	0.00447468	0.0181828	0.00572152	0.0245914	-0.0188699	0.0137081	0	0	0	0	0	0	0	0	0	0	0	0.00746269	0.00787402	0.00543478	0	0.00507614	0.00719425	0.00625	0	0	0	0.0215054	0.0129032	0	0	0.0163934	0	0	0	0.0249221	0	0	0	0
chr1:153751362-153751571:+	chr1	153751362	153751571	+	18	SLC27A3	no	9.75115e-08	0.000174253	0.00067108	0.0482023	0.093012	0.0251574	0.0678546	0.0475312	0	0	0	0	0	0	0	0	0	0	0	0	0	0	0	0	0	0.00126422	0.00257069	0	0	0	0	0	0	0	0	0	0	0	0	0	0	0
chr1:153912311-153912631:-	chr1	153912311	153912631	-	30	DENND4B	no	0.117921	0.445433	0	0.0100394	0.00501714	0.0126223	-0.00760511	0.0100394	0	0	0	0	0	0	0	0	0	0	0	0	0	0	0	0	0	0	0	0	0	0	0	0	0	0	0	0	0	0	0	0	0	0
chr1:153913197-153913379:-	chr1	153913197	153913379	-	114	DENND4B	no	0.019516	0.299367	0.00102603	0.00383752	0.00233069	0.00461247	-0.00228178	0.0028115	0	0	0	0	0.0212766	0	0	0	0	0	0	0	0	0	0	0	0	0	0	0	0	0	0	0	0	0	0	0	0	0	0	0	0	0
chr1:153941653-153941789:+	chr1	153941653	153941789	+	20	CREB3L4	no	2.02236e-06	0.00525912	0	0.046268	0.0201832	0.059683	-0.0394998	0.046268	0	0	0	0	0	0	0	0	0	0	0	0	0	0	0	0	0	0	0	0	0	0	0	0	0	0	0	0	0	0	0	0	0	0
chr1:153957373-153958588:-	chr1	153957373	153958588	-	115	RAB13	no	0.00140052	0.037354	0	0.00172235	0.00370146	0.000704526	0.00299694	0.00172235	0	0	0	0	0	0	0	0	0	0	0	0	0	0	0	0	0	0	0	0	0	0	0	0	0	0	0	0	0	0	0	0	0	0
chr1:154192437-154192817:-	chr1	154192437	154192817	-	23	C1orf43	no	0.00155827	0.736428	3.40067e-05	0.00502174	0.00447114	0.00530491	-0.000833774	0.00498773	0	0	0	0	0	0	0	0	0	0	0	0	0	0	0	0	0	0	0	0	0	0	0	0	0	0	0	0	0	0	0	0	0	0
chr1:154229911-154231419:+	chr1	154229911	154231419	+	33	UBAP2L	no	1.1182e-05	0.134434	0.00114635	0.00787093	0.0103435	0.00659934	0.00374413	0.00672458	0	0	0.00283286	0	0	0	0	0	0	0	0	0	0	0	0	0	0	0	0.00243902	0.00601504	0	0	0.015	0	0.00316456	0	0	0	0	0	0	0	0	0
chr1:154306742-154306958:+	chr1	154306742	154306958	+	20	ATP8B2	no	0.000379142	0.33344	0.000331565	0.0784088	0.102276	0.0661343	0.0361414	0.0780772	0	0	0	0	0	0	0	0	0	0	0	0	0	0	0	0	0	0	0	0	0	0	0	0	0	0	0	0	0	0	0	0	0	0
chr1:154317262-154317429:+	chr1	154317262	154317429	+	17	ATP8B2	no	0.0405946	0.134582	0.0160616	0.0596186	0.028466	0.0756399	-0.0471739	0.0435569	0	0	0	0	0	0	0	0	0	0	0.019802	0	0	0	0	0	0	0	0.005	0.00882353	0	0	0	0	0	0	0	0	0	0.142857	0	0	0.25	0
chr1:155237978-155238083:-	chr1	155237978	155238083	-	60	CLK2	no	0.000189985	0.0069833	0.000396118	0.0130824	0.00405557	0.0177247	-0.0136692	0.0126863	0	0	0	0	0	0	0	0	0	0	0	0	0	0	0	0	0	0	0	0	0	0	0	0	0	0	0	0	0	0	0	0	0	0
chr1:155237989-155238083:-	chr1	155237989	155238083	-	71	CLK2	no	0.000147099	5.55322e-05	0.00787271	0.0797637	0.00638831	0.1175	-0.111111	0.0718909	0	0	0	0	0	0	0	0	0	0	0	0	0	0	0	0	0	0	0	0	0	0	0	0	0	0	0	0.03125	0	0	0.0769231	0	0	0
chr1:155237999-155238083:-	chr1	155237999	155238083	-	81	CLK2	no	0.000118491	0.000294591	0.00176547	0.0224483	0.00369229	0.0320943	-0.028402	0.0206829	0.0204082	0	0	0	0	0	0	0	0	0	0	0	0	0	0	0	0	0	0	0	0	0	0	0	0	0	0.0212766	0	0.0222222	0	0	0	0	0
chr1:155282187-155287710:+	chr1	155282187	155287710	+	21	FDPS	no	6.38898e-09	0.88176	0.00119866	0.02707	0.0263618	0.0274342	-0.00107241	0.0258713	0	0	0	0	0.00384615	0	0	0	0	0	0	0	0	0	0	0	0.0022779	0	0	0	0	0	0	0	0	0.00361991	0.00782998	0.00103199	0	0	0	0	0.00352113	0
chr1:155630725-155631097:-	chr1	155630725	155631097	-	20	YY1AP1	no	1.60707e-10	2.05553e-06	0.00675186	0.116117	0.218793	0.0633125	0.155481	0.109365	0	0	0	0	0	0	0	0	0.0119048	0.015625	0	0.0181818	0	0	0.02	0	0.0185185	0	0.0148148	0	0	0.012987	0.0225564	0	0.00787402	0.0340136	0	0.028777	0	0	0	0	0	0.00719425
chr1:155701207-155701714:+	chr1	155701207	155701714	+	20	DAP3	no	0.00010757	0.116891	0.000755682	0.00580442	0.00917353	0.00407173	0.0051018	0.00504874	0	0	0	0	0.003367	0	0	0	0	0	0	0	0	0	0	0	0	0	0	0.00179211	0	0	0	0	0	0	0	0	0	0	0	0	0	0
chr1:156128278-156128492:+	chr1	156128278	156128492	+	17	SEMA4A	no	0.00424617	0.206698	0.015654	0.0858683	0.139783	0.058141	0.0816415	0.0702143	0	0	0	0	0	0	0	0	0	0	0.2	0	0	0	0	0.2	0	0	0	0	0	0	0	0	0	0	0	0.037037	0	0	0	0	0	0
chr1:156532467-156532925:-	chr1	156532467	156532925	-	9	IQGAP3	no	4.77838e-08	0.0544023	0	0.301452	0.441799	0.229274	0.212525	0.301452	0	0	0	0	0	0	0	0	0	0	0	0	0	0	0	0	0	0	0	0	0	0	0	0	0	0	0	0	0	0	0	0	0	0
chr1:156552963-156553113:+	chr1	156552963	156553113	+	16	TTC24	no	3.34697e-09	2.78468e-12	0.0126814	0.348643	0.0042735	0.525748	-0.521474	0.335962	0	0	0	0	0	0	0	0	0	0	0	0	0	0	0	0	0	0	0	0	0	0.0454545	0	0	0.0232558	0.0220588	0.0851064	0	0	0	0	0	0.0178571	0
chr1:156705702-156706410:+	chr1	156705702	156706410	+	13	RRNAD1	no	3.35579e-06	0.022677	0.132608	0.210148	0.243956	0.192762	0.0511945	0.0775401	0.18	0.202703	0.146739	0.19084	0.176471	0.209302	0.192771	0.148649	0.15894	0.1	0.291262	0.216981	0.142857	0.180412	0.244444	0.17033	0.128788	0.149425	0.1	0.156069	0.0895522	0.118421	0.230769	0.0377358	0.184211	0.104478	0.0512821	0.232877	0.145455	0.105263	0.27027	0	0.136364	0.205128
chr1:157667132-157667448:-	chr1	157667132	157667448	-	12	FCRL3	no	0.017801	0.0049345	0.00898753	0.0772686	0	0.117007	-0.117007	0.0682811	0	0	0	0	0	0	0	0	0	0	0	0	0	0	0	0	0	0	0	0	0	0	0	0	0	0	0	0	0	0	0	0	0	0
chr1:160265956-160267132:-	chr1	160265956	160267132	-	16	COPA	no	0.000683346	0.000189135	0.000448655	0.00453343	0.000199852	0.00676212	-0.00656227	0.00408477	0	0	0	0	0	0	0	0	0	0	0	0	0	0	0	0	0	0	0.00167224	0	0	0	0	0	0	0	0	0	0	0	0	0	0.00649351	0
chr1:160305131-160309698:-	chr1	160305131	160309698	-	18	COPA	no	0.00011073	0.0544437	2.84042e-05	0.00669127	0.00312222	0.00852679	-0.00540457	0.00666287	0	0	0	0	0	0	0	0	0	0	0	0	0	0	0	0	0	0	0	0.00164745	0	0	0	0	0	0	0	0	0	0	0	0	0	0
chr1:160459272-160459987:-	chr1	160459272	160459987	-	311	SLAMF6	no	0.0620589	0.0203502	0.00350181	0.0187172	0	0.0283432	-0.0283432	0.0152154	0	0	0	0	0	0	0	0	0	0	0	0	0	0	0	0	0	0	0	0	0	0	0	0	0	0	0	0	0	0	0	0	0	0
chr1:161127108-161127388:+	chr1	161127108	161127388	+	18	UFC1	no	1.89719e-09	0.00227593	0.00112817	0.00646929	0.00986952	0.00472059	0.00514893	0.00534111	0.00172712	0.0042735	0	0.00223714	0	0	0	0	0	0.00115607	0	0	0	0.00126582	0.000752445	0	0	0	0.00187266	0	0	0.00070922	0	0.00146843	0	0.0017762	0.00233645	0.000865801	0.00106496	0.00666667	0.00193798	0	0.00302115	0
chr1:165619202-165620230:+	chr1	165619202	165620230	+	20	MGST3	no	5.89884e-10	0.250383	0.000678564	0.0147152	0.0171328	0.0134719	0.00366083	0.0140367	0	0	0	0	0.00129366	0.00125156	0.00202429	0.000946074	0	0.000994036	0.00135501	0	0	0.00132363	0.00283889	0.000607903	0	0	0	0.00259202	0	0	0	0	0	0	0	0.00162338	0	0.00138696	0	0	0	0
chr1:16803043-16803424:-	chr1	16803043	16803424	-	43	CROCCP3	no	0.000107863	0.0428682	0.0221362	0.194084	0.0925926	0.246279	-0.153687	0.171948	0	0	0.333333	0	0	0	0	0	0	0	0	0	0.333333	0	0	0	0	0	0	0	0	0	0	0	0	0	0	0	0	0	0	0	0	0
chr1:16890700-16891301:-	chr1	16890700	16891301	-	18	NBPF1	no	0.000138625	0.331807	0.00120416	0.0256833	0.0351012	0.0208398	0.0142613	0.0244791	0	0	0	0	0	0	0	0	0	0	0	0	0	0	0	0	0	0.047619	0	0	0	0	0	0	0	0	0	0	0	0	0	0	0	0
chr1:173735429-173743423:+	chr1	173735429	173743423	+	20	KLHL20	no	3.93817e-08	0.000509684	0.00031348	0.0496884	0.0195962	0.0651644	-0.0455682	0.049375	0	0	0	0	0	0	0	0	0	0	0	0	0	0	0	0	0	0	0	0	0	0	0	0	0	0	0	0	0	0	0	0	0	0
chr1:173833237-173833394:-	chr1	173833237	173833394	-	23	GAS5	no	0.000851849	0.261742	0.00341759	0.00491126	0.00526269	0.00473053	0.000532159	0.00149367	0.00263585	0	0.00332427	0.00267261	0.00370981	0.00487488	0.00280112	0.0018159	0.00113852	0.00237154	0.0014111	0.00145279	0.00285171	0.000350754	0.00256657	0.00231415	0.00294241	0.0105263	0.00678541	0.00141044	0.00458453	0.00455927	0.00263962	0.0017864	0.00290461	0.00256937	0.00362319	0.00240327	0.000805802	0.00220334	0.00125353	0.00400822	0.00243309	0.00220832
chr1:173834439-173834608:-	chr1	173834439	173834608	-	18	GAS5	no	0.000458861	0.323522	0.000142209	0.000497673	0.000599891	0.000445104	0.000154787	0.000355465	0.000316456	0	0	0	0	0	0	0	0	0.000993049	0	0	0	0	0	0	0.000679348	0	0	0.0026455	0	0.000886001	0	0.000145285	0.000670129	0	0	0	0	0	0	0	0	0
chr1:173834704-173834994:-	chr1	173834704	173834994	-	18	GAS5	no	0.000206669	0.115782	0.000602123	0.00115388	0.00139462	0.00103007	0.000364558	0.000551755	0.000373274	0	0.000724463	0.000840689	0.00114778	0.000763747	0.000761615	0.000794642	0.000574878	0.000324044	0.000829325	0.000817494	0.000484731	0.000266738	0.000966884	0.000447728	0.000629525	0	0.000761035	0	0.00102722	0.00136219	0.000887508	0.000167574	0.000342085	0	0.00196207	0.00050344	0.00370828	0	0	0	0	0
chr1:174245074-174247734:+	chr1	174245074	174247734	+	16	RABGAP1L	no	0.0207001	0.0198594	0	0.00266973	0	0.00404274	-0.00404274	0.00266973	0	0	0	0	0	0	0	0	0	0	0	0	0	0	0	0	0	0	0	0	0	0	0	0	0	0	0	0	0	0	0	0	0	0
chr1:179318078-179319411:+	chr1	179318078	179319411	+	19	SOAT1	no	6.13591e-09	0.00410718	0.000602212	0.0889868	0.0458778	0.111157	-0.0652793	0.0883846	0	0	0	0	0	0	0	0	0	0	0	0	0	0.00892857	0	0	0	0	0.00263158	0	0	0	0	0	0	0	0	0	0	0	0	0	0	0
chr1:179835005-179846373:-	chr1	179835005	179846373	-	15	TOR1AIP2	no	2.35424e-16	0.125171	0.00343258	0.271298	0.333556	0.239279	0.0942772	0.267865	0	0	0	0	0	0	0	0	0	0	0	0	0	0	0	0	0	0	0	0.0107527	0	0	0	0	0	0.0338983	0.05	0	0.0169492	0	0.0363636	0	0	0
chr1:179835005-179846827:-	chr1	179835005	179846827	-	15	TOR1AIP2	no	4.25136e-06	0.143726	0	0.197574	0.111111	0.24204	-0.130929	0.197574	0	0	0	0	0	0	0	0	0	0	0	0	0	0	0	0	0	0	0	0	0	0	0	0	0	0	0	0	0	0	0	0	0	0
chr1:180242544-180243071:-	chr1	180242544	180243071	-	10	ACBD6	no	1.11593e-05	0.937285	0.0172414	0.251121	0.24537	0.254079	-0.00870834	0.23388	0	0	0	0	0	0	0	0	0	0	0	0	0	0	0	0	0	0	0	0	0	0	0	0	0	0	0	0	0	0	0	0	0	1
chr1:185056773-185060696:+	chr1	185056773	185060696	+	14	RNF2	no	2.40844e-13	0.0186959	0.0294504	0.218443	0.156235	0.250436	-0.0942004	0.188993	0	0	0	0	0.05	0	0	0.0714286	0	0.0357143	0.0217391	0	0.0416667	0	0.0238095	0	0	0.0344828	0.0238095	0.0229885	0.0392157	0.0212766	0.0833333	0	0	0.0833333	0.0151515	0	0	0	0	0	0.113208	0.285714
chr1:186300729-186301326:-	chr1	186300729	186301326	-	15	TPR	no	8.89516e-14	0.126491	0.00155029	0.0887597	0.0717184	0.0975237	-0.0258053	0.0872094	0	0	0.00671141	0	0	0	0	0	0	0	0	0	0	0	0.00574713	0	0.00280899	0	0.0140845	0.00784314	0.00462963	0	0	0	0	0	0	0	0	0	0	0	0	0
chr1:186316609-186319354:-	chr1	186316609	186319354	-	18	TPR	no	0.000287852	0.726359	4.88424e-05	0.0157762	0.0183023	0.0144771	0.00382513	0.0157274	0	0	0	0	0	0	0	0	0	0	0	0	0	0	0	0	0	0	0	0	0	0	0	0	0	0	0	0	0	0	0	0	0	0
chr1:186323003-186324541:-	chr1	186323003	186324541	-	20	TPR	no	4.00868e-05	0.310781	0.0112069	0.240864	0.166667	0.279022	-0.112356	0.229657	0	0	0	0	0	0	0	0	0	0	0	0	0	0	0	0	0	0	0	0	0	0	0	0	0	0	0	0	0	0	0	0	0	0
chr1:186324918-186325417:-	chr1	186324918	186325417	-	17	TPR	no	3.80942e-12	0.0323448	0.00093397	0.116045	0.0721421	0.138624	-0.066482	0.115111	0	0	0	0	0	0	0	0	0	0	0	0	0	0	0	0	0	0	0	0	0	0	0	0	0	0	0	0	0.00724638	0	0.0111111	0	0	0
chr1:186329517-186329896:-	chr1	186329517	186329896	-	20	TPR	no	0.00365304	0.000290642	0.00201218	0.0135001	0	0.020443	-0.020443	0.0114879	0	0	0	0	0	0	0	0	0	0	0	0	0	0	0	0	0	0	0	0	0	0	0	0	0	0	0.0115607	0	0	0	0	0	0	0.0714286
chr1:19480449-19481411:-	chr1	19480449	19481411	-	15	UBR4	no	2.90674e-08	0.108353	0.0502485	0.215031	0.175121	0.235557	-0.0604353	0.164783	0	0	0.037037	0.5	0	0	0	0	0	0	0	0	0	0	0.0434783	0.0833333	0.025	0	0.031746	0	0.0384615	0	0	0	0.0526316	0	0.0769231	0	0	0	0	0	0	0
chr1:200623694-200623933:-	chr1	200623694	200623933	-	15	DDX59	no	7.98793e-05	0.0159265	0	0.186822	0.0555556	0.254331	-0.198776	0.186822	0	0	0	0	0	0	0	0	0	0	0	0	0	0	0	0	0	0	0	0	0	0	0	0	0	0	0	0	0	0	0	0	0	0
chr1:201827682-201827969:+	chr1	201827682	201827969	+	13	IPO9	no	3.06139e-07	0.00197566	0.000319285	0.0181851	0.00796217	0.0234425	-0.0154804	0.0178658	0	0	0	0	0	0	0	0	0	0	0	0	0	0	0	0	0	0	0	0	0	0	0	0	0	0.0185185	0	0	0	0	0	0	0	0
chr1:202122979-202123313:-	chr1	202122979	202123313	-	15	PTPN7	no	3.10304e-06	3.87933e-13	0.0249407	0.0879971	0.000833708	0.132824	-0.13199	0.0630564	0	0	0	0	0	0	0	0	0	0	0	0	0	0	0	0	0	0	0	0	0	0.027933	0.0538117	0.164894	0.0140845	0.0193548	0.00611621	0.0144231	0.0515873	0	0.0266667	0.0368098	0.0318182	0.0890052
chr1:203764923-203771696:+	chr1	203764923	203771696	+	388	ZC3H11A	no	9.46532e-07	0.989948	0.156609	0.544266	0.54537	0.543698	0.00167264	0.387657	0	0	0	0	0.25	1	0	0	0	0	0	0	0	0	0	0	0	0	1	0	0	0	0	0	0	0	1	0	0	0	0	0	1	0
chr1:203770757-203771696:+	chr1	203770757	203771696	+	83	ZC3H11A	no	2.9992e-09	0.296246	0.624252	0.96695	0.925926	0.988048	-0.0621217	0.342697	0	0	0.75	0	0.333333	0	0	1	1	0	0.5	0	0	0.75	0	0	0.5	0.75	0.111111	0.5	0.75	1	1	0.333333	1	0.727273	0.625	1	1	0.8	1	0.733333	1	1
chr1:205240384-205240923:+	chr1	205240384	205240923	+	17	TMCC2	no	7.58991e-09	0.00495235	0.0237128	0.235574	0.33841	0.182687	0.155722	0.211861	0	0.0136986	0.0357143	0.142857	0.0422535	0	0.025	0	0.025974	0	0.0357143	0.00952381	0	0	0.00980392	0.0208333	0.0540541	0	0	0.0321285	0	0	0	0	0	0	0.0277778	0	0	0.263158	0.113043	0	0	0
chr1:205764626-205766051:-	chr1	205764626	205766051	-	19	SLC41A1	no	0.00219167	0.0149986	0.000750319	0.0221745	0.00462963	0.0311976	-0.026568	0.0214242	0	0	0	0	0	0	0	0	0	0	0	0	0	0	0	0	0	0	0	0	0	0	0	0	0	0	0	0	0	0	0	0	0	0
chr1:206285183-206288104:-	chr1	206285183	206288104	-	35	C1orf186	no	0.0158744	0.00237239	0.00642326	0.0437504	0	0.0662506	-0.0662506	0.0373272	0	0	0	0	0	0	0	0	0	0	0	0	0	0	0	0	0	0	0	0	0	0	0	0	0	0.0392157	0	0	0	0	0	0	0	0
chr1:206773173-206773616:-	chr1	206773173	206773616	-	726	EIF2D	no	2.7927e-06	0.0105623	5.80518e-05	0.0058772	0.00274592	0.00748757	-0.00474165	0.00581915	0	0	0	0	0	0	0	0	0	0	0	0	0	0	0	0	0	0	0	0.003367	0	0	0	0	0	0	0	0	0	0	0	0	0	0
chr1:207649765-207651213:+	chr1	207649765	207651213	+	16	CR2	no	0.00419619	0.00365715	0	0.0194271	0	0.0294183	-0.0294183	0.0194271	0	0	0	0	0	0	0	0	0	0	0	0	0	0	0	0	0	0	0	0	0	0	0	0	0	0	0	0	0	0	0	0	0	0
chr1:20827930-20828561:-	chr1	20827930	20828561	-	17	MUL1	no	4.28064e-09	0.0285422	0.00148663	0.0436275	0.063786	0.0332603	0.0305257	0.0421409	0	0	0	0	0	0	0	0	0	0.025	0	0	0	0	0	0	0	0	0	0	0	0	0	0	0	0	0	0	0	0	0	0	0	0
chr1:21191266-21191608:-	chr1	21191266	21191608	-	60	EIF4G3	no	4.72409e-07	0.200616	0.000103242	0.0269928	0.0182064	0.0315115	-0.0133051	0.0268895	0	0	0	0	0	0	0	0	0	0	0	0	0	0	0.00598802	0	0	0	0	0	0	0	0	0	0	0	0	0	0	0	0	0	0	0
chr1:212515623-212519131:+	chr1	212515623	212519131	+	13	PPP2R5A	no	8.70722e-12	0.026399	0.0491126	0.38404	0.28285	0.436081	-0.153231	0.334927	0	0	0	0	0.0114943	0	0	0	0.0142857	0.0151515	0	0	0	0	0.016	0	0.0333333	0	0.0108696	0.00497512	0	0.222222	0.333333	0	0	0	0	0	0	0.176471	0	0	0.0714286	0
chr1:219347324-219352471:+	chr1	219347324	219352471	+	17	LYPLAL1	no	4.72767e-08	0.000245894	0.00354846	0.0377631	0.0116624	0.0511863	-0.0395239	0.0342146	0	0	0	0	0	0	0	0	0	0	0	0	0	0	0	0	0	0	0	0.0322581	0	0	0	0	0.025	0	0	0	0	0.0224719	0	0	0	0
chr1:22073659-22074630:-	chr1	22073659	22074630	-	16	USP48	no	6.00587e-05	0.232934	0.00056329	0.0107791	0.00699275	0.0127263	-0.00573359	0.0102158	0	0	0	0	0	0	0	0	0	0	0	0	0	0	0	0	0	0	0	0	0	0	0	0	0	0	0	0	0	0	0	0	0	0
chr1:222744027-222750786:-	chr1	222744027	222750786	-	19	TAF1A	no	0.000200853	0.542278	0.00437382	0.0538542	0.0660867	0.0475633	0.0185234	0.0494804	0	0	0	0	0	0	0	0	0	0	0	0	0	0	0	0	0	0	0	0	0	0	0	0	0	0	0	0	0	0	0	0	0	0
chr1:222835467-222835576:+	chr1	222835467	222835576	+	18	MIA3	no	4.93376e-05	0.00584475	0.00123971	0.0119718	0.0225952	0.00650828	0.0160869	0.0107321	0	0	0	0	0	0	0	0	0	0	0	0	0	0	0	0	0	0	0	0	0	0	0	0	0	0	0	0	0	0	0.0392157	0	0	0
chr1:223931921-223932986:+	chr1	223931921	223932986	+	21	CAPN2	no	0.00688349	0.512398	5.70907e-05	0.017125	0.0129369	0.0192789	-0.00634199	0.0170679	0	0	0	0	0.00331126	0	0	0	0	0	0	0	0	0	0	0	0	0	0	0	0	0	0	0	0	0	0	0	0	0	0	0	0	0
chr1:224586752-224588651:-	chr1	224586752	224588651	-	15	WDR26	no	0.0095404	0.288286	0.000217322	0.0047752	0.00289227	0.00574356	-0.0028513	0.00455788	0	0	0	0	0	0	0	0	0	0	0	0	0	0	0	0	0	0	0	0	0	0	0	0	0	0	0	0	0	0	0	0	0	0
chr1:224588788-224592131:-	chr1	224588788	224592131	-	16	WDR26	no	1.21331e-05	0.184194	0.000254531	0.00428197	0.00596702	0.00341537	0.00255165	0.00402744	0	0	0	0	0	0	0	0	0	0	0	0	0	0	0	0	0	0	0	0	0	0	0	0	0	0	0	0	0	0	0	0	0	0
chr1:225971071-225976721:+	chr1	225971071	225976721	+	14	SRP9	no	8.65737e-12	0.712502	0.0155993	0.465481	0.435185	0.481062	-0.0458773	0.449882	0	0	0	0	0	0	0	0	0	0	0	0	0	0	0	0	0	0	0	0	0	0	0.0714286	0	0	0	0	0	0	0	0.166667	0	0	0
chr1:226036301-226036597:-	chr1	226036301	226036597	-	45	TMEM63A	no	0.000391613	0.979978	4.7207e-05	0.00677482	0.00683455	0.00674411	9.04471e-05	0.00672762	0	0	0	0	0	0	0	0	0	0	0	0	0	0	0	0	0	0	0	0	0	0	0	0	0	0	0	0	0	0	0	0	0	0
chr1:226036316-226036597:-	chr1	226036316	226036597	-	60	TMEM63A	no	5.86699e-15	0.40551	0.00171992	0.100875	0.113301	0.0944848	0.018816	0.0991552	0	0	0	0	0	0	0	0	0	0	0	0	0	0	0	0	0	0	0	0	0	0	0	0	0	0	0	0	0	0	0.0625	0	0	0
chr1:226043662-226044352:-	chr1	226043662	226044352	-	20	TMEM63A	no	2.01998e-06	0.542995	0.000855261	0.0128654	0.0107673	0.0139444	-0.00317715	0.0120101	0	0	0	0	0	0	0	0	0	0	0	0	0	0	0	0	0	0	0	0	0	0	0	0	0	0	0	0	0	0	0	0	0	0
chr1:227921421-227921607:-	chr1	227921421	227921607	-	38	JMJD4	no	2.12987e-05	0.146368	0.00280995	0.0175863	0.0125117	0.0201962	-0.00768447	0.0147764	0.0175439	0.0116279	0	0	0.0142857	0.0123457	0	0	0	0	0	0	0.00884956	0	0	0.00641026	0.00649351	0	0	0.00311526	0.0135135	0	0	0	0	0	0	0	0	0	0	0	0	0
chr1:228289885-228290010:-	chr1	228289885	228290010	-	18	C1orf35	no	2.29426e-06	0.714443	0.000556174	0.0534671	0.0490249	0.0557517	-0.00672686	0.052911	0	0	0	0	0	0	0	0	0	0	0	0	0	0	0	0	0	0	0	0	0	0	0	0	0.0322581	0	0	0	0	0	0	0	0	0
chr1:228335401-228336058:+	chr1	228335401	228336058	+	13	GUK1	no	3.91451e-22	0.00149752	0.00273403	0.0623976	0.0489784	0.0692989	-0.0203205	0.0596636	0	0	0.00143335	0.000745712	0.00268577	0.00116009	0	0	0	0	0.000862813	0.000891266	0.000901713	0.000616143	0	0.000544959	0.000715308	0.00258844	0	0.00113122	0	0	0	0	0.00321543	0	0	0.00507614	0	0.0433213	0.0623946	0.00294985	0	0
chr1:228562454-228563392:+	chr1	228562454	228563392	+	10	OBSCN	no	0.000886525	0.819097	0.0101706	0.0768997	0.0709213	0.0799744	-0.00905308	0.0667291	0	0	0	0	0	0	0	0	0	0	0	0	0.0232558	0	0	0	0	0	0	0	0	0	0	0	0	0	0	0	0	0	0	0	0	0
chr1:229407118-229422214:+	chr1	229407118	229422214	+	18	RAB4A	no	4.87348e-10	0.573864	0.00145837	0.0962712	0.08734	0.100864	-0.0135245	0.0948129	0	0	0	0	0	0	0	0	0	0	0	0	0	0.016129	0	0	0	0	0	0	0	0	0	0	0	0	0	0	0	0	0.0555556	0	0	0
chr1:230822879-230823800:+	chr1	230822879	230823800	+	16	COG2	no	5.95017e-08	0.0805692	0.000147362	0.0213671	0.0139761	0.0251682	-0.0111921	0.0212198	0	0	0	0	0	0	0	0	0	0	0	0	0	0	0	0	0	0	0	0	0	0	0	0	0	0	0	0	0	0	0	0	0	0
chr1:231697002-231700217:+	chr1	231697002	231700217	+	56	TSNAX	no	0.0083414	0.0807699	0.00131097	0.0261029	0.0569013	0.0102637	0.0466376	0.0247919	0	0	0	0	0	0	0	0	0	0	0	0	0	0	0	0	0	0	0.003003	0	0	0	0	0	0	0.00454546	0	0	0	0	0	0	0	0
chr1:235600790-235602056:+	chr1	235600790	235602056	+	27	TBCE	no	0.00155333	0.539866	0.0021588	0.0109459	0.0130827	0.00984696	0.00323574	0.00878709	0	0	0	0	0	0	0	0	0	0	0	0	0	0	0	0	0	0	0	0	0	0	0	0	0	0	0.019802	0	0	0	0	0	0	0
chr1:236738219-236739518:-	chr1	236738219	236739518	-	15	HEATR1	no	0.00166488	0.00273348	0	0.0701002	0.00462963	0.103771	-0.0991412	0.0701002	0	0	0	0	0	0	0	0	0	0	0	0	0	0	0	0	0	0	0	0	0	0	0	0	0	0	0	0	0	0	0	0	0	0
chr1:247323162-247335149:-	chr1	247323162	247335149	-	46	ZNF124	yes	1.9395e-10	1.66821e-06	0.00862069	0.473972	0.111111	0.660586	-0.549475	0.465351	0	0	0	0	0	0	0	0	0	0	0	0	0	0	0	0	0	0	0	0	0	0	0	0	0	0	0	0	0	0	0	0	0	0
chr1:2489908-2491241:+	chr1	2489908	2491241	+	20	TNFRSF14	no	0.00195708	0.422298	0.000546233	0.00597866	0.00457852	0.00669873	-0.00212022	0.00543243	0.00094162	0	0.00164384	0	0.0015528	0	0	0	0	0	0.000932836	0	0.000798085	0.00131839	0.00121212	0.000564653	0	0	0.00840336	0.00184843	0	0	0	0	0	0	0	0	0	0	0	0	0	0
chr1:25551613-25553932:-	chr1	25551613	25553932	-	21	SYF2	no	1.433e-07	0.109894	9.50337e-05	0.00627581	0.00893359	0.00490896	0.00402463	0.00618078	0	0	0	0	0	0	0	0	0	0	0	0	0	0	0	0	0	0	0.00263852	0	0	0	0	0	0	0	0	0	0	0	0	0	0	0
chr1:25554745-25555488:-	chr1	25554745	25555488	-	18	SYF2	no	7.37167e-08	1.37143e-06	0.000451463	0.0181978	0.00380201	0.0256013	-0.0217993	0.0177463	0	0	0	0	0	0	0	0	0	0	0	0	0	0	0	0	0	0	0	0	0	0	0	0.00278552	0	0	0.00294985	0	0	0	0	0	0	0
chr1:25554752-25555488:-	chr1	25554752	25555488	-	25	SYF2	no	0.000152916	1.3688e-05	0.00184578	0.00920072	0.00140106	0.013212	-0.0118109	0.00735494	0	0	0	0	0	0	0	0	0	0	0	0	0	0	0	0	0	0	0	0	0	0	0	0	0.00229885	0	0.00294985	0.00878735	0	0	0	0	0	0.0471976
chr1:25815785-25817874:+	chr1	25815785	25817874	+	26	MACO1	no	1.24356e-07	0.000861823	0.000507389	0.0331516	0.0139433	0.0430301	-0.0290868	0.0326442	0	0	0	0	0	0	0	0	0	0	0	0	0	0	0	0	0	0	0	0	0	0	0	0	0	0	0	0	0	0	0	0	0	0
chr1:26515445-26515751:+	chr1	26515445	26515751	+	18	CNKSR1	no	0.125859	0.126424	0	0.00380853	0	0.0057672	-0.0057672	0.00380853	0	0	0	0	0	0	0	0	0	0	0	0	0	0	0	0	0	0	0	0	0	0	0	0	0	0	0	0	0	0	0	0	0	0
chr1:26609461-26610632:-	chr1	26609461	26610632	-	32	UBXN11	no	5.15591e-12	0.634223	0.000157409	0.0243603	0.0224486	0.0253435	-0.00289491	0.0242029	0	0	0	0	0	0	0	0	0	0	0	0	0	0	0	0	0	0	0	0	0	0	0	0	0	0	0	0	0	0	0	0	0	0
chr1:27852397-27856796:+	chr1	27852397	27856796	+	74	-	no	0.00203384	0.331415	0.377399	0.654988	0.567593	0.699934	-0.132342	0.277589	0	0	0	0	0	1	0	0	0	0	0	0	0	0	0	0	1	0	0	0	0	1	0.75	1	0.967742	1	1	0.933333	1	1	0	0	1	1
chr1:29522568-29522709:-	chr1	29522568	29522709	-	13	MECR	yes	1.13014e-12	0.0420028	0.00862069	0.514811	0.648016	0.446305	0.201711	0.50619	0	0	0	0	0	0	0	0	0	0	0	0	0	0	0	0	0.5	0	0	0	0	0	0	0	0	0	0	0	0	0	0	0	0	0
chr1:31350040-31351469:-	chr1	31350040	31351469	-	27	SDC3	no	0.00631236	0.0212978	1.87406e-05	0.0070756	0.0160718	0.00244898	0.0136228	0.00705686	0	0	0	0	0	0	0	0	0	0	0	0	0	0	0	0	0	0	0.00108696	0	0	0	0	0	0	0	0	0	0	0	0	0	0	0
chr1:31811896-31819465:+	chr1	31811896	31819465	+	21	ZCCHC17	no	2.88856e-10	0.0100524	2.82183e-05	0.0179998	0.0105423	0.0218351	-0.0112927	0.0179716	0	0	0	0	0	0	0	0	0	0	0	0	0	0	0	0	0	0	0	0	0	0	0	0	0	0	0	0	0	0	0	0	0	0
chr1:32377443-32381495:-	chr1	32377443	32381495	-	15	PTP4A2	no	8.60351e-11	0.00154627	0.00272745	0.0180321	0.027353	0.0132386	0.0141144	0.0153047	0	0	0	0.00534759	0.00471698	0.00628931	0	0.00543478	0.00280899	0.00675676	0.00318471	0	0	0	0	0	0.00459242	0	0.00171969	0.003996	0.00260417	0	0.00483092	0	0	0	0.00292398	0	0	0.0282828	0.0313316	0	0	0
chr1:32573736-32620169:+	chr1	32573736	32620169	+	19	KPNA6	no	2.23934e-05	0.223663	0	0.0613154	0.0904506	0.0463315	0.0441191	0.0613154	0	0	0	0	0	0	0	0	0	0	0	0	0	0	0	0	0	0	0	0	0	0	0	0	0	0	0	0	0	0	0	0	0	0
chr1:32700464-32700552:-	chr1	32700464	32700552	-	48	MTMR9LP	no	0.0827537	0.0700852	0.00151244	0.0360453	0	0.0545829	-0.0545829	0.0345329	0	0	0	0	0	0	0	0	0	0	0	0	0	0	0	0	0.025641	0	0	0	0	0	0	0	0	0	0	0	0	0	0	0	0	0
chr1:32757820-32768200:+	chr1	32757820	32768200	+	21	HDAC1	no	0.00284371	0.698757	0.00031415	0.00195787	0.00167692	0.00210237	-0.000425452	0.00164372	0	0	0	0	0.00294985	0	0	0	0	0	0	0	0	0	0	0	0	0	0	0	0.00543478	0.00983607	0	0	0	0	0	0	0	0	0	0	0	0
chr1:32834219-32841862:-	chr1	32834219	32841862	-	67	BSDC1	no	0.000144578	0.000218198	0.000168438	0.00669939	0.000544662	0.00986469	-0.00932002	0.00653096	0	0	0	0	0	0	0	0	0	0	0	0	0	0	0	0	0	0	0	0	0	0	0	0	0	0	0	0	0	0	0	0	0	0
chr1:33412182-33413822:-	chr1	33412182	33413822	-	16	RNF19B	no	0.00459845	0.510091	0	0.00547046	0.00767902	0.00433463	0.00334439	0.00547046	0	0	0	0	0	0	0	0	0	0	0	0	0	0	0	0	0	0	0	0	0	0	0	0	0	0	0	0	0	0	0	0	0	0
chr1:35871070-35873587:+	chr1	35871070	35873587	+	21	ZMYM4	no	1.97566e-11	0.0756263	0.000773662	0.107456	0.144973	0.0881614	0.0568115	0.106682	0	0	0	0	0	0	0	0	0	0	0	0	0	0	0	0	0.00900901	0	0.00645161	0	0	0	0	0	0	0	0	0	0	0.0294118	0	0	0	0
chr1:35917393-35919157:-	chr1	35917393	35919157	-	15	KIAA0319L	no	1.8618e-05	0.0815655	0.00672824	0.0991527	0.136134	0.0801336	0.0560009	0.0924245	0	0	0.0106383	0	0	0.0227273	0	0.05	0	0	0	0	0	0	0	0	0.030303	0	0.00485437	0	0.0277778	0	0	0	0	0	0	0	0	0.0625	0	0	0	0
chr1:36784766-36784849:+	chr1	36784766	36784849	+	11	SH3D21	no	0.000491535	0.0385835	0.00981924	0.0873151	0.135979	0.0622879	0.073691	0.0774958	0	0	0.00729927	0.0238095	0.010929	0	0	0	0	0	0.0126582	0.0185185	0.0123457	0.0197368	0.010582	0	0.0612245	0	0	0.0153846	0	0	0	0	0	0	0	0	0	0	0	0	0	0
chr1:40034631-40035266:-	chr1	40034631	40035266	-	19	PABPC4	no	0.0198558	0.748242	0.000362469	0.00158176	0.00174964	0.00149542	0.000254218	0.00121929	0	0	0	0	0	0	0	0	0	0	0	0	0	0.00169205	0.00125313	0	0	0	0	0	0	0	0	0	0	0	0	0	0	0	0	0	0	0
chr1:41579226-41582593:-	chr1	41579226	41582593	-	27	SCMH1	no	1.20736e-10	0.134522	0.0302967	0.109313	0.090787	0.118841	-0.0280542	0.0790166	0.0285714	0.0357143	0.0483871	0	0.0151515	0.0222222	0	0.0740741	0	0	0.03125	0.0227273	0.015625	0.0677966	0.0416667	0.0379747	0.0133333	0	0.028169	0	0	0.0277778	0	0	0.045977	0.0263158	0.0232558	0.025974	0	0	0	0	0	0
chr1:43133112-43141408:+	chr1	43133112	43141408	+	5	PPIH	yes	5.934e-21	0.985568	0.123357	0.639539	0.638515	0.640066	-0.00155173	0.516183	0	0	0	0.5	0.2	0	0	0.5	0	0	0.166667	0.5	0	0	0.333333	0	0.2	0.2	0	0	0	0	0	0	0.285714	0	0	0	0.555556	0.333333	0.388889	0	0	0
chr1:43282277-43282860:-	chr1	43282277	43282860	-	25	SVBP	no	2.61347e-05	0.00229783	0.0329523	0.0686195	0.103033	0.0509208	0.0521126	0.0356672	0	0	0.0784314	0.137931	0.028169	0.0166667	0.047619	0.03125	0.0609756	0.0689655	0.030303	0.0166667	0.0701754	0.0384615	0.0594059	0.0348837	0.0327869	0.0566038	0.0126582	0	0.027027	0.00469484	0	0	0.0105634	0.0281125	0.0652174	0.0117647	0.00458716	0.0301508	0.017094	0.008	0.0616883	0.0597015
chr1:43870222-43880731:+	chr1	43870222	43880731	+	21	SZT2	no	0.00023086	0.181139	0	0.111778	0.18266	0.0753244	0.107336	0.111778	0	0	0	0	0	0	0	0	0	0	0	0	0	0	0	0	0	0	0	0	0	0	0	0	0	0	0	0	0	0	0	0	0	0
chr1:43914400-43915741:+	chr1	43914400	43915741	+	32	SZT2	no	0.0016722	0.447961	0.000700185	0.00691669	0.00942307	0.00562769	0.00379538	0.0062165	0	0	0	0	0.0185185	0	0	0	0	0	0	0	0	0	0	0	0	0	0	0	0	0	0	0	0	0	0	0	0	0	0	0	0	0
chr1:43917703-43917875:-	chr1	43917703	43917875	-	18	HYI	no	6.57581e-08	4.69874e-06	0.0399163	0.241117	0.0891309	0.319281	-0.23015	0.201201	0	0	0.010274	0.0186047	0.00440529	0	0	0	0	0	0	0	0.00809717	0.00947867	0.00561798	0.0037594	0	0	0	0	0.0172414	0	0	0.121212	0.0265487	0.0192308	0.0277778	0	0.0373832	0	0.0943396	0	0.0491803	0.478261
chr1:43917718-43917875:-	chr1	43917718	43917875	-	33	HYI	no	3.40051e-09	6.53186e-06	0.0069689	0.148295	0.0534937	0.19705	-0.143557	0.141326	0	0	0	0	0.00440529	0	0	0	0	0	0.0105634	0	0	0	0	0	0	0.016129	0	0.00520833	0	0	0	0	0	0.0192308	0.00943396	0	0.0190476	0	0	0	0	0
chr1:44132227-44132609:+	chr1	44132227	44132609	+	15	KDM4A	no	3.80409e-08	0.00011193	0.000410509	0.0960486	0.188154	0.0486801	0.139474	0.0956381	0	0	0	0	0	0	0	0	0	0	0	0	0	0	0	0	0	0	0	0	0	0	0	0	0	0	0	0	0	0	0	0	0	0
chr1:45269697-45269817:+	chr1	45269697	45269817	+	17	PLK3	no	0.000462812	0.889373	0.000440112	0.0296091	0.0314602	0.0286572	0.002803	0.029169	0	0	0	0	0	0	0	0	0	0	0	0	0	0	0	0	0	0	0	0	0	0	0	0	0	0	0	0	0	0	0	0	0	0
chr1:45471577-45471668:-	chr1	45471577	45471668	-	21	HECTD3	no	0.00242153	0.0175379	0	0.0146431	0.00331922	0.0204668	-0.0171476	0.0146431	0	0	0	0	0	0	0	0	0	0	0	0	0	0	0	0	0	0	0	0	0	0	0	0	0	0	0	0	0	0	0	0	0	0
chr1:45474012-45474207:-	chr1	45474012	45474207	-	18	HECTD3	no	3.10988e-05	0.055501	0.00787085	0.0445128	0.0270732	0.0534818	-0.0264085	0.036642	0	0	0.0119048	0.025	0	0	0	0.0172414	0.0291262	0	0.0169492	0	0.0229885	0	0.00892857	0	0	0	0	0	0	0	0	0	0	0	0	0	0	0	0	0	0	0
chr1:45478692-45478833:+	chr1	45478692	45478833	+	130	UROD	no	3.91452e-11	0.524516	0.000220593	0.00884435	0.0079201	0.00931967	-0.00139957	0.00862375	0	0	0	0	0	0	0	0	0	0	0	0	0	0	0	0	0	0	0	0	0	0	0.00163132	0	0	0.00105152	0	0.000498008	0	0.00119403	0.00268697	0	0	0
chr1:46082376-46083113:+	chr1	46082376	46083113	+	21	NASP	no	0.000556153	0.68804	0.00103338	0.00415117	0.00356245	0.00445394	-0.00089149	0.00311779	0	0	0.00327869	0.00416667	0	0	0	0	0	0.01	0	0	0	0	0	0	0	0	0	0.00280112	0	0.00251636	0.00322928	0	0	0	0.001287	0	0	0	0	0	0	0
chr1:47108989-47110832:-	chr1	47108989	47110832	-	15	ATPAF1	no	4.35963e-10	0.697606	0	0.0473345	0.0507069	0.0456001	0.00510673	0.0473345	0	0	0	0	0	0	0	0	0	0	0	0	0	0	0	0	0	0	0	0	0	0	0	0	0	0	0	0	0	0	0	0	0	0
chr1:52275094-52275952:-	chr1	52275094	52275952	-	20	NRDC	no	3.29226e-05	0.00116251	0.00030248	0.00535021	0.00138634	0.00738877	-0.00600243	0.00504773	0	0	0	0	0	0	0	0	0	0	0	0	0	0	0	0	0	0	0	0	0	0	0	0	0	0	0	0	0	0	0	0	0	0
chr1:52293559-52299688:-	chr1	52293559	52299688	-	17	NRDC	no	1.35686e-07	0.13196	0.00094427	0.0414015	0.0256691	0.0494924	-0.0238233	0.0404572	0	0	0	0	0	0	0	0	0	0	0	0	0	0	0	0	0	0	0	0	0	0	0	0	0.00680272	0.00423729	0.0162602	0	0	0	0	0	0	0
chr1:52880320-52880403:+	chr1	52880320	52880403	+	30	PRPF38A	no	3.55394e-05	0.988004	0.00331319	0.0184502	0.018362	0.0184956	-0.000133606	0.015137	0	0	0	0	0	0	0	0	0	0	0	0	0	0	0	0	0.00442478	0	0	0	0	0	0.00615385	0	0	0	0	0	0	0.00441501	0	0	0.0152355	0.0306748
chr1:52880320-52880412:+	chr1	52880320	52880412	+	21	PRPF38A	no	6.27806e-24	0.00327727	0.0110032	0.182652	0.142437	0.203334	-0.0608976	0.171649	0.0140845	0.0294118	0	0	0.0117647	0	0	0.0173913	0	0.0196078	0	0	0.00813008	0.0217391	0.0285714	0	0	0	0.00414938	0.0283688	0	0.019305	0.00308642	0	0.0135397	0.0149254	0.0184211	0.0157368	0.00991326	0.0259179	0.0387205	0	0.00420168	0
chr1:53378624-53379566:-	chr1	53378624	53379566	-	102	ECHDC2	no	1.88738e-06	0.667274	0.0977011	0.5	0.541667	0.478571	0.0630952	0.402299	0	0	0	0	0	0	0	0	0	0	0	0	0	0	0	0	0	0	0	0	0	1	0	0	0	0	0	0	0	0	0	0	0	0
chr1:6246899-6252989:-	chr1	6246899	6252989	-	22	RPL22	no	8.85393e-05	0.567952	0.000100675	0.000747084	0.000895296	0.000670861	0.000224435	0.000646409	0	0	0	0	0	0	0	0	0.000380228	0	0	0	0	0	0	0	0	0	0.000826446	0	0	0.00048852	0	0	0	0	0	0.00107991	0	0	0	0	0	0
chr1:63097090-63099168:-	chr1	63097090	63099168	-	13	DOCK7	no	0.00247102	0.147359	0.00326316	0.07083	0.0364717	0.0885	-0.0520283	0.0675669	0	0	0	0	0	0	0	0	0	0	0	0	0	0	0	0	0	0	0	0	0.0416667	0	0	0	0	0	0	0	0	0	0	0	0	0
chr1:67891987-67895670:-	chr1	67891987	67895670	-	18	SERBP1	no	3.20148e-07	0.0307541	0.00011856	0.0079809	0.0131561	0.00531938	0.00783671	0.00786234	0	0	0	0	0	0	0	0	0	0	0	0	0	0	0	0	0	0	0	0	0	0	0	0	0	0	0	0	0	0	0	0	0	0
chr1:70703236-70705099:+	chr1	70703236	70705099	+	22	SRSF11	no	0.00252518	4.32525e-05	0.000328132	0.00155557	0	0.00235558	-0.00235558	0.00122744	0	0	0	0	0	0	0	0	0	0	0	0	0	0	0	0	0	0	0	0	0	0	0	0	0	0.00445104	0	0	0	0	0	0	0	0
chr1:78267194-78268938:+	chr1	78267194	78268938	+	16	MIGA1	no	0.0023148	0.113165	0	0.0357453	0.0138889	0.0469858	-0.0330969	0.0357453	0	0	0	0	0	0	0	0	0	0	0	0	0	0	0	0	0	0	0	0	0	0	0	0	0	0	0	0	0	0	0	0	0	0
chr1:78430057-78430330:-	chr1	78430057	78430330	-	15	FUBP1	no	6.29847e-11	0.886595	5.56173e-05	0.00852828	0.00828176	0.00865506	-0.000373308	0.00847266	0	0	0	0	0	0	0	0	0	0	0	0	0	0	0	0	0	0	0	0	0	0	0	0	0	0	0	0	0	0	0	0	0	0
chr1:89325711-89325822:-	chr1	89325711	89325822	-	16	GTF2B	no	0.00125226	0.0306524	9.96862e-05	0.00503104	0.0014245	0.00688584	-0.00546134	0.00493136	0	0	0	0	0	0	0	0	0	0	0	0	0	0	0	0	0	0	0	0	0	0	0	0	0	0	0	0	0	0	0.0042735	0	0	0
chr1:93682304-93683278:+	chr1	93682304	93683278	+	16	CCDC18	no	2.90523e-06	2.55614e-07	0.00191571	0.0704674	0	0.106708	-0.106708	0.0685517	0	0	0	0	0	0	0	0	0	0	0	0	0	0	0	0	0	0	0	0	0	0	0	0	0	0	0	0	0	0	0	0	0	0
chr1:9804079-9804452:-	chr1	9804079	9804452	-	15	CLSTN1	no	0.0852704	0.636582	0	0.0132311	0.00957868	0.0151096	-0.00553088	0.0132311	0	0	0	0	0	0	0	0	0	0	0	0	0	0	0	0	0	0	0	0	0	0	0	0	0	0	0	0	0	0	0	0	0	0
chr10:102259032-102259280:-	chr10	102259032	102259280	-	16	SEC31B	no	0.000826094	0.585096	0	0.0306942	0.0389498	0.0264484	0.0125014	0.0306942	0	0	0	0	0	0	0	0	0	0	0	0	0	0	0	0	0	0	0	0	0	0	0	0	0	0	0	0	0	0	0	0	0	0
chr10:102276735-102286155:-	chr10	102276735	102286155	-	17	NDUFB8	no	7.15895e-10	1.05652e-05	0.00477075	0.225898	0.0635802	0.309375	-0.245795	0.221127	0	0	0	0	0	0	0	0	0	0	0	0	0	0	0	0	0	0	0	0	0	0	0	0	0	0	0	0	0	0	0	0	0	0
chr10:103360620-103360926:+	chr10	103360620	103360926	+	33	DPCD	no	2.00261e-10	0.00883356	0.00164595	0.0625716	0.0888033	0.0490811	0.0397222	0.0609257	0	0	0	0	0	0	0	0	0	0	0	0.0232558	0	0.047619	0	0	0	0	0	0.0163934	0	0	0	0	0	0	0	0	0	0	0	0	0	0
chr10:103372339-103384501:-	chr10	103372339	103384501	-	104	FBXW4	no	9.60679e-07	3.2414e-05	0.00983226	0.0637904	0.0223732	0.0850907	-0.0627175	0.0539581	0.005291	0	0.00286533	0.00526316	0	0	0	0.00497512	0	0.00303951	0	0	0	0	0.0045045	0	0	0	0	0	0	0	0	0	0	0	0	0	0	0	0	0	0	0
chr10:103771555-103772589:-	chr10	103771555	103772589	-	14	ARMH3	no	1.48309e-05	0.159806	0.00643335	0.0724665	0.0496656	0.0841927	-0.0345271	0.0660332	0	0	0	0	0	0	0	0.04	0	0	0	0	0	0	0	0	0	0	0	0.0263158	0	0.2	0	0	0	0	0	0	0	0	0	0	0	0
chr10:104123556-104125139:+	chr10	104123556	104125139	+	14	GBF1	no	0.000183072	0.0146991	0.00247989	0.0246285	0.0102557	0.0320203	-0.0217646	0.0221486	0	0	0	0	0	0.0138889	0	0	0	0	0	0	0	0	0	0	0	0	0	0	0	0	0	0	0	0	0	0	0	0	0	0	0	0
chr10:104155738-104155993:+	chr10	104155738	104155993	+	16	NFKB2	no	0.0583591	0.705486	0.00890019	0.0454034	0.0380349	0.049193	-0.011158	0.0365032	0	0	0.0149254	0	0.0232558	0.025	0	0	0.0212766	0	0.0333333	0.0333333	0.037037	0.020202	0.046875	0.0394737	0.0121951	0	0.0238095	0	0	0	0	0	0	0	0	0	0	0	0	0	0	0
chr10:104183485-104183554:-	chr10	104183485	104183554	-	10	CUEDC2	no	4.37025e-08	0.106824	0.000233806	0.00398961	0.00538102	0.00327403	0.00210698	0.00375581	0	0	0	0	0	0	0	0	0	0	0	0	0	0	0	0	0	0	0	0	0	0	0	0	0	0	0	0	0.00680272	0	0.00556328	0	0	0
chr10:104860594-104860801:-	chr10	104860594	104860801	-	817	NT5C2	no	0.00752476	0.0428015	0.0755771	0.189557	0.308377	0.128449	0.179928	0.11398	0	0	0	0	0	0	0	0	0	0	0.5	0	0	0	0	0	0	0	0	0	0	0	0.2	0.2	0.6	0	0	0.0666667	0.5	0.3	0	0	0.666667	0
chr10:105139777-105141457:+	chr10	105139777	105141457	+	20	TAF5	no	8.31107e-06	0.000100704	0	0.173259	0.0277778	0.248078	-0.220301	0.173259	0	0	0	0	0	0	0	0	0	0	0	0	0	0	0	0	0	0	0	0	0	0	0	0	0	0	0	0	0	0	0	0	0	0
chr10:105197829-105198426:+	chr10	105197829	105198426	+	16	PDCD11	no	5.61796e-07	0.599631	0.00101881	0.0192852	0.0215715	0.0181094	0.00346203	0.0182664	0	0	0	0	0	0	0	0	0	0	0	0	0	0	0	0	0	0	0	0	0	0	0	0	0	0	0	0	0.0340909	0	0	0	0	0
chr10:1118234-1123833:+	chr10	1118234	1123833	+	13	WDR37	no	0.0188583	0.911935	0.0022749	0.0378687	0.0407407	0.0363916	0.0043491	0.0355938	0	0	0	0	0	0	0	0	0	0	0	0	0	0	0	0	0	0	0	0.111111	0	0	0	0	0	0	0	0	0	0	0	0	0	0
chr10:112647645-112649266:+	chr10	112647645	112649266	+	24	PDCD4	no	0.000264818	0.00763056	0	0.00198519	0.00411816	0.000888239	0.00322992	0.00198519	0	0	0	0	0	0	0	0	0	0	0	0	0	0	0	0	0	0	0	0	0	0	0	0	0	0	0	0	0	0	0	0	0	0
chr10:122643401-122645293:+	chr10	122643401	122645293	+	32	WDR11	no	1.8576e-05	0.000514586	0.000192743	0.0217427	0.00453704	0.0305913	-0.0260542	0.0215499	0	0	0	0	0	0	0	0	0	0	0	0	0	0	0	0	0	0	0	0	0	0	0	0	0	0	0	0	0	0	0	0	0	0
chr10:122643401-122645302:+	chr10	122643401	122645302	+	23	WDR11	no	4.05321e-05	0.370433	0	0.00731713	0.0052332	0.00838887	-0.00315567	0.00731713	0	0	0	0	0	0	0	0	0	0	0	0	0	0	0	0	0	0	0	0	0	0	0	0	0	0	0	0	0	0	0	0	0	0
chr10:124249143-124266191:+	chr10	124249143	124266191	+	15	HTRA1	no	0.00227647	0.0229798	0.000331921	0.0393708	0.0742585	0.0214286	0.0528299	0.0390389	0	0	0	0	0.00337838	0	0	0	0	0	0	0.015873	0	0	0	0	0	0	0	0	0	0	0	0	0	0	0	0	0	0	0	0	0	0
chr10:124754268-124755509:-	chr10	124754268	124755509	-	28	IKZF5	no	1.12482e-09	0.487289	0.000301484	0.0562943	0.0654753	0.0515726	0.0139027	0.0559928	0	0	0	0	0	0	0	0	0	0	0	0	0	0	0	0	0	0	0	0	0	0	0	0	0	0	0	0	0	0	0	0	0	0
chr10:124794032-124797244:+	chr10	124794032	124797244	+	18	ACADSB	no	0.000490336	0.540967	0.000749625	0.0310964	0.0396806	0.0266816	0.012999	0.0303467	0	0	0	0	0	0	0	0	0	0	0	0	0	0	0	0	0	0	0	0	0	0	0	0	0	0	0	0	0	0	0	0	0	0
chr10:126660688-126662195:+	chr10	126660688	126662195	+	18	ZRANB1	no	4.13591e-11	0.0686264	0.000434807	0.0658109	0.0871255	0.0548492	0.0322764	0.0653761	0	0	0	0	0	0	0	0	0	0	0	0	0	0	0	0	0	0	0	0	0	0	0	0	0	0	0	0	0	0	0	0	0	0
chr10:127685194-127685974:+	chr10	127685194	127685974	+	14	FANK1	no	9.03884e-07	0.0370303	0.00718391	0.317211	0.188305	0.383506	-0.195201	0.310027	0	0	0	0	0	0	0	0	0	0	0	0	0	0	0	0	0	0.166667	0	0	0	0	0	0	0	0	0	0	0	0	0	0	0	0
chr10:131978586-131981544:+	chr10	131978586	131981544	+	587	GLRX3	no	0.0973725	0.00242298	0.506938	0.639279	0.843915	0.534038	0.309878	0.132342	0	0	0.285714	1	0.75	0.5	0.2	0.5	0.5	0	0	0	0.666667	0	0.285714	0.75	0.5	1	1	0.285714	0	0	1	0	1	1	1	0.25	1	0.428571	0	0	0	0
chr10:133782837-133784141:-	chr10	133782837	133784141	-	763	BNIP3	no	2.09072e-08	2.07322e-06	0.001286	0.0740359	0.153212	0.0333165	0.119896	0.0727499	0	0	0	0	0	0	0	0	0	0	0	0	0	0	0.00571429	0	0	0	0	0	0	0	0	0	0	0	0	0	0	0	0.0410959	0	0	0
chr10:134041714-134059403:-	chr10	134041714	134059403	-	20	STK32C	no	2.35025e-06	4.93232e-10	0.00431034	0.309066	0.743362	0.0857143	0.657648	0.304756	0	0	0	0	0	0	0	0	0	0	0	0	0	0	0	0	0	0	0	0.25	0	0	0	0	0	0	0	0	0	0	0	0	0	0
chr10:135082472-135082948:-	chr10	135082472	135082948	-	105	ADAM8	no	0.108667	0.606666	0.00215517	0.0180962	0.0277778	0.0131171	0.0146607	0.015941	0	0	0	0	0.125	0	0	0	0	0	0	0	0	0	0	0	0	0	0	0	0	0	0	0	0	0	0	0	0	0	0	0	0	0
chr10:135116503-135122326:-	chr10	135116503	135122326	-	18	TUBGCP2	no	2.32205e-08	0.0108105	0.00299807	0.0438321	0.07033	0.0302046	0.0401254	0.040834	0.0135135	0	0	0	0	0	0	0	0	0	0	0	0	0	0	0	0	0.0740741	0.0307692	0	0	0	0	0	0	0	0	0	0.0070922	0.0202703	0	0	0	0
chr10:14894531-14896105:+	chr10	14894531	14896105	+	18	HSPA14	no	1.78813e-05	0.884894	0.000475234	0.0165894	0.0157361	0.0170282	-0.00129207	0.0161141	0	0	0	0	0	0	0	0	0	0	0	0	0	0	0	0	0	0	0	0	0	0	0	0	0	0	0	0	0	0	0	0	0	0
chr10:22605486-22606798:+	chr10	22605486	22606798	+	14	BMI1	no	4.02929e-07	0.207972	0	0.360692	0.477778	0.300476	0.177302	0.360692	0	0	0	0	0	0	0	0	0	0	0	0	0	0	0	0	0	0	0	0	0	0	0	0	0	0	0	0	0	0	0	0	0	0
chr10:28900852-28903480:+	chr10	28900852	28903480	+	15	WAC	no	0.0115685	0.0476129	0.000439027	0.00154275	0.000609267	0.00202283	-0.00141356	0.00110373	0	0	0	0	0	0	0	0	0	0	0	0	0	0	0	0	0	0	0	0	0	0	0	0	0	0	0	0	0	0	0	0	0	0
chr10:32328377-32329311:-	chr10	32328377	32329311	-	17	KIF5B	no	2.31996e-05	0.127843	0.000943242	0.0195558	0.0114787	0.0237098	-0.0122312	0.0186126	0	0	0	0	0	0	0	0	0	0	0	0	0	0	0	0	0	0	0	0	0	0	0	0	0	0	0	0	0	0	0	0	0	0
chr10:38127055-38145223:-	chr10	38127055	38145223	-	15	ZNF248	no	0.000740242	0.000411831	0.000507099	0.0260183	0	0.0393991	-0.0393991	0.0255112	0	0	0	0	0	0	0	0	0	0	0	0	0	0	0	0	0	0	0	0	0	0	0	0	0	0	0	0	0	0	0	0	0	0
chr10:43047307-43047437:-	chr10	43047307	43047437	-	44	ZNF37BP	no	0.189979	0.214309	0.172382	0.232578	0.168519	0.265523	-0.097004	0.0601958	0	0	0	0	0	0.5	0	0	0	0.5	0	0	0.333333	0.4	0	0	0.375	0	0	0.222222	0.333333	0	0	0.571429	0	0	0	0.111111	0.307692	0	0	0	0	0
chr10:45924213-45935847:+	chr10	45924213	45935847	+	30	ALOX5	no	0.0798732	0.0677602	8.11633e-05	0.00198933	0	0.00301242	-0.00301242	0.00190817	0	0	0	0	0	0	0	0	0	0	0	0	0	0	0	0	0	0	0	0	0	0	0	0	0	0	0	0	0	0	0	0	0	0
chr10:49942081-49943898:+	chr10	49942081	49943898	+	26	WDFY4	no	0.00186275	0.000860255	0.00130873	0.0271539	0	0.0411187	-0.0411187	0.0258451	0	0	0	0	0	0	0	0	0	0	0	0	0	0	0	0	0	0	0	0	0	0	0	0	0	0	0	0	0	0	0	0	0	0
chr10:50952187-50952695:-	chr10	50952187	50952695	-	18	OGDHL	no	0.0188937	0.0897917	0	0.0505975	0.0934259	0.0285714	0.0648545	0.0505975	0	0	0	0	0	0	0	0	0	0	0	0	0	0	0	0	0	0	0	0	0	0	0	0	0	0	0	0	0	0	0	0	0	0
chr10:5497082-5498027:+	chr10	5497082	5498027	+	22	NET1	no	1.57029e-15	0.849816	0.000350689	0.135443	0.138571	0.133834	0.00473671	0.135092	0	0	0.00735294	0	0	0	0	0	0	0	0	0	0	0	0	0	0	0	0	0	0	0	0	0	0	0.012987	0	0	0	0	0	0	0	0
chr10:5978551-5979047:+	chr10	5978551	5979047	+	25	FBH1	no	1.07861e-05	3.47948e-06	0.00516821	0.0303063	0.070634	0.0095663	0.0610677	0.0251381	0	0	0.00651466	0.00934579	0.00662252	0.0177515	0	0	0.008	0.00675676	0.00507614	0.00854701	0.00413223	0.0220264	0.00389105	0.0135593	0.00462963	0	0.00826446	0.0159574	0.00684931	0	0.00234742	0	0	0	0	0.00377358	0	0	0	0	0	0
chr10:70139298-70140988:-	chr10	70139298	70140988	-	19	RUFY2	no	0.000825208	1.24094e-05	0.0143545	0.0567555	0.00462963	0.0835632	-0.0789335	0.042401	0	0	0	0	0	0	0	0	0	0	0	0	0	0	0	0	0	0	0	0	0	0.142857	0.0769231	0	0	0	0	0	0	0	0	0	0	0
chr10:70277051-70287002:-	chr10	70277051	70287002	-	28	SLC25A16	no	0.00493089	0.282291	0.0172414	0.163208	0.0972222	0.197143	-0.0999206	0.145966	0	0	0	0	0	0	0	0	0	0	0	0	0	0	0	0	0	0	0	0	0	0	0	0	0	0	0	0	0	0	0	0	0	0
chr10:70955022-70956733:+	chr10	70955022	70956733	+	14	SUPV3L1	no	6.86039e-10	0.203088	0.000106428	0.111783	0.0871116	0.124471	-0.0373593	0.111676	0	0	0	0	0	0	0	0	0	0	0	0	0	0	0	0	0	0	0	0	0	0	0	0	0	0	0	0	0	0	0	0	0	0
chr10:71902636-71903597:-	chr10	71902636	71903597	-	26	TYSND1	no	0.0318978	0.46492	0	0.0133581	0.00873515	0.0157356	-0.0070004	0.0133581	0	0	0	0	0	0	0	0	0	0	0	0	0	0	0	0	0	0	0	0	0	0	0	0	0	0	0	0	0	0	0	0	0	0
chr10:75231388-75234676:-	chr10	75231388	75234676	-	16	PPP3CB	no	0.000140177	0.000381993	0.000989258	0.142023	0.0153084	0.207191	-0.191882	0.141034	0	0	0	0	0	0	0	0	0	0	0	0	0	0	0	0	0	0	0.02	0	0	0	0	0	0	0	0	0	0	0	0	0	0	0
chr10:75280801-75283340:-	chr10	75280801	75283340	-	15	USP54	no	0.000143789	0.0505571	0.00197205	0.0646417	0.102643	0.045098	0.0575452	0.0626696	0	0	0	0	0	0	0	0.0555556	0	0	0	0	0	0	0.0588235	0	0	0	0	0	0	0	0	0	0	0	0	0	0	0	0	0	0	0
chr10:75525348-75525568:+	chr10	75525348	75525568	+	539	SEC24C	no	0.0263131	0.056141	9.42152e-05	0.00277814	0.000451671	0.00397461	-0.00352293	0.00268392	0	0	0	0	0	0	0	0	0	0	0	0	0	0	0	0	0	0	0	0	0	0	0	0	0	0	0	0	0	0	0	0	0	0
chr10:75566590-75566865:-	chr10	75566590	75566865	-	20	NDST2	no	1.41774e-08	0.0521263	0.029037	0.140775	0.101168	0.161145	-0.0599773	0.111738	0	0.0833333	0.0277778	0	0	0	0	0	0	0	0	0	0	0	0.0232558	0.0222222	0	0	0	0	0	0.0833333	0.153846	0	0.222222	0	0	0	0	0	0	0	0	0
chr10:76982161-76989379:+	chr10	76982161	76989379	+	22	VDAC2	no	0.00164815	0.0810962	0	0.000765829	0.00144363	0.000417244	0.00102639	0.000765829	0	0	0	0	0	0	0	0	0	0	0	0	0	0	0	0	0	0	0	0	0	0	0	0	0	0	0	0	0	0	0	0	0	0
chr10:7841158-7841553:+	chr10	7841158	7841553	+	181	ATP5F1C	no	2.72757e-07	4.6831e-05	0.000598402	0.00556033	0.00183757	0.00747489	-0.00563732	0.00496193	0	0	0.00234192	0	0	0	0	0	0	0	0	0	0	0	0	0	0	0	0.00169205	0.0021254	0	0.00240964	0.00127632	0	0	0	0.00119689	0.00136737	0.00195312	0	0	0	0.00151057	0.00124224
chr10:7841158-7841707:+	chr10	7841158	7841707	+	27	ATP5F1C	no	1.92355e-19	0.142277	0.00128605	0.0122017	0.0141067	0.0112219	0.00288484	0.0109156	0	0	0	0	0	0	0	0.00143885	0	0.00115207	0	0	0	0	0	0	0.00136893	0	0	0.0021254	0	0	0	0.00339943	0.000606428	0	0	0.000456204	0	0.000830565	0.00143678	0	0.00151057	0.000621504
chr10:79793663-79795092:+	chr10	79793663	79795092	+	17	RPS24	no	0.00916178	0.00530643	1.32547e-05	5.60975e-05	0.000108882	2.89515e-05	7.99301e-05	4.28429e-05	0	0	0	0	0	7.27e-05	0	0	0	0	0	0	0	0	0	0	0	0	0	0	0	0	0	5.75e-05	0	0	0	0	0	0	0	0	0	0
chr10:85904773-85908471:+	chr10	85904773	85908471	+	14	GHITM	no	0.000128738	0.00652083	8.13632e-05	0.00363118	0.00112253	0.00492135	-0.00379882	0.00354982	0	0	0	0	0	0	0	0	0	0	0	0	0	0	0	0	0	0	0	0	0	0	0	0.00142959	0	0	0	0	0	0	0	0	0	0
chr10:89519558-89527429:-	chr10	89519558	89527429	-	13	ATAD1	yes	6.33599e-24	0.229816	0.0431034	0.717509	0.639872	0.757436	-0.117563	0.674405	0	0	0	0	0	0	0	0	0	0	0	0	0	0	0.5	0	0	0	1	0	0	0	0	0	0	0	0	0	0	0	0	0	0	0
chr10:93244413-93244921:+	chr10	93244413	93244921	+	15	HECTD2	no	2.55037e-07	0.127572	0.00918001	0.278342	0.386574	0.22268	0.163894	0.269162	0	0	0	0	0	0	0	0	0	0	0	0	0	0.333333	0	0	0	0	0	0	0	0	0	0	0	0	0	0	0	0	0	0	0	0
chr10:96305665-96306117:+	chr10	96305665	96306117	+	16	HELLS	no	1.40391e-10	0.0659123	0.00214136	0.244726	0.148148	0.294394	-0.146246	0.242584	0	0	0	0	0	0	0	0	0	0	0	0	0	0	0	0	0	0	0	0	0	0	0	0	0.0172414	0	0	0	0	0	0.0588235	0	0	0
chr10:96305710-96306117:+	chr10	96305710	96306117	+	16	HELLS	no	0.000109121	0.00514138	0.00178503	0.117383	0.0277778	0.163466	-0.135688	0.115598	0	0	0	0	0	0	0	0	0	0	0	0	0	0	0	0	0	0	0	0	0	0	0	0	0	0.00299401	0.00961539	0.0103627	0.0377358	0	0.00687285	0	0	0
chr10:97141573-97143741:-	chr10	97141573	97143741	-	16	SORBS1	no	0.00876258	0.0024851	0.000394076	0.00551685	0.0162441	0	0.0162441	0.00512278	0	0	0	0	0	0	0	0	0	0	0	0	0	0	0.0140845	0.00877193	0	0	0	0	0	0	0	0	0	0	0	0	0	0	0	0	0	0
chr10:98303980-98307651:-	chr10	98303980	98307651	-	16	TM9SF3	no	0.00043468	0.00148091	0.00152837	0.0132192	0.0030638	0.0184419	-0.0153781	0.0116908	0	0	0	0	0	0	0	0	0	0	0	0	0	0	0	0	0	0	0	0.00277778	0	0	0	0	0.0425532	0	0	0	0	0	0	0	0	0
chr10:98321913-98325060:-	chr10	98321913	98325060	-	17	TM9SF3	no	0.00252972	0.184628	0.000978815	0.00683065	0.0110461	0.00466268	0.00638347	0.00585183	0	0	0	0	0	0	0	0	0	0	0	0	0	0	0	0	0	0	0	0	0	0	0	0	0	0	0	0	0	0	0	0	0	0
chr10:98709053-98711837:+	chr10	98709053	98711837	+	22	LCOR	no	0.129163	0.506777	0.0013456	0.0305868	0.0555556	0.0177458	0.0378098	0.0292412	0	0	0	0	0	0	0	0	0	0	0	0	0	0	0	0	0	0	0	0	0	0.00671141	0	0	0	0.01	0	0	0	0	0	0	0.0405405	0
chr10:99219233-99219415:-	chr10	99219233	99219415	-	51	MMS19	yes	1.59968e-30	0.174814	0.181426	0.863159	0.890868	0.848909	0.0419588	0.681733	0	0	0.0833333	0	0.1	0	0	0	0.125	0	0.939394	0.4	0.285714	0.166667	0.125	0	0	0	0	0.142857	0.0526316	0.25	0	0	0	0	0.555556	0.142857	0.2	1	0.4	0	0	0
chr10:99219517-99219802:-	chr10	99219517	99219802	-	18	MMS19	no	2.5309e-07	3.30288e-05	0.00363618	0.0464557	0.014928	0.0626699	-0.047742	0.0428195	0	0.011976	0.0027933	0.0153846	0	0	0	0	0	0	0	0.0075188	0.00395257	0.00882353	0.00347826	0.00238095	0	0	0	0.00326797	0.00280899	0.0105263	0.0168067	0	0	0.0177778	0.00471698	0	0	0	0.0150376	0	0	0.0181818
chr10:99502922-99504468:+	chr10	99502922	99504468	+	17	ZFYVE27	no	2.58363e-11	0.000278356	0.000705715	0.280033	0.146228	0.348846	-0.202618	0.279327	0	0	0	0	0	0	0	0	0	0	0	0	0	0	0	0	0	0	0	0	0	0	0	0	0	0	0	0	0	0	0	0	0	0
chr10:99683182-99695926:-	chr10	99683182	99695926	-	24	CRTAC1	no	0.000149879	4.74537e-06	9.21507e-06	0.014811	0.0436103	0	0.0436103	0.0148018	0	0	0	0	0	0	0	0	0	0	0.000534474	0	0	0	0	0	0	0	0	0	0	0	0	0	0	0	0	0	0	0	0	0	0	0
chr11:108196953-108198351:+	chr11	108196953	108198351	+	20	ATM	no	9.07897e-05	0.525418	0.000302918	0.0170056	0.0137031	0.018704	-0.00500093	0.0167027	0	0	0	0	0	0	0	0	0	0	0	0	0	0	0	0	0	0	0	0	0	0	0	0	0	0	0	0	0	0	0	0	0	0
chr11:110128653-110128830:-	chr11	110128653	110128830	-	14	RDX	no	5.03359e-08	1.17301e-07	0	0.16341	0.0204615	0.236926	-0.216465	0.16341	0	0	0	0	0	0	0	0	0	0	0	0	0	0	0	0	0	0	0	0	0	0	0	0	0	0	0	0	0	0	0	0	0	0
chr11:111229662-111249886:-	chr11	111229662	111249886	-	18	POU2AF1	no	0.0616504	0.0612406	0	0.00887868	0	0.0134449	-0.0134449	0.00887868	0	0	0	0	0	0	0	0	0	0	0	0	0	0	0	0	0	0	0	0	0	0	0	0	0	0	0	0	0	0	0	0	0	0
chr11:113700085-113701588:-	chr11	113700085	113701588	-	17	USP28	no	0.0170755	0.00528709	0.000988169	0.00769503	0	0.0116525	-0.0116525	0.00670686	0	0	0	0	0	0	0	0	0	0	0	0	0	0	0	0	0	0	0	0	0	0	0	0	0	0	0	0	0	0	0	0	0	0
chr11:114316810-114318499:+	chr11	114316810	114318499	+	48	REXO2	no	9.9212e-12	0.00926333	0.00146171	0.0316052	0.0208403	0.0371414	-0.0163012	0.0301435	0.0181818	0	0.00581395	0	0	0	0	0	0	0	0	0	0	0	0	0	0	0	0.00423729	0.00884956	0.0034965	0	0	0	0.00198807	0.00248139	0.0027027	0	0.00786164	0.00131579	0.00486618	0	0.00683995	0
chr11:117117665-117150596:+	chr11	117117665	117150596	+	27	RNF214	no	0.00019435	0.608213	0.000410509	0.0384396	0.0324284	0.0415311	-0.00910267	0.0380291	0	0	0	0	0	0	0	0	0	0	0	0	0	0	0	0	0	0	0	0	0	0	0	0	0	0	0	0	0	0	0	0	0	0
chr11:117167914-117186250:-	chr11	117167914	117186250	-	236	BACE1	no	0.0330697	0.00117755	0.0066179	0.025399	0.0678414	0.00357143	0.06427	0.0187811	0	0.111111	0	0	0	0	0	0	0	0	0	0	0.0227273	0	0	0	0	0	0	0	0	0	0	0	0	0	0	0	0	0	0	0	0	0
chr11:117167926-117186250:-	chr11	117167926	117186250	-	248	BACE1	no	3.23361e-07	2.98815e-05	0.0219056	0.255751	0.471497	0.144796	0.326701	0.233845	0.0625	0.333333	0.0285714	0	0.015625	0.0714286	0.1	0.04	0	0	0.2	0.146341	0	0	0	0.0833333	0.0227273	0	0	0	0	0	0	0	0	0	0	0	0	0	0.166667	0	0	0
chr11:118882714-118882839:+	chr11	118882714	118882839	+	19	CCDC84	no	0.00447571	0.0013658	0.00186485	0.00923048	0.00146199	0.0132257	-0.0117637	0.00736563	0	0	0	0	0	0	0	0	0	0	0	0	0	0	0	0	0	0	0	0	0	0	0	0	0	0.0631579	0	0	0	0	0	0	0	0
chr11:118883973-118885685:+	chr11	118883973	118885685	+	18	CCDC84	no	4.8881e-05	0.843828	0.011041	0.0826304	0.077344	0.0853492	-0.00800526	0.0715894	0	0	0.0416667	0	0	0	0	0.5	0	0	0	0	0	0	0	0	0	0	0	0	0	0.0107527	0	0	0	0	0	0	0.028169	0	0	0	0	0
chr11:118940055-118940139:+	chr11	118940055	118940139	+	12	VPS11	no	7.11432e-05	0.0601197	0.0211091	0.0500131	0.0654478	0.0420753	0.0233725	0.028904	0.0169492	0.025	0.00869565	0	0.0666667	0.031746	0.0149254	0	0.02	0.0166667	0.0217391	0.0344828	0.0283019	0.0280374	0	0.0164835	0.0229008	0.025641	0.0614035	0.045045	0	0.0363636	0	0.0105263	0	0.030303	0.0519481	0.0125	0	0	0	0	0.119048	0
chr11:122929211-122929339:-	chr11	122929211	122929339	-	18	HSPA8	no	4.95546e-09	0.0116815	1.73141e-06	0.000432414	0.000693806	0.000297984	0.000395821	0.000430683	0	0	0	0	0	0	0	0	0	0	0	0	0	0	0	0	0	0	0	0.000100422	0	0	0	0	0	0	0	0	0	0	0	0	0	0
chr11:122932055-122932771:-	chr11	122932055	122932771	-	17	HSPA8	no	5.27666e-06	3.28423e-08	0.000626569	0.00330122	0.00757137	0.00110515	0.00646622	0.00267465	0	0	0	0	0.00074184	0	0.00464037	0.00138985	0.000498256	0.00142248	0.00348432	0	0	0	0	0	0.00112824	0	0	0	0.0014912	0	0	0	0	0	0.000897666	0	0	0	0	0.00868056	0	0.00148368
chr11:124495800-124496355:+	chr11	124495800	124496355	+	13	TBRG1	no	2.4098e-12	0.796749	0.00066313	0.236913	0.248799	0.2308	0.0179982	0.23625	0	0	0	0	0	0	0	0	0	0	0	0	0	0	0	0	0	0	0	0	0	0	0	0	0	0	0	0	0	0	0	0.0384615	0	0
chr11:17317015-17317567:+	chr11	17317015	17317567	+	83	NUCB2	no	2.57125e-07	0.713144	0.00160722	0.0238733	0.0261227	0.0227164	0.00340622	0.022266	0	0	0	0	0	0	0	0	0	0	0	0	0	0.0114943	0	0	0	0	0	0	0	0.00157233	0.000853728	0.00123244	0.00111152	0.000775595	0.00173913	0	0.000786576	0.00165769	0.00644405	0.000411015	0.000592242	0
chr11:18424561-18425221:+	chr11	18424561	18425221	+	19	LDHA	no	0.00878206	0.095841	1.17442e-05	0.000435467	0.000787461	0.000254441	0.00053302	0.000423722	0	0	0	0	0	0	0	0	0	0	0	0	0	0	0	0	0	0	0	0.000254907	0	0	0	0	0	0	0	0	0	0	0	0	0	0
chr11:1905255-1905482:+	chr11	1905255	1905482	+	27	LSP1	no	0.00113362	8.24551e-05	0.000391613	0.00292779	0	0.00443351	-0.00443351	0.00253618	0	0	0	0.00740741	0	0	0	0	0	0	0	0	0	0.00738007	0	0	0	0	0	0	0	0	0	0	0	0	0	0	0.00583658	0	0	0	0	0
chr11:206061-207302:-	chr11	206061	207302	-	17	BET1L	no	0.0120483	0.0709603	0.0242472	0.0430214	0.0306995	0.0493584	-0.0186589	0.0187743	0.0793651	0	0	0.0408163	0	0	0	0.00900901	0.03125	0.00869565	0.0111111	0.0512821	0.0186916	0.0240964	0.0178571	0.0263158	0.0347826	0.0285714	0.00787402	0	0.0185185	0	0	0.0208333	0.2	0.145833	0	0	0	0	0.0188679	0	0.0392157	0.0714286
chr11:2975892-2976973:-	chr11	2975892	2976973	-	15	NAP1L4	no	8.35417e-08	0.596619	0.00010513	0.0034197	0.00380384	0.00322215	0.000581689	0.00331457	0	0	0	0	0	0	0	0	0.00609756	0	0	0	0	0	0	0	0	0	0	0	0	0	0	0	0	0	0	0	0	0	0	0	0	0
chr11:2992782-2993331:-	chr11	2992782	2993331	-	17	NAP1L4	no	4.25692e-05	0.641126	0	0.00645809	0.0054365	0.00698349	-0.00154699	0.00645809	0	0	0	0	0	0	0	0	0	0	0	0	0	0	0	0	0	0	0	0	0	0	0	0	0	0	0	0	0	0	0	0	0	0
chr11:33080642-33083060:+	chr11	33080642	33083060	+	15	TCP11L1	no	2.54497e-10	0.0729891	0.0106186	0.280311	0.202954	0.320094	-0.11714	0.269692	0	0	0	0	0	0.2	0	0	0	0	0	0	0	0	0	0	0	0	0	0.0344828	0.0645161	0	0	0	0	0	0	0	0	0	0	0	0	0
chr11:34137432-34139710:+	chr11	34137432	34139710	+	16	NAT10	no	2.46922e-06	0.0217296	0.00147035	0.0201462	0.0107718	0.0249673	-0.0141955	0.0186758	0	0	0	0	0	0	0	0	0	0	0	0	0	0	0	0	0	0	0.00520833	0	0	0.0104167	0	0	0	0	0	0	0	0	0	0	0	0
chr11:34161043-34161927:+	chr11	34161043	34161927	+	19	NAT10	no	8.28497e-07	0.162519	0.00138791	0.0516598	0.0368854	0.059258	-0.0223727	0.0502719	0	0	0	0	0	0	0	0	0	0	0	0	0.010101	0	0	0	0	0	0	0	0	0	0	0	0	0	0	0	0	0	0	0	0	0
chr11:34953032-34969039:+	chr11	34953032	34969039	+	13	PDHX	no	1.00819e-08	0.0119006	0.0102266	0.107618	0.0654579	0.1293	-0.0638419	0.097391	0	0	0	0	0	0	0	0	0	0	0	0	0	0	0.0106383	0	0.011236	0	0	0	0	0	0	0	0	0	0	0	0	0.03125	0.227273	0	0.015625	0
chr11:3697620-3697738:-	chr11	3697620	3697738	-	13	NUP98	no	2.78687e-14	0.00100471	0.00215949	0.0762368	0.114985	0.0563089	0.0586764	0.0740773	0	0	0	0	0	0	0	0	0	0.00680272	0	0	0	0	0	0	0	0	0	0	0	0	0	0	0	0	0	0	0	0.00332226	0	0	0	0
chr11:3726602-3727674:-	chr11	3726602	3727674	-	15	NUP98	no	0.00030394	0.0129936	0.00408216	0.0240076	0.00957165	0.0314318	-0.0218602	0.0199254	0	0	0	0	0	0	0	0	0	0	0	0	0	0	0	0	0	0	0	0	0	0	0	0.0344828	0	0	0.0169492	0.0740741	0	0	0	0	0	0
chr11:4104213-4104471:+	chr11	4104213	4104471	+	21	STIM1	no	1.18786e-22	0.0445166	0.00158503	0.201363	0.237029	0.183021	0.0540081	0.199778	0	0	0.00653595	0.0277778	0.010989	0	0	0	0	0	0	0	0	0	0	0	0	0	0	0	0	0	0	0	0	0	0	0	0	0	0	0	0	0
chr11:44104862-44105103:+	chr11	44104862	44105103	+	141	ACCS	no	0.0963693	0.0433896	0.00367708	0.00861813	0.00320513	0.011402	-0.00819683	0.00494104	0	0	0	0	0	0	0	0	0	0	0	0.0208333	0.0128205	0	0	0	0	0	0	0	0	0	0	0	0	0	0	0	0	0.0784314	0	0.0696203	0	0
chr11:44957238-44958353:-	chr11	44957238	44958353	-	24	TP53I11	no	0.024371	0.0593496	0.000366838	0.048572	0.00845895	0.0692015	-0.0607426	0.0482051	0	0	0	0	0	0	0	0	0	0	0	0	0	0	0	0	0	0.0212766	0	0	0	0	0	0	0	0	0	0	0	0	0	0	0	0
chr11:46389298-46389527:+	chr11	46389298	46389527	+	24	DGKZ	no	7.25174e-06	0.777353	0.000603646	0.024777	0.0266496	0.0238139	0.0028357	0.0241733	0	0	0	0	0	0	0	0	0	0	0	0	0	0	0	0	0	0	0	0	0	0	0	0	0	0	0	0	0	0	0	0	0	0
chr11:46515773-46529740:-	chr11	46515773	46529740	-	18	AMBRA1	no	0.0117619	0.521497	0.00015124	0.0523748	0.0390654	0.0592197	-0.0201543	0.0522236	0	0	0	0	0	0	0	0	0	0	0	0	0	0	0	0	0	0	0	0.00877193	0	0	0	0	0	0	0	0	0	0	0	0	0	0
chr11:46701922-46702036:-	chr11	46701922	46702036	-	89	ARHGAP1	no	2.00016e-05	0.00189057	0.00736161	0.0233092	0.0378675	0.0158221	0.0220455	0.0159476	0.00581395	0	0	0.0153846	0	0.0034965	0.0152284	0	0.0141844	0.012987	0.00699301	0.00704225	0.00684931	0.0121951	0	0.011655	0.00813008	0.0163934	0.00414938	0.00787402	0.00943396	0	0	0.00342466	0	0.00716846	0	0	0	0.0396825	0	0	0.00699301	0
chr11:47825112-47826100:-	chr11	47825112	47826100	-	23	NUP160	no	0.0117517	0.00488651	0.000340159	0.00392409	0	0.00594219	-0.00594219	0.00358393	0	0	0	0	0	0	0	0	0	0	0	0	0	0	0	0	0.00909091	0	0	0	0	0	0	0	0	0	0	0	0	0	0	0	0	0
chr11:48171551-48171633:+	chr11	48171551	48171633	+	14	PTPRJ	no	3.06418e-07	0.00629786	0.000990978	0.0499059	0.0863308	0.031173	0.0551578	0.0489149	0	0	0	0	0	0	0	0	0	0	0	0	0	0	0	0	0	0.0166667	0	0	0	0	0	0	0	0	0	0	0	0	0	0	0	0
chr11:505023-506608:-	chr11	505023	506608	-	26	RNH1	no	0.00271604	0.269132	0.000812944	0.0135405	0.0190221	0.0107215	0.0083006	0.0127276	0	0	0.00909091	0	0.00490196	0	0	0	0	0	0	0	0	0	0.0131579	0	0	0	0	0	0	0	0	0	0	0	0	0	0	0	0	0	0	0
chr11:505023-507112:-	chr11	505023	507112	-	26	RNH1	no	0.00875104	0.0197206	0.00213105	0.0305201	0.0755448	0.00736457	0.0681803	0.0283891	0	0	0	0	0	0.0263158	0.0384615	0.0588235	0	0	0	0	0	0	0	0	0	0	0	0	0	0	0	0	0	0	0	0	0	0	0	0	0	0
chr11:61077452-61077766:-	chr11	61077452	61077766	-	19	DDB1	no	0.000404847	0.00231705	0.00104629	0.0049606	0.00180318	0.00658442	-0.00478124	0.00391431	0	0	0	0	0	0	0	0	0	0	0	0	0	0	0	0	0	0	0	0	0	0.0043384	0	0	0.00290698	0	0	0	0	0.00598802	0	0	0	0
chr11:61643952-61644337:-	chr11	61643952	61644337	-	24	FADS3	no	5.46824e-05	0.337454	0.00148736	0.0190862	0.0239069	0.016607	0.00729985	0.0175989	0	0	0.0144928	0.00578035	0	0	0	0	0.00684931	0.00970874	0	0	0.00483092	0	0.00526316	0.0035461	0.00934579	0	0	0.0159236	0	0	0	0	0	0	0	0	0	0	0	0	0	0
chr11:62376299-62376433:-	chr11	62376299	62376433	-	21	EML3	no	1.27693e-05	0.0205686	0.00065101	0.14127	0.0685847	0.178652	-0.110067	0.140619	0	0	0	0	0	0	0	0	0	0	0	0	0	0	0	0	0	0	0.0117647	0	0	0	0	0	0	0	0	0	0	0	0	0	0	0
chr11:62444133-62444284:-	chr11	62444133	62444284	-	21	UBXN1	no	5.46099e-06	0.000726612	0.000570747	0.00315838	0.00593615	0.00172982	0.00420633	0.00258764	0.0010352	0.0018315	0	0	0	0	0	0	0.00140647	0	0	0	0	0	0.00240385	0.000812348	0	0	0.00641026	0	0.00930233	0	0	0	0.000786782	0	0	0	0	0	0	0	0	0
chr11:62555000-62556478:+	chr11	62555000	62556478	+	16	TMEM179B	no	4.61484e-07	0.0374345	0	0.0105478	0.0165548	0.00745842	0.00909638	0.0105478	0	0	0	0	0	0	0	0	0	0	0	0	0	0	0	0	0	0	0	0	0	0	0	0	0	0	0	0	0	0	0	0	0	0
chr11:62555000-62556481:+	chr11	62555000	62556481	+	13	TMEM179B	no	6.67514e-16	9.85756e-06	0.00198341	0.118228	0.181252	0.0858152	0.0954368	0.116244	0	0	0	0	0	0	0	0.00606061	0	0	0	0	0	0.00480769	0	0.00456621	0	0.00653595	0	0.00879765	0	0.00211864	0.00501672	0.00278164	0.00498753	0	0.00122549	0.00353982	0	0.0219561	0.00415512	0	0.00134589	0
chr11:62622705-62622895:-	chr11	62622705	62622895	-	16	SNHG1	no	0.000822124	0.00539077	0.000450716	0.0017465	0.00327257	0.000961659	0.00231091	0.00129578	0	0	0	0	0	0	0	0	0	0	0	0	0	0	0	0	0	0	0	0	0	0.0034662	0	0	0	0	0	0	0	0	0	0	0	0
chr11:62648920-62649352:+	chr11	62648920	62649352	+	12	SLC3A2	no	3.30357e-19	8.29929e-07	0.00533458	0.148344	0.219977	0.111504	0.108473	0.143009	0.00575043	0.00119761	0.00208623	0.00321199	0.00583554	0.00486111	0.00416667	0.00406918	0.00189663	0.00485175	0.00390348	0.00380373	0.00232945	0.00624133	0.00382653	0.00304878	0.00918635	0	0.00298359	0.00266312	0.00793651	0.00472144	0.0298851	0	0.00613497	0.0134907	0.00159744	0.0110132	0.0074813	0	0.0202206	0.00564972	0.0177215	0.00514139
chr11:62653081-62655584:+	chr11	62653081	62655584	+	22	SLC3A2	no	0.00140348	0.781515	0.000813107	0.00230091	0.0021901	0.0023579	-0.000167797	0.00148781	0.000432152	0.000411184	0.000262743	0	0	0.000635122	0.000349528	0.00148588	0.000368868	0.000422833	0.000347826	0	0.000844595	0.00141243	0.000313283	0	0	0	0.000367647	0.00206718	0	0	0	0	0	0	0	0	0	0	0	0	0	0
chr11:63965447-63967396:+	chr11	63965447	63967396	+	15	STIP1	no	0.0111587	0.00503662	0.00955085	0.0252954	0.00938291	0.0334789	-0.024096	0.0157445	0.00162602	0	0	0	0.00239808	0	0	0	0	0.00157233	0	0	0	0	0.00117647	0	0	0	0.00238379	0	0	0	0.016	0	0	0	0	0.0205479	0.00540541	0	0	0	0	0.0562914
chr11:63979220-63986701:+	chr11	63979220	63986701	+	21	FERMT3	no	2.96449e-10	0.189085	0.00418879	0.0271131	0.033606	0.0237738	0.00983215	0.0229243	0	0	0.003003	0	0.00675676	0.00446429	0.00473934	0	0	0.00930233	0	0.0138889	0	0	0.00815217	0.00458716	0.0166667	0	0	0	0	0	0	0	0	0	0	0.00696864	0.03	0.0108696	0	0	0	0
chr11:64002366-64002911:+	chr11	64002366	64002911	+	18	VEGFB	no	4.87549e-07	0.985487	0.002268	0.068278	0.0680547	0.0683929	-0.000338261	0.06601	0.00518135	0.00572519	0.00286533	0	0.00550964	0.00680272	0.00166113	0.00819672	0	0.00240964	0.0025641	0.0015674	0.00181488	0	0.00277778	0.00207254	0	0.0111732	0.0106383	0.00441501	0	0	0	0	0	0	0	0	0	0	0	0	0	0
chr11:64074977-64081325:+	chr11	64074977	64081325	+	97	ESRRA	no	0.0113796	0.0666012	0.0187543	0.035569	0.0473157	0.0295278	0.017788	0.0168146	0	0.038835	0.0310881	0.02	0.0213904	0.015873	0	0.0189873	0.00462963	0.011976	0.0195122	0.0251256	0.0269231	0.028777	0.0290323	0.0078125	0.0240964	0	0.0142857	0.0108108	0.016	0	0	0	0	0	0	0	0	0	0	0	0	0
chr11:64119859-64120198:+	chr11	64119859	64120198	+	17	CCDC88B	no	1.47163e-05	0.00352862	0.00334781	0.217012	0.0555556	0.300046	-0.244491	0.213664	0	0	0	0	0	0	0	0	0	0	0	0	0	0	0	0	0	0	0	0	0	0	0	0	0	0	0	0	0	0	0	0	0	0
chr11:6425068-6431856:-	chr11	6425068	6431856	-	15	APBB1	no	0.00136354	0.0197583	0.0328776	0.0747304	0.1064	0.0584432	0.0479569	0.0418528	0.0625	0.024	0.0480769	0.0512821	0.0392157	0.0416667	0.0533333	0.04	0.029703	0	0.0326087	0.0550459	0.0344828	0	0.0294118	0.0552486	0.0387597	0.0689655	0.038961	0.0447761	0.0410959	0	0	0	0	0	0	0	0	0	0	0	0	0
chr11:64494851-64496334:-	chr11	64494851	64496334	-	15	RASGRP2	no	2.57289e-07	3.91945e-12	0.0300618	0.173885	0	0.263312	-0.263312	0.143823	0	0	0	0	0	0	0	0	0	0	0	0	0	0	0	0	0	0	0	0	0	0	0	0.129032	0	0	0.0714286	0	0	0	0	0	0	0
chr11:64494863-64496334:-	chr11	64494863	64496334	-	27	RASGRP2	no	1.40376e-05	3.60975e-07	0.00875708	0.0990589	0	0.150003	-0.150003	0.0903018	0	0	0	0	0	0	0	0	0	0	0	0	0	0	0	0	0	0	0	0	0	0	0	0	0.25	0	0	0	0	0	0	0	0	0
chr11:64494880-64496334:-	chr11	64494880	64496334	-	44	RASGRP2	no	0.00115924	0.000579194	0.000319285	0.0102145	0	0.0154676	-0.0154676	0.00989519	0	0	0	0	0	0	0	0	0	0	0	0	0	0	0	0	0	0	0	0	0	0	0	0	0	0	0	0	0	0	0	0	0	0
chr11:6470700-6471780:-	chr11	6470700	6471780	-	23	TRIM3	no	8.54568e-06	0.130967	0	0.124068	0.166679	0.102154	0.0645252	0.124068	0	0	0	0	0	0	0	0	0	0	0	0	0	0	0	0	0	0	0	0	0	0	0	0	0	0	0	0	0	0	0	0	0	0
chr11:64877396-64877934:+	chr11	64877396	64877934	+	19	VPS51	no	2.07108e-19	0.000242924	0.00292519	0.106399	0.150901	0.0835119	0.0673892	0.103474	0.00289436	0.000895255	0	0	0.00857143	0.00145138	0	0.00120773	0	0	0.0023068	0.00127877	0.00221484	0	0.00191571	0.0018105	0.00350877	0	0	0.0075188	0	0	0	0.0155039	0	0	0	0	0.00986842	0.0422535	0.0371429	0	0	0
chr11:64900741-64900940:-	chr11	64900741	64900940	-	17	SYVN1	no	1.22753e-16	0.890944	0.00259485	0.0984859	0.100196	0.0976065	0.00258943	0.0958911	0	0	0	0	0.00806452	0	0	0	0	0	0	0	0	0.00917431	0	0	0	0	0	0.00436681	0	0	0	0	0	0.00990099	0	0	0	0	0.0125	0	0	0
chr11:64953522-64953705:+	chr11	64953522	64953705	+	980	CAPN1	no	0.00207053	0.0158714	0	0.00332866	0.000742088	0.0046589	-0.00391681	0.00332866	0	0	0	0	0	0	0	0	0	0	0	0	0	0	0	0	0	0	0	0	0	0	0	0	0	0	0	0	0	0	0	0	0	0
chr11:6500506-6501201:-	chr11	6500506	6501201	-	17	ARFIP2	no	0.00165169	0.252391	0.000331565	0.00618305	0.00380262	0.00740727	-0.00360466	0.00585149	0	0	0	0	0	0	0	0	0	0	0	0	0	0	0	0	0	0	0	0	0	0	0	0	0	0	0	0	0	0	0	0	0	0
chr11:65388438-65389694:+	chr11	65388438	65389694	+	21	PCNX3	no	8.2226e-08	0.107363	0.0878101	0.33124	0.392006	0.29999	0.0920165	0.24343	0	0	0.0555556	0.142857	0	0	0.25	0	0.0344828	0.0588235	0.04	0	0.027027	0.0454545	0.166667	0.0508475	0.0540541	0	0	0.0273973	0	0	0	0	1	0	0	0	0.125	0.75	0	0	0	0
chr11:65635912-65635980:-	chr11	65635912	65635980	-	19	EFEMP2	no	2.6444e-09	0.0957865	0.0558596	0.356829	0.437495	0.315344	0.12215	0.30097	0	0.0106383	0	0	0	0	0.0181818	0.0769231	0	0	0	0	0	0	0.0307692	0	0.00675676	0.00462963	0	0.00621118	0.0275229	0	0.5	0	0	0	0	0	0	0.25	0.705882	0	0	0
chr11:65830588-65830857:+	chr11	65830588	65830857	+	13	SF3B2	no	0.00264184	0.007335	0	0.000794166	9.57277e-05	0.00115336	-0.00105764	0.000794166	0	0	0	0	0	0	0	0	0	0	0	0	0	0	0	0	0	0	0	0	0	0	0	0	0	0	0	0	0	0	0	0	0	0
chr11:6585355-6585537:+	chr11	6585355	6585537	+	25	DNHD1	no	0.0134064	0.985865	0.000875458	0.0187455	0.0185185	0.0188622	-0.000343687	0.01787	0	0	0	0	0	0	0	0	0	0	0	0	0	0	0	0	0	0	0	0	0	0	0	0	0	0	0	0	0	0	0	0	0	0
chr11:66053069-66053171:-	chr11	66053069	66053171	-	25	YIF1A	yes	1.09078e-24	0.0298395	0.0129049	0.714044	0.610994	0.767041	-0.156047	0.701139	0	0	0	0	0.0666667	0	0	0	0	0	0	0	0	0	0	0	0	0	0	0	0	0	0	0	0	0	0.181818	0	0	0	0	0	0	0
chr11:66053069-66055068:-	chr11	66053069	66055068	-	61	YIF1A	yes	8.25348e-15	0.848871	0	0.518743	0.503704	0.526478	-0.0227744	0.518743	0	0	0	0	0	0	0	0	0	0	0	0	0	0	0	0	0	0	0	0	0	0	0	0	0	0	0	0	0	0	0	0	0	0
chr11:67120330-67120458:-	chr11	67120330	67120458	-	839	POLD4	no	0.0291486	0.0104219	0.0807969	0.194142	0.0555556	0.265414	-0.209859	0.113345	0	0	0	0	0	0.333333	0	0	0	0	0	0	1	0	0	0	0	0	0	0	0	0	1	0	0	0	0	0	0	0	0	0	0	0
chr11:67811121-67811222:+	chr11	67811121	67811222	+	58	TCIRG1	no	0.00113191	0.000835112	8.97169e-05	0.0254992	0	0.038613	-0.038613	0.0254095	0	0	0	0	0	0	0	0	0	0	0	0	0	0	0	0	0	0	0	0	0	0	0	0	0	0	0	0	0	0	0	0	0	0
chr11:67815440-67815553:+	chr11	67815440	67815553	+	792	TCIRG1	no	1.21689e-06	3.98331e-06	0.000130469	0.0514265	0.00600285	0.0747872	-0.0687843	0.051296	0	0	0	0	0	0	0	0	0	0	0	0	0	0	0	0	0	0	0	0	0	0	0	0	0	0	0	0	0	0	0	0	0	0
chr11:68363687-68367788:+	chr11	68363687	68367788	+	20	PPP6R3	no	2.16933e-11	8.20921e-06	0.000249074	0.101037	0.0423168	0.131237	-0.0889197	0.100788	0	0	0	0	0	0	0	0	0	0	0	0	0	0	0	0	0	0	0	0	0	0	0	0	0	0	0	0	0	0	0	0	0	0
chr11:68837964-68838703:+	chr11	68837964	68838703	+	120	TPCN2	no	0.0124642	0.0452254	0.0439429	0.0980627	0.0593347	0.11798	-0.0586454	0.0541198	0	0	0.020202	0.0175439	0.0267857	0.0031746	0	0.0123457	0.00476191	0.0126582	0.0158228	0.00666667	0.00259067	0.0181818	0.0142857	0.0203488	0	0	0	0	0	0	0	0	0.444444	0	0	0	0.333333	0	0	0	0	0.173913
chr11:68838889-68839375:+	chr11	68838889	68839375	+	15	TPCN2	no	0.000192945	0.0207952	0.00258446	0.0209403	0.0342798	0.01408	0.0201998	0.0183558	0.00934579	0	0	0	0	0	0	0	0	0	0	0	0.00238663	0.0136986	0	0.00272851	0	0	0.0217391	0	0	0	0	0.1	0	0	0	0	0	0	0	0	0	0
chr11:71174532-71175078:+	chr11	71174532	71175078	+	20	NADSYN1	no	1.41904e-05	0.00039108	0.0123452	0.0406685	0.0192047	0.051707	-0.0325023	0.0283233	0	0	0	0	0.0217391	0.00909091	0	0	0	0	0	0	0.0128205	0	0	0	0	0.0612245	0	0.00483092	0	0.0632911	0	0.040404	0	0.0229885	0.0268456	0.00884956	0.0116279	0	0	0	0	0
chr11:71185573-71186419:+	chr11	71185573	71186419	+	659	NADSYN1	no	1.82661e-06	4.48037e-07	0.0172414	0.33403	0.0277778	0.491531	-0.463753	0.316788	0	0	0	0	0	0	0	0	0	0	0	0	0	0	0	0	0	0	0	0	0	0	0	0	0	0	0	0	0	0	0	0	0	0
chr11:71710066-71710845:+	chr11	71710066	71710845	+	127	IL18BP	no	5.26042e-05	6.21465e-07	0.0340916	0.156683	0.0195668	0.227199	-0.207632	0.122591	0	0	0	0	0	0	0	0	0	0	0	0	0	0	0.2	0	0	0.0357143	0	0.0204082	0	0	0	0	0	0	0	0	0	0.314286	0.5	0	0	0
chr11:71939543-71939690:+	chr11	71939543	71939690	+	80	INPPL1	no	3.22727e-06	0.00272838	0.00801745	0.170243	0.0716678	0.220939	-0.149271	0.162225	0.0178571	0	0.00769231	0	0	0	0	0	0	0	0	0	0	0	0	0	0.00456621	0	0	0.00285307	0.00877193	0	0	0	0	0	0	0	0	0	0	0	0	0
chr11:72404529-72404736:-	chr11	72404529	72404736	-	13	ARAP1	no	1.1568e-08	0.0196591	0.000353889	0.0207403	0.0128838	0.0247808	-0.011897	0.0203864	0	0	0	0	0	0	0	0	0	0	0	0	0	0	0	0	0	0	0	0	0	0	0	0	0	0	0	0	0	0	0	0	0	0
chr11:72535168-72535346:+	chr11	72535168	72535346	+	432	ATG16L2	no	0.00337652	0.425429	0.000356612	0.0180095	0.0111111	0.0215572	-0.0104461	0.0176528	0	0	0	0	0	0	0	0	0	0	0	0	0	0	0	0	0	0	0	0	0	0	0	0	0	0	0	0	0	0	0	0	0	0
chr11:77090455-77090938:-	chr11	77090455	77090938	-	21	PAK1	no	1.86304e-05	7.31498e-05	0.00347286	0.0321598	0.00845099	0.0443529	-0.0359019	0.0286869	0	0	0	0	0	0	0	0	0	0	0	0	0	0	0	0	0	0.0196078	0	0	0	0	0	0	0	0	0	0	0	0.181818	0	0	0	0
chr11:77333735-77336007:-	chr11	77333735	77336007	-	16	CLNS1A	no	3.84084e-06	0.655316	0.00454241	0.0142614	0.0132648	0.0147739	-0.00150909	0.00971896	0	0	0	0	0	0.00268817	0	0	0.0121212	0	0	0	0.00735294	0	0.00246305	0.00581395	0.00211864	0	0.0132013	0	0	0	0	0	0.00106724	0.00980392	0.00207039	0.00486855	0.00102775	0.00422535	0	0	0.0104167	0.026694
chr11:77815519-77817852:-	chr11	77815519	77817852	-	19	ALG8	no	4.4235e-06	0.609167	0	0.00560816	0.00633304	0.00523536	0.00109768	0.00560816	0	0	0	0	0	0	0	0	0	0	0	0	0	0	0	0	0	0	0	0	0	0	0	0	0	0	0	0	0	0	0	0	0	0
chr11:82881038-82882846:+	chr11	82881038	82882846	+	13	PCF11	no	0.000245854	0.305424	0.000436234	0.00619778	0.00395867	0.00734933	-0.00339066	0.00576155	0	0	0	0	0	0	0	0	0	0	0	0	0	0	0	0	0	0	0	0	0	0	0	0	0	0	0	0	0	0	0	0	0	0
chr11:85374322-85374567:-	chr11	85374322	85374567	-	820	CREBZF	no	0.00017347	0.00057337	0.00122749	0.0765574	0.00978907	0.110895	-0.101106	0.0753299	0	0	0	0	0	0	0	0	0	0	0	0	0	0	0	0	0	0	0	0	0	0	0	0	0	0	0	0	0	0	0	0	0	0
chr11:8704364-8704734:+	chr11	8704364	8704734	+	14	RPL27A	no	2.35154e-09	0.0179422	4.62368e-05	0.00107417	0.00068519	0.00127422	-0.00058903	0.00102794	0.000135593	0	0	0	0	0	0	0.000101595	0	0	0	0	0.000163052	0	0.000165399	0	0	0	0	0	0	0.000181516	0.00010989	0	0.000218675	8.53e-05	0.00024264	3.96e-05	0.00025325	0	0.000151797	0	0.000115761	0
chr11:8704813-8705536:+	chr11	8704813	8705536	+	16	RPL27A	no	6.39573e-21	0.0509329	0.000343119	0.0108157	0.0132396	0.00956921	0.00367036	0.0104726	7.18e-05	0	0	0.000423549	0.00011936	9.92e-05	0.00061665	5.31e-05	6.73e-05	0.00016975	5.71e-05	6.36e-05	0.000164285	0	0.000158491	0.000288567	0.000226603	0	0.000208965	0.000197981	0	0.000121212	0	0	0.00019023	0.000240929	5.88e-05	6.91e-05	0.000581658	0.000594106	0.00227841	0.000653392	0	0.000207404
chr11:93425197-93428647:+	chr11	93425197	93428647	+	15	CEP295	no	0.220363	0.0886249	0.0930364	0.129848	0.0740741	0.158531	-0.0844572	0.0368113	0	0	0	0	0	1	0	0	0	0	0	0	0	0	0	0	0.142857	0	0.5	0	0	0.333333	0.285714	0	0.117647	0.05	0	0	0.1875	0	0	0.0769231	0.171429	0
chr11:93469997-93470229:-	chr11	93469997	93470229	-	79	TAF1D	no	2.73062e-07	0.143298	0.000768819	0.0111251	0.00816707	0.0126463	-0.00447923	0.0103562	0	0	0	0	0	0	0	0	0	0	0	0	0.00510204	0	0	0	0.00308642	0	0	0	0	0	0.002331	0	0	0.005	0	0	0	0	0.00617284	0	0	0
chr11:93470003-93470229:-	chr11	93470003	93470229	-	85	TAF1D	no	1.56029e-08	0.00257372	0	0.00725567	0.00333199	0.00927356	-0.00594157	0.00725567	0	0	0	0	0	0	0	0	0	0	0	0	0	0	0	0	0	0	0	0	0	0	0	0	0	0	0	0	0	0	0	0	0	0
chr11:93535139-93540666:+	chr11	93535139	93540666	+	17	MED17	no	4.14911e-06	0.154619	0.0180487	0.0609546	0.0466538	0.0683093	-0.0216556	0.0429059	0	0	0.0277778	0	0.0185185	0.0147059	0	0.030303	0	0	0	0	0.047619	0.0277778	0	0	0	0.0625	0.0333333	0.00456621	0	0	0.010989	0	0	0.0425532	0	0	0.0833333	0	0	0	0	0
chr11:94192765-94194101:-	chr11	94192765	94194101	-	17	MRE11	no	2.4196e-06	5.77087e-05	0.000873135	0.0414679	0.00848765	0.0584292	-0.0499416	0.0405948	0	0	0	0	0	0	0	0	0	0	0	0	0	0	0	0	0	0	0	0	0	0	0	0	0	0	0	0	0	0	0	0	0	0
chr11:95513113-95516228:-	chr11	95513113	95516228	-	22	FAM76B	no	6.46399e-08	0.00166802	0.00747899	0.0457317	0.024381	0.0567121	-0.0323311	0.0382528	0	0	0	0	0.0204082	0	0	0	0	0	0	0	0	0.0217391	0	0	0	0	0	0	0	0.00806452	0.0140845	0	0	0	0	0.0508475	0.031746	0	0.0731707	0	0	0
chr11:9770731-9771394:+	chr11	9770731	9771394	+	16	SWAP70	no	0.00163628	0.816187	0.0004815	0.0106335	0.0116008	0.010136	0.00146484	0.010152	0	0	0	0	0	0	0	0	0	0	0	0	0	0	0	0	0	0	0	0	0	0	0	0	0	0	0	0	0	0	0	0	0	0
chr11:981300-984042:+	chr11	981300	984042	+	602	AP2A2	no	3.83318e-05	8.93821e-05	0.000449844	0.0600774	0.0058972	0.0879416	-0.0820444	0.0596276	0	0	0	0	0	0	0	0	0	0	0	0	0	0	0	0	0	0	0	0	0	0	0	0	0	0	0	0	0	0	0	0	0	0
chr11:981300-984135:+	chr11	981300	984135	+	509	AP2A2	no	0.00392554	0.00145751	0.00330121	0.0260346	0.00151196	0.0386463	-0.0371343	0.0227334	0	0	0	0	0	0	0	0	0	0	0.0131579	0	0	0	0	0	0	0	0	0	0	0	0	0	0	0	0	0	0	0	0	0	0	0
chr12:105556624-105557870:+	chr12	105556624	105557870	+	18	WASHC4	no	8.62439e-07	0.834039	0.00115156	0.021522	0.0202535	0.0221743	-0.00192084	0.0203704	0	0	0	0	0	0	0	0	0	0	0	0	0	0	0	0	0	0	0	0	0.015625	0	0	0	0	0	0	0	0.025641	0	0	0	0	0
chr12:10852275-10853852:-	chr12	10852275	10853852	-	21	YBX3	no	0.0150274	0.010504	0.000538362	0.00175058	0.00333115	0.000937717	0.00239343	0.00121222	0	0	0	0	0.0039604	0	0	0	0	0	0	0	0	0	0	0	0.00158228	0	0	0	0	0	0.00127146	0.0181219	0	0	0	0	0	0	0	0	0	0
chr12:108917427-108918092:-	chr12	108917427	108918092	-	15	SART3	no	1.79228e-09	0.00826193	0.00154717	0.0381028	0.0583387	0.0276957	0.0306431	0.0365556	0	0	0.00487805	0	0	0	0	0	0	0.00657895	0	0	0	0	0.0107527	0	0	0	0	0	0	0	0	0	0	0.00636943	0	0.00628931	0	0.0350877	0	0	0	0
chr12:109536444-109536977:+	chr12	109536444	109536977	+	16	UNG	no	0.000569303	0.573234	0.000777552	0.0170212	0.0197583	0.0156135	0.00414474	0.0162436	0	0	0	0.0333333	0	0	0	0	0	0	0	0	0	0	0	0	0	0	0	0	0	0	0	0	0	0	0.0117647	0	0	0	0	0	0	0
chr12:109921787-109923801:+	chr12	109921787	109923801	+	15	UBE3B	no	6.34962e-09	0.0241443	0.000574565	0.0366297	0.0229793	0.04365	-0.0206707	0.0360552	0	0	0	0	0	0	0	0	0	0	0	0	0	0	0	0	0	0	0	0	0	0	0	0.0212766	0	0	0.0120482	0	0	0	0	0	0	0
chr12:109999348-109999584:-	chr12	109999348	109999584	-	25	MMAB	no	2.27845e-05	0.390122	0.000400962	0.00768244	0.0097032	0.0066432	0.00306	0.00728148	0	0	0	0	0	0	0	0	0	0	0	0	0	0	0	0	0	0	0	0	0	0	0	0	0	0	0	0	0	0	0	0	0	0
chr12:110437590-110449795:+	chr12	110437590	110449795	+	14	ANKRD13A	no	1.19527e-06	0.21085	0.00389744	0.110925	0.0835069	0.125026	-0.0415193	0.107028	0	0	0	0	0	0	0	0	0	0	0	0	0	0	0	0	0	0	0.0217391	0	0	0	0	0	0	0	0	0	0	0	0	0	0	0
chr12:111087303-111087972:-	chr12	111087303	111087972	-	22	HVCN1	no	0.000944534	0.0800882	0.000789572	0.0124523	0.0225984	0.00723436	0.0153641	0.0116628	0	0.0238095	0	0	0	0	0	0.00833333	0	0	0	0	0	0	0	0	0	0	0	0	0	0	0	0	0	0	0	0	0	0	0	0	0	0
chr12:111947439-111947694:-	chr12	111947439	111947694	-	15	ATXN2	no	4.38521e-06	0.000494431	0	0.0330554	0.0704862	0.0138052	0.056681	0.0330554	0	0	0	0	0	0	0	0	0	0	0	0	0	0	0	0	0	0	0	0	0	0	0	0	0	0	0	0	0	0	0	0	0	0
chr12:112147489-112149903:+	chr12	112147489	112149903	+	398	ACAD10	no	0.0647775	4.48433e-05	0.0262405	0.0546738	0.00512084	0.0801581	-0.0750373	0.0284333	0	0	0	0	0	0	0	0	0	0	0	0	0	0	0	0	0	0	0	0	0	0	0	0	0	0	0	0.210526	0	0.133333	0	0	0	0
chr12:112451414-112457543:+	chr12	112451414	112457543	+	16	ERP29	no	2.97271e-08	0.00948958	0.000539915	0.00809973	0.0132508	0.00545063	0.00780014	0.00755981	0.00183486	0.0035461	0	0	0	0	0	0	0	0	0	0.004914	0	0	0	0	0	0	0	0	0	0.00146771	0.00468165	0.00106383	0.00291829	0.00043956	0	0	0	0	0	0	0	0
chr12:112669540-112670807:-	chr12	112669540	112670807	-	20	HECTD4	no	0.000108533	0.169179	0	0.0439303	0.0703704	0.0303325	0.0400379	0.0439303	0	0	0	0	0	0	0	0	0	0	0	0	0	0	0	0	0	0	0	0	0	0	0	0	0	0	0	0	0	0	0	0	0	0
chr12:112915535-112915638:+	chr12	112915535	112915638	+	22	PTPN11	no	1.03733e-06	0.00185074	0	0.0465591	0.017646	0.0614286	-0.0437826	0.0465591	0	0	0	0	0	0	0	0	0	0	0	0	0	0	0	0	0	0	0	0	0	0	0	0	0	0	0	0	0	0	0	0	0	0
chr12:113346630-113348840:+	chr12	113346630	113348840	+	15	OAS1	no	5.25513e-18	0.330428	0.0115337	0.23509	0.265034	0.219691	0.0453428	0.223557	0	0	0	0	0	0	0.0266667	0	0.015873	0	0	0	0.0384615	0	0	0.0194175	0.00528169	0.0130719	0	0	0	0	0	0	0	0	0.00684931	0.0103093	0	0.09375	0.23913	0	0	0
chr12:122991484-122992764:-	chr12	122991484	122992764	-	13	RSRC2	no	9.05287e-06	0.0868073	0.000175893	0.00767591	0.0123449	0.0052747	0.00707024	0.00750002	0	0	0	0	0	0	0	0	0	0	0	0	0	0	0	0	0	0	0.00694444	0	0	0	0	0	0	0	0	0	0	0	0	0	0	0
chr12:123340160-123340362:+	chr12	123340160	123340362	+	15	HIP1R	no	1.47239e-06	1.75612e-05	0.00463028	0.0626914	0.131641	0.0272314	0.10441	0.0580611	0	0	0	0	0.0217391	0	0	0	0.0196078	0	0	0	0	0	0	0.0157068	0.015625	0.0151515	0.0408163	0	0	0	0	0	0	0	0	0	0	0	0	0	0	0
chr12:132329995-132333545:+	chr12	132329995	132333545	+	801	MMP17	no	0.0307621	0.699069	0	0.0271578	0.0223048	0.0296537	-0.00734887	0.0271578	0	0	0	0	0	0	0	0	0	0	0	0	0	0	0	0	0	0	0	0	0	0	0	0	0	0	0	0	0	0	0	0	0	0
chr12:14649278-14650569:+	chr12	14649278	14650569	+	18	ATF7IP	no	0.000173044	0.206097	0.0069401	0.0218791	0.0295119	0.0179537	0.0115582	0.014939	0	0	0	0	0	0	0	0	0	0	0	0	0	0.0104167	0.0104167	0.0392157	0.00568182	0	0.00549451	0	0	0	0	0	0	0.0126582	0.015873	0	0	0	0	0	0	0
chr12:16050953-16052821:+	chr12	16050953	16052821	+	16	STRAP	no	1.30941e-05	0.00829533	0.00029032	0.00398756	0.00172426	0.00515155	-0.00342729	0.00369724	0	0	0	0	0	0	0	0	0	0	0	0	0	0	0	0	0	0	0	0	0	0	0	0	0	0.0025641	0	0	0	0	0	0	0	0
chr12:21627930-21628401:-	chr12	21627930	21628401	-	16	RECQL	no	7.83781e-08	0.929098	0.014253	0.120543	0.123197	0.119178	0.00401893	0.10629	0.2	0	0	0	0	0	0	0	0.1	0	0	0	0	0.0163934	0	0	0	0.00925926	0	0	0	0.0344828	0	0	0	0.0149254	0	0	0.027027	0	0.0263158	0	0	0
chr12:27179468-27180263:+	chr12	27179468	27180263	+	16	MED21	no	0.00115454	0.126432	0.000729957	0.0106323	0.0185284	0.0065715	0.0119569	0.00990239	0	0	0	0	0	0	0	0	0	0	0	0	0	0	0	0	0	0	0	0	0	0	0	0	0	0	0	0	0	0	0	0.0384615	0	0
chr12:28460683-28515353:+	chr12	28460683	28515353	+	17	CCDC91	no	4.05403e-06	5.03136e-05	0	0.0340203	0.00483092	0.049032	-0.044201	0.0340203	0	0	0	0	0	0	0	0	0	0	0	0	0	0	0	0	0	0	0	0	0	0	0	0	0	0	0	0	0	0	0	0	0	0
chr12:2933419-2939864:+	chr12	2933419	2939864	+	135	ITFG2	no	0.0420288	0.187926	0.000574713	0.042824	0.0138889	0.057705	-0.0438161	0.0422493	0	0	0	0	0	0	0	0	0	0	0	0	0	0	0	0	0	0	0	0	0	0	0	0	0	0	0	0	0	0	0	0	0	0
chr12:29450134-29460566:+	chr12	29450134	29460566	+	24	FAR2	no	1.8757e-10	0.012752	0	0.121788	0.171422	0.0962613	0.0751606	0.121788	0	0	0	0	0	0	0	0	0	0	0	0	0	0	0	0	0	0	0	0	0	0	0	0	0	0	0	0	0	0	0	0	0	0
chr12:30888157-30893953:-	chr12	30888157	30893953	-	16	CAPRIN2	no	6.03116e-05	0.00203704	0.00115232	0.0359168	0.00833333	0.0501026	-0.0417692	0.0347645	0	0	0	0	0	0	0	0	0	0	0	0	0	0	0	0	0	0	0	0	0	0	0	0	0	0	0	0	0	0	0	0	0	0
chr12:31446879-31448167:-	chr12	31446879	31448167	-	13	SINHCAF	no	0.000545085	0.601016	0.000109123	0.00481456	0.00370669	0.00538432	-0.00167762	0.00470544	0	0	0	0	0	0	0	0	0	0	0	0	0	0	0	0	0	0	0	0	0	0	0	0	0	0	0	0	0	0	0	0	0	0
chr12:42836544-42839747:+	chr12	42836544	42839747	+	27	PPHLN1	no	8.02947e-10	0.36763	0.00172414	0.183403	0.156462	0.197258	-0.0407968	0.181679	0	0	0	0	0	0	0	0	0	0	0	0	0	0	0	0	0	0	0	0	0	0	0	0	0	0	0	0	0	0	0	0	0	0
chr12:46326298-46326913:-	chr12	46326298	46326913	-	902	SCAF11	no	0.000525737	0.000367346	0	0.00585086	0	0.00885987	-0.00885987	0.00585086	0	0	0	0	0	0	0	0	0	0	0	0	0	0	0	0	0	0	0	0	0	0	0	0	0	0	0	0	0	0	0	0	0	0
chr12:4700465-4702153:+	chr12	4700465	4702153	+	14	DYRK4	no	1.46736e-05	1.3957e-06	0.0104503	0.228684	0	0.346292	-0.346292	0.218233	0	0	0	0	0	0	0	0	0	0	0	0	0	0.5	0	0	0	0	0	0	0	0	0	0	0	0	0	0	0	0	0	0	0	0
chr12:48459017-48459378:-	chr12	48459017	48459378	-	13	SENP1	no	7.59902e-05	0.159227	0.00324675	0.0315878	0.0203472	0.0373687	-0.0170215	0.0283411	0	0	0	0	0	0	0	0	0	0	0	0	0	0	0	0	0	0	0	0	0	0	0	0.1	0	0	0.030303	0	0	0	0	0	0	0
chr12:50062351-50100837:-	chr12	50062351	50100837	-	13	FMNL3	no	0.000462821	0.0134672	0	0.0589429	0.133027	0.0208426	0.112184	0.0589429	0	0	0	0	0	0	0	0	0	0	0	0	0	0	0	0	0	0	0	0	0	0	0	0	0	0	0	0	0	0	0	0	0	0
chr12:51174022-51189680:+	chr12	51174022	51189680	+	11	ATF1	no	2.21718e-10	0.094577	0.0349985	0.147224	0.184509	0.128049	0.0564602	0.112225	0	0	0.0625	0	0	0	0	0	0	0	0.0909091	0	0	0	0	0.2	0.0909091	0	0	0.0243902	0.0322581	0.0238095	0	0.0344828	0	0	0.0114943	0.0327869	0.084507	0.0434783	0.0779221	0	0.0347826	0
chr12:53421973-53427574:+	chr12	53421973	53427574	+	15	EIF4B	no	2.67496e-14	0.00119072	0.0015812	0.00986862	0.0140211	0.00773308	0.00628799	0.00828742	0.00228571	0.00226244	0.000534759	0	0.00196947	0.00106572	0.00232019	0.00125865	0.00155682	0.0013947	0.00260611	0	0.000976086	0	0.000934579	0.000660066	0.00125156	0	0.00106157	0.000887311	0.0030303	0.001287	0.00322581	0.00807265	0	0.0045977	0.00651466	0	0	0	0	0	0	0
chr12:53689424-53691607:+	chr12	53689424	53691607	+	26	PFDN5	no	1.87327e-14	8.61203e-07	0.000380845	0.0163568	0.00657152	0.0213893	-0.0148178	0.015976	0	0	0	0	0	0	0	0	0	0	0	0	0	0	0	0	0	0	0	0	0	0.00265252	0	0	0	0.0017762	0	0.0018622	0	0.00719425	0	0	0	0
chr12:53689726-53690002:+	chr12	53689726	53690002	+	25	PFDN5	no	0.0191353	0.0150528	0.00166252	0.00242038	0.00312431	0.00205836	0.00106595	0.000757864	0.00280674	0.00149254	0.00324388	0	0.00354191	0.00329272	0.00104167	0.00196126	0.00112613	0.000629129	0.000770119	0.00149477	0.00173611	0.00279851	0.00176429	0.00169707	0.00116212	0.0010225	0.00101729	0	0.000678426	0.00402477	0.00978136	0.000775366	0.00333125	0.00083426	0.000338467	0.00106254	0.00213992	0.000689338	0.00127365	0.00963391	0.00182216	0
chr12:53689726-53691607:+	chr12	53689726	53691607	+	26	PFDN5	yes	6.90074e-20	2.55244e-08	0.0207906	0.506941	0.25502	0.6365	-0.38148	0.486151	0	0	0	0.0833333	0	0	0	0	0	0	0	0	0	0	0	0	0	0	0	0	0	0	0.0285714	0	0	0	0	0	0.111111	0.404255	0	0.105882	0.00638978	0
chr12:53690336-53691607:+	chr12	53690336	53691607	+	26	PFDN5	no	5.36593e-20	0.000848998	0.00268164	0.108253	0.0733804	0.126188	-0.0528076	0.105572	0	0	0	0	0	0	0	0	0	0	0	0	0	0	0	0	0	0	0	0	0	0.0052356	0.00958466	0	0	0	0.0181818	0.00609756	0	0.0509554	0	0	0	0
chr12:53700105-53700443:+	chr12	53700105	53700443	+	20	C12orf10	no	1.68874e-05	0.000357432	0.00337227	0.0106296	0.0179808	0.00684901	0.0111318	0.00725735	0	0.00384615	0.00201613	0.00514139	0	0	0.0125	0.00193798	0.00243902	0.00823723	0.00288184	0.00248139	0.00283286	0.00277008	0.010846	0.00512821	0.00302115	0	0	0	0	0	0.00409836	0	0	0	0.012474	0	0	0	0.00903615	0.0283333	0	0
chr12:54059237-54062931:-	chr12	54059237	54062931	-	24	ATP5MC2	no	8.46337e-13	0.0448704	1.03674e-05	0.000902973	0.0011945	0.000753045	0.000441456	0.000892606	0.000164663	0	0	0	0	0	0	0	0	0	0	0	0	0	0	0	0	0	0	0	0	0	0	0	0	0	0	0	0.000347947	0	0	0	0	0
chr12:54063774-54066359:-	chr12	54063774	54066359	-	41	ATP5MC2	no	4.56245e-14	0.768762	6.50106e-05	0.00387956	0.00374661	0.00394793	-0.00020132	0.00381455	0	0	0.000246305	0	0	0	0	0	0	0.000206697	0.000235905	0	0	0.000682594	0	0	0	0	0	0	0	0	0.000231589	0	0.000111995	0.000115781	0	0.000148787	0.000290276	0.000222025	0	0	0	0
chr12:54676659-54677575:+	chr12	54676659	54677575	+	20	HNRNPA1	no	0.0015209	0.153331	3.45409e-05	0.00019703	0.000301057	0.000143531	0.000157526	0.00016249	0	0	0	0	0	0	0	0	0	0	0	0	0	0	0	0	0	0	0	0	0	0	0	0	0	0	0.000160772	0	0	0	0	0.000796359	0	0
chr12:54678102-54679768:+	chr12	54678102	54679768	+	677	HNRNPA1	no	7.41824e-07	0.127286	0.000305906	0.00538647	0.00777431	0.00415843	0.00361588	0.00508056	0	0	0.0046083	0	0	0	0	0	0	0	0	0	0	0	0	0	0	0	0	0	0	0	0	0	0	0	0	0	0	0	0	0	0	0
chr12:54913117-54914458:+	chr12	54913117	54914458	+	19	NCKAP1L	no	3.13082e-05	1.3029e-05	0	0.0130837	0	0.0198124	-0.0198124	0.0130837	0	0	0	0	0	0	0	0	0	0	0	0	0	0	0	0	0	0	0	0	0	0	0	0	0	0	0	0	0	0	0	0	0	0
chr12:55361693-55367260:-	chr12	55361693	55367260	-	16	TESPA1	no	5.42385e-06	2.22391e-07	0.00107013	0.0174981	0	0.0264971	-0.0264971	0.0164279	0	0	0	0	0	0	0	0	0	0	0	0	0	0	0	0	0	0	0	0	0	0	0	0	0	0	0	0	0	0	0	0.00887574	0.00286533	0
chr12:56355543-56359719:-	chr12	56355543	56359719	-	26	PMEL	no	0.000129787	8.94016e-07	4.74372e-06	0.000147809	0.000435214	0	0.000435214	0.000143065	0	0	0	0	0	3.47e-05	0	0	0	0	7.65e-05	0	4.24e-05	0	0	0	0.000121536	0	0	0	0	0	0	0	0	0	0	0	0	0	0	0	0	0
chr12:56361954-56362539:+	chr12	56361954	56362539	+	22	CDK2	no	1.20105e-09	0.000111936	0.00142768	0.0285265	0.0448983	0.0201066	0.0247917	0.0270988	0	0	0	0	0	0	0	0	0	0	0	0	0.000718391	0	0	0	0	0	0.00124417	0	0	0	0	0	0	0	0	0	0.0166667	0	0.0555556	0	0	0
chr12:56503078-56503622:+	chr12	56503078	56503622	+	18	PA2G4	no	5.44944e-13	0.10308	0.000243361	0.00463673	0.00368204	0.00512771	-0.00144567	0.00439337	0	0	0	0	0	0	0	0	0	0.00108932	0	0.00232558	0	0	0	0	0	0	0	0	0	0	0	0	0	0	0	0.000527426	0	0	0	0	0	0.0015715
chr12:56510444-56510523:+	chr12	56510444	56510523	+	35	RPL41	no	0.0115603	0.350692	8.45269e-06	3.15955e-05	2.35333e-05	3.57417e-05	-1.22084e-05	2.31428e-05	0	0	0	0	0	0	0	0	0	0	0	0	0	0	0	0	0	0	0	0	0	0	0.000149423	0	2.02e-05	0	0	0	0	0.000222133	6.5e-05	0	0	0
chr12:56510444-56510537:+	chr12	56510444	56510537	+	21	RPL41	no	1.5271e-07	0.000481822	0.000213331	0.000956427	0.000508944	0.00118656	-0.000677617	0.000743096	1.94e-05	0.000316742	7.18e-05	5.67e-05	0	2.58e-05	0	4.51e-05	8.01e-05	0	6.84e-05	3.28e-05	0	3.77e-05	2.12e-05	2.52e-05	0	0	0	0.000170445	0.000190304	0.00112256	0.000149423	0.0004594	0.0001416	0.00043237	0.000275778	0.000584489	0.000628338	0.000932297	0.000281544	0.00103614	0.000709471	0.000292689
chr12:56528213-56530506:+	chr12	56528213	56530506	+	21	ESYT1	no	7.18276e-06	0.443814	3.42771e-05	0.00658475	0.00505617	0.00737088	-0.00231471	0.00655048	0	0	0	0	0	0	0	0	0	0	0	0	0	0	0	0	0	0	0	0	0	0	0	0	0	0	0	0	0	0	0	0	0	0
chr12:56532057-56532167:+	chr12	56532057	56532167	+	20	ESYT1	no	0.000197615	0.000712342	0.00102124	0.0174228	0.00309165	0.024793	-0.0217014	0.0164015	0	0	0	0	0	0	0	0	0	0	0	0	0	0	0	0	0	0	0	0	0	0.00934579	0	0	0	0	0	0	0	0	0	0	0	0
chr12:56552496-56553390:+	chr12	56552496	56553390	+	16	MYL6	no	0.000491939	0.119326	0.000538793	0.0421893	0.0222907	0.0524228	-0.0301321	0.0416505	0	0	0	0	0	0	0	0	0	0	0	0	0	0	0	0	0	0	0	0	0	0	0	0	0	0	0	0	0	0	0.03125	0	0	0
chr12:56999874-57000030:-	chr12	56999874	57000030	-	26	BAZ2A	no	3.77643e-05	0.000135782	0.000518952	0.0193236	0.00249853	0.0279765	-0.025478	0.0188047	0	0	0	0	0	0	0	0	0	0	0	0	0	0	0	0	0	0	0	0	0	0	0	0	0	0	0	0	0	0	0	0	0	0
chr12:57686446-57689181:-	chr12	57686446	57689181	-	13	R3HDM2	no	8.95353e-06	0.00207416	0.00304061	0.0406481	0.0714941	0.0247845	0.0467097	0.0376075	0	0	0.0138889	0	0	0	0	0	0	0	0	0	0	0	0	0	0	0	0	0	0.0192308	0	0	0	0	0	0	0	0	0	0	0	0	0
chr12:57881609-57881701:+	chr12	57881609	57881701	+	18	MARS	no	0.0581013	0.0173854	0.00481731	0.0243758	0	0.036912	-0.036912	0.0195585	0	0	0	0	0	0	0	0	0	0	0	0	0	0	0	0	0	0	0	0	0	0	0	0	0	0	0	0	0	0	0	0	0	0
chr12:57911243-57911488:-	chr12	57911243	57911488	-	21	DDIT3	no	1.0277e-08	2.27784e-06	0.0249265	0.107486	0.193762	0.0631159	0.130646	0.0825599	0	0	0	0.0121951	0.00869565	0.00877193	0.0666667	0	0	0.0106383	0	0	0	0.00943396	0.0238095	0.0181818	0	0.0136986	0	0.038961	0.0195122	0.008	0.0147524	0.0106952	0.0672269	0.0289855	0.025974	0.0109091	0.0147059	0.0166667	0.0416667	0	0.0338983	0.0674157
chr12:58109977-58110164:+	chr12	58109977	58110164	+	30	OS9	no	4.95504e-19	0.407696	0.00273556	0.0250119	0.0228798	0.0261084	-0.00322862	0.0222764	0	0	0	0	0	0	0	0.00169205	0	0.00153139	0.00161031	0	0	0.00311042	0.00122249	0	0	0	0.000706464	0.00108108	0	0	0	0	0	0.0025641	0	0.00260417	0	0.0238095	0.0184049	0	0.0022173	0
chr12:62783480-62783562:+	chr12	62783480	62783562	+	14	USP15	no	5.14204e-05	4.06044e-05	0.0159254	0.0548743	0.0113913	0.0772369	-0.0658456	0.0389488	0	0	0	0	0.0212766	0	0	0	0	0	0	0	0	0.0232558	0	0	0.0151515	0	0	0	0.0208333	0.0261438	0.0217391	0	0	0	0.0550459	0.0103093	0.023622	0	0.0416667	0	0	0
chr12:62929490-62930911:+	chr12	62929490	62930911	+	19	MON2	no	0.0114229	0.0305593	0.00259596	0.0366102	0.00694444	0.0518668	-0.0449224	0.0340142	0	0	0	0	0	0	0	0	0	0	0	0	0	0	0	0	0	0	0	0	0	0	0	0	0	0	0	0	0	0	0	0	0	0
chr12:64199185-64202434:+	chr12	64199185	64202434	+	20	RXYLT1	no	1.37189e-11	0.453003	0.000806959	0.0674385	0.0743489	0.0638845	0.0104644	0.0666315	0	0	0	0	0	0	0	0	0	0	0	0	0	0	0	0	0.0078125	0	0	0.0060241	0	0	0	0	0	0	0	0	0	0	0	0	0	0
chr12:69650623-69651494:+	chr12	69650623	69651494	+	17	CPSF6	no	2.05197e-08	1.5968e-05	5.59785e-05	0.0104746	0.00300864	0.0143142	-0.0113056	0.0104186	0	0	0	0	0	0	0	0	0	0	0	0	0	0	0	0	0	0	0	0	0	0	0	0	0	0	0	0	0	0	0	0	0	0
chr12:69992202-69993621:+	chr12	69992202	69993621	+	21	CCT2	no	1.97995e-11	0.0645039	0.000154733	0.00779756	0.010563	0.00637536	0.0041876	0.00764283	0	0	0	0	0	0.00132979	0	0	0	0	0	0	0	0.00180832	0	0	0	0	0	0	0	0	0.00244898	0	0	0	0	0	0	0	0	0	0	0
chr12:7084311-7084390:+	chr12	7084311	7084390	+	467	EMG1	no	0.0098329	0.00310119	0.946416	0.961514	0.973427	0.955387	0.0180403	0.015098	1	0.940476	1	0.966387	1	0.95977	0.965217	0.973913	0.97037	0.991453	0.965035	0.984496	0.97479	0.978571	0.99	0.95814	0.933333	0.952	0.972678	0.962687	0.963855	0.862069	0.915493	0.921429	0.979849	0.929319	0.878571	0.910959	0.884097	0.93012	0.976261	0.965174	0.962406	0.835404
chr12:72312329-72314492:+	chr12	72312329	72314492	+	18	TBC1D15	no	0.000110237	0.336859	0.00383689	0.0294988	0.0395237	0.0243432	0.0151805	0.0256619	0	0	0.0070922	0	0	0	0	0	0	0	0	0	0	0	0	0	0	0	0	0	0	0	0	0	0	0	0	0	0.012987	0.0930233	0	0	0.0105263	0
chr12:72315235-72316743:+	chr12	72315235	72316743	+	19	TBC1D15	no	1.12363e-12	0.0613443	0	0.0615904	0.082806	0.0506796	0.0321265	0.0615904	0	0	0	0	0	0	0	0	0	0	0	0	0	0	0	0	0	0	0	0	0	0	0	0	0	0	0	0	0	0	0	0	0	0
chr12:7272150-7273091:+	chr12	7272150	7273091	+	10	C1RL-AS1	no	0.374407	3.36123e-09	0.284585	0.342255	0.0462963	0.494462	-0.448166	0.0576702	0	0	0	0	0	0	0	0	0	0	0	0	0	0	0	0	0	0.428571	0	1	0.25	1	0.454545	0.0454545	0.0909091	0.75	1	0.2	0	1	0	0	0.8	0
chr12:79986494-79988108:-	chr12	79986494	79988108	-	20	PAWR	no	0.0320646	0.0295077	0.000162655	0.0153486	0	0.0232422	-0.0232422	0.015186	0	0	0	0	0	0	0	0	0	0	0	0	0	0	0	0	0	0	0	0	0	0	0	0	0	0	0	0	0	0	0	0	0	0
chr12:80200133-80201005:-	chr12	80200133	80201005	-	19	PPP1R12A	no	0.00665115	0.0491704	0.00134223	0.0298771	0.00793651	0.0411608	-0.0332243	0.0285348	0	0	0	0	0	0	0	0	0	0	0	0	0	0	0	0	0	0	0	0	0	0	0	0	0.00930233	0	0	0.00420168	0	0	0	0	0	0
chr12:80214982-80215895:-	chr12	80214982	80215895	-	35	PPP1R12A	no	0.0106529	0.0086123	9.0269e-05	0.00514065	0	0.00778441	-0.00778441	0.00505038	0	0	0	0	0	0	0	0	0	0	0	0	0	0	0	0	0	0	0	0	0	0	0.0052356	0	0	0	0	0	0	0	0	0	0	0
chr12:88512919-88513890:-	chr12	88512919	88513890	-	398	CEP290	no	0.000661095	0.000308545	0.00161638	0.0563746	0	0.0853673	-0.0853673	0.0547582	0	0	0	0	0	0	0	0	0	0	0	0	0	0	0	0	0	0	0	0	0	0	0	0	0	0	0	0	0	0	0	0	0	0
chr12:8926063-8929268:+	chr12	8926063	8929268	+	917	RIMKLB	no	0.00120815	0.000690329	0.00306261	0.0422355	0.00252525	0.062658	-0.0601327	0.0391729	0	0	0	0	0	0	0	0	0	0	0	0	0	0	0.0526316	0	0	0	0	0	0	0	0	0.125	0	0	0	0	0	0	0	0	0	0
chr12:9230038-9230296:-	chr12	9230038	9230296	-	21	A2M	no	0.00895052	0.0060823	0	0.000111874	0.000329406	0	0.000329406	0.000111874	0	0	0	0	0	0	0	0	0	0	0	0	0	0	0	0	0	0	0	0	0	0	0	0	0	0	0	0	0	0	0	0	0	0
chr12:9574143-9574413:-	chr12	9574143	9574413	-	55	DDX12P	no	0.000282886	0.0903548	0.034841	0.131781	0.0625	0.167411	-0.104911	0.0969397	0	0	0	0	0.2	0	0	0	0	0	0	0	0	0	0	0	0	0	0	0	0	0.0222222	0	0.08	0.153846	0.0232558	0.06	0.2	0	0.0967742	0.266667	0	0	0
chr12:9806405-9808451:+	chr12	9806405	9808451	+	17	LOC374443	no	0.00937521	0.00863792	0	0.00227552	0	0.00344579	-0.00344579	0.00227552	0	0	0	0	0	0	0	0	0	0	0	0	0	0	0	0	0	0	0	0	0	0	0	0	0	0	0	0	0	0	0	0	0	0
chr13:100201477-100204403:+	chr13	100201477	100204403	+	17	TM9SF2	no	0.000705682	8.77088e-05	0.000432777	0.00404284	0	0.00612202	-0.00612202	0.00361006	0	0	0	0	0	0	0	0	0	0	0	0	0	0	0	0	0.00176367	0	0	0	0	0	0	0	0	0	0	0	0	0	0	0	0	0
chr13:103297360-103298629:+	chr13	103297360	103298629	+	14	TPP2	no	1.42199e-12	0.0757331	0.00083426	0.299347	0.399923	0.247623	0.1523	0.298513	0	0	0	0	0	0	0	0	0	0	0	0	0	0	0	0	0	0	0	0	0	0	0	0	0	0	0	0	0	0	0	0	0	0
chr13:103422451-103426031:-	chr13	103422451	103426031	-	14	TEX30	no	7.24373e-06	0.0398165	0.0051708	0.0864951	0.148088	0.0548185	0.0932699	0.0813243	0	0	0	0	0	0	0	0	0	0	0	0	0	0	0	0	0	0	0	0	0	0	0	0	0.015873	0	0	0	0.00641026	0	0.0201342	0	0	0
chr13:113212745-113213635:-	chr13	113212745	113213635	-	17	TUBGCP3	no	0.000104883	0.121804	0.00609832	0.0441406	0.0260608	0.0534388	-0.027378	0.0380423	0	0	0.0625	0	0	0	0	0	0	0	0	0	0.0833333	0	0.030303	0	0	0	0.0338983	0	0	0	0	0	0	0	0	0	0	0	0	0	0	0
chr13:113864403-113873243:+	chr13	113864403	113873243	+	15	CUL4A	no	2.57098e-06	0.0115467	0.00294933	0.042924	0.0694662	0.0292737	0.0401925	0.0399746	0	0	0	0	0	0	0	0	0.016129	0.031746	0	0	0.0166667	0.0169492	0	0	0	0.0208333	0	0	0	0	0	0	0	0	0	0	0	0	0	0	0	0
chr13:113915074-113917776:+	chr13	113915074	113917776	+	24	CUL4A	no	6.58256e-12	0.78463	0.000325857	0.0567359	0.0592201	0.0554584	0.00376169	0.0564101	0	0	0	0	0	0	0	0	0	0	0	0	0	0.0102041	0	0	0	0	0	0	0	0	0	0	0	0	0	0	0	0	0	0	0.00869565	0
chr13:115030716-115037645:+	chr13	115030716	115037645	+	13	CDC16	no	7.45035e-05	0.0688415	0.00154903	0.00546442	0.00773823	0.00429503	0.0034432	0.00391538	0	0	0	0	0	0	0	0	0	0	0	0	0	0.00492611	0.00323625	0	0	0	0.00531915	0	0.0144928	0	0	0	0	0	0	0	0	0	0	0	0	0
chr13:20315804-20325410:-	chr13	20315804	20325410	-	14	PSPC1	no	2.68214e-06	0.000188487	0	0.015563	0.00376161	0.0216322	-0.0178706	0.015563	0	0	0	0	0	0	0	0	0	0	0	0	0	0	0	0	0	0	0	0	0	0	0	0	0	0	0	0	0	0	0	0	0	0
chr13:20656271-20656905:+	chr13	20656271	20656905	+	15	ZMYM2	no	1.6668e-10	0.235518	0.00639789	0.065014	0.0803132	0.0571458	0.0231675	0.0586161	0	0	0	0	0	0	0	0	0	0	0	0	0	0	0	0	0.00862069	0	0.0208333	0	0	0	0.0194175	0.00943396	0	0	0.0121951	0.0116279	0	0	0.117647	0	0	0
chr13:26970492-26971275:+	chr13	26970492	26971275	+	14	CDK8	no	2.92499e-08	0.303386	0.000507099	0.167705	0.207402	0.147289	0.0601134	0.167198	0	0	0	0	0	0	0	0	0	0	0	0	0	0	0	0	0	0	0	0	0	0	0	0	0	0	0	0	0	0	0	0	0	0
chr13:27829492-27830302:+	chr13	27829492	27830302	+	18	RPL21	no	3.60647e-09	2.66829e-05	5.63537e-05	0.000820621	0.00160377	0.000417862	0.0011859	0.000764268	0.000187793	0	0.000146499	0	0	0	0	0	0.000185254	0	0.000114587	0	0	0	0	0	0	0	0	0	0.000145964	0.000220897	4.9e-05	0	7.68e-05	3.24e-05	0.0003848	3.33e-05	0	0	0.000127481	0	0	0.000394115
chr13:31711678-31712543:-	chr13	31711678	31712543	-	16	HSPH1	no	0.00382113	0.840899	3.56964e-05	0.00596589	0.00668696	0.00559505	0.00109191	0.00593019	0	0	0	0	0	0	0	0	0	0	0	0	0	0	0	0	0.00207039	0	0	0	0	0	0	0	0	0	0	0	0	0	0	0	0	0
chr13:31724335-31725083:-	chr13	31724335	31725083	-	15	HSPH1	no	0.00081537	0.0674147	1.95702e-05	0.00889657	0.0176511	0.00439425	0.0132568	0.008877	0	0	0	0	0	0	0	0	0	0	0	0	0	0	0	0	0	0	0	0.00113507	0	0	0	0	0	0	0	0	0	0	0	0	0	0
chr13:36886640-36888363:-	chr13	36886640	36888363	-	25	SPART	no	0.000401013	0.000973975	0	0.00805801	0.0202258	0.00180029	0.0184255	0.00805801	0	0	0	0	0	0	0	0	0	0	0	0	0	0	0	0	0	0	0	0	0	0	0	0	0	0	0	0	0	0	0	0	0	0
chr13:38933471-38934177:+	chr13	38933471	38934177	+	670	UFM1	no	0.0394952	0.00283104	0.188847	0.240378	0.337634	0.19036	0.147274	0.0515304	0.56	0.166667	0.206897	0.107143	0.166667	0.327273	0.133333	0.166667	0.214286	0.15	0.0857143	0.333333	0.148148	0.234568	0.146789	0.275	0.162011	0.19469	0.164659	0.141509	0.230769	0.113014	0.264286	0.21327	0.146067	0.104167	0.113043	0.125604	0.0648855	0.0431034	0.111455	0.10101	0.0633484	0.11831
chr13:39605783-39608267:-	chr13	39605783	39608267	-	14	PROSER1	no	0.0447747	0.880427	0.0446917	0.121997	0.116589	0.124778	-0.00818987	0.0773053	0	0	0	0	0	0	0	0	0	0	0	0	0	0	0	0.0588235	0	0	0.012987	0.0169492	0	0	0	0	0	0.166667	0.25	0	1	0.8	0	0	0	0
chr13:41524062-41525464:-	chr13	41524062	41525464	-	24	ELF1	no	5.66041e-08	0.00589143	0.0331589	0.316773	0.138889	0.408256	-0.269368	0.283614	0	0	0	0	0	0	0	0	0	0	0	0	0	0	0	0	0	0	0	0	0	0	0	0.0526316	0	0	0	0	0	0	0.0769231	1	0	0
chr13:45694857-45710849:+	chr13	45694857	45710849	+	18	GTF2F2	no	1.89398e-05	0.00515103	0.000278087	0.00946743	0.0190677	0.00453016	0.0145375	0.00918934	0	0	0	0	0	0	0	0.016129	0	0	0	0	0	0	0	0	0	0	0	0	0	0	0	0	0	0	0	0	0	0	0	0	0	0
chr13:45841512-45857556:+	chr13	45841512	45857556	+	20	GTF2F2	no	3.86096e-09	0.000415973	0.00934297	0.0528233	0.0892803	0.034074	0.0552063	0.0434803	0.0571429	0	0.008	0	0	0.0075188	0	0	0	0.0172414	0.0133333	0	0	0	0.00746269	0	0.0243902	0.0116279	0.0208333	0.024	0.00952381	0	0	0	0.00704225	0.0326797	0	0.01	0.00591716	0	0.0344828	0.0106383	0	0.0588235
chr13:45911539-45912794:-	chr13	45911539	45912794	-	15	TPT1	no	3.87025e-19	8.64288e-06	0.000209964	0.00802517	0.0122772	0.00583839	0.00643884	0.0078152	0.00019015	0.000151286	0.000102875	0.000237323	9e-05	5.9e-05	0.00015444	0.000172354	0	0.000143441	4.79e-05	0	5.78e-05	0.000196644	0.000293979	0.000196618	7e-05	8.47e-05	0.000220978	9.82e-05	0.000118203	0.000219748	0.000571919	7.04e-05	0.000449035	0.00097487	0.000377264	0.000160772	0.000219298	0.000718907	0.0011631	0	0	0
chr13:45912933-45913631:-	chr13	45912933	45913631	-	21	TPT1	no	4.44546e-10	3.87746e-10	5.32593e-05	0.00230056	0.00496069	0.000932493	0.0040282	0.0022473	7.86e-05	0	5.86e-05	0	0	0	0	0	7.57e-05	0	0	0	0	0	6.35e-05	0.000257268	0	0	3.32e-05	8.68e-05	0.000104521	0.000216826	0	0.000265076	5.07e-05	0	0	0.000148148	0	0.00041425	0	0	8.54e-05	0
chr13:48615253-48619779:+	chr13	48615253	48619779	+	16	NUDT15	no	0.00578178	0.0297992	0.00134348	0.0368252	0.0881021	0.0104541	0.077648	0.0354817	0	0	0	0	0	0	0	0	0	0	0	0	0	0	0	0	0	0	0	0	0	0	0	0	0	0	0	0	0	0	0	0	0	0
chr13:48654127-48655780:-	chr13	48654127	48655780	-	15	MED4	no	9.04912e-07	0.060559	0.00266227	0.014831	0.0207903	0.0117662	0.00902403	0.0121687	0	0	0	0	0	0	0	0	0	0	0	0	0	0	0.00510204	0.0135135	0	0.00584795	0.00763359	0	0	0.00626305	0	0	0.00243309	0.00682594	0.00344828	0.00590551	0.00345423	0	0	0	0.00187266	0
chr13:50055253-50056166:+	chr13	50055253	50056166	+	706	SETDB2	no	0.0264591	0.527507	0.068187	0.110617	0.122166	0.104677	0.0174889	0.0424301	0	0	0.0344828	0	0.0740741	0.0512821	0	0.0434783	0	0	0.0138889	0	0	0.0843373	0.0493827	0.0454545	0.0857143	0.0322581	0.0123457	0	0	0.05	0.0877193	0	0	0.09375	0.148148	0.0175439	0	0	0	0	0	0.4
chr13:53001223-53001321:-	chr13	53001223	53001321	-	21	VPS36	no	0.00176679	0.861449	0.000486541	0.0124757	0.0136133	0.0118906	0.00172275	0.0119891	0	0	0	0	0	0	0	0	0	0	0	0	0	0	0	0	0	0	0	0	0	0	0	0	0	0	0	0	0	0	0	0	0	0
chr13:53029762-53030637:+	chr13	53029762	53030637	+	20	CKAP2	no	1.05481e-09	0.648728	0.000682952	0.0487333	0.0435454	0.0514013	-0.00785597	0.0480503	0	0	0	0	0	0	0	0	0	0	0	0	0	0	0	0	0	0	0	0	0	0	0	0	0	0	0.00851064	0	0	0.00122399	0.0159453	0	0	0
chr13:77640242-77641715:-	chr13	77640242	77641715	-	18	MYCBP2	no	0.000478816	0.419065	0.00150875	0.0114144	0.00885071	0.0127329	-0.00388215	0.00990565	0	0	0	0	0	0	0	0	0	0	0	0.0666667	0	0	0	0	0	0	0	0	0	0	0	0	0	0	0	0	0	0	0	0	0	0
chr13:77836278-77837785:-	chr13	77836278	77837785	-	13	MYCBP2	no	0.000131259	7.36273e-05	0	0.0162306	0	0.0245778	-0.0245778	0.0162306	0	0	0	0	0	0	0	0	0	0	0	0	0	0	0	0	0	0	0	0	0	0	0	0	0	0	0	0	0	0	0	0	0	0
chr13:78474814-78475192:-	chr13	78474814	78475192	-	24	EDNRB	no	0.00437402	0.0104294	8.76978e-06	0.000501857	0.00116023	0.000163265	0.000996964	0.000493087	0	0	0	0	0	0	0	0	0	0	0.000508647	0	0	0	0	0	0	0	0	0	0	0	0	0	0	0	0	0	0	0	0	0	0	0
chr13:79939869-79940189:-	chr13	79939869	79940189	-	15	RBM26	no	4.89947e-05	0.721232	0.15217	0.255673	0.24225	0.262576	-0.0203261	0.103503	0.166667	0	0.0425532	0	0.0851064	0.136364	0	0.111111	0.2	0.1	0.137931	0	0.0869565	0.216216	0.175	0.25	0.175926	0.183333	0.106061	0.113402	0.203704	0.155844	0.236559	0.0784314	0.121212	0.113821	0.161616	0.105263	0.217949	0.208791	0	0.411765	0.0277778	0.227273
chr13:96377507-96409878:+	chr13	96377507	96409878	+	19	DNAJC3	no	1.25875e-11	0.0120219	0.00314315	0.191035	0.101417	0.237124	-0.135706	0.187892	0	0	0	0	0	0	0	0	0	0	0	0	0	0	0	0	0	0	0	0	0	0.00990099	0	0	0	0	0	0	0.015873	0.010989	0	0	0	0
chr13:99127257-99127503:-	chr13	99127257	99127503	-	24	STK24	no	2.31533e-12	0.0360627	0.000730692	0.0406612	0.0308358	0.0457143	-0.0148786	0.0399305	0.00327869	0	0	0	0	0	0	0.00271739	0	0	0	0	0	0	0	0	0	0	0	0	0	0	0	0	0	0	0	0	0	0	0	0	0	0
chr14:100602306-100603886:+	chr14	100602306	100603886	+	28	EVL	no	0.000398131	0.11444	0.0002056	0.00190613	0.0010365	0.00235337	-0.00131686	0.00170053	0	0	0	0	0	0	0	0	0	0	0	0	0	0	0	0	0	0	0	0	0	0	0	0	0	0	0	0	0	0	0	0	0	0
chr14:102874957-102880958:+	chr14	102874957	102880958	+	14	TECPR2	no	5.16907e-05	0.0346092	0	0.0333712	0.0574416	0.020992	0.0364496	0.0333712	0	0	0	0	0	0	0	0	0	0	0	0	0	0	0	0	0	0	0	0	0	0	0	0	0	0	0	0	0	0	0	0	0	0
chr14:103398752-103398924:+	chr14	103398752	103398924	+	16	AMN	no	0.0151313	0.0143095	0	0.0555381	0	0.0841006	-0.0841006	0.0555381	0	0	0	0	0	0	0	0	0	0	0	0	0	0	0	0	0	0	0	0	0	0	0	0	0	0	0	0	0	0	0	0	0	0
chr14:105176526-105177255:+	chr14	105176526	105177255	+	18	INF2	no	1.42374e-05	0.0596644	0.00187002	0.0999606	0.141375	0.0786619	0.0627127	0.0980906	0.00662252	0	0	0	0.0052356	0	0	0	0	0	0	0	0	0	0	0	0.0107527	0	0	0	0	0	0	0	0	0	0	0	0	0	0	0	0	0
chr14:105677649-105678449:-	chr14	105677649	105678449	-	18	BRF1	no	8.23087e-05	0.552677	0	0.05566	0.0473822	0.0599171	-0.0125348	0.05566	0	0	0	0	0	0	0	0	0	0	0	0	0	0	0	0	0	0	0	0	0	0	0	0	0	0	0	0	0	0	0	0	0	0
chr14:20872953-20873609:-	chr14	20872953	20873609	-	21	TEP1	no	0.039747	0.21807	0.000249875	0.0453874	0.0972222	0.0187295	0.0784927	0.0451375	0	0	0	0	0	0	0	0	0	0	0	0	0	0	0	0	0	0	0	0	0	0	0	0	0	0	0	0	0	0	0	0	0	0
chr14:21556258-21556973:+	chr14	21556258	21556973	+	15	ARHGEF40	no	5.98145e-05	0.0481642	0.00327619	0.137271	0.224638	0.0923393	0.132298	0.133995	0	0	0	0	0	0	0	0	0	0	0.0416667	0.0769231	0	0	0	0	0	0.00560224	0.00588235	0	0.0112676	0	0	0	0	0	0	0	0	0	0	0	0	0
chr14:21825540-21826085:-	chr14	21825540	21826085	-	14	SUPT16H	no	0.000684852	0.000879134	0.00287485	0.0253207	0.00396656	0.0363028	-0.0323363	0.0224459	0	0	0	0	0	0	0	0	0	0	0	0	0	0	0	0	0	0	0	0	0	0	0	0	0	0.0245902	0	0	0	0	0	0	0	0
chr14:21968770-21969054:-	chr14	21968770	21969054	-	823	METTL3	no	4.1173e-08	0.0977777	6.70871e-05	0.00849062	0.00541433	0.0100727	-0.00465838	0.00842353	0	0	0	0	0	0	0	0	0	0	0	0	0	0	0	0	0	0	0	0	0	0.00389105	0	0	0	0	0	0	0	0	0	0	0	0
chr14:21968777-21969054:-	chr14	21968777	21969054	-	830	METTL3	no	1.08093e-10	0.366266	0.00137672	0.0328612	0.0385724	0.029924	0.00864833	0.0314845	0	0	0	0	0	0	0	0	0	0	0.0144928	0	0	0	0	0	0	0	0	0	0	0	0	0	0.0105263	0	0	0	0	0	0	0	0.013986	0
chr14:23237381-23238985:+	chr14	23237381	23238985	+	14	OXA1L	no	1.28048e-16	4.46027e-10	0.0177786	0.280271	0.131772	0.356642	-0.22487	0.262492	0.00327869	0	0.00230947	0	0.004329	0.00236967	0	0.00175747	0.00470588	0	0.00365631	0	0	0.00546448	0.00694444	0.00181488	0.00552486	0.00719425	0.00561798	0.00268817	0.00952381	0.03125	0.0284091	0.0195695	0.00925926	0.0101626	0.0114613	0.0193966	0.039261	0.00485437	0	0	0	0
chr14:23242938-23243141:-	chr14	23242938	23243141	-	12	SLC7A7	no	4.4967e-09	0.00104836	0.00473866	0.125066	0.0498155	0.163766	-0.113951	0.120327	0	0	0	0	0	0	0	0	0	0	0	0.0384615	0	0	0	0	0	0	0	0	0	0	0	0	0	0	0	0	0	0.157895	0	0	0	0
chr14:23243347-23243562:-	chr14	23243347	23243562	-	21	SLC7A7	no	2.80853e-05	0.000715294	7.43163e-05	0.0160579	0.00292398	0.0228124	-0.0198884	0.0159835	0	0	0	0	0	0	0	0	0	0	0	0	0	0	0	0	0	0	0	0	0	0	0	0	0	0	0	0	0	0	0	0	0	0
chr14:24034928-24035024:-	chr14	24034928	24035024	-	17	AP1G2	no	0.00538877	0.00478635	0	0.000693938	0	0.00105082	-0.00105082	0.000693938	0	0	0	0	0	0	0	0	0	0	0	0	0	0	0	0	0	0	0	0	0	0	0	0	0	0	0	0	0	0	0	0	0	0
chr14:24035387-24035486:-	chr14	24035387	24035486	-	17	AP1G2	no	0.000212585	0.0388394	0	0.00195274	0.000661376	0.00261687	-0.0019555	0.00195274	0	0	0	0	0	0	0	0	0	0	0	0	0	0	0	0	0	0	0	0	0	0	0	0	0	0	0	0	0	0	0	0	0	0
chr14:24459569-24464221:+	chr14	24459569	24464221	+	19	DHRS4L2	no	1.08904e-09	0.0342872	0.000453721	0.0790222	0.0469245	0.0955296	-0.0486051	0.0785685	0	0	0	0	0	0	0	0	0	0	0	0	0	0	0	0	0	0	0	0	0	0	0	0	0	0	0	0	0	0	0	0	0	0
chr14:24620098-24620417:+	chr14	24620098	24620417	+	90	RNF31	no	1.43713e-06	0.11115	0.00132417	0.0432552	0.0569998	0.0361866	0.0208131	0.0419311	0	0	0	0	0	0	0	0	0	0	0	0	0	0.0210526	0	0	0	0	0	0	0	0	0	0	0	0	0	0	0	0	0.047619	0	0	0
chr14:24707612-24707778:+	chr14	24707612	24707778	+	16	GMPR2	no	8.75978e-07	0.00459581	0.000624313	0.0215906	0.0411728	0.0115197	0.0296531	0.0209662	0	0	0	0	0	0	0	0	0	0	0	0	0.00390625	0	0	0	0	0	0	0	0	0	0	0	0	0	0	0	0	0	0	0	0.00302115	0
chr14:24707612-24707820:+	chr14	24707612	24707820	+	12	GMPR2	no	0.00115561	0.103552	0.00164204	0.0373384	0.058065	0.026679	0.0313859	0.0356964	0	0	0	0	0	0	0	0	0	0	0	0	0	0	0	0	0	0	0	0	0	0	0	0	0.0952381	0	0	0	0	0	0	0	0	0
chr14:24740221-24740318:-	chr14	24740221	24740318	-	16	RABGGTA	no	1.38976e-09	0.535528	0.0466749	0.385874	0.34828	0.405207	-0.0569267	0.339199	0	0	0	0	0	0	0	0	0	0	0	0	0	0	0	0	0	0	0	0	0	0	0	0	0	0	0	0	0	0.190476	0	0	0	0
chr14:24788662-24788947:-	chr14	24788662	24788947	-	19	ADCY4	no	0.000268607	0.000170093	0	0.0674263	0	0.102103	-0.102103	0.0674263	0	0	0	0	0	0	0	0	0	0	0	0	0	0	0	0	0	0	0	0	0	0	0	0	0	0	0	0	0	0	0	0	0	0
chr14:24807519-24807627:-	chr14	24807519	24807627	-	17	RIPK3	no	0.0665477	0.633496	0.00149968	0.0375913	0.0555556	0.0283526	0.027203	0.0360917	0	0	0	0	0	0	0	0	0	0	0	0	0	0	0	0	0	0	0	0	0	0	0	0	0	0	0	0.0277778	0	0	0	0	0	0
chr14:31099772-31103135:+	chr14	31099772	31103135	+	17	SCFD1	no	2.06659e-05	0.0590055	0.0035703	0.0324546	0.0538004	0.0214767	0.0323238	0.0288843	0	0	0	0	0	0	0	0	0	0	0	0	0	0	0	0	0	0	0	0	0	0.00763359	0.030303	0	0.024	0	0	0	0.00833333	0	0.0272727	0	0.03125	0
chr14:31169465-31171484:+	chr14	31169465	31171484	+	17	SCFD1	no	1.86707e-06	0.00399366	0.000273889	0.0323143	0.0131691	0.0421604	-0.0289914	0.0320404	0	0	0	0	0	0	0	0	0	0	0	0	0	0	0	0	0	0	0	0	0	0	0	0	0.00943396	0	0	0	0	0	0	0	0	0
chr14:35037235-35044961:-	chr14	35037235	35044961	-	15	SNX6	no	9.76552e-05	0.745688	0.000201789	0.00645148	0.00579149	0.0067909	-0.000999407	0.00624969	0	0	0	0	0	0	0	0	0	0	0	0	0	0	0	0	0	0	0	0	0	0	0.00687285	0	0	0	0	0	0	0	0	0	0	0
chr14:39627620-39628653:-	chr14	39627620	39628653	-	13	TRAPPC6B	no	5.10712e-07	0.00156011	0	0.151642	0.054321	0.201693	-0.147372	0.151642	0	0	0	0	0	0	0	0	0	0	0	0	0	0	0	0	0	0	0	0	0	0	0	0	0	0	0	0	0	0	0	0	0	0
chr14:39627620-39628686:-	chr14	39627620	39628686	-	13	TRAPPC6B	no	3.15178e-06	0.00131877	0.00119732	0.08758	0.0289774	0.117718	-0.088741	0.0863827	0	0	0	0	0	0	0	0	0	0	0	0	0	0	0	0	0	0	0	0	0	0	0	0	0	0.0277778	0	0	0	0	0	0	0	0
chr14:50196267-50199397:+	chr14	50196267	50199397	+	24	KLHDC1	no	2.27628e-07	0.232497	0.00651415	0.129128	0.0955026	0.146422	-0.0509189	0.122614	0	0	0	0	0.0769231	0	0	0	0	0	0	0	0	0	0	0	0	0	0	0	0	0	0	0	0	0	0.0588235	0	0	0	0	0	0	0
chr14:50808005-50808849:-	chr14	50808005	50808849	-	54	CDKL1	no	1.86364e-05	0.943684	0.00164575	0.135084	0.138889	0.133127	0.00576172	0.133438	0	0	0	0	0	0	0	0	0	0	0	0	0	0	0	0	0	0	0	0	0	0	0	0	0	0	0	0	0	0.0588235	0	0	0	0
chr14:56100060-56101230:+	chr14	56100060	56101230	+	13	KTN1	no	4.79646e-08	2.28116e-07	0.00207455	0.077229	0.0132329	0.110141	-0.0969084	0.0751545	0	0	0	0	0	0	0	0	0	0	0	0	0	0	0	0	0	0	0	0	0	0.00584795	0.0147783	0	0	0	0	0	0	0.0140845	0	0	0	0
chr14:57755690-57756084:+	chr14	57755690	57756084	+	509	AP5M1	yes	3.06581e-09	1.97723e-14	0.037931	0.509667	0	0.771782	-0.771782	0.471736	0	0	0	0	0	0	0	0	0	0	0	0	0	0	0	0	0	0	0	0	0	0	0	0	0	0	0	1	0	0	0	0	0	0
chr14:58686448-58690318:+	chr14	58686448	58690318	+	21	ACTR10	no	0.000108046	0.00153475	0.0067181	0.0201882	0.0366078	0.0117438	0.024864	0.0134701	0.0238095	0	0.00877193	0	0	0.00995025	0	0.00854701	0.0113636	0.00819672	0	0	0	0	0.00526316	0.016	0	0.00917431	0.0127119	0.00505051	0.0113636	0.0217391	0.00813008	0	0.00803213	0.00322581	0.015625	0.0107914	0.00421941	0	0	0.0193548	0	0.0701754
chr14:58814597-58817771:+	chr14	58814597	58817771	+	19	ARID4A	no	1.23388e-08	0.00150095	8.21018e-05	0.0364323	0.0128748	0.0485476	-0.0356728	0.0363502	0	0	0	0	0	0	0	0	0	0	0	0	0	0	0	0	0	0	0	0	0	0	0	0	0	0	0	0	0	0	0	0	0	0
chr14:62207907-62211405:+	chr14	62207907	62211405	+	17	HIF1A	no	1.06811e-05	6.65843e-08	0.00189361	0.0145596	0	0.0220474	-0.0220474	0.012666	0	0	0	0	0	0	0	0	0	0	0	0	0	0	0	0	0	0.00413223	0	0	0	0	0	0.00168634	0.00862069	0.00826446	0	0	0.00732601	0.0131579	0	0	0	0
chr14:65204094-65204750:+	chr14	65204094	65204750	+	709	PLEKHG3	no	0.0014893	0.000459665	0	0.0855141	0.251792	0	0.251792	0.0855141	0	0	0	0	0	0	0	0	0	0	0	0	0	0	0	0	0	0	0	0	0	0	0	0	0	0	0	0	0	0	0	0	0	0
chr14:65204094-65204760:+	chr14	65204094	65204760	+	699	PLEKHG3	no	0.000218861	1.78849e-05	0	0.112096	0.326927	0.00161228	0.325314	0.112096	0	0	0	0	0	0	0	0	0	0	0	0	0	0	0	0	0	0	0	0	0	0	0	0	0	0	0	0	0	0	0	0	0	0
chr14:67864565-67878734:-	chr14	67864565	67878734	-	21	PLEK2	no	0.00993103	0.00695362	0	0.0195222	0.057482	0	0.057482	0.0195222	0	0	0	0	0	0	0	0	0	0	0	0	0	0	0	0	0	0	0	0	0	0	0	0	0	0	0	0	0	0	0	0	0	0
chr14:68241850-68242576:-	chr14	68241850	68242576	-	18	ZFYVE26	no	1.27979e-07	0.576639	0.00760731	0.15376	0.172097	0.144329	0.0277678	0.146152	0	0	0	0	0	0	0	0	0.0344828	0.0714286	0	0	0	0.027027	0	0.0322581	0	0	0.056338	0	0	0	0	0	0	0	0	0	0	0	0	0	0	0
chr14:68244486-68244842:-	chr14	68244486	68244842	-	33	ZFYVE26	no	0.000371363	0.77309	0	0.0227475	0.0204475	0.0239303	-0.00348278	0.0227475	0	0	0	0	0	0	0	0	0	0	0	0	0	0	0	0	0	0	0	0	0	0	0	0	0	0	0	0	0	0	0	0	0	0
chr14:75474492-75475713:+	chr14	75474492	75475713	+	20	EIF2B2	no	1.90202e-08	0.030802	0	0.0209766	0.0319678	0.0153239	0.0166438	0.0209766	0	0	0	0	0	0	0	0	0	0	0	0	0	0	0	0	0	0	0	0	0	0	0	0	0	0	0	0	0	0	0	0	0	0
chr14:75509202-75513078:-	chr14	75509202	75513078	-	21	MLH3	no	2.90308e-07	0.0205255	0.00278371	0.169896	0.252586	0.127369	0.125217	0.167112	0	0	0	0	0	0	0	0	0	0	0	0	0	0	0	0	0	0	0	0	0	0	0	0	0	0	0	0	0	0	0	0	0	0
chr14:75585655-75587212:-	chr14	75585655	75587212	-	16	NEK9	no	0.0315161	0.176844	0.000580803	0.0180122	0.0069438	0.0237045	-0.0167607	0.0174314	0	0	0	0	0	0	0	0	0	0	0	0	0	0	0	0	0	0	0	0	0	0	0	0	0	0	0	0	0	0	0	0	0	0
chr14:77793249-77793790:+	chr14	77793249	77793790	+	24	GSTZ1	no	1.99251e-07	0.287922	0.000245307	0.0248121	0.0197376	0.0274218	-0.00768426	0.0245668	0	0.00543478	0	0	0	0	0	0	0	0	0	0	0	0	0	0	0.00389105	0	0.00490196	0	0	0	0	0	0	0	0	0	0	0	0	0	0	0
chr14:78182223-78183822:+	chr14	78182223	78183822	+	16	SLIRP	no	8.39752e-09	0.000472712	0.00546401	0.0135575	0.0185203	0.0110053	0.00751499	0.00809353	0	0	0	0.00426439	0.00573066	0	0.00913242	0.00254453	0.0140187	0	0	0	0.00414938	0.00793651	0.00176678	0.002331	0.00695652	0.0116279	0.00287356	0.00649351	0.00380228	0	0.0071048	0.00806452	0.0152566	0.00112613	0.00947867	0.0139276	0.00539084	0.00994475	0.00584416	0.00338983	0.0100806	0.00472813
chr14:78203439-78205120:-	chr14	78203439	78205120	-	20	SNW1	no	3.82717e-08	1.2256e-06	0.00407817	0.100635	0.0242949	0.139895	-0.115601	0.0965567	0	0	0	0	0	0	0	0	0	0	0	0	0	0	0	0	0	0	0	0	0	0	0	0.0154639	0	0.00368324	0	0.00413223	0.0111857	0.0114943	0.00597015	0.00503778	0	0
chr14:91633723-91636326:+	chr14	91633723	91636326	+	20	DGLUCY	no	0.00031159	0.000201899	0	0.0115809	0	0.0175369	-0.0175369	0.0115809	0	0	0	0	0	0	0	0	0	0	0	0	0	0	0	0	0	0	0	0	0	0	0	0	0	0	0	0	0	0	0	0	0	0
chr14:91776353-91779423:-	chr14	91776353	91779423	-	22	CCDC88C	no	0.000243601	0.838865	0.00028133	0.0522342	0.0482804	0.0542675	-0.00598712	0.0519529	0	0	0	0	0	0	0	0	0	0	0	0	0	0	0	0	0	0	0	0	0	0	0	0	0	0	0	0	0	0	0	0	0	0
chr14:94521546-94524167:-	chr14	94521546	94524167	-	15	DDX24	no	0.000345554	0.162388	0.000718876	0.00305725	0.00408988	0.00252619	0.00156369	0.00233837	0	0	0	0	0	0	0	0	0	0	0	0	0	0	0	0	0	0	0	0	0	0	0	0	0	0.00355872	0	0	0	0	0	0	0	0
chr14:95595988-95596394:-	chr14	95595988	95596394	-	18	DICER1	no	2.8292e-05	0.022442	0.00426099	0.0850927	0.037987	0.109319	-0.0713315	0.0808318	0	0	0	0	0	0	0	0	0	0	0	0	0	0	0	0	0	0	0	0	0	0	0	0	0	0	0	0	0	0	0	0	0	0
chr15:23283431-23285704:-	chr15	23283431	23285704	-	14	HERC2P2	no	7.3292e-11	0.0867558	0.0165561	0.386248	0.513735	0.320684	0.19305	0.369692	0	0	0	0	0	0.5	0	0	0	0	0	0	0	0	0	0	0	0	0	0	0	0	0	0	0	0	0	0	0	0	0	0	0	0
chr15:25207357-25212162:+	chr15	25207357	25212162	+	13	SNRPN	no	6.99816e-07	0.00031063	0.000257334	0.0159333	0.00534794	0.0213772	-0.0160293	0.015676	0	0	0	0	0	0	0	0	0	0	0	0	0	0	0	0	0	0	0	0	0	0	0	0	0	0	0	0	0	0.0149254	0	0	0	0
chr15:28926990-28929260:+	chr15	28926990	28929260	+	14	HERC2P9	no	9.34321e-10	0.346144	0.0270637	0.367952	0.435847	0.333034	0.102812	0.340888	0	0	0	0	0	0	0	0	0	0	0	0	0	0	0	0	0	0	0	0	0	0	0	0	0	0	0	0	0	0	0	0	0	0
chr15:35163146-35166028:-	chr15	35163146	35166028	-	22	AQR	no	6.70649e-07	0.281721	0.000566322	0.0215122	0.0166124	0.0240321	-0.00741967	0.0209459	0	0	0	0	0	0	0	0	0	0	0	0	0	0	0	0	0	0.0138889	0	0	0	0	0	0	0	0	0	0	0	0	0	0	0	0
chr15:40849590-40854970:-	chr15	40849590	40854970	-	18	CCDC32	no	2.4961e-11	0.112764	0.00500741	0.0701948	0.092755	0.0585924	0.0341627	0.0651874	0	0	0	0	0	0	0	0	0	0.0740741	0	0	0	0	0	0.0212766	0	0	0	0.0408163	0	0	0	0	0	0	0	0.00694444	0	0.0382514	0	0	0	0
chr15:41102169-41102274:+	chr15	41102169	41102274	+	77	ZFYVE19	no	3.55294e-11	0.891077	0.00630237	0.058622	0.0598495	0.0579907	0.00185879	0.0523196	0	0	0.00952381	0	0	0.0078125	0	0.0151515	0	0	0	0	0	0	0	0.010101	0	0.0461538	0	0.00584795	0.00909091	0	0.0461538	0	0	0	0	0	0.057971	0	0	0	0.0888889	0
chr15:41130904-41132577:-	chr15	41130904	41132577	-	19	SPINT1-AS1	no	1.11353e-07	0.0180196	0.0445402	0.456469	0.669444	0.346939	0.322506	0.411929	0	0	0	0	0	0	0	0	0	0	0	0	0	0	0	0	0	0	0	0	0	0	0	0	0	0	0	0	0	0	0	0	0	0
chr15:41130904-41136376:-	chr15	41130904	41136376	-	19	SPINT1-AS1	yes	2.36088e-16	0.00519955	0.0551266	0.539467	0.679086	0.467662	0.211424	0.48434	0	0	0	0.2	0	0	0	0	0	0	0	0	0.0714286	0	0	0	0	0	0.0555556	0.2	0	0	0	0	0	0	0.235294	0	0	0	0.6	1	0	0
chr15:41762591-41763349:+	chr15	41762591	41763349	+	20	RTF1	no	6.45894e-12	2.93692e-05	0.000670836	0.107133	0.0444804	0.139354	-0.0948735	0.106462	0	0	0	0	0	0	0	0	0	0	0	0	0	0	0	0	0	0	0	0	0	0	0	0	0	0	0	0	0	0.0102041	0	0	0	0
chr15:42510051-42510520:-	chr15	42510051	42510520	-	19	TMEM87A	no	1.38068e-05	0.000636166	0.00358341	0.0211325	0.042379	0.0102057	0.0321733	0.0175491	0	0	0	0	0.009375	0	0.0217391	0.0182927	0.00746269	0.00537634	0	0.015625	0	0.00381679	0.0026455	0	0	0.00892857	0.00946372	0	0.0035461	0.011396	0	0	0	0.00473934	0	0	0	0	0	0	0.00561798	0
chr15:42738875-42740269:-	chr15	42738875	42740269	-	18	ZNF106	no	2.61864e-07	0.812245	0.00308809	0.0510173	0.0533081	0.0498391	0.00346891	0.0479292	0	0	0	0	0	0	0	0	0	0	0	0	0.00645161	0.0107527	0.00584795	0	0.0166667	0	0.00425532	0	0	0	0	0	0	0	0	0.027027	0	0	0	0	0	0
chr15:43262820-43268914:-	chr15	43262820	43268914	-	14	UBR1	no	0.00139005	0.0199402	0.00115564	0.0451134	0.0126223	0.0618232	-0.0492009	0.0439578	0	0	0	0	0	0	0	0	0	0	0	0	0	0	0	0	0	0	0	0	0	0	0	0	0	0	0	0	0	0	0	0	0	0
chr15:43942099-43956615:-	chr15	43942099	43956615	-	21	PPIP5K1P1	no	0.0125362	9.703e-06	0.257344	0.448576	0.111111	0.622129	-0.511018	0.191232	0	0	0	0	0	0	0	0	0	0	0	0	0	1	0.5	0	0	0	0	0	0	0	0	0	0	0.75	1	1	0.666667	0	0	0	0	0
chr15:44862872-44864880:-	chr15	44862872	44864880	-	15	SPG11	no	1.40243e-07	0.0238075	0.0049983	0.0313396	0.0455785	0.0240168	0.0215618	0.0263413	0	0	0	0.0232558	0	0	0	0	0	0	0	0	0	0	0	0	0	0	0	0	0.01	0	0	0	0	0	0	0	0	0	0	0.107143	0	0
chr15:44941232-44943688:-	chr15	44941232	44943688	-	22	SPG11	no	0.0177396	0.625149	0	0.00611472	0.00830959	0.00498593	0.00332367	0.00611472	0	0	0	0	0	0	0	0	0	0	0	0	0	0	0	0	0	0	0	0	0	0	0	0	0	0	0	0	0	0	0	0	0	0
chr15:45008555-45009606:+	chr15	45008555	45009606	+	198	B2M	no	0.0193513	0.0163369	2.61627e-05	0.00112673	4.33333e-06	0.00170397	-0.00169963	0.00110057	0	0	0	0	0	0	0	0	0	0	0	0	0	0	0	0	0	0	0	0	0	0	3.06e-05	0	0	0	5.49e-05	0.00014228	4.15e-05	0	0	0	6.6e-05	0
chr15:49044681-49048099:-	chr15	49044681	49048099	-	14	CEP152	no	4.87926e-07	0.007654	0.00117337	0.0719559	0.026455	0.0953563	-0.0689013	0.0707825	0	0	0	0	0	0	0	0	0	0	0	0	0	0	0	0	0	0	0	0	0	0	0	0	0	0	0	0	0	0	0	0	0	0
chr15:49420971-49421673:-	chr15	49420971	49421673	-	13	COPS2	no	9.07207e-12	2.0715e-05	0.00150463	0.124426	0.22797	0.071174	0.156796	0.122921	0	0	0	0	0	0	0	0	0	0	0.0204082	0	0	0.01	0	0.0263158	0	0	0.00436681	0	0.00423729	0	0.00796813	0	0	0	0	0	0	0	0	0	0	0
chr15:49531565-49574168:+	chr15	49531565	49574168	+	15	GALK2	no	1.04908e-09	0.94061	0.000144886	0.071585	0.0704137	0.0721873	-0.00177361	0.0714401	0	0	0	0	0	0	0	0	0	0	0	0	0	0	0	0	0	0	0.00840336	0	0	0	0	0	0	0	0	0	0	0	0	0	0	0
chr15:52615660-52620048:-	chr15	52615660	52620048	-	18	MYO5A	no	0.000114981	0.00429604	7.24428e-05	0.0186682	0.0357865	0.0098645	0.025922	0.0185958	0	0	0.00420168	0	0	0	0	0	0	0	0	0	0	0	0	0	0	0	0	0	0	0	0	0	0	0	0	0	0	0	0	0	0	0
chr15:58891947-58902495:-	chr15	58891947	58902495	-	23	ADAM10	no	0.000717671	0.358878	0.00138007	0.0116719	0.0159326	0.00948063	0.006452	0.0102918	0	0	0	0	0	0	0	0	0	0	0	0	0	0	0.00316456	0	0	0	0	0	0	0	0	0	0	0.0204082	0	0	0	0	0	0	0	0
chr15:59186795-59189313:-	chr15	59186795	59189313	-	13	SLTM	no	0.00433195	0.00431588	0.000580153	0.00410464	0.00062422	0.00589458	-0.00527036	0.00352449	0	0	0	0	0	0	0	0	0	0	0	0	0	0.0151515	0	0	0	0	0	0	0	0	0	0	0	0	0	0.00727273	0	0	0	0	0.00699301	0
chr15:59515410-59516887:-	chr15	59515410	59516887	-	19	MYO1E	no	0.00888879	0.0340756	0	0.0296686	0.00575973	0.0419645	-0.0362048	0.0296686	0	0	0	0	0	0	0	0	0	0	0	0	0	0	0	0	0	0	0	0	0	0	0	0	0	0	0	0	0	0	0	0	0	0
chr15:63950933-63951934:-	chr15	63950933	63951934	-	15	HERC1	no	0.162219	0.623423	0.012797	0.0226006	0.027645	0.0200064	0.00763861	0.0098036	0	0	0	0	0	0.05	0	0	0	0	0.0909091	0	0.0588235	0	0	0	0	0	0	0	0	0.142857	0.0344828	0	0	0	0	0	0	0	0	0	0	0
chr15:64428610-64429044:+	chr15	64428610	64429044	+	15	SNX1	no	4.46506e-05	0.349559	0.00310038	0.0105671	0.0127162	0.00946188	0.00325434	0.00746675	0	0	0	0	0.00310559	0	0	0	0	0.00337838	0	0	0	0.00280112	0	0	0.00544959	0.0034904	0	0	0.00414938	0	0	0	0	0	0	0.00568182	0	0	0	0	0	0
chr15:65262578-65266939:-	chr15	65262578	65266939	-	17	SPG21	no	1.3529e-05	0.412398	0.000143001	0.00475957	0.00582412	0.00421208	0.00161204	0.00461657	0	0	0	0	0.00265957	0	0	0	0	0	0	0	0	0.00307692	0	0	0	0	0	0	0	0	0	0	0	0	0	0	0	0	0	0	0	0
chr15:65962545-65964129:-	chr15	65962545	65964129	-	18	DENND4A	no	0.000829478	0.168198	3.30929e-05	0.081355	0.140571	0.0509011	0.0896698	0.0813219	0	0	0	0	0	0	0	0	0	0	0	0	0	0	0	0	0	0	0	0	0	0	0	0	0	0	0	0	0	0	0	0	0	0
chr15:66048830-66053697:-	chr15	66048830	66053697	-	19	DENND4A	no	0.000344453	0.000226595	0	0.0133943	0	0.0202828	-0.0202828	0.0133943	0	0	0	0	0	0	0	0	0	0	0	0	0	0	0	0	0	0	0	0	0	0	0	0	0	0	0	0	0	0	0	0	0	0
chr15:66792532-66792630:-	chr15	66792532	66792630	-	17	RPL4	no	3.32311e-12	8.74232e-06	3.40345e-06	0.00248215	0.00456118	0.00141293	0.00314825	0.00247875	0	0	0	0	0	0	0	2.45e-05	0	0	0	0	0	0	0	0	0	0	0	0	0	0	0	0	0	0	0	0	0	0	0	0	0	0
chr15:66820251-66821173:+	chr15	66820251	66821173	+	16	ZWILCH	no	0.000171893	0.170961	0.000114181	0.0723086	0.119173	0.0482067	0.0709667	0.0721944	0	0	0	0	0	0	0	0	0	0	0	0	0	0	0	0	0	0	0	0	0	0	0	0	0	0	0.00662252	0	0	0	0	0	0	0
chr15:74740929-74741526:-	chr15	74740929	74741526	-	29	UBL7	no	4.93817e-07	5.76999e-12	0.0733422	0.112453	0.15317	0.0915135	0.0616561	0.0391111	0.0949367	0.0847458	0.121037	0.0686275	0.161677	0.121212	0.128099	0.12	0.0754717	0.103865	0.108626	0.0963173	0.112195	0.09375	0.116711	0.0870445	0.125806	0.102094	0.130221	0.126712	0.132653	0.0328032	0.0322581	0.0774443	0.0459883	0.0291262	0.042879	0.0375783	0.0318302	0.0402802	0.0553191	0.015411	0.0315236	0.0427215
chr15:75131105-75131350:-	chr15	75131105	75131350	-	18	ULK3	no	3.1031e-11	0.608976	0.000647679	0.0789986	0.0848432	0.0759929	0.0088503	0.0783509	0	0	0	0	0	0	0	0	0	0	0	0	0.010989	0	0	0	0	0	0	0	0	0	0	0	0	0	0	0	0	0	0	0	0	0
chr15:75192993-75194290:-	chr15	75192993	75194290	-	514	FAM219B	no	0.00110434	0.14265	0.0172414	0.0984794	0.0611111	0.117697	-0.0565862	0.081238	0	0	0	0	1	0	0	0	0	0	0	0	0	0	0	0	0	0	0	0	0	0	0	0	0	0	0	0	0	0	0	0	0	0
chr15:75646834-75646970:+	chr15	75646834	75646970	+	23	NEIL1	no	3.93796e-05	0.985604	0.00248256	0.0483565	0.0486353	0.0482132	0.000422057	0.045874	0	0	0	0	0	0	0	0	0	0	0	0	0	0	0	0	0	0	0	0	0	0	0	0	0	0	0.0506329	0	0	0	0	0	0	0
chr15:75651511-75651668:-	chr15	75651511	75651668	-	16	MAN2C1	no	0.000973188	0.131483	0.000270793	0.00678962	0.00367116	0.0083934	-0.00472224	0.00651883	0	0	0	0	0	0	0	0	0	0	0	0	0	0	0	0	0	0	0	0	0	0	0	0	0	0	0	0	0	0	0	0	0	0
chr15:77317660-77317818:+	chr15	77317660	77317818	+	20	PSTPIP1	no	0.000138812	7.43336e-05	2.59269e-05	0.00745544	0	0.0112897	-0.0112897	0.00742952	0	0	0	0	0	0	0	0	0	0	0	0	0	0	0	0	0	0	0	0	0	0	0	0	0	0	0	0	0	0	0	0	0	0
chr15:78449974-78452395:+	chr15	78449974	78452395	+	38	IDH3A	no	0.00521751	0.00462332	0	0.00429874	0	0.00650952	-0.00650952	0.00429874	0	0	0	0	0	0	0	0	0	0	0	0	0	0	0	0	0	0	0	0	0	0	0	0	0	0	0	0	0	0	0	0	0	0
chr15:86253877-86259002:+	chr15	86253877	86259002	+	16	AKAP13	no	0.00126321	0.000983143	0	0.00788872	0	0.0119458	-0.0119458	0.00788872	0	0	0	0	0	0	0	0	0	0	0	0	0	0	0	0	0	0	0	0	0	0	0	0	0	0	0	0	0	0	0	0	0	0
chr15:89445060-89448987:-	chr15	89445060	89448987	-	93	MFGE8	no	0.0795453	0.127275	0	0.0131968	0.00174115	0.0190883	-0.0173472	0.0131968	0	0	0	0	0	0	0	0	0	0	0	0	0	0	0	0	0	0	0	0	0	0	0	0	0	0	0	0	0	0	0	0	0	0
chr15:89870311-89870397:-	chr15	89870311	89870397	-	16	POLG	no	2.2598e-07	0.0669526	0.0189738	0.108281	0.0774897	0.124116	-0.0466264	0.0893069	0	0	0	0	0	0	0	0	0	0	0	0	0.015873	0	0	0	0.02	0.0149254	0.00851064	0	0	0.142857	0	0	0	0	0	0	0	0	0	0.277778	0	0
chr15:90775578-90776900:-	chr15	90775578	90776900	-	18	CIB1	no	6.43758e-09	0.000185145	0.00069594	0.00768884	0.0134667	0.00471735	0.00874939	0.0069929	0	0	0	0	0	0	0	0	0	0.00223714	0.00471698	0	0	0	0.0017301	0	0	0	0	0	0	0	0	0	0.00965251	0.00162075	0	0	0	0	0	0	0	0
chr15:90775680-90776900:-	chr15	90775680	90776900	-	120	CIB1	no	0.000107739	0.367756	0.00720211	0.0156707	0.0181453	0.014398	0.00374732	0.00846855	0.00438597	0	0.00713013	0	0.00263158	0.00253165	0.00341297	0.0028169	0.0148148	0.00888889	0.00938967	0.00295858	0.0077821	0.00588235	0	0.0034188	0	0.00364964	0.00995025	0.0104439	0.00379267	0.0151188	0	0	0.0172414	0.00484653	0.0186757	0.0202532	0	0	0	0	0	0.0123967
chr15:91549975-91550179:-	chr15	91549975	91550179	-	15	VPS33B	no	0.0873247	0.32389	0.0237455	0.0529504	0.0659587	0.0462604	0.0196983	0.0292049	0	0	0.0208333	0	0	0.0327869	0	0	0.0217391	0.0333333	0	0	0.0140845	0	0	0	0.0172414	0.037037	0.00990099	0	0.0344828	0	0	0	0	0	0.0428571	0	0	0	0	0	0	0.857143
chr15:99456512-99459168:+	chr15	99456512	99459168	+	24	IGF1R	no	9.84523e-05	0.000597523	0.000520926	0.0281564	0.0610796	0.0112245	0.0498552	0.0276355	0	0	0	0	0.00847458	0	0	0	0	0	0	0	0	0	0	0	0.0217391	0	0	0	0	0	0	0	0	0	0	0	0	0	0	0	0	0
chr16:101661-103475:-	chr16	101661	103475	-	15	POLR3K	no	0.0104133	0.0640396	0	0.00398779	0.009411	0.00119871	0.00821229	0.00398779	0	0	0	0	0	0	0	0	0	0	0	0	0	0	0	0	0	0	0	0	0	0	0	0	0	0	0	0	0	0	0	0	0	0
chr16:1026089-1026777:-	chr16	1026089	1026777	-	93	LMF1	no	0.0048073	0.00456754	0.00574713	0.0883078	0.204462	0.0285714	0.17589	0.0825606	0	0	0	0	0	0	0	0	0	0.333333	0	0	0	0	0	0	0	0	0	0	0	0	0	0	0	0	0	0	0	0	0	0	0	0
chr16:10995416-10995637:+	chr16	10995416	10995637	+	17	CIITA	no	0.00208341	0.00165115	0.000366838	0.114802	0	0.173843	-0.173843	0.114435	0	0	0	0	0	0	0	0	0	0	0	0	0	0	0	0	0	0	0	0	0	0	0	0	0	0	0	0	0	0	0	0	0	0
chr16:11862969-11864638:-	chr16	11862969	11864638	-	17	ZC3H7A	no	3.08112e-06	0.212687	0.00332616	0.0548408	0.0741176	0.0449271	0.0291905	0.0515147	0	0	0	0	0	0	0	0	0	0	0	0	0	0	0	0	0	0	0	0	0	0	0	0	0	0	0	0	0	0	0	0	0	0
chr16:1402308-1411686:+	chr16	1402308	1411686	+	57	GNPTG	no	2.13402e-05	0.0467563	0.00163835	0.0913653	0.0513088	0.111966	-0.0606569	0.0897269	0.00869565	0	0.00200803	0	0	0	0	0	0	0	0	0	0	0.00493827	0.00448431	0.00275482	0.0135135	0.00294985	0.00241546	0.00204082	0.00966184	0	0	0	0	0	0	0	0	0	0	0	0	0
chr16:1402308-1411695:+	chr16	1402308	1411695	+	48	GNPTG	no	3.39115e-05	0.0360716	0.00230368	0.027738	0.0155187	0.0340222	-0.0185035	0.0254343	0	0	0.00200803	0	0.00238663	0.00506757	0	0	0	0	0	0	0	0.00982801	0.00448431	0.00821918	0.00454546	0.00294985	0.00481928	0.00407332	0	0	0	0	0	0	0	0	0	0	0	0	0	0
chr16:143342-148142:-	chr16	143342	148142	-	18	NPRL3	no	0.000112378	0.166198	0.000444718	0.0119608	0.0166211	0.00956402	0.00705705	0.011516	0	0	0	0	0	0	0	0	0	0	0	0	0	0	0	0	0	0	0	0	0	0	0	0	0	0	0	0	0	0	0	0	0	0
chr16:14966187-14968874:+	chr16	14966187	14968874	+	18	NOMO1	no	5.11579e-09	0.18934	0.0152253	0.134058	0.161436	0.119979	0.0414568	0.118833	0	0.142857	0	0	0.0526316	0.0192308	0	0	0.04	0.125	0	0	0.0416667	0	0.0277778	0.0344828	0	0.0196078	0.0327869	0	0	0	0.0416667	0	0	0	0	0.0625	0	0	0	0	0	0
chr16:15129411-15129852:+	chr16	15129411	15129852	+	20	PDXDC1	no	1.8322e-11	0.00232675	0.00241003	0.0595167	0.0890588	0.0443237	0.0447351	0.0571067	0	0	0	0	0.00502513	0	0	0	0	0.0060241	0.00689655	0	0	0	0	0.00564972	0	0	0.00404858	0	0	0	0	0	0	0	0.0517241	0	0	0	0	0	0	0
chr16:15166951-15168579:-	chr16	15166951	15168579	-	13	RRN3	no	0.000296568	0.826704	0.00220237	0.0171649	0.0160547	0.0177358	-0.00168113	0.0149625	0	0	0	0	0	0	0	0	0	0	0	0	0	0	0	0	0	0.0294118	0	0	0	0.030303	0	0	0	0	0	0	0	0	0	0	0	0
chr16:18794448-18796059:-	chr16	18794448	18796059	-	23	RPS15A	no	0.000163879	0.0203397	1.61983e-05	0.000212914	0.000420309	0.000106254	0.000314055	0.000196716	0	0	0	0	0	0	0	0	0	0	0	0	0	0	0	0	0.000366703	0	0	0	0	0	0	0	0.000104756	0	0	0	0	0	0	0	0	0
chr16:20750408-20752830:-	chr16	20750408	20752830	-	14	THUMPD1	no	1.55562e-06	0.00784031	0.00211078	0.0314914	0.0135387	0.0407242	-0.0271855	0.0293806	0	0	0	0	0	0	0	0	0	0	0	0	0	0	0	0	0	0	0	0	0	0	0	0	0	0	0	0	0	0	0.0518519	0	0	0
chr16:20788903-20792021:+	chr16	20788903	20792021	+	14	ACSM3	no	4.98158e-06	8.87588e-07	0.000689655	0.0536193	0	0.081195	-0.081195	0.0529297	0	0	0	0	0	0	0	0	0	0	0	0	0	0	0	0	0	0	0	0	0	0	0	0	0	0	0	0	0	0	0	0	0	0
chr16:24833469-24834175:+	chr16	24833469	24834175	+	19	TNRC6A	no	1.24991e-06	0.81879	0.000127504	0.0228318	0.0244147	0.0220178	0.00239696	0.0227043	0	0	0	0	0	0	0	0	0	0	0	0	0	0	0	0	0	0	0	0	0	0	0	0	0	0	0	0	0	0	0	0	0	0
chr16:25143845-25151471:+	chr16	25143845	25151471	+	20	LCMT1	no	0.0135715	0.0144726	0.000281427	0.00194175	0.00435243	0.000701967	0.00365046	0.00166032	0	0	0	0	0	0	0	0	0	0	0	0.00469484	0	0	0	0	0	0	0	0	0	0	0	0	0	0	0	0	0	0	0	0	0	0
chr16:2577617-2578051:+	chr16	2577617	2578051	+	9	AMDHD2	no	0.000586583	0.0333566	0.0172414	0.184996	0.322487	0.114286	0.208201	0.167754	0	0	0	0	0	0	0	0	0	0	0	0	0	0	0	0	0	0	0	0	0	0	0	0	0	0	0	0	0	0	0	0	0	0
chr16:2577987-2578051:+	chr16	2577987	2578051	+	9	AMDHD2	no	4.7988e-08	0.000615429	0.000701209	0.0221541	0.0367979	0.014623	0.0221748	0.0214529	0	0	0	0	0	0	0	0	0	0	0.00917431	0	0	0	0	0	0	0	0	0	0	0	0	0	0	0	0	0	0	0	0	0	0	0
chr16:2822124-2825451:-	chr16	2822124	2825451	-	20	ELOB	no	1.22811e-12	0.0302422	0.00198558	0.00847677	0.0108434	0.00725964	0.00358376	0.00649118	0	0.00111982	0.00238322	0.00335758	0.00104493	0.00508352	0.00217273	0.00104275	0.0016835	0.002079	0.00213827	0.000608273	0.000542005	0.000664894	0.00326188	0.000991736	0.000631313	0.00193798	0.0013947	0.00321543	0.00229621	0.00438597	0.00192369	0	0.00180925	0.003985	0	0.000829876	0.00400566	0.000529241	0.00525677	0.00434428	0.00124622	0.000280741
chr16:28884591-28884741:+	chr16	28884591	28884741	+	26	SH2B1	no	0.00136522	0.00082056	8.3091e-05	0.00393651	0	0.005961	-0.005961	0.00385342	0	0	0	0	0	0	0	0	0	0	0	0	0	0	0	0	0	0	0	0	0	0	0	0	0	0	0	0	0	0	0	0	0	0
chr16:30676401-30676608:+	chr16	30676401	30676608	+	18	FBRS	no	0.00151107	0.726026	0	0.0114295	0.0128161	0.0107164	0.00209976	0.0114295	0	0	0	0	0	0	0	0	0	0	0	0	0	0	0	0	0	0	0	0	0	0	0	0	0	0	0	0	0	0	0	0	0	0
chr16:30958270-30958352:+	chr16	30958270	30958352	+	20	FBXL19	no	6.15302e-06	0.000480932	0.0152661	0.119628	0.218641	0.0687066	0.149934	0.104362	0	0	0.0104167	0.0222222	0.0151515	0.04	0.0238095	0	0.0169492	0.028169	0.0416667	0.0277778	0.0277778	0	0.00689655	0	0	0	0.0105263	0.00884956	0.0119048	0	0	0	0	0	0	0.333333	0	0	0	0	0	0
chr16:313775-313996:+	chr16	313775	313996	+	18	FAM234A	no	6.95347e-12	0.157271	0.000797215	0.0324348	0.0268557	0.035304	-0.00844825	0.0316375	0	0	0.007109	0.00561798	0	0.00179211	0	0	0	0	0.00337838	0	0	0	0	0	0	0	0	0	0	0	0	0	0	0	0	0	0	0	0	0	0	0
chr16:4511977-4513660:-	chr16	4511977	4513660	-	16	NMRAL1	no	0.000161197	0.158497	0.000395839	0.00341796	0.00482555	0.00269406	0.0021315	0.00302212	0	0	0.00289855	0	0.00392157	0	0	0	0	0	0	0	0	0	0	0	0	0	0	0	0	0	0	0	0	0	0	0	0	0	0	0	0	0
chr16:47347748-47399698:-	chr16	47347748	47399698	-	13	ITFG1	no	9.30384e-06	1.41399e-05	0.0231039	0.139436	0.0382657	0.191466	-0.153201	0.116332	0	0	0	0	0.00943396	0	0	0	0	0	0	0	0	0	0	0	0	0	0	0	0	0	0	0	0	0.06	0	0	0	0	0.09375	0	0	0.642857
chr16:4748629-4748800:-	chr16	4748629	4748800	-	28	ANKS3	no	7.82701e-05	0.0570415	0	0.0266143	0.047805	0.0157163	0.0320887	0.0266143	0	0	0	0	0	0	0	0	0	0	0	0	0	0	0	0	0	0	0	0	0	0	0	0	0	0	0	0	0	0	0	0	0	0
chr16:48330077-48333556:+	chr16	48330077	48333556	+	16	LONP2	no	0.0217071	0.0502529	0.000448688	0.00558131	0.0114587	0.00255864	0.0089001	0.00513262	0	0	0.00203252	0	0	0.00225225	0	0	0	0	0	0	0	0	0	0	0	0	0	0	0	0	0	0	0	0	0	0	0	0	0	0	0	0
chr16:50813956-50815142:+	chr16	50813956	50815142	+	14	CYLD	no	3.65455e-06	1.25297e-06	0.00732967	0.047294	0.00747126	0.0677742	-0.060303	0.0399643	0	0	0	0	0.0196078	0	0	0	0	0	0	0	0	0	0	0	0.00869565	0	0	0	0	0.00813008	0	0	0	0	0.00740741	0	0	0	0.106061	0	0	0
chr16:50818363-50820749:+	chr16	50818363	50820749	+	16	CYLD	no	0.00169642	0.333383	0.0116476	0.0519999	0.0324074	0.062076	-0.0296686	0.0403523	0	0	0	0	0	0	0	0	0	0	0	0	0	0	0	0	0	0	0.0322581	0.0294118	0	0	0	0	0	0	0	0	0	0	0	0	0.0384615	0
chr16:56481923-56484998:-	chr16	56481923	56484998	-	21	NUDT21	no	0.00197136	0.00766321	9.79624e-05	0.00483811	0.0121686	0.00106814	0.0111005	0.00474015	0	0	0	0	0	0	0	0	0	0	0	0	0	0	0	0	0	0	0.00568182	0	0	0	0	0	0	0	0	0	0	0	0	0	0	0
chr16:56548608-56553657:-	chr16	56548608	56553657	-	15	BBS2	no	1.32138e-08	0.0172112	0.000278087	0.048245	0.07794	0.0329732	0.0449668	0.0479669	0	0	0.016129	0	0	0	0	0	0	0	0	0	0	0	0	0	0	0	0	0	0	0	0	0	0	0	0	0	0	0	0	0	0	0
chr16:569025-569732:+	chr16	569025	569732	+	21	RAB11FIP3	no	0.000993873	0.00957783	0.00104575	0.0127073	0.027995	0.00484502	0.02315	0.0116615	0	0	0	0	0	0	0	0	0	0	0	0	0	0	0.0240964	0	0	0	0	0	0	0	0	0	0	0	0	0	0	0	0	0	0	0
chr16:57466499-57467955:-	chr16	57466499	57467955	-	26	CIAPIN1	no	0.00137213	0.168987	0.00015124	0.00369284	0.00209963	0.0045122	-0.00241258	0.0035416	0	0	0	0	0	0	0	0	0	0	0	0	0	0	0	0	0	0	0	0	0	0	0	0	0	0	0	0	0	0	0	0	0	0
chr16:58200606-58201110:-	chr16	58200606	58201110	-	17	CSNK2A2	no	2.4264e-06	0.000404184	0.00128322	0.0209358	0.00730453	0.0279462	-0.0206416	0.0196526	0	0	0	0	0	0	0	0	0	0	0	0	0.00299401	0	0	0	0	0	0	0	0	0	0	0	0	0	0	0	0	0	0	0	0	0
chr16:668261-675419:+	chr16	668261	675419	+	12	RAB40C	no	0.00688853	0.426196	0.00642768	0.0688029	0.0501452	0.0783982	-0.028253	0.0623752	0	0	0	0	0	0	0	0	0	0	0	0	0	0	0	0	0	0	0.0333333	0	0	0	0	0	0	0	0	0	0	0	0	0	0	0
chr16:66857527-66858757:-	chr16	66857527	66858757	-	23	NAE1	no	6.57284e-05	0.128214	0.00105311	0.00911958	0.00548567	0.0109884	-0.00550278	0.00806647	0	0	0	0	0	0	0	0	0	0	0	0	0	0	0	0	0.00537634	0	0	0	0	0.0046083	0.00649351	0	0	0.00591716	0	0	0	0	0	0	0	0
chr16:67174498-67178175:+	chr16	67174498	67178175	+	21	C16orf70	no	0.00656616	0.0122185	0	0.0200273	0.0540088	0.00255102	0.0514578	0.0200273	0	0	0	0	0	0	0	0	0	0	0	0	0	0	0	0	0	0	0	0	0	0	0	0	0	0	0	0	0	0	0	0	0	0
chr16:67226774-67226963:+	chr16	67226774	67226963	+	361	E2F4	no	0.00186064	0.00928764	0	0.00375153	0.000597372	0.00537367	-0.00477629	0.00375153	0	0	0	0	0	0	0	0	0	0	0	0	0	0	0	0	0	0	0	0	0	0	0	0	0	0	0	0	0	0	0	0	0	0
chr16:67226774-67226969:+	chr16	67226774	67226969	+	355	E2F4	no	2.31498e-07	0.450112	0.00193681	0.0429829	0.0370786	0.0460195	-0.00894088	0.0410461	0	0	0	0	0.00934579	0	0	0	0	0	0	0	0.00746269	0	0	0	0.00632911	0.00746269	0	0	0	0	0	0	0	0	0	0	0	0	0	0	0	0
chr16:67262535-67262681:+	chr16	67262535	67262681	+	18	TMEM208	no	4.43053e-10	0.618509	0.000226546	0.00914491	0.00838771	0.00953434	-0.00114663	0.00891837	0	0.00425532	0	0.00153139	0	0	0	0	0	0	0	0	0	0	0	0	0	0	0	0	0	0	0	0	0	0	0	0	0	0	0	0	0	0
chr16:67692736-67692830:-	chr16	67692736	67692830	-	16	ACD	no	1.06326e-11	0.0201344	0.0290871	0.143895	0.105756	0.163509	-0.0577523	0.114808	0.0425532	0.0142857	0	0	0.0222222	0	0	0	0	0	0.00862069	0.0105263	0	0	0	0.00793651	0.0116279	0	0	0.0183486	0.0252101	0	0	0.00983607	0	0.031401	0.0210084	0.00809717	0	0.0172414	0.016	0.0309278	0.00530504	0.0821918
chr16:685023-685280:-	chr16	685023	685280	-	66	METTL26	no	3.0782e-14	0.597616	0.00438273	0.158533	0.168561	0.153376	0.015185	0.15415	0.037037	0	0.0243902	0	0.0434783	0	0	0	0	0	0.0434783	0	0	0	0.0232558	0.01	0	0	0	0.0212766	0	0	0	0	0	0	0	0	0	0	0	0	0	0
chr16:69155088-69155338:-	chr16	69155088	69155338	-	14	CHTF8	no	8.07753e-08	0.86907	0.0145328	0.104707	0.101078	0.106573	-0.0054956	0.0901742	0	0.0212766	0	0	0	0	0	0	0	0.0208333	0.0232558	0	0	0.0192308	0.0266667	0	0.0285714	0	0	0.0375	0.025641	0	0	0	0	0	0	0	0	0	0	0	0.272727	0
chr16:69187584-69188277:+	chr16	69187584	69188277	+	18	UTP4	no	6.23534e-07	0.043154	6.31552e-05	0.0107823	0.0173132	0.00742348	0.00988976	0.0107191	0	0	0	0	0	0	0	0	0	0	0	0	0	0	0	0	0	0	0.003663	0	0	0	0	0	0	0	0	0	0	0	0	0	0	0
chr16:697885-698103:+	chr16	697885	698103	+	16	MCRIP2	no	0.0590402	0.0137262	0.00162472	0.00484833	0.0112664	0.00154761	0.00971878	0.00322361	0	0	0	0	0	0	0	0	0	0	0	0.00595238	0	0	0	0	0	0	0	0	0	0.0384615	0	0	0	0	0	0	0	0	0	0	0	0
chr16:69905835-69921921:+	chr16	69905835	69921921	+	20	WWP2	no	1.95159e-06	0.164682	0.000130617	0.0155546	0.0104795	0.0181647	-0.0076852	0.015424	0	0	0	0	0	0	0	0	0	0	0	0	0	0	0	0	0	0	0	0	0	0	0	0	0	0	0	0	0	0	0	0	0	0
chr16:70292148-70292882:-	chr16	70292148	70292882	-	27	AARS	no	1.06978e-06	3.04394e-07	0.0013424	0.0263227	0.0624907	0.00772203	0.0547687	0.0249803	0	0	0	0	0	0	0	0	0	0	0.00442478	0	0	0.0058651	0	0	0	0.00334448	0	0	0	0	0	0	0	0	0	0	0	0	0	0	0	0
chr16:70293108-70294946:-	chr16	70293108	70294946	-	18	AARS	no	9.70135e-05	0.00105951	0	0.00265297	0.00608578	0.00088752	0.00519826	0.00265297	0	0	0	0	0	0	0	0	0	0	0	0	0	0	0	0	0	0	0	0	0	0	0	0	0	0	0	0	0	0	0	0	0	0
chr16:70499080-70500019:+	chr16	70499080	70500019	+	15	FUK	no	2.73757e-05	0.000768321	0	0.0720261	0.15421	0.0297602	0.12445	0.0720261	0	0	0	0	0	0	0	0	0	0	0	0	0	0	0	0	0	0	0	0	0	0	0	0	0	0	0	0	0	0	0	0	0	0
chr16:70566524-70569192:+	chr16	70566524	70569192	+	18	SF3B3	no	0.0014316	0.00130924	0	0.00263917	0.00730403	0.000240096	0.00706393	0.00263917	0	0	0	0	0	0	0	0	0	0	0	0	0	0	0	0	0	0	0	0	0	0	0	0	0	0	0	0	0	0	0	0	0	0
chr16:708345-708509:+	chr16	708345	708509	+	15	WDR90	no	4.40887e-08	0.0832989	0.0249137	0.293527	0.209854	0.336558	-0.126703	0.268613	0	0	0	0.5	0	0.0769231	0	0	0.0666667	0	0	0	0	0	0	0	0	0	0	0	0.047619	0	0	0	0	0	0	0	0	0	0	0	0	0
chr16:720558-720715:+	chr16	720558	720715	+	58	RHOT2	no	0.000152496	0.0012966	0.294578	0.518415	0.350273	0.604888	-0.254614	0.223837	0.272727	0	0.25	0.166667	0.4375	0.1	0.222222	0.333333	0.125	0.1875	0	0.230769	0.133333	0.315789	0.363636	0.0666667	0.407407	0.2	0.375	0.263158	0.428571	0	0	0	1	0	1	0.25	0.666667	1	1	0	0.25	0
chr16:72139524-72139882:+	chr16	72139524	72139882	+	21	DHX38	no	9.44198e-08	0.0104445	0.00138113	0.0430106	0.0234153	0.0530881	-0.0296729	0.0416294	0	0	0	0	0	0	0	0	0	0	0	0	0	0	0	0	0	0	0	0	0	0	0	0	0	0	0	0	0	0	0	0	0	0
chr16:74336191-74338182:+	chr16	74336191	74338182	+	18	PSMD7	no	1.11199e-06	0.464515	6.36801e-05	0.00363601	0.00297282	0.00397708	-0.00100426	0.00357233	0	0	0	0	0	0	0	0	0	0	0	0	0	0	0	0	0	0	0	0	0	0	0	0	0	0	0	0	0	0	0	0	0	0
chr16:81116587-81118067:-	chr16	81116587	81118067	-	18	GCSH	no	8.44248e-05	0.000122575	0.00361412	0.0626365	0.156494	0.0143671	0.142127	0.0590224	0	0	0	0	0.0192308	0.0294118	0	0.0333333	0	0	0.0169492	0	0	0	0.010989	0.015625	0.0176991	0.012987	0.0342857	0	0.0191083	0	0	0	0	0	0	0	0	0	0	0	0	0
chr16:84213649-84213775:-	chr16	84213649	84213775	-	191	TAF1C	no	2.0675e-06	0.383746	0	0.243786	0.190741	0.271067	-0.0803258	0.243786	0	0	0	0	0	0	0	0	0	0	0	0	0	0	0	0	0	0	0	0	0	0	0	0	0	0	0	0	0	0	0	0	0	0
chr16:843275-844033:+	chr16	843275	844033	+	6	CHTF18	yes	7.07261e-21	0.163659	0.0258621	0.726869	0.624573	0.779478	-0.154905	0.701007	0	0	0	0	0	0	0	0	0	0	0	0	0	0	0	0	0	0	0	0	0	0	0	0	0	0	0	0	0	0	0	0	0	0
chr16:85932830-85936598:+	chr16	85932830	85936598	+	22	IRF8	no	0.00383466	0.00104119	0.000746347	0.00410823	0.000372856	0.00602928	-0.00565643	0.00336189	0	0	0	0	0	0	0	0	0	0	0	0	0	0	0	0	0	0	0	0	0	0	0	0	0	0	0	0	0	0	0	0	0	0
chr16:8733020-8734963:+	chr16	8733020	8734963	+	24	METTL22	no	7.86972e-11	0.862172	0	0.0592579	0.0611544	0.0582825	0.00287194	0.0592579	0	0	0	0	0	0	0	0	0	0	0	0	0	0	0	0	0	0	0	0	0	0	0	0	0	0	0	0	0	0	0	0	0	0
chr16:88697748-88697829:+	chr16	88697748	88697829	+	72	ZC3H18	no	7.26488e-07	0.950187	0.0229885	0.274165	0.27037	0.276116	-0.00574589	0.251176	0	0	0	0	0	0	0	0	0	0	0	0	0	0	0	0	0	0	0	0	0	0	0	0	0	0	0	0	0	0	0	0	0	0
chr16:88779856-88780038:+	chr16	88779856	88780038	+	16	CTU2	no	7.21841e-07	0.765207	0.00924047	0.0871086	0.0926028	0.084283	0.00831974	0.0778681	0	0	0.0138889	0	0	0	0	0	0	0	0	0	0	0.027027	0	0	0	0.0178571	0	0	0	0	0	0	0	0	0	0	0.0681818	0	0	0	0	0
chr16:89358208-89371613:-	chr16	89358208	89371613	-	22	ANKRD11	no	1.36669e-13	0.543891	0.285655	0.728296	0.751918	0.716147	0.0357708	0.44264	0	0	0.4	0	0.2	0.333333	0	0	0.125	1	0	0	0.25	0	0.2	0.4	0.666667	0.4	0.166667	0.0625	1	0	0.545455	0	1	0	0	0.5	0	0.5	1	0	0	0
chr16:89592877-89595767:+	chr16	89592877	89595767	+	117	SPG7	no	0.00288053	0.0161557	0.000342766	0.0035569	0.000933163	0.00490626	-0.00397309	0.00321414	0	0	0	0	0.00515464	0	0	0	0	0	0	0	0	0	0	0	0	0	0	0	0	0	0	0	0	0	0	0	0	0	0	0	0	0
chr16:89614522-89615962:+	chr16	89614522	89615962	+	939	SPG7	no	6.38466e-05	2.42693e-05	0.00287356	0.223385	0	0.338269	-0.338269	0.220512	0	0	0	0	0	0	0	0	0	0	0	0	0	0	0	0	0	0	0	0	0	0	0	0	0	0	0	0	0	0	0	0	0	0
chr16:89617018-89619317:+	chr16	89617018	89619317	+	69	SPG7	no	6.07683e-05	0.132291	0	0.00436484	0.00681749	0.00310347	0.00371403	0.00436484	0	0	0	0	0	0	0	0	0	0	0	0	0	0	0	0	0	0	0	0	0	0	0	0	0	0	0	0	0	0	0	0	0	0
chr16:89620972-89622342:+	chr16	89620972	89622342	+	952	SPG7	no	0.00818013	0.000962181	0.00312792	0.0112487	0.00157925	0.0162216	-0.0146423	0.00812079	0	0	0	0	0	0.0060241	0	0	0	0	0	0	0	0	0	0	0	0	0	0	0	0	0	0	0	0	0.024	0	0	0.0405405	0	0	0	0
chr16:89713142-89713610:-	chr16	89713142	89713610	-	19	CHMP1A	no	0.0107123	0.00367718	0.0165073	0.0309271	0.0165998	0.0382955	-0.0216957	0.0144199	0.0135135	0	0.00591716	0.00877193	0.0042735	0.00775194	0.00546448	0	0.0031746	0	0.00512821	0	0	0.00485437	0	0	0.00429184	0.0192308	0	0	0	0	0	0	0.00793651	0.0116732	0	0	0	0.0168067	0	0.0294118	0.00858369	0
chr16:89761197-89761322:+	chr16	89761197	89761322	+	16	CDK10	no	0.000510998	0.489449	0.000106428	0.00553684	0.00728141	0.00463963	0.00264178	0.00543041	0	0	0	0	0	0	0	0	0	0	0	0	0	0	0	0	0	0	0	0	0	0	0	0	0	0	0	0	0	0	0	0	0	0
chr16:89778631-89779081:+	chr16	89778631	89779081	+	15	VPS9D1-AS1	no	1.48049e-11	0.0354994	0.0726221	0.480971	0.594538	0.422564	0.171974	0.408349	0.0645161	0.04	0.0697674	0	0.0344828	0.0384615	0	0	0	0	0.142857	0.08	0.02	0.0555556	0.0483871	0.0131579	0	0.166667	0.0512821	0	0.0526316	0	0	0	0	0.8	0	0	0.75	0	0	1	0	0
chr16:89960267-89961424:+	chr16	89960267	89961424	+	21	TCF25	no	7.65903e-05	0.176176	0.00470662	0.0177818	0.013294	0.0200898	-0.00679575	0.0130752	0	0	0.00169205	0	0.00694444	0	0	0	0	0	0.00310559	0.00645161	0.00552486	0.00249377	0	0	0.0138249	0	0	0.00411523	0	0	0	0	0	0	0	0	0	0.0384615	0	0	0	0
chr16:89970614-89971326:+	chr16	89970614	89971326	+	19	TCF25	no	0.000292669	0.000236344	0.000239464	0.0093067	0.000411507	0.0138814	-0.0134699	0.00906724	0	0	0	0	0	0	0	0	0	0	0	0	0	0	0	0	0	0	0	0	0	0	0	0	0	0	0	0	0	0	0	0	0	0
chr16:90045287-90046628:+	chr16	90045287	90046628	+	21	AFG3L1P	no	0.00313444	0.0275731	7.06614e-05	0.0681828	0.159702	0.0211157	0.138586	0.0681122	0	0	0	0	0	0	0	0	0	0	0	0	0	0	0	0	0	0	0	0	0	0	0	0	0	0	0	0	0	0	0	0	0	0
chr16:90104257-90106693:+	chr16	90104257	90106693	+	14	GAS8	no	9.86595e-06	0.000157487	0.0128854	0.0885556	0.169453	0.0469513	0.122501	0.0756702	0	0	0.00512821	0	0.00465116	0	0	0	0	0	0	0	0	0.012987	0.0035461	0	0	0	0	0	0.0120482	0	0	0	0	0.0243902	0	0	0	0	0	0	0	0
chr17:15967517-15968183:-	chr17	15967517	15968183	-	15	NCOR1	no	6.76628e-06	0.640636	0.00354161	0.0230011	0.0258714	0.0215249	0.00434647	0.0194595	0	0	0	0	0.01	0.00970874	0	0	0	0	0	0	0	0.0121951	0	0	0	0	0	0.00900901	0	0	0	0	0	0	0	0.0185185	0	0	0	0	0	0
chr17:16343568-16344670:+	chr17	16343568	16344670	+	11	LRRC75A-AS1	no	9.39672e-26	0.225593	0.00282534	0.0413325	0.044715	0.039593	0.00512205	0.0385072	0	0	0.00262238	0.00181488	0	0	0.00342466	0.000728863	0	0.00322928	0.000543774	0.00282686	0.000826446	0.00315457	0.0027933	0	0	0	0.0408163	0.0108696	0.00609756	0	0.00633914	0.00470588	0.00417711	0.00593824	0.00407056	0	0.00116959	0	0.0107672	0	0.0019685	0
chr17:16344445-16344670:+	chr17	16344445	16344670	+	11	LRRC75A-AS1	no	1.8682e-23	9.24013e-07	0.00298875	0.0627857	0.0904425	0.0485621	0.0418804	0.0597969	0.00272351	0.00293599	0.00360899	0.00200172	0.00350693	0.00207177	0.00165929	0.00113113	0.00236787	0.00338901	0.00219585	0.00245907	0.00172616	0.00232519	0.00284593	0.00200508	0.00264434	0.00199005	0.00594916	0.0065312	0.00623539	0.00274638	0.0021777	0.000847817	0.00261612	0.00272427	0.00285762	0.00140576	0.00354417	0.00463499	0.00402783	0.00105434	0.00389408	0.00157233
chr17:17062317-17064532:+	chr17	17062317	17064532	+	21	MPRIP	no	4.26675e-08	1.23155e-08	0.00117021	0.0291837	0.0623539	0.0121247	0.0502292	0.0280135	0.00444444	0	0	0	0.0097561	0	0	0	0	0	0	0	0	0	0.00473934	0.00166113	0	0	0	0.0127796	0.011236	0	0	0	0	0	0	0	0	0	0	0	0	0
chr17:17925187-17927937:-	chr17	17925187	17927937	-	15	ATPAF2	no	1.43207e-12	0.648189	0.000862069	0.0394293	0.0421673	0.0380212	0.00414613	0.0385673	0	0	0	0	0	0	0	0	0	0	0	0	0	0	0	0	0	0	0	0	0	0	0.0119048	0	0	0	0	0	0	0	0.0380952	0	0	0
chr17:18007204-18007857:+	chr17	18007204	18007857	+	79	DRG2	no	5.79563e-12	0.0598128	0.00680965	0.0774171	0.0589685	0.0869049	-0.0279363	0.0706074	0	0	0	0.00847458	0	0	0.0104167	0	0	0	0	0	0.00595238	0	0	0	0	0	0	0.00724638	0	0	0	0	0	0.023913	0	0.0169082	0.00371057	0	0	0	0	0
chr17:18007204-18007873:+	chr17	18007204	18007873	+	63	DRG2	no	8.56668e-07	3.18249e-05	0.0100383	0.0310246	0.0144329	0.0395575	-0.0251246	0.0209863	0.0171429	0	0.00803213	0.0168067	0	0.012987	0.0104167	0.0125786	0	0.00995025	0	0	0	0	0.00877193	0.00374532	0.0196078	0.0229885	0	0.0143885	0.00970874	0	0	0	0.0103627	0.00883002	0.00257732	0.0468384	0.00922509	0.0369231	0.0431034	0	0.0101266	0
chr17:18151382-18151863:-	chr17	18151382	18151863	-	34	FLII	no	3.94985e-05	0.0250399	0	0.00192391	0.000859768	0.00247119	-0.00161142	0.00192391	0	0	0	0	0	0	0	0	0	0	0	0	0	0	0	0	0	0	0	0	0	0	0	0	0	0	0	0	0	0	0	0	0	0
chr17:18863966-18872347:+	chr17	18863966	18872347	+	17	SLC5A10	no	0.00123159	0.00033678	0	0.0349649	0.102952	0	0.102952	0.0349649	0	0	0	0	0	0	0	0	0	0	0	0	0	0	0	0	0	0	0	0	0	0	0	0	0	0	0	0	0	0	0	0	0	0
chr17:19812609-19813238:-	chr17	19812609	19813238	-	19	AKAP10	no	0.000287526	0.0927722	0.0018295	0.0653795	0.0349624	0.0810225	-0.0460601	0.06355	0	0	0	0	0	0	0	0	0	0	0	0	0	0	0	0	0	0	0	0	0	0	0	0	0	0	0	0	0	0	0	0	0	0
chr17:20884938-20897384:+	chr17	20884938	20897384	+	18	CCDC144NL-AS1	no	0.0336781	0.0329087	0	0.00993399	0	0.0150429	-0.0150429	0.00993399	0	0	0	0	0	0	0	0	0	0	0	0	0	0	0	0	0	0	0	0	0	0	0	0	0	0	0	0	0	0	0	0	0	0
chr17:2275783-2275918:+	chr17	2275783	2275918	+	328	SGSM2	no	3.57104e-05	0.937115	0.0139266	0.137994	0.135382	0.139338	-0.00395572	0.124068	0	0	0	0	0	0	0	0	0	0	0	0	0	0	0	0	0	0	0	0	0	0	0	0	0	0	0	0	0	0	0	0	0	0
chr17:2371189-2376817:-	chr17	2371189	2376817	-	18	METTL16	no	8.49365e-05	0.25757	0.00135696	0.044192	0.064289	0.0338564	0.0304326	0.0428351	0	0	0	0	0	0	0	0	0	0	0	0	0	0	0	0	0	0	0.037037	0	0	0	0	0	0	0	0	0	0	0	0	0	0	0
chr17:26969116-26969292:-	chr17	26969116	26969292	-	19	KIAA0100	no	0.000713683	0.337153	0.00295335	0.0287764	0.0211961	0.0326749	-0.0114788	0.0258231	0.037037	0	0	0	0.010989	0	0	0	0	0	0	0	0	0	0	0	0	0	0	0	0	0	0	0	0	0	0	0	0	0	0	0	0	0
chr17:27902179-27902305:-	chr17	27902179	27902305	-	18	GIT1	no	0.000235213	0.724109	0.00528367	0.0197596	0.0184833	0.020416	-0.00193276	0.014476	0.0109409	0	0.005291	0.0252525	0.00906344	0.00719425	0.00347222	0.00416667	0.003861	0.00657895	0	0.00560224	0.00625	0.00856531	0.0154143	0.00759494	0.0022779	0.00377358	0	0.0109091	0.00330578	0	0	0	0	0	0.0657895	0	0	0	0	0	0	0
chr17:29124438-29130918:-	chr17	29124438	29130918	-	21	CRLF3	no	2.33804e-06	2.4326e-07	0.00045133	0.0204703	0	0.0309979	-0.0309979	0.020019	0	0	0	0	0	0	0	0	0	0	0	0	0	0	0	0	0	0	0	0	0	0	0	0	0	0.0138889	0	0	0	0	0	0	0	0
chr17:29587534-29588714:+	chr17	29587534	29588714	+	14	NF1	no	2.04815e-07	0.486115	0.00596239	0.170681	0.147134	0.182792	-0.035658	0.164719	0	0	0	0	0	0	0	0	0	0	0	0	0	0	0	0	0	0	0	0	0	0	0	0	0	0	0	0	0	0	0	0	0	0
chr17:30202453-30205268:-	chr17	30202453	30205268	-	20	UTP6	no	0.000655563	0.000715549	0.000191571	0.0145204	0.000653595	0.0216519	-0.0209984	0.0143289	0	0	0	0	0	0	0	0	0	0	0	0	0	0	0	0	0	0	0	0	0	0	0	0	0	0	0	0	0	0	0	0	0	0
chr17:30692507-30694775:+	chr17	30692507	30694775	+	15	ZNF207	no	7.47411e-06	0.0272416	5.57973e-05	0.0144118	0.0260261	0.00843882	0.0175873	0.014356	0	0	0	0	0	0	0	0	0	0	0	0	0	0	0	0	0	0	0	0	0	0	0	0	0	0	0	0	0	0	0	0	0	0
chr17:30693777-30694775:+	chr17	30693777	30694775	+	15	ZNF207	no	5.96634e-06	0.00111262	0.000283575	0.00518122	0.0105461	0.00242212	0.008124	0.00489764	0	0	0	0	0	0	0	0	0	0	0	0	0	0	0	0	0	0	0	0	0	0	0	0	0	0	0	0	0	0	0.0164474	0	0	0
chr17:33319712-33321272:+	chr17	33319712	33321272	+	22	LIG3	no	4.06017e-10	0.178754	0.00999102	0.218662	0.279975	0.187129	0.092846	0.208671	0	0	0.0140845	0	0	0	0	0	0	0	0.0192308	0	0	0	0	0	0	0	0	0	0	0.0416667	0	0	0	0	0.0365854	0	0	0	0.15625	0	0	0
chr17:34147442-34149625:+	chr17	34147442	34149625	+	18	TAF15	no	8.9414e-06	3.50397e-07	0.00108058	0.0127488	0.0318399	0.00293054	0.0289094	0.0116682	0	0	0	0	0	0.00111982	0	0	0	0	0	0	0	0	0	0	0.0036855	0	0	0.00126263	0	0	0	0	0	0	0	0	0	0	0	0	0	0
chr17:34854422-34854918:-	chr17	34854422	34854918	-	18	ZNHIT3	no	0.00167006	0.0376014	0.00296139	0.0591648	0.126249	0.0246645	0.101584	0.0562034	0	0	0	0	0.0263158	0	0	0	0	0	0	0	0	0	0	0	0.0185185	0	0	0	0	0	0	0	0	0	0	0	0	0	0	0	0	0
chr17:36874207-36875447:+	chr17	36874207	36875447	+	322	MLLT6	no	0.000405102	0.000272908	0	0.00150063	0	0.00227238	-0.00227238	0.00150063	0	0	0	0	0	0	0	0	0	0	0	0	0	0	0	0	0	0	0	0	0	0	0	0	0	0	0	0	0	0	0	0	0	0
chr17:36874207-36875457:+	chr17	36874207	36875457	+	312	MLLT6	no	0.00121297	0.000606654	6.50618e-05	0.00205024	0	0.00310466	-0.00310466	0.00198518	0	0	0	0	0	0	0	0	0	0	0	0	0	0	0	0	0	0	0	0	0	0	0	0	0	0	0	0	0	0	0	0	0	0
chr17:37359363-37360302:+	chr17	37359363	37360302	+	27	RPL19	no	2.96404e-17	0.108585	0.000256517	0.000863387	0.000768948	0.000911956	-0.000143009	0.000606871	0.000197161	0.000107747	4.6e-05	0	7.82e-05	0	8.23e-05	3.26e-05	7.87e-05	0.00010014	4.44e-05	0.000102948	8.96e-05	0	9.86e-05	5.92e-05	0.000138466	0	0	0.00024561	0.000109938	0.000172644	0.000225236	0.000493297	4.64e-05	0.000260251	0.000602987	0.000389441	0.000254555	0.000232302	0.00080117	0	0.00092564	0.000281339
chr17:37816527-37816662:+	chr17	37816527	37816662	+	21	STARD3	no	9.80977e-09	0.495377	0.000703059	0.0171383	0.0191977	0.0160791	0.00311855	0.0164352	0	0	0	0	0	0	0	0	0	0.0060241	0	0	0	0	0	0.00462963	0	0	0	0	0	0	0	0	0	0	0	0.00833333	0	0	0	0	0	0
chr17:3831774-3831956:-	chr17	3831774	3831956	-	152	ATP2A3	no	0.00565635	0.00504161	0	0.00728324	0	0.0110289	-0.0110289	0.00728324	0	0	0	0	0	0	0	0	0	0	0	0	0	0	0	0	0	0	0	0	0	0	0	0	0	0	0	0	0	0	0	0	0	0
chr17:38324202-38324433:+	chr17	38324202	38324433	+	22	CASC3	no	3.832e-08	0.585605	0.00151729	0.0146261	0.0161387	0.0138482	0.00229057	0.0131088	0	0	0	0	0.00689655	0	0	0	0	0	0	0	0	0	0	0	0	0	0	0	0	0	0	0	0.0172414	0	0.0108696	0	0	0	0	0	0	0
chr17:40341956-40342202:-	chr17	40341956	40342202	-	16	GHDC	no	0.0019858	0.143035	0	0.00201163	0.00312086	0.00144118	0.00167968	0.00201163	0	0	0	0	0	0	0	0	0	0	0	0	0	0	0	0	0	0	0	0	0	0	0	0	0	0	0	0	0	0	0	0	0	0
chr17:41150489-41150739:+	chr17	41150489	41150739	+	26	RPL27	no	0.000123357	0.47956	1.19114e-05	9.16579e-05	0.000108108	8.31978e-05	2.49104e-05	7.97465e-05	0	0	0	0	0	0	0	0	0	7.8e-05	0	0	0	0	0	0	0	0	8.33e-05	0	0	9.63e-05	0	5.63e-05	0.000325763	5.12e-05	0	0	0	0	0	0	0	0
chr17:41584566-41584845:+	chr17	41584566	41584845	+	25	DHX8	no	0.000601271	0.906846	0	0.00858115	0.00892592	0.00840384	0.000522079	0.00858115	0	0	0	0	0	0	0	0	0	0	0	0	0	0	0	0	0	0	0	0	0	0	0	0	0	0	0	0	0	0	0	0	0	0
chr17:42165988-42168637:-	chr17	42165988	42168637	-	21	HDAC5	no	0.00341956	0.000133842	0.00039418	0.00321087	0.00945422	0	0.00945422	0.00281669	0	0	0	0	0	0	0	0	0	0	0	0	0	0.00353357	0.00307692	0	0	0	0	0	0	0	0	0	0	0	0	0	0	0	0	0	0	0
chr17:42288753-42288973:-	chr17	42288753	42288973	-	53	UBTF	no	0.000366049	0.00248137	0.000274358	0.00305076	0.00062422	0.0042987	-0.00367448	0.00277641	0	0	0	0	0	0	0	0	0	0	0	0	0	0	0	0	0	0	0	0.00877193	0	0	0	0	0	0	0	0	0	0	0	0	0	0
chr17:42289474-42290186:-	chr17	42289474	42290186	-	99	UBTF	no	0.00379478	0.227518	0.000505809	0.00850811	0.0050639	0.0102794	-0.00521552	0.0080023	0	0	0	0	0	0	0	0	0	0	0	0	0	0	0	0	0	0	0	0	0	0	0	0	0	0	0	0	0	0	0	0	0.0263158	0
chr17:42427709-42427793:+	chr17	42427709	42427793	+	16	GRN	no	0.00129365	0.350913	0.000863494	0.00277578	0.00221455	0.00306441	-0.000849863	0.00191228	0	0	0	0	0	0.000929368	0	0	0	0	0.0013986	0	0	0	0	0.00070373	0.00164745	0	0	0	0	0	0	0	0	0	0	0	0	0	0	0	0.00284091	0
chr17:42929951-42930663:-	chr17	42929951	42930663	-	20	EFTUD2	no	2.30085e-07	0.00146012	0.000303964	0.0154937	0.00683875	0.0199448	-0.013106	0.0151897	0	0	0	0	0	0	0	0	0	0	0	0	0	0	0	0	0	0	0	0	0	0	0	0	0	0	0	0	0	0	0	0	0	0
chr17:42929951-42930884:-	chr17	42929951	42930884	-	20	EFTUD2	no	1.86636e-10	0.000279743	0.000556174	0.271595	0.12037	0.349367	-0.228997	0.271038	0	0	0	0	0	0	0	0	0	0	0	0	0	0	0	0	0	0	0	0	0	0	0	0	0	0	0	0	0	0	0	0	0	0
chr17:42937436-42937799:-	chr17	42937436	42937799	-	22	EFTUD2	no	3.13995e-06	0.230604	0.000146113	0.00853509	0.00604448	0.00981597	-0.0037715	0.00838897	0	0	0	0	0	0	0	0	0	0	0	0	0	0	0	0	0	0	0	0	0	0	0	0	0	0	0	0	0	0	0	0	0	0
chr17:43214822-43215034:+	chr17	43214822	43215034	+	54	ACBD4	no	2.18487e-06	0.00211018	0.000581554	0.172218	0.0661858	0.226748	-0.160562	0.171636	0	0	0	0	0	0	0	0	0	0	0	0	0	0	0	0	0	0	0	0	0	0	0	0	0	0	0	0	0	0	0	0	0	0
chr17:43517063-43517528:-	chr17	43517063	43517528	-	62	PLEKHM1	no	0.00171934	0.145387	0.000223914	0.0178542	0.00859788	0.0226146	-0.0140167	0.0176303	0	0	0	0	0	0	0	0	0	0	0	0	0	0	0	0	0	0	0	0	0	0	0	0	0	0	0	0	0	0	0	0	0	0
chr17:45216273-45219218:-	chr17	45216273	45219218	-	15	CDC27	no	7.92944e-06	0.239109	0.00300907	0.0614621	0.0447864	0.0700382	-0.0252518	0.058453	0	0	0	0	0	0	0	0	0.111111	0	0	0	0	0	0	0	0	0	0	0	0	0	0	0.037037	0	0	0	0	0	0	0	0	0	0
chr17:45234507-45234595:-	chr17	45234507	45234595	-	16	CDC27	no	2.08468e-06	0.0414438	0.0114032	0.0502664	0.0292398	0.0610802	-0.0318404	0.0388632	0	0	0	0	0	0	0	0	0	0	0	0	0	0	0	0	0	0	0	0	0	0	0	0	0	0	0.0315789	0.0121951	0	0.0549451	0	0	0.0121951	0
chr17:45755556-45755650:+	chr17	45755556	45755650	+	23	KPNB1	no	8.49734e-05	0.528856	0.000787201	0.00433899	0.00368604	0.00467479	-0.000988746	0.00355179	0	0	0	0	0	0	0	0	0	0	0	0	0	0	0	0	0	0	0	0	0	0	0	0	0	0	0	0	0	0	0	0	0	0
chr17:4796064-4796240:+	chr17	4796064	4796240	+	33	MINK1	no	0.000157375	0.0844804	0.00839137	0.0934404	0.133209	0.0729881	0.0602208	0.085049	0	0	0.0144928	0.0625	0	0.0196078	0	0	0.125	0	0	0	0	0	0	0.0181818	0.00787402	0	0.00675676	0	0	0	0	0	0	0	0	0	0	0	0	0	0	0
chr17:4849320-4849922:-	chr17	4849320	4849922	-	27	PFN1	no	1.84443e-08	0.000246963	0.000152555	0.00211139	0.00379732	0.00124434	0.00255298	0.00195883	0	0	0.000384468	0	0.000413223	0	0	0	0.000163934	0	0	0	0.000266738	0	0.000116104	0	0.000147449	0	0.000167403	0	0	0	0.001321	0	0.000552792	0	0	0	0	0	0	0	0	0
chr17:4862968-4863054:-	chr17	4862968	4863054	-	29	SPAG7	no	9.6194e-13	0.880458	0.000346256	0.0157322	0.0160552	0.0155661	0.00048902	0.015386	0	0	0	0	0.00229885	0	0	0	0	0	0	0	0	0	0	0	0	0	0.00114025	0	0	0	0	0	0	0	0	0	0	0	0	0	0	0
chr17:49350812-49353210:+	chr17	49350812	49353210	+	16	UTP18	no	0.0104424	0.025873	0.000253225	0.00404571	0.000758446	0.00573631	-0.00497786	0.00379249	0	0	0	0	0	0	0	0	0	0	0	0	0	0	0	0	0	0	0	0	0	0	0	0	0	0	0	0	0	0	0	0	0	0
chr17:56082979-56083161:-	chr17	56082979	56083161	-	17	SRSF1	no	3.28147e-14	0.00371314	0.000387785	0.028857	0.0173593	0.0347701	-0.0174108	0.0284692	0	0	0	0	0	0	0	0	0	0	0	0	0	0	0	0	0	0	0	0	0	0	0	0	0	0	0.00954654	0	0	0	0	0	0	0
chr17:57148330-57153007:-	chr17	57148330	57153007	-	21	TRIM37	no	1.14093e-10	0.677247	0.000987478	0.158898	0.1471	0.164966	-0.0178652	0.157911	0	0	0	0	0	0	0	0	0	0	0	0	0	0	0	0	0	0	0	0	0	0	0	0	0	0	0	0	0	0	0	0	0	0
chr17:58022880-58023893:+	chr17	58022880	58023893	+	18	RPS6KB1	no	1.79129e-05	0.0372343	0.00503927	0.033676	0.0556926	0.0223532	0.0333394	0.0286368	0	0	0	0	0	0	0	0	0	0	0	0	0	0	0	0	0	0	0.0138889	0	0.0425532	0.013986	0	0.05	0.0229885	0.00787402	0	0.0245902	0.0314961	0	0	0	0	0
chr17:58163510-58165557:-	chr17	58163510	58165557	-	22	WFDC21P	no	0.0292895	0.011742	0.00665645	0.0564227	0	0.0854401	-0.0854401	0.0497663	0	0	0	0	0	0	0	0	0	0	0	0	0	0	0	0	0	0	0	0	0	0	0	0	0	0	0	0	0	0	0	0	0	0
chr17:61864631-61869752:+	chr17	61864631	61869752	+	19	DDX42	no	2.40731e-05	0.178164	0.0001544	0.00899448	0.0126743	0.00710201	0.00557228	0.00884008	0	0	0	0	0	0	0	0	0	0	0	0	0	0	0	0	0	0	0	0	0	0	0	0	0	0	0	0	0	0	0	0	0	0
chr17:61910804-61910946:-	chr17	61910804	61910946	-	23	SMARCD2	no	1.41088e-06	0.0456117	0.00105664	0.0150156	0.00928959	0.0179604	-0.0086708	0.0139589	0	0	0	0	0	0.00401606	0	0	0	0	0	0	0	0	0	0	0	0	0	0	0	0	0.0239521	0	0	0.0169492	0	0	0	0	0	0	0	0
chr17:62574713-62576906:-	chr17	62574713	62576906	-	18	SMURF2	no	6.02387e-12	0.0516998	0.00569401	0.280757	0.382155	0.228609	0.153546	0.275063	0	0	0	0	0	0	0	0	0	0	0	0	0	0	0	0	0	0	0.0151515	0.0169492	0	0	0	0	0	0	0	0	0	0.166667	0	0	0	0
chr17:62782905-62783365:-	chr17	62782905	62783365	-	62	PLEKHM1P1	no	0.000193423	0.782861	0.00188859	0.0490376	0.0541939	0.0463858	0.00780806	0.047149	0	0	0	0	0	0	0	0	0	0	0	0	0	0	0	0	0	0	0.0833333	0	0	0	0	0	0	0	0	0	0	0	0	0	0	0
chr17:63010963-63014370:-	chr17	63010963	63014370	-	15	GNA13	no	0.0102839	0.0130917	0	0.0321538	0.0902989	0.00225058	0.0880484	0.0321538	0	0	0	0	0	0	0	0	0	0	0	0	0	0	0	0	0	0	0	0	0	0	0	0	0	0	0	0	0	0	0	0	0	0
chr17:65888151-65889464:+	chr17	65888151	65889464	+	21	BPTF	no	4.69572e-05	0.40286	0	0.0206551	0.0272707	0.0172528	0.0100179	0.0206551	0	0	0	0	0	0	0	0	0	0	0	0	0	0	0	0	0	0	0	0	0	0	0	0	0	0	0	0	0	0	0	0	0	0
chr17:66982890-66985167:-	chr17	66982890	66985167	-	21	ABCA9	no	0.00142562	0.00100421	0.000801925	0.0832805	0	0.12611	-0.12611	0.0824786	0	0	0	0	0	0	0	0	0	0	0	0	0	0	0	0	0	0	0	0	0	0	0	0	0	0	0	0	0	0	0	0	0	0
chr17:7150202-7150382:-	chr17	7150202	7150382	-	11	CTDNEP1	yes	9.86073e-12	1.46791e-10	0.00109469	0.51212	0.905135	0.309998	0.595137	0.511025	0	0	0	0	0	0	0	0	0	0	0	0	0	0	0	0	0	0	0	0	0	0	0	0	0	0	0	0	0	0	0	0	0	0
chr17:7216444-7216530:-	chr17	7216444	7216530	-	27	GPS2	no	3.99977e-11	0.730441	0.984424	0.995425	0.995852	0.995206	0.000645617	0.0110009	0.981132	0.980695	0.988506	0.984375	0.975207	0.984663	0.990025	0.961268	0.986799	0.979879	0.981818	0.969492	0.985549	0.983696	0.986807	0.982026	0.98063	0.968627	0.973262	0.986607	0.979079	1	0.996205	0.986079	0.978474	0.977153	0.993915	1	0.97557	0.994652	0.987281	0.993162	0.962898	0.969072
chr17:72767984-72768356:-	chr17	72767984	72768356	-	10	NAT9	no	0.000161528	0.00276379	0.00763185	0.150991	0.321693	0.0632014	0.258492	0.143359	0	0	0	0	0	0	0	0	0	0	0	0	0	0	0	0	0	0	0	0	0	0	0	0	0	0	0	0	0	0	0	0	0	0
chr17:73038783-73043019:-	chr17	73038783	73043019	-	28	ATP5PD	no	6.43452e-05	2.32211e-05	0.000210621	0.00141113	0.00333956	0.000419372	0.00292019	0.00120051	0	0	0.000579039	0	0.000726216	0.00145033	0.000956938	0	0.000420698	0	0	0	0	0.000587889	0	0	0	0	0	0	0	0	0.00106496	0	0.000518941	0	0	0	0	0	0.00164926	0	0	0
chr17:73486840-73487110:+	chr17	73486840	73487110	+	19	TMEM94	no	2.54607e-09	0.663704	0.00178431	0.0663975	0.0613772	0.0689793	-0.00760212	0.0646132	0	0	0.0126582	0	0	0	0	0	0	0	0	0	0	0	0	0	0	0	0	0	0	0	0	0	0	0	0	0	0	0	0	0	0	0
chr17:73689563-73695838:+	chr17	73689563	73695838	+	24	SAP30BP	no	5.23194e-16	0.131418	0.000160697	0.0329162	0.0398562	0.0293471	0.0105091	0.0327555	0	0	0	0	0	0	0	0	0	0	0	0	0	0	0	0	0	0	0	0.003125	0	0	0	0	0	0	0	0	0	0	0	0	0	0
chr17:7604148-7604758:+	chr17	7604148	7604758	+	18	WRAP53	no	6.19175e-07	0.337908	0.0887694	0.432521	0.509259	0.393056	0.116204	0.343752	0	0	0	0	0	0	0	0	0	0	0	0	0	0	0	0	0	0	0	0.5	0	0.375	0	0	0	0.2	0	1	0	0	1	0	0	0
chr17:76109312-76109628:-	chr17	76109312	76109628	-	19	TMC6	no	4.851e-05	3.93997e-05	0.000714142	0.00660836	0.0146493	0.00247304	0.0121762	0.00589422	0	0	0	0	0	0	0	0	0	0	0	0	0	0	0.00323625	0	0	0	0	0.00159744	0	0	0	0	0	0	0	0	0	0	0.00657895	0	0.00448431	0
chr17:77918052-77918706:-	chr17	77918052	77918706	-	145	TBC1D16	no	0.000243689	0.000371035	0.000837328	0.12135	0.246198	0.0571429	0.189055	0.120513	0.00635593	0	0	0	0	0.0046729	0	0.00408163	0	0.00262467	0.0151515	0	0	0.0114943	0	0.0041841	0	0	0	0	0	0	0	0	0	0	0	0	0	0	0	0	0	0
chr17:7806822-7807116:+	chr17	7806822	7807116	+	26	CHD3	no	0.0477204	0.0604747	0	0.00600867	0.000322997	0.00893272	-0.00860973	0.00600867	0	0	0	0	0	0	0	0	0	0	0	0	0	0	0	0	0	0	0	0	0	0	0	0	0	0	0	0	0	0	0	0	0	0
chr17:79556146-79563141:-	chr17	79556146	79563141	-	15	NPLOC4	no	1.65101e-12	3.65855e-06	0.0103579	0.0830176	0.130242	0.0587306	0.0715116	0.0726597	0	0	0.0101523	0	0.0111732	0.0118343	0	0	0.013986	0.0247934	0.00689655	0.00934579	0.00595238	0.0104712	0.0148515	0.00515464	0.00558659	0.0108696	0.00691244	0.00833333	0.0123457	0	0.0714286	0	0	0	0	0.0714286	0	0	0	0	0	0
chr17:79580543-79589191:-	chr17	79580543	79589191	-	22	NPLOC4	no	0.00553917	0.638883	7.34426e-05	0.0257497	0.0213689	0.0280026	-0.00663371	0.0256762	0	0	0	0	0	0	0	0	0	0	0	0	0	0	0	0	0	0	0	0	0	0	0	0	0	0	0	0	0	0	0	0	0	0
chr17:79804961-79805118:-	chr17	79804961	79805118	-	12	P4HB	no	0.00412875	0.708491	2.69246e-05	0.00157697	0.00136922	0.0016838	-0.000314579	0.00155004	0	0	0	0	0	0	0	0	0	0.000743494	0	0	0	0	0.000323206	0	0	0	0	0.000261063	0.000233863	0	0	0	0	0	0	0	0	0	0	0	0	0
chr17:79862840-79862941:-	chr17	79862840	79862941	-	19	PCYT2	no	3.19578e-05	0.484531	0.000572788	0.0101054	0.00846796	0.0109474	-0.00247948	0.00953256	0	0.003861	0	0	0	0.00310559	0	0	0	0	0	0	0.00275482	0	0	0.00188679	0	0	0	0	0.00970874	0	0	0	0	0	0	0	0	0	0	0	0	0
chr17:79990705-79990803:+	chr17	79990705	79990803	+	19	RAC3	no	0.11523	0.583071	0.00248893	0.0085008	0.0109355	0.00724868	0.00368682	0.00601187	0	0	0	0	0	0	0	0	0	0.0021692	0	0	0	0	0	0	0.00476191	0	0	0	0	0	0	0	0	0	0	0	0	0	0	0	0	0
chr17:80013702-80013861:+	chr17	80013702	80013861	+	15	GPS1	no	5.66926e-19	0.55648	0.00044089	0.0384189	0.0361591	0.0395811	-0.00342199	0.037978	0	0	0.00222717	0	0	0	0	0	0.00119332	0	0.00371747	0	0	0	0	0	0	0	0.00147493	0	0	0	0	0	0	0	0	0	0	0	0	0	0	0
chr17:80040570-80040789:-	chr17	80040570	80040789	-	15	FASN	no	0.0132618	0.986895	6.59914e-05	0.0025534	0.00253676	0.00256196	-2.51964e-05	0.00248741	0.00203252	0	0	0	0	0	0.00156986	0	0	0	0	0	0	0	0	0	0	0	0.000225124	0	0	0	0	0	0	0	0	0	0	0	0	0	0	0
chr17:80047291-80047507:-	chr17	80047291	80047507	-	30	FASN	no	0.0023425	0.000933457	0	0.00387998	0.0114244	0	0.0114244	0.00387998	0	0	0	0	0	0	0	0	0	0	0	0	0	0	0	0	0	0	0	0	0	0	0	0	0	0	0	0	0	0	0	0	0	0
chr17:80698731-80699165:+	chr17	80698731	80699165	+	21	FN3K	no	0.0024711	0.00577167	0	0.000622406	0.001524	0.00015873	0.00136527	0.000622406	0	0	0	0	0	0	0	0	0	0	0	0	0	0	0	0	0	0	0	0	0	0	0	0	0	0	0	0	0	0	0	0	0	0
chr18:12420493-12421520:+	chr18	12420493	12421520	+	18	PRELID3A	no	2.56844e-06	2.99937e-06	0.00344828	0.25027	0.568386	0.0866667	0.48172	0.246821	0	0	0	0.2	0	0	0	0	0	0	0	0	0	0	0	0	0	0	0	0	0	0	0	0	0	0	0	0	0	0	0	0	0	0
chr18:18531371-18533538:-	chr18	18531371	18533538	-	22	ROCK1	no	0.000104335	0.74418	0.000267794	0.00738265	0.00655499	0.00780831	-0.00125332	0.00711486	0	0	0	0	0	0	0	0	0	0	0	0	0	0	0	0	0	0	0	0	0	0	0	0	0	0	0	0	0	0	0	0	0	0
chr18:18550498-18559870:-	chr18	18550498	18559870	-	23	ROCK1	no	0.00102246	0.000536044	0.000216725	0.00768393	0	0.0116357	-0.0116357	0.0074672	0	0	0	0	0	0	0	0	0	0	0	0	0	0	0	0	0	0	0	0	0	0	0	0	0	0	0	0	0	0	0	0	0	0
chr18:21106730-21107677:+	chr18	21106730	21107677	+	81	RMC1	no	5.84189e-05	0.335374	0.00138287	0.043277	0.0325666	0.0487852	-0.0162186	0.0418941	0	0	0	0	0	0	0	0	0	0	0	0	0	0	0.0204082	0	0	0	0	0	0	0	0	0	0	0	0	0	0	0	0	0	0	0
chr18:32823258-32834174:+	chr18	32823258	32834174	+	21	ZNF397	no	1.34486e-12	0.508247	0.0137685	0.439782	0.484755	0.416653	0.068102	0.426014	0	0	0	0	0	0	0	0	0	0	0	0	0	0	0.25	0	0	0	0	0	0	0	0	0	0	0	0	0.428571	0	0	0	0	0	0
chr18:33283608-33289571:+	chr18	33283608	33289571	+	16	GALNT1	no	0.00928227	0.00285432	0.00110134	0.0060672	0.0157226	0.00110158	0.014621	0.00496586	0	0	0.012987	0	0	0	0	0	0	0	0	0	0	0	0.00729927	0	0	0	0.00314465	0	0	0	0	0	0	0	0	0	0.010101	0	0	0	0	0
chr18:33716341-33718245:+	chr18	33716341	33718245	+	12	ELP2	no	0.000976815	0.000367557	0.0172414	0.202516	0.0138889	0.299524	-0.285635	0.185274	0	0	0	0	0	0	0	0	0	0	0	0	0	0	0	1	0	0	0	0	0	0	0	0	0	0	0	0	0	0	0	0	0	0
chr18:33724998-33725896:+	chr18	33724998	33725896	+	14	ELP2	no	2.32418e-09	0.0114269	0.00770083	0.182998	0.109265	0.220918	-0.111652	0.175297	0	0	0	0	0.00584795	0	0	0	0	0	0	0	0	0	0	0	0	0	0	0	0.0123457	0.01	0	0.0322581	0.0181818	0	0	0.00854701	0.0412371	0	0	0	0	0
chr18:33739794-33739904:+	chr18	33739794	33739904	+	16	ELP2	no	5.50046e-07	0.116637	0.00189789	0.0288042	0.019991	0.0333367	-0.0133457	0.0269063	0	0	0	0	0	0	0	0	0	0	0	0	0	0	0	0	0	0	0.00363636	0.00578035	0	0	0	0	0	0	0	0	0	0	0	0	0	0
chr18:43459193-43460039:-	chr18	43459193	43460039	-	13	EPG5	no	2.51065e-09	0.636262	0.00181594	0.177405	0.162862	0.184884	-0.0220219	0.175589	0	0	0	0	0	0	0	0	0	0	0	0	0.037037	0	0	0	0	0	0.00854701	0	0	0	0	0	0	0	0	0	0	0	0	0	0	0
chr18:47311743-47313660:-	chr18	47311743	47313660	-	21	ACAA2	no	1.868e-14	0.218726	0.00044271	0.049399	0.0581549	0.044896	0.0132588	0.0489563	0	0	0	0	0	0	0	0	0	0.00621118	0	0	0	0	0	0	0	0	0	0	0	0	0	0	0	0	0	0	0	0.0124481	0	0	0	0
chr18:59774337-59777066:-	chr18	59774337	59777066	-	18	PIGN	no	0.002538	0.00643521	0.000574713	0.0759182	0.00890313	0.110383	-0.10148	0.0753435	0	0	0	0	0	0	0	0	0	0	0	0	0	0	0	0	0	0	0	0	0	0	0	0	0	0	0	0.0333333	0	0	0	0	0	0
chr18:60232330-60237320:+	chr18	60232330	60237320	+	15	ZCCHC2	no	0.000454044	0.719665	0.00443999	0.0490821	0.0545215	0.0462847	0.00823681	0.0446422	0	0	0	0	0	0	0	0	0	0	0	0	0	0	0	0	0	0.0714286	0	0	0	0.125	0	0	0	0	0	0	0	0	0	0	0	0
chr18:67688070-67691957:-	chr18	67688070	67691957	-	16	RTTN	no	0.000980692	0.95771	0.00052816	0.00952604	0.00935154	0.00961578	-0.000264234	0.00899788	0	0	0	0	0	0	0	0	0	0	0	0	0	0	0.00206186	0	0	0	0	0	0	0	0	0	0	0	0	0	0	0	0	0	0	0
chr18:9133521-9136361:-	chr18	9133521	9136361	-	12	NDUFV2-AS1	yes	8.15178e-19	0.944528	0.0578905	0.680456	0.675084	0.683219	-0.00813439	0.622565	0	0	0	0	0	0	0	0	0	0	0	0	0	0.25	0	0	0.5	0	0	0	0	0	0.307692	0.2	0	0.166667	0	0.0833333	0	0	0	0	0	0
chr18:9221998-9235620:+	chr18	9221998	9235620	+	15	ANKRD12	no	0.00293888	0.00248653	0	0.0858549	0	0.130009	-0.130009	0.0858549	0	0	0	0	0	0	0	0	0	0	0	0	0	0	0	0	0	0	0	0	0	0	0	0	0	0	0	0	0	0	0	0	0	0
chr18:9584853-9588086:-	chr18	9584853	9588086	-	26	PPP4R1	no	0.000312203	0.909625	0	0.0125911	0.0120308	0.0128793	-0.000848511	0.0125911	0	0	0	0	0	0	0	0	0	0	0	0	0	0	0	0	0	0	0	0	0	0	0	0	0	0	0	0	0	0	0	0	0	0
chr19:10202307-10202728:+	chr19	10202307	10202728	+	17	C19orf66	no	0.00324399	0.0902261	0.000705565	0.00676122	0.0108742	0.00464598	0.00622819	0.00605565	0	0	0	0	0	0.0120482	0	0	0	0	0	0	0	0	0	0.0165289	0	0	0	0	0	0	0	0	0	0	0	0	0	0	0	0	0	0
chr19:1073292-1073449:+	chr19	1073292	1073449	+	55	ARHGAP45	no	0.00121024	0.000503423	2.82389e-05	0.000618124	0	0.000936017	-0.000936017	0.000589886	0	0	0	0	0	0	0	0	0	0	0	0	0	0	0	0	0	0	0	0	0	0	0	0	0	0	0	0	0	0	0	0	0	0
chr19:1089573-1089882:-	chr19	1089573	1089882	-	22	POLR2E	no	0.000156187	0.0016114	0.00208741	0.0052899	0.00858917	0.00359313	0.00499605	0.00320249	0.00512821	0.00174216	0	0	0.00639659	0.00387597	0.00819672	0.0018018	0.00175131	0.00319829	0.00319489	0.0021322	0.00197628	0	0.00525624	0.00123001	0.001321	0	0	0.00215054	0.004329	0.00489896	0	0	0.000918274	0.00178359	0	0.00162075	0.00264971	0.00433651	0.000582751	0	0.00321371	0
chr19:11556289-11557062:+	chr19	11556289	11557062	+	24	PRKCSH	no	1.91019e-05	0.00010833	0.00404533	0.0114846	0.00547388	0.0145759	-0.009102	0.0074393	0.00174596	0.00245399	0.0027088	0.00463499	0.000804505	0.00247985	0.0022173	0.00055991	0.00262009	0.00393922	0.000516262	0.00191205	0.0009375	0.00371747	0.0021164	0.00385299	0.000762195	0.00491159	0	0	0.00221141	0.0118343	0.00325733	0	0	0	0	0.00444444	0	0	0	0	0.0114504	0
chr19:12112638-12136985:+	chr19	12112638	12136985	+	23	ZNF433-AS1	no	1.81523e-08	0.502512	0.0216991	0.21837	0.190158	0.232879	-0.0427209	0.196671	0	0	0	0	0	0	0	0	0	0	0	0	0	0	0	0	0	0	0	0	0	0	0	0	0.230769	0	0	0	0	0	0	0	0	0
chr19:1393330-1395379:+	chr19	1393330	1395379	+	10	NDUFS7	no	0.000616074	0.174772	6.01793e-05	0.00348926	0.00511242	0.0026545	0.00245793	0.00342908	0	0	0	0	0	0	0	0	0	0	0	0	0	0	0	0	0	0	0	0	0	0	0	0	0	0.0034904	0	0	0	0	0	0	0	0
chr19:14031736-14034130:+	chr19	14031736	14034130	+	15	CC2D1A	no	2.2611e-09	0.000172294	0.00610825	0.178787	0.292689	0.120209	0.172481	0.172679	0.037037	0	0	0	0	0	0	0	0	0	0	0	0	0	0	0	0	0	0	0	0	0	0	0	0	0	0	0	0	0	0.3	0	0	0
chr19:14561276-14561686:+	chr19	14561276	14561686	+	21	PKN1	no	0.00950006	0.349431	0.000218077	0.0189292	0.0121871	0.0223965	-0.0102094	0.0187111	0	0	0	0	0	0	0	0	0	0	0	0	0	0	0	0	0	0	0.00539084	0	0	0	0	0	0	0	0	0	0	0	0	0	0	0
chr19:1482577-1482894:-	chr19	1482577	1482894	-	102	PCSK4	no	0.0119515	0.352123	0	0.0832679	0.124807	0.0619048	0.0629026	0.0832679	0	0	0	0	0	0	0	0	0	0	0	0	0	0	0	0	0	0	0	0	0	0	0	0	0	0	0	0	0	0	0	0	0	0
chr19:15479151-15480956:-	chr19	15479151	15480956	-	17	AKAP8	no	0.00176921	0.0687025	0.00503548	0.0255828	0.0151227	0.0309623	-0.0158396	0.0205474	0	0	0	0	0	0	0	0	0	0	0	0	0	0	0	0	0	0	0	0	0	0	0	0	0	0	0	0	0	0	0	0	0	0
chr19:15491445-15507960:-	chr19	15491445	15507960	-	21	AKAP8L	no	7.71288e-07	0.000578476	9.21999e-05	0.0563249	0.0956043	0.036124	0.0594803	0.0562327	0	0	0	0	0	0	0	0	0	0	0	0	0	0	0	0	0	0	0	0	0	0	0	0	0	0	0	0	0	0	0	0	0	0
chr19:15510772-15511105:-	chr19	15510772	15511105	-	550	AKAP8L	no	0.000100672	0.0515163	0	0.00419277	0.001908	0.0053678	-0.0034598	0.00419277	0	0	0	0	0	0	0	0	0	0	0	0	0	0	0	0	0	0	0	0	0	0	0	0	0	0	0	0	0	0	0	0	0	0
chr19:15510779-15511105:-	chr19	15510779	15511105	-	557	AKAP8L	no	3.46427e-06	0.210942	0.00114073	0.0376548	0.0275297	0.042862	-0.0153323	0.0365141	0.0107527	0	0	0	0	0	0	0	0	0	0	0	0	0	0.0135135	0	0	0.0243902	0	0	0	0	0	0	0	0	0	0	0	0	0	0	0	0
chr19:16263452-16263832:+	chr19	16263452	16263832	+	9	HSH2D	no	0.00838148	0.0061	0.000465983	0.0177478	0	0.0268752	-0.0268752	0.0172818	0	0	0	0	0	0	0	0	0	0	0	0	0	0	0	0	0	0	0	0	0	0	0	0	0	0	0	0	0	0	0	0	0	0
chr19:16264019-16265147:+	chr19	16264019	16265147	+	64	HSH2D	yes	5.93828e-13	1.22039e-29	0.0124182	0.484941	0	0.73434	-0.73434	0.472523	0	0	0	0	0	0	0	0	0	0	0	0	0	0	0	0	0	0	0	0	0	0	0	0	0	0	0.05	0	0	0	0.26	0	0	0
chr19:16264019-16265158:+	chr19	16264019	16265158	+	53	HSH2D	no	9.59072e-11	8.88429e-16	0.00428584	0.283363	0	0.429092	-0.429092	0.279077	0	0	0	0	0	0	0	0	0	0	0	0	0	0	0	0	0	0	0	0	0	0	0	0	0	0	0	0	0	0	0	0	0.0930233	0
chr19:16266574-16267379:+	chr19	16266574	16267379	+	640	HSH2D	no	1.30456e-05	2.78414e-06	0.000195925	0.0108553	0	0.0164381	-0.0164381	0.0106594	0	0	0	0	0	0	0	0	0	0	0	0	0	0	0	0	0	0	0	0	0	0	0	0	0.0113636	0	0	0	0	0	0	0	0	0
chr19:17835018-17835838:+	chr19	17835018	17835838	+	19	MAP1S	no	4.56136e-08	0.0221037	0.00072688	0.0326992	0.0484254	0.0246114	0.023814	0.0319723	0	0	0	0	0	0	0	0	0	0	0	0	0	0	0	0	0	0	0	0	0	0	0	0	0	0	0	0	0	0	0	0	0	0
chr19:17892630-17893807:+	chr19	17892630	17893807	+	18	FCHO1	no	0.00194262	0.722688	0	0.0173191	0.0138889	0.0190832	-0.00519431	0.0173191	0	0	0	0	0	0	0	0	0	0	0	0	0	0	0	0	0	0	0	0	0	0	0	0	0	0	0	0	0	0	0	0	0	0
chr19:18173264-18174685:-	chr19	18173264	18174685	-	176	IL12RB1	no	0.00645101	0.0019424	0.00374195	0.0389337	0	0.0589567	-0.0589567	0.0351917	0	0	0	0	0	0	0	0	0	0	0	0	0	0	0	0	0	0.0357143	0	0	0	0	0	0	0	0	0	0	0	0	0	0	0	0
chr19:18643625-18644079:-	chr19	18643625	18644079	-	19	FKBP8	no	6.83968e-12	0.160083	0.0127446	0.0291549	0.0259749	0.0307904	-0.00481546	0.0164103	0.0128552	0.00526316	0.0127602	0.0168776	0.0115942	0.0114613	0.0166571	0.0197917	0.0114613	0.019432	0.0128505	0.0280199	0.0135458	0.0139721	0.0112697	0.0230808	0.0106257	0.00740741	0.00674374	0.00955414	0.0102975	0	0	0.00301205	0.0517241	0	0.0303797	0.00357143	0.00740741	0.0145631	0.00668151	0	0.0174419	0
chr19:2245555-2246684:+	chr19	2245555	2246684	+	67	SF3A2	no	8.61965e-07	0.00133047	0	0.00421367	0.00776007	0.0023898	0.00537027	0.00421367	0	0	0	0	0	0	0	0	0	0	0	0	0	0	0	0	0	0	0	0	0	0	0	0	0	0	0	0	0	0	0	0	0	0
chr19:2245555-2246694:+	chr19	2245555	2246694	+	57	SF3A2	no	1.22438e-05	0.136677	0.000460795	0.0163216	0.021721	0.0135448	0.00817622	0.0158608	0	0	0	0	0	0	0	0.00274725	0	0	0	0	0	0	0	0	0	0	0	0.00286533	0	0	0	0	0	0	0	0	0	0	0	0	0	0
chr19:2247022-2247564:+	chr19	2247022	2247564	+	28	SF3A2	no	1.21369e-07	0.0109598	0.000665697	0.0379647	0.0212696	0.0465507	-0.025281	0.037299	0.00129702	0.001321	0.00402414	0.00268817	0	0	0.00511509	0	0	0	0	0.00133333	0	0	0	0.00101626	0	0	0	0.00290698	0	0	0	0	0	0	0	0	0	0	0	0	0	0
chr19:23545542-23556543:-	chr19	23545542	23556543	-	14	ZNF91	yes	4.3981e-33	0.294284	0.0701313	0.708665	0.755187	0.684739	0.0704475	0.638534	0	0	0	0	0.0769231	0.125	0	0	0	0	0	0	0	0	0	0	0	0	0.0769231	0.2	0.142857	0.307692	0.111111	0	0.0454545	0.0666667	0.153846	0.142857	0.03125	0.222222	0.25	0.1	0.0588235	1
chr19:23545542-23557439:-	chr19	23545542	23557439	-	14	ZNF91	no	0.00123263	0.633415	0.000718391	0.139794	0.111111	0.154545	-0.0434337	0.139075	0	0	0	0	0	0	0	0	0	0	0	0	0	0	0	0	0	0	0	0	0	0	0	0	0	0	0	0	0	0	0	0	0	0
chr19:34859608-34868357:+	chr19	34859608	34868357	+	50	GPI	no	7.48203e-05	7.16614e-05	0	0.00313008	0.000117189	0.00467957	-0.00456238	0.00313008	0	0	0	0	0	0	0	0	0	0	0	0	0	0	0	0	0	0	0	0	0	0	0	0	0	0	0	0	0	0	0	0	0	0
chr19:35646515-35647729:+	chr19	35646515	35647729	+	17	FXYD5	yes	2.38456e-22	0.00836583	0.104029	0.777447	0.566424	0.885972	-0.319548	0.673418	0	0	0	0	0	0	0	0	0	0	0	0	0	0	0	0	0	0	0	0	0	0	0.25	0	0.888889	0	0.545455	0	0.888889	0	0	0	0	0
chr19:35648405-35648623:+	chr19	35648405	35648623	+	623	FXYD5	no	0.0224616	0.00153989	4.32827e-05	0.000200204	0	0.000303166	-0.000303166	0.000156921	0	0	0	0	0	0	0	0	0	0	0	0	0	0	0	0	0	0	0	0	0	0	0	0	0	0.000366838	0	0	0	0.00144352	0	0	0	0
chr19:36032956-36033812:-	chr19	36032956	36033812	-	125	TMEM147-AS1	no	0.0439377	0.355728	0.000236183	0.00752902	0.0037037	0.00949633	-0.00579262	0.00729284	0	0	0	0	0	0	0	0	0	0	0	0	0	0	0	0	0	0	0	0	0	0	0	0	0	0	0	0	0	0	0	0	0	0
chr19:36231398-36231924:-	chr19	36231398	36231924	-	727	IGFLR1	no	0.00092798	0.00020785	0.00757655	0.0888357	0	0.134523	-0.134523	0.0812592	0	0	0	0	0	0	0	0	0	0	0	0	0	0	0	0	0	0	0	0	0	0	0.0952381	0	0	0	0	0	0.0363636	0	0	0	0	0
chr19:39108346-39108436:-	chr19	39108346	39108436	-	80	MAP4K1	no	0.00019695	0.0155202	0.000296045	0.0139169	0.00396825	0.0190334	-0.0150651	0.0136209	0	0	0	0	0	0	0	0	0	0	0	0	0	0	0	0	0.015625	0	0	0	0	0	0	0	0	0	0	0	0	0	0	0	0	0
chr19:3936664-3937222:+	chr19	3936664	3937222	+	15	NMRK2	no	5.53227e-05	7.36159e-08	0.00440984	0.186795	0.550008	0	0.550008	0.182385	0	0.0357143	0	0	0.04	0.0441176	0	0	0.0144928	0	0	0.0909091	0	0	0	0.010929	0	0	0	0.0196078	0	0	0	0	0	0	0	0	0	0	0	0	0	0
chr19:39380799-39384053:-	chr19	39380799	39384053	-	14	SIRT2	no	1.13078e-05	0.00424602	0	0.00619967	0.0116535	0.00339487	0.00825858	0.00619967	0	0	0	0	0	0	0	0	0	0	0	0	0	0	0	0	0	0	0	0	0	0	0	0	0	0	0	0	0	0	0	0	0	0
chr19:39437246-39439206:-	chr19	39437246	39439206	-	38	SARS2	no	0.00946952	0.0232559	0.00239873	0.0654838	0.137258	0.0285714	0.108686	0.063085	0	0.03125	0	0	0	0	0	0	0	0	0	0.027027	0.00775194	0	0	0.0186916	0	0	0.0127389	0	0	0	0	0	0.0416667	0	0	0	0	0	0	0	0	0
chr19:39826195-39826613:-	chr19	39826195	39826613	-	23	GMFG	no	0.287667	4.54081e-09	0.0132205	0.0160577	0.00262429	0.0229663	-0.020342	0.00283717	0	0	0	0	0.0217391	0.0909091	0	0.0588235	0	0	0	0	0	0.00925926	0.0357143	0	0.0101523	0	0	0.00398406	0.0238095	0.00631912	0.00947568	0.0143597	0.0107125	0.010908	0.0220343	0.0130382	0.0170707	0.0182648	0.00582605	0.0107225	0.0104302	0.00690571
chr19:39925052-39926246:-	chr19	39925052	39926246	-	650	RPS16	no	0.000185836	0.0440261	4.45e-06	0.000156991	0.000293866	8.65989e-05	0.000207267	0.000152541	0	0	0	0	0	0	0	0	0	0	0	0	0	0	0	0	9.69e-05	0	0	0	0	0	0	0	0	0	0	0	0	0	0	0	0	0
chr19:39964162-39964586:+	chr19	39964162	39964586	+	16	SUPT5H	no	1.89321e-08	0.197169	0.000906265	0.0108496	0.00829064	0.0121656	-0.003875	0.00994334	0	0	0	0	0	0	0	0	0	0	0	0	0	0.0046083	0	0	0	0	0	0	0	0	0	0	0	0	0	0	0	0	0	0	0	0
chr19:40745315-40745951:-	chr19	40745315	40745951	-	434	AKT2	no	0.0160186	0.0384054	0	0.00238389	0.000341743	0.00343414	-0.0030924	0.00238389	0	0	0	0	0	0	0	0	0	0	0	0	0	0	0	0	0	0	0	0	0	0	0	0	0	0	0	0	0	0	0	0	0	0
chr19:40746029-40747844:-	chr19	40746029	40747844	-	11	AKT2	no	0.00323755	0.386068	0.00531298	0.0259548	0.0198702	0.0290841	-0.00921382	0.0206419	0.00909091	0	0.00469484	0	0	0.0114943	0	0	0	0	0	0	0	0	0.00414938	0.00342466	0	0	0.00909091	0	0	0	0	0	0	0	0	0	0	0	0	0	0	0
chr19:41084119-41084353:+	chr19	41084119	41084353	+	14	SHKBP1	no	1.22044e-09	0.697583	0.0137563	0.147665	0.156553	0.143093	0.01346	0.133908	0	0	0.00787402	0	0	0	0.0108696	0	0	0	0.00869565	0	0	0.00925926	0.00621118	0	0.00664452	0.00671141	0.00476191	0.00784314	0	0	0	0.0283912	0	0.015544	0.0135135	0.0193798	0	0	0	0	0	0
chr19:41220059-41220182:-	chr19	41220059	41220182	-	20	COQ8B	no	0.000767963	0.235601	0.00785129	0.0501959	0.035639	0.0576823	-0.0220433	0.0423446	0	0	0	0	0	0	0.0175439	0.0178571	0.0119048	0	0	0	0	0	0	0	0	0	0.00775194	0	0.00671141	0	0	0	0	0	0	0	0	0	0	0.0888889	0	0
chr19:41257387-41263214:+	chr19	41257387	41263214	+	22	SNRPA	no	0.000168804	0.00791866	0.000784553	0.00603973	0.0119778	0.00298585	0.00899198	0.00525518	0	0	0	0	0	0	0	0	0	0	0	0	0	0	0	0	0	0	0	0	0.00383142	0.0019685	0	0	0	0	0	0	0	0	0	0	0	0
chr19:41289981-41292552:+	chr19	41289981	41292552	+	17	RAB4B	no	5.8761e-06	0.00491341	0.000384948	0.009019	0.00337407	0.0119221	-0.00854803	0.00863405	0	0	0	0	0	0	0	0	0	0	0	0	0	0	0	0	0	0	0	0	0	0	0	0	0	0	0	0	0	0	0	0	0	0
chr19:42365282-42373068:+	chr19	42365282	42373068	+	32	RPS19	no	0.00012984	4.18728e-05	3.42759e-06	7.24208e-05	0.000193439	1.01827e-05	0.000183257	6.89932e-05	0	0	0	0	0	0	0	0	5.89e-05	0	0	3.28e-05	0	0	0	0	0	0	0	0	0	0	0	0	3.6e-05	0	0	0	0	0	0	0	3.11e-05	0
chr19:42866366-42866517:+	chr19	42866366	42866517	+	18	MEGF8	no	0.00013854	1.75329e-05	0.00138585	0.0224796	0.0587417	0.00383046	0.0549113	0.0210937	0	0	0	0	0	0.00735294	0.0172414	0	0	0	0	0	0.0144928	0	0.010989	0	0	0	0	0	0	0	0	0	0	0	0	0	0	0	0	0	0	0
chr19:45572507-45573243:+	chr19	45572507	45573243	+	36	CLASRP	no	2.42782e-06	0.0191911	2.39132e-05	0.0500424	0.0268288	0.0619809	-0.0351521	0.0500185	0	0	0	0	0	0	0	0	0	0	0	0	0	0	0	0	0	0	0	0	0	0	0	0	0	0	0	0	0	0	0	0	0	0
chr19:45667523-45668110:-	chr19	45667523	45668110	-	17	TRAPPC6A	no	0.00034977	0.666469	0.00041448	0.00563792	0.0063018	0.0052965	0.00100529	0.00522344	0	0	0.00311526	0	0	0.00384615	0.00408163	0	0	0	0	0	0	0	0	0	0	0	0	0	0	0	0	0	0.000766284	0	0	0	0.00134862	0.00310078	0	0	0	0
chr19:46345948-46347287:-	chr19	46345948	46347287	-	200	SYMPK	no	0.00582869	0.00429293	0.000265111	0.0123436	0	0.0186918	-0.0186918	0.0120785	0	0	0	0	0	0	0	0	0	0	0	0	0	0	0	0	0	0	0	0	0	0	0	0	0	0	0	0	0	0	0	0	0	0
chr19:47342878-47349249:-	chr19	47342878	47349249	-	42	AP2S1	no	5.96554e-17	0.194245	0.0206019	0.0495568	0.0459125	0.051431	-0.00551849	0.0289549	0.0179949	0.0240964	0.0102215	0.0185811	0.0191532	0.0215463	0.0271739	0.014014	0.0145396	0.0104076	0.00707547	0.0103359	0.0108434	0.00992282	0.0219895	0.0145044	0.019424	0.0172626	0.015932	0.0223964	0.0361197	0.00886076	0.0176367	0.00737463	0.0219619	0.0165816	0.0335366	0.0454545	0.030303	0.022756	0.0226571	0.00810373	0.0232172	0.0525714
chr19:48254365-48254755:+	chr19	48254365	48254755	+	21	NOP53	no	2.10975e-05	0.804261	2.10553e-05	0.000367479	0.000344721	0.000379183	-3.44616e-05	0.000346424	0	0	0	0	0	0	0	0	0	0	0	0.000138427	0	0	0	0	0	0	0	0	0	0	0	0	0	0	0	0	0	0	0	0	0	0
chr19:48260002-48260235:+	chr19	48260002	48260235	+	20	NOP53	no	0.0282517	0.95934	0.000990145	0.00202175	0.0020454	0.00200959	3.58101e-05	0.0010316	0.000257599	0	0	0.00108696	0	0.000607533	0	0.000319489	0	0.0010142	0	0.000589275	0.000272702	0	0	0.000468384	0	0	0	0.00225225	0	0.00380228	0	0	0.00141044	0.00355872	0	0	0.00361011	0	0	0.00599251	0.004	0
chr19:48634543-48636238:-	chr19	48634543	48636238	-	114	LIG1	no	4.88873e-05	2.25134e-05	0	0.00437809	0	0.00662968	-0.00662968	0.00437809	0	0	0	0	0	0	0	0	0	0	0	0	0	0	0	0	0	0	0	0	0	0	0	0	0	0	0	0	0	0	0	0	0	0
chr19:48735082-48735709:-	chr19	48735082	48735709	-	14	CARD8	no	8.8762e-07	0.00033975	0.000609439	0.0332599	0.00864198	0.0459206	-0.0372786	0.0326505	0	0	0	0	0	0	0	0	0	0	0	0	0	0	0	0	0	0	0	0	0	0	0	0	0	0	0	0	0	0	0	0	0	0
chr19:48893875-48894524:-	chr19	48893875	48894524	-	93	KDELR1	no	1.78741e-06	0.61642	4.54038e-05	0.003781	0.00336386	0.00399553	-0.000631671	0.0037356	0	0	0	0	0	0	0	0	0.00150602	0	0	0	0	0	0	0.0011274	0	0	0	0	0	0	0	0	0	0	0	0	0	0	0	0	0	0
chr19:48893886-48894524:-	chr19	48893886	48894524	-	104	KDELR1	no	0.00672604	0.825873	0.00164841	0.00490898	0.00464009	0.00504726	-0.000407172	0.00326057	0.0053286	0	0	0	0	0.00123305	0	0	0	0	0	0	0	0	0.000763942	0	0.00219539	0	0	0	0.00100705	0	0	0.0163551	0	0	0	0	0	0	0	0.0126904	0	0
chr19:49403630-49404025:+	chr19	49403630	49404025	+	17	NUCB1	no	4.31449e-09	0.4146	0.00101603	0.0154293	0.0174354	0.0143975	0.00303787	0.0144132	0	0	0	0	0.00118064	0.00121655	0.00120773	0	0	0	0	0	0	0	0.00116686	0	0	0	0	0.00134228	0	0	0	0	0	0	0	0	0	0	0	0	0	0
chr19:49852336-49854557:-	chr19	49852336	49854557	-	233	TEAD2	no	0.00142806	0.00584783	0	0.00551033	0.000761035	0.00795282	-0.00719178	0.00551033	0	0	0	0	0	0	0	0	0	0	0	0	0	0	0	0	0	0	0	0	0	0	0	0	0	0	0	0	0	0	0	0	0	0
chr19:49977930-49978930:+	chr19	49977930	49978930	+	17	FLT3LG	no	6.07205e-08	0.0203525	0.144599	0.352964	0.434927	0.310812	0.124114	0.208365	0	0.0909091	0.148148	0.190476	0.133333	1	0	0	0.0769231	0.125	0	0.188679	0.133333	0.238095	0	0	0.142857	0.236842	0.047619	0.0857143	0	0.344828	0	0	0.0833333	0.0487805	0.142857	0.0952381	0	0	0.5	0	0.363636	1
chr19:49999729-49999892:+	chr19	49999729	49999892	+	558	RPS11	no	0.00023712	0.683699	0.000129192	0.000690339	0.000788235	0.000639992	0.000148242	0.000561146	0	0	0	0	0	0	0	0.000108162	0.000120871	0	2.91e-05	0	0	3.71e-05	0.000234184	0.000231015	0.00109217	0	0.000305586	9.99e-05	0.000897263	0	0	0	0	0.000810141	0.000190815	0	0.000206285	0	0.001397	0	0.000180205	0.000363542
chr19:49999729-50000429:+	chr19	49999729	50000429	+	21	RPS11	no	5.26099e-06	5.03763e-05	0.000191925	0.000922515	0.00193176	0.000403473	0.00152829	0.00073059	0.000158307	5e-05	0.000147763	4.98e-05	4.58e-05	9.76e-05	0.000240602	0.0002163	0.000151085	0.000167781	5.82e-05	0.000241604	0.000182287	0.000111437	0.000200736	0.000231015	6.07e-05	0	0	0.00029964	8.98e-05	0.000471561	0.000335388	0.000556202	0.000180148	0.000238413	0.000190815	0.000446678	0.000275028	0.000173822	0.00019073	0.000752162	0.000225246	0.000103896
chr19:50016008-50016478:+	chr19	50016008	50016478	+	165	FCGRT	no	0.000191008	0.071587	0.000436597	0.0104366	0.016684	0.00722368	0.00946035	0.01	0	0	0	0	0	0.010989	0	0	0	0	0	0	0.0015528	0	0	0.00719425	0	0	0.00558659	0	0	0	0	0	0	0	0	0	0	0	0	0	0	0
chr19:50149460-50149761:+	chr19	50149460	50149761	+	21	SCAF1	no	1.40452e-06	0.596811	0.000426032	0.0472912	0.0525163	0.044604	0.00791221	0.0468652	0.0196078	0	0	0	0	0	0	0	0	0	0	0	0	0	0	0	0	0	0	0.00510204	0	0	0	0	0	0	0	0	0	0	0	0	0	0
chr19:50164137-50165204:-	chr19	50164137	50165204	-	51	IRF3	no	0.00050047	5.67766e-05	0.00133848	0.0100859	0.000578704	0.0149753	-0.0143966	0.00874743	0	0	0	0	0	0	0	0	0	0	0	0	0	0	0	0	0	0	0	0	0	0	0	0	0	0.0410256	0	0	0	0	0	0	0	0
chr19:50339664-50340081:+	chr19	50339664	50340081	+	22	MED25	no	0.000979174	0.19868	0.00128513	0.0125095	0.0176925	0.00984398	0.00784856	0.0112244	0	0	0	0	0	0	0	0	0	0	0	0	0	0	0	0	0	0	0	0	0	0	0.025974	0	0	0	0	0	0	0	0	0	0	0
chr19:50381830-50382579:+	chr19	50381830	50382579	+	956	TBC1D17	no	0.20745	0.289821	0.0123444	0.0288617	0.0182066	0.0343414	-0.0161348	0.0165172	0	0	0	0	0	0	0	0	0.0225989	0	0	0	0	0.0168067	0	0	0	0	0.0120482	0	0.0571429	0.5	0	0	0	0	0	0	0	0	0	0	0	0
chr19:50882054-50882343:+	chr19	50882054	50882343	+	47	NR1H2	no	0.0125371	0.00258874	0.00787652	0.031169	0.00474747	0.0447572	-0.0400097	0.0232925	0	0	0	0.0454545	0	0	0	0	0	0	0	0	0	0	0	0	0	0	0	0	0	0	0	0	0	0	0	0.0769231	0.129032	0	0	0	0	0
chr19:52472399-52477598:-	chr19	52472399	52477598	-	14	ZNF350	no	1.3666e-05	0.148339	0.0182944	0.0839571	0.119467	0.065695	0.0537718	0.0656627	0	0	0.0909091	0	0	0.166667	0	0	0	0	0.125	0	0	0	0	0	0	0	0	0.0555556	0	0.0238095	0.0103093	0.0220588	0.037037	0.0309278	0.0166667	0	0.0307692	0.05	0.045045	0	0	0
chr19:54705478-54710121:+	chr19	54705478	54710121	+	22	RPS9	no	0.0419243	0.000438036	1.80613e-05	4.46895e-05	0.000110157	1.10207e-05	9.91359e-05	2.66282e-05	0	7.8e-05	9.06e-05	0	0	0	0	0	0	0	0	0	0	0	0	0	0	0	0	0	0	5.73e-05	0	0	5.54e-05	0	0	0	0	0	0	0	0	0
chr19:5595522-5598803:-	chr19	5595522	5598803	-	13	SAFB2	no	9.81315e-08	1.47287e-06	0.014607	0.248099	0.059417	0.345136	-0.285719	0.233492	0	0	0	0	0	0	0	0	0	0	0	0	0	0	0	0	0	0	0	0	0.00540541	0	0	0	0	0	0	0	0	0	0.142857	0	0	0
chr19:56186802-56189848:+	chr19	56186802	56189848	+	44	EPN1	no	8.6222e-05	0.0687527	0.000268086	0.00729459	0.0124809	0.00462734	0.00785355	0.0070265	0	0.00371747	0	0	0	0	0	0	0	0	0	0	0	0	0	0	0.00473934	0	0	0	0	0	0	0	0	0	0	0	0	0	0	0	0	0
chr19:56186802-56189872:+	chr19	56186802	56189872	+	20	EPN1	no	0.00659362	0.0176417	0.0398083	0.0715407	0.0973914	0.058246	0.0391454	0.0317324	0.0864198	0.0394265	0.0611354	0.0545455	0.0509554	0.0465116	0.0310078	0.0388889	0.0524194	0.0756303	0.0688406	0.0559441	0.0408805	0.110294	0.0382979	0.0773639	0.0497738	0.0454545	0.0249221	0.0478088	0.0473934	0	0	0	0	0	0	0	0	0	0	0	0	0
chr19:5679435-5679596:-	chr19	5679435	5679596	-	27	C19orf70	no	2.73543e-06	9.96067e-05	0.000503616	0.00371919	0.00734644	0.00185374	0.0054927	0.00321557	0	0	0	0	0	0	0	0	0	0.000892857	0	0	0.0025413	0	0	0	0	0	0	0	0	0	0	0	0	0	0	0	0.00636267	0.00520833	0	0	0	0
chr19:5717646-5719714:-	chr19	5717646	5719714	-	18	LONP1	no	4.34516e-08	0.431625	0	0.423899	0.5	0.384762	0.115238	0.423899	0	0	0	0	0	0	0	0	0	0	0	0	0	0	0	0	0	0	0	0	0	0	0	0	0	0	0	0	0	0	0	0	0	0
chr19:5790374-5791054:-	chr19	5790374	5791054	-	27	DUS3L	no	1.96716e-06	0.162222	0	0.0109419	0.0150609	0.00882364	0.00623722	0.0109419	0	0	0	0	0	0	0	0	0	0	0	0	0	0	0	0	0	0	0	0	0	0	0	0	0	0	0	0	0	0	0	0	0	0
chr19:57908543-57909780:+	chr19	57908543	57909780	+	17	ZNF548	yes	1.7851e-25	1.75591e-12	0.0253842	0.6551	0.923892	0.516864	0.407028	0.629716	0	0	0	0	0	0	0	0	0	0	1	0	0	0	0	0	0	0	0	0	0	0	0	0	0	0	0	0	0.0833333	0	0	0	0	0
chr19:58115775-58117036:+	chr19	58115775	58117036	+	17	ZNF530	no	1.75391e-11	0.879268	0.00215517	0.393016	0.382407	0.398472	-0.0160645	0.390861	0	0	0	0	0	0	0	0	0	0	0	0	0	0	0	0	0	0	0	0.125	0	0	0	0	0	0	0	0	0	0	0	0	0	0
chr19:58233084-58233683:-	chr19	58233084	58233683	-	18	ZNF671	no	0.000395656	0.245148	0.00215865	0.0332233	0.0218798	0.0390571	-0.0171774	0.0310647	0	0	0.0666667	0	0	0	0	0	0	0	0	0	0	0	0	0	0	0	0	0	0	0	0	0	0	0	0	0	0	0	0	0	0	0
chr19:58817583-58823531:+	chr19	58817583	58823531	+	31	ERVK3-1	no	8.19301e-15	0.00230894	0.939614	0.986078	0.99325	0.98239	0.0108601	0.0464647	0.949367	0.861538	0.892857	0.897727	0.946667	0.973684	0.941176	0.931373	0.93865	0.932961	0.9375	0.929577	0.971154	0.943662	0.907631	0.947566	0.954064	0.941176	0.921429	0.953975	0.916031	0.945295	0.99005	0.856115	0.983871	0.941624	0.928218	0.843931	0.93883	0.958333	0.966102	0.957627	0.962121	0.945338
chr19:58817583-58823534:+	chr19	58817583	58823534	+	28	ERVK3-1	no	0.000372222	8.19876e-05	0.251179	0.451953	0.723021	0.312546	0.410474	0.200774	0.2	0.1	0.322581	0.470588	0.529412	0.571429	0.166667	0.3	0.444444	0.294118	0.411765	0.375	0.538462	0.384615	0.361111	0.416667	0.434783	0.222222	0.371429	0.214286	0.352941	0.107143	0.714286	0.166667	0.666667	0	0.09375	0.15625	0.08	0.230769	0.363636	0.583333	0.117647	0.190476
chr19:7625651-7625886:+	chr19	7625651	7625886	+	13	PNPLA6	no	1.99289e-06	6.56206e-05	0.000773262	0.0189184	0.00468383	0.026239	-0.0215552	0.0181451	0	0	0	0	0	0	0	0	0	0	0	0	0	0	0	0	0	0	0	0	0	0	0	0	0	0	0	0	0	0	0.00724638	0	0	0
chr19:7763763-7764262:-	chr19	7763763	7764262	-	22	FCER2	no	0.0126197	0.0030305	0.00257091	0.0191729	0	0.0290333	-0.0290333	0.016602	0	0	0	0	0	0	0	0	0	0	0	0	0	0	0	0	0	0	0	0	0	0	0	0	0	0	0	0	0	0	0	0	0	0
chr19:7763763-7764624:-	chr19	7763763	7764624	-	22	FCER2	no	0.00143615	0.000890291	7.86688e-05	0.00379723	0	0.00575009	-0.00575009	0.00371856	0	0	0	0	0	0	0	0	0	0	0	0	0	0	0	0	0	0	0	0	0	0	0	0	0	0	0	0	0	0	0	0	0	0
chr19:8578257-8578927:-	chr19	8578257	8578927	-	31	ZNF414	no	0.000128309	0.208392	0	0.00781337	0.0111411	0.00610197	0.00503912	0.00781337	0	0	0	0	0	0	0	0	0	0	0	0	0	0	0	0	0	0	0	0	0	0	0	0	0	0	0	0	0	0	0	0	0	0
chr2:101620746-101621632:+	chr2	101620746	101621632	+	788	RPL31	no	2.89753e-06	0.353788	0	5.16058e-05	6.47773e-05	4.48318e-05	1.99454e-05	5.16058e-05	0	0	0	0	0	0	0	0	0	0	0	0	0	0	0	0	0	0	0	0	0	0	0	0	0	0	0	0	0	0	0	0	0	0
chr2:101881510-101882633:+	chr2	101881510	101882633	+	505	CNOT11	no	0.000746628	0.018194	0.000543436	0.00616088	0.0022402	0.00817723	-0.00593703	0.00561744	0	0	0	0	0	0	0	0	0	0	0	0	0	0	0	0	0	0	0	0	0	0	0	0	0	0	0	0	0	0	0	0	0	0
chr2:105713783-105716106:+	chr2	105713783	105716106	+	21	MRPS9	no	1.30184e-14	1.83172e-05	0.00103785	0.0638416	0.104588	0.0428865	0.0617013	0.0628038	0	0	0.00621118	0	0	0	0	0	0.00925926	0	0.00847458	0	0	0.00694444	0	0	0	0	0	0	0	0	0	0	0	0.00238095	0	0	0.00421941	0.00766283	0.003125	0	0.00194175	0
chr2:109102365-109102954:+	chr2	109102365	109102954	+	12	GCC2	yes	6.1963e-24	0.668138	0.0247041	0.532851	0.553511	0.522227	0.031284	0.508147	0	0	0	0.166667	0	0	0	0	0	0	0.117647	0	0	0	0	0	0	0	0	0.0833333	0	0	0.0322581	0.0666667	0.125	0	0	0	0	0.157895	0.407407	0	0	0
chr2:114355216-114355953:+	chr2	114355216	114355953	+	21	WASH2P	no	3.59281e-06	0.0199219	0.00224944	0.0206923	0.0350832	0.0132913	0.0217918	0.0184429	0	0	0	0	0	0	0	0	0	0	0	0	0	0	0	0	0	0	0	0	0.0694444	0	0	0	0.0119048	0	0	0	0	0	0.00900901	0	0	0
chr2:135696633-135700166:+	chr2	135696633	135700166	+	15	CCNT2	no	0.000167722	0.0789727	0	0.0309103	0.0132479	0.0399939	-0.026746	0.0309103	0	0	0	0	0	0	0	0	0	0	0	0	0	0	0	0	0	0	0	0	0	0	0	0	0	0	0	0	0	0	0	0	0	0
chr2:152317804-152318745:+	chr2	152317804	152318745	+	10	RIF1	no	0.0321616	0.782616	0.0075448	0.0522485	0.0627315	0.0468572	0.0158743	0.0447037	0	0	0	0	0	0	0	0	0	0	0	0	0	0	0	0	0	0	0	0	0	0	0.0163934	0	0.0238095	0	0	0.0961538	0	0	0	0.015625	0	0
chr2:160253916-160255339:-	chr2	160253916	160255339	-	15	BAZ2B	no	9.32161e-05	0.298157	0.00416435	0.0718797	0.101142	0.0568308	0.0443107	0.0677154	0	0	0.125	0	0	0	0	0	0	0	0	0	0	0	0	0	0	0	0.0384615	0	0	0	0	0	0	0	0	0	0.0285714	0.0322581	0	0	0	0
chr2:165542561-165548730:-	chr2	165542561	165548730	-	18	COBLL1	no	0.00394661	0.0823015	0	0.00881414	0.00292398	0.0118434	-0.00891939	0.00881414	0	0	0	0	0	0	0	0	0	0	0	0	0	0	0	0	0	0	0	0	0	0	0	0	0	0	0	0	0	0	0	0	0	0
chr2:165559749-165560953:-	chr2	165559749	165560953	-	18	COBLL1	no	9.53416e-07	0.959399	0.0106732	0.315331	0.319444	0.313216	0.00622849	0.304658	0	0	0	0	0	0	0	0	0	0	0	0	0	0	0	0	0	0	0	0	0	0	0	0	0	0	0	0	0	0	0	0	0	0
chr2:165578848-165578934:-	chr2	165578848	165578934	-	26	COBLL1	no	0.00905665	0.796269	0.00172414	0.0234559	0.02002	0.0252229	-0.00520287	0.0217317	0	0	0	0	0	0	0	0	0	0	0	0	0	0	0	0	0	0	0	0	0	0	0	0	0	0	0	0	0	0	0	0	0	0
chr2:170388019-170393736:-	chr2	170388019	170393736	-	18	FASTKD1	no	1.39803e-13	0.934017	0.00723032	0.26945	0.265573	0.271444	-0.00587122	0.26222	0	0	0	0	0	0	0	0	0	0	0	0	0	0	0.012987	0	0	0	0	0	0	0	0	0	0.0147059	0.0172414	0	0.0731707	0	0	0	0	0	0.142857
chr2:171871479-171884848:-	chr2	171871479	171884848	-	20	TLK1	no	4.84758e-05	0.000853621	0.00037902	0.0114317	0.00213675	0.016212	-0.0140753	0.0110527	0	0	0	0	0	0	0	0	0	0	0	0	0	0	0	0	0	0	0	0	0	0	0	0	0	0	0	0	0	0	0	0	0	0
chr2:172584929-172585212:+	chr2	172584929	172585212	+	14	DYNC1I2	no	0.000183196	0.00159366	0.0082949	0.0802509	0.02147	0.110481	-0.0890111	0.071956	0	0	0	0	0	0	0	0	0	0	0	0	0	0	0	0	0	0	0	0	0	0	0	0	0	0	0.00568182	0	0	0	0.0408163	0	0	0
chr2:178096759-178097119:-	chr2	178096759	178097119	-	22	NFE2L2	no	1.47986e-10	4.63773e-08	0.0123057	0.107941	0.201823	0.0596594	0.142163	0.0956356	0	0	0.0152672	0	0.0180723	0.0363636	0	0	0.0425532	0.0333333	0.0175439	0	0.015625	0.037037	0.015748	0	0.00619195	0.00568182	0.0124224	0.00790514	0.0325203	0.00584795	0.0727273	0	0	0	0	0	0	0	0.00448431	0	0	0
chr2:179393962-179394686:-	chr2	179393962	179394686	-	15	TTN	no	0.00268246	0.00157988	0.000452509	0.0144989	0	0.0219554	-0.0219554	0.0140463	0	0	0	0	0	0	0	0	0	0	0	0	0	0	0	0	0	0	0	0	0	0	0	0	0	0	0	0	0	0	0	0	0	0
chr2:183817246-183817520:-	chr2	183817246	183817520	-	15	NCKAP1	no	0.00412109	0.00213264	0	0.00383717	0.0112983	0	0.0112983	0.00383717	0	0	0	0	0	0	0	0	0	0	0	0	0	0	0	0	0	0	0	0	0	0	0	0	0	0	0	0	0	0	0	0	0	0
chr2:191161699-191175479:-	chr2	191161699	191175479	-	19	HIBCH	no	2.4544e-05	0.000449208	8.66401e-05	0.00644	0.00111111	0.00918057	-0.00806946	0.00635336	0	0	0	0	0	0	0	0	0	0	0	0	0	0	0	0	0	0	0	0	0	0	0	0	0	0	0	0.00502513	0	0	0	0	0	0
chr2:197004545-197005972:-	chr2	197004545	197005972	-	21	STK17B	no	0.0102891	0.349627	0.00112623	0.0508943	0.0277778	0.0627828	-0.0350051	0.0497681	0	0	0	0	0	0	0	0	0	0	0	0	0	0	0	0	0	0	0	0	0	0	0	0	0	0	0	0	0	0	0	0	0	0
chr2:197657915-197662520:-	chr2	197657915	197662520	-	38	GTF3C3	no	0.00481359	0.0782024	0	0.00673803	0.00213675	0.0091044	-0.00696765	0.00673803	0	0	0	0	0	0	0	0	0	0	0	0	0	0	0	0	0	0	0	0	0	0	0	0	0	0	0	0	0	0	0	0	0	0
chr2:198267784-198268308:-	chr2	198267784	198268308	-	24	SF3B1	no	0.000276232	0.499077	6.33741e-05	0.0199105	0.0254409	0.0170663	0.00837464	0.0198471	0	0	0	0	0	0	0	0	0	0	0	0	0	0	0	0	0	0	0	0	0	0	0	0	0	0	0	0	0	0	0	0	0	0
chr2:201684844-201685893:+	chr2	201684844	201685893	+	12	BZW1	no	0.00901606	0.362132	0.000309113	0.00943737	0.0152874	0.00642878	0.00885864	0.00912826	0	0	0	0	0	0	0	0	0	0	0	0	0	0	0	0	0	0.00465116	0	0	0	0	0	0	0	0	0	0.00258398	0.00293255	0	0	0	0	0
chr2:201719441-201719726:-	chr2	201719441	201719726	-	22	CLK1	no	0.00145084	0.400092	0.000161184	0.00479202	0.00671945	0.00380077	0.00291868	0.00463084	0	0	0	0	0	0	0	0	0	0	0	0	0	0	0	0	0	0	0	0	0	0	0	0	0	0	0	0.00407609	0	0	0	0.0018315	0	0
chr2:201853164-201857003:-	chr2	201853164	201857003	-	19	FAM126B	no	1.30258e-06	0.0414344	0.00351014	0.0829222	0.037037	0.10652	-0.0694833	0.0794121	0	0	0	0	0	0	0	0	0	0	0	0	0	0	0	0	0	0	0	0	0	0	0	0	0	0	0	0.0588235	0	0	0	0	0	0
chr2:202154524-202163960:-	chr2	202154524	202163960	-	15	ALS2CR12	no	0.002169	0.26146	0	0.0511956	0.0833333	0.0346677	0.0486657	0.0511956	0	0	0	0	0	0	0	0	0	0	0	0	0	0	0	0	0	0	0	0	0	0	0	0	0	0	0	0	0	0	0	0	0	0
chr2:202263094-202264099:-	chr2	202263094	202264099	-	16	TRAK2	no	0.00284734	0.00170333	0.000815161	0.0148795	0.0413597	0.00126114	0.0400985	0.0140643	0	0	0	0	0	0	0	0.0108696	0	0	0	0	0	0	0	0	0	0	0	0	0	0	0	0	0	0	0	0	0	0	0	0.0227273	0	0
chr2:202265837-202272125:-	chr2	202265837	202272125	-	19	TRAK2	no	0.00367662	0.764863	0.000361489	0.00634859	0.00702573	0.00600035	0.00102537	0.00598711	0	0	0	0	0	0	0	0	0	0	0	0	0	0	0	0	0	0	0	0	0	0	0	0	0	0	0	0	0	0	0	0	0	0
chr2:202339479-202340328:+	chr2	202339479	202340328	+	13	STRADB	no	0.00188743	0.00152195	0.00391008	0.0192821	0.0434055	0.00687574	0.0365298	0.015372	0	0	0	0	0.00307692	0	0	0.00561798	0.0147059	0	0	0	0	0.00574713	0.00188679	0.00826446	0	0.0232558	0.00724638	0.00438597	0	0	0	0	0	0	0.0714286	0	0	0	0	0	0	0
chr2:203157627-203162080:+	chr2	203157627	203162080	+	21	NOP58	no	1.6179e-06	0.68496	0.00057801	0.134781	0.115741	0.144574	-0.0288331	0.134203	0	0	0	0	0	0	0	0	0	0	0	0	0	0	0	0	0	0	0	0	0	0	0	0	0	0	0	0	0	0	0	0	0	0
chr2:203160561-203162080:+	chr2	203160561	203162080	+	21	NOP58	no	5.55338e-10	0.00373033	0.000311104	0.0516184	0.0846597	0.0346257	0.050034	0.0513072	0	0	0	0	0	0.00719425	0	0	0	0	0	0	0	0	0	0	0	0	0	0	0	0	0	0	0	0	0	0	0	0	0.00121951	0	0	0
chr2:203914699-203921133:+	chr2	203914699	203921133	+	16	NBEAL1	no	0.00122093	0.0461162	0	0.120642	0.0416667	0.161259	-0.119592	0.120642	0	0	0	0	0	0	0	0	0	0	0	0	0	0	0	0	0	0	0	0	0	0	0	0	0	0	0	0	0	0	0	0	0	0
chr2:208425885-208432169:+	chr2	208425885	208432169	+	17	CREB1	no	0.00136129	0.382531	0.0273466	0.0780137	0.100926	0.0662303	0.0346956	0.0506671	0	0	0	0	0	0.1	0	0	0	0	0	0	0	0.125	0.153846	0	0.0357143	0	0.030303	0.0454545	0	0.03125	0.0344828	0.0666667	0	0.0645161	0.111111	0.037037	0	0	0	0.1	0	0
chr2:208432288-208434886:+	chr2	208432288	208434886	+	16	CREB1	no	0.0214127	0.00148998	0.000959582	0.00425202	0	0.00643877	-0.00643877	0.00329244	0	0	0	0	0	0	0	0	0	0	0	0	0	0	0	0	0	0	0	0	0	0	0	0	0.0153846	0	0	0.0107527	0	0	0	0	0	0
chr2:208607067-208611755:+	chr2	208607067	208611755	+	15	CCNYL1	no	0.000253699	0.185523	0.000191571	0.0808078	0.125234	0.05796	0.067274	0.0806162	0	0	0	0	0	0	0	0	0	0	0	0	0	0	0	0	0	0	0	0	0	0	0	0	0	0	0	0	0	0	0	0	0	0
chr2:217364122-217364648:+	chr2	217364122	217364648	+	23	RPL37A	no	4.36551e-08	0.0276989	4.66016e-05	0.000160549	0.000216121	0.000131969	8.41519e-05	0.000113947	1.46e-05	0	2.52e-05	0	0	3.81e-05	5e-05	1.56e-05	2.48e-05	0.000127825	0	0	5.92e-05	4.05e-05	3.13e-05	7.48e-05	0	0	0	0.000177636	0	5.04e-05	0.000455264	0	3.99e-05	0	0	0	0.000105186	0.000249401	0	0.000169033	2.44e-05	0
chr2:219526984-219527196:+	chr2	219526984	219527196	+	36	BCS1L	no	0.000112768	0.00177714	0.00077751	0.00633553	0.00187219	0.00863095	-0.00675876	0.00555802	0	0	0	0	0	0	0	0	0	0	0	0	0	0	0	0	0	0	0	0.00884956	0	0.00458716	0	0	0	0	0	0	0	0	0	0	0	0
chr2:220044486-220044888:+	chr2	220044486	220044888	+	31	RETREG2	no	8.04708e-10	0.00685342	0.0297443	0.318571	0.441396	0.255404	0.185992	0.288826	0	0.4	0	0.25	0.272727	0.1	0	0	0.111111	0	0	0	0	0	0	0.133333	0	0	0.0666667	0.0625	0	0	0	0	0	0	0	0	0	0	0	0	0	0
chr2:220100035-220100182:+	chr2	220100035	220100182	+	13	ANKZF1	no	2.00416e-05	0.000125627	0.0106803	0.0498027	0.0163798	0.0669917	-0.050612	0.0391224	0	0	0.0140845	0	0	0	0.0344828	0	0	0	0	0	0	0.0192308	0	0	0.0111111	0.0285714	0	0	0	0.0789474	0	0	0.0204082	0	0	0	0	0	0	0	0	0.0526316
chr2:220111599-220111817:+	chr2	220111599	220111817	+	17	STK16	no	0.000337749	0.200889	0.00135363	0.0100221	0.0138204	0.00806864	0.00575174	0.00866843	0	0	0	0	0	0	0	0	0	0.010989	0	0	0	0	0.00413223	0	0	0	0	0.00689655	0	0	0	0	0	0	0	0	0	0	0	0	0	0
chr2:220424244-220427123:-	chr2	220424244	220427123	-	24	OBSL1	no	0.00193297	0.000694883	0	0.00451093	0.0132822	0	0.0132822	0.00451093	0	0	0	0	0	0	0	0	0	0	0	0	0	0	0	0	0	0	0	0	0	0	0	0	0	0	0	0	0	0	0	0	0	0
chr2:224744971-224746658:-	chr2	224744971	224746658	-	21	WDFY1	no	0.000422622	0.00348254	0.000428624	0.00454954	0.0101822	0.00165275	0.00852943	0.00412091	0	0	0	0	0.00140056	0	0	0	0.00621118	0	0.00518135	0	0	0	0	0	0	0	0	0	0	0	0	0	0	0	0	0	0	0	0	0	0	0
chr2:225670232-225670842:-	chr2	225670232	225670842	-	12	DOCK10	no	5.50066e-07	0.000563457	0.0257796	0.309811	0.101925	0.416723	-0.314798	0.284031	0	0	0	0	0	0	0	0	0	0	0	0	0	0	0	0	0	0	0	0	0	0	0	0	0	0	0	0	0	0	0	0	0	0
chr2:225684264-225688217:-	chr2	225684264	225688217	-	17	DOCK10	no	0.0411182	0.69665	0.000636234	0.00621109	0.00817901	0.00519902	0.00297999	0.00557486	0	0	0	0	0	0	0	0	0	0	0	0	0	0	0	0	0	0	0	0	0	0	0	0	0	0	0	0	0	0	0	0	0	0
chr2:228190144-228193373:+	chr2	228190144	228193373	+	20	MFF	no	2.27249e-05	0.00409668	0.000382996	0.00708442	0.00249904	0.00944261	-0.00694358	0.00670142	0	0	0	0	0	0	0	0	0	0	0	0	0	0	0.00452489	0	0	0	0	0	0.0016	0	0	0	0.0119048	0	0.0041841	0	0	0	0	0	0	0
chr2:230695549-230701563:-	chr2	230695549	230701563	-	11	TRIP12	no	0.00277498	0.104598	0	0.00808329	0.00328947	0.0105487	-0.00725921	0.00808329	0	0	0	0	0	0	0	0	0	0	0	0	0	0	0	0	0	0	0	0	0	0	0	0	0	0	0	0	0	0	0	0	0	0
chr2:231037744-231042253:-	chr2	231037744	231042253	-	68	SP110	no	0.000567982	0.110347	0.00789078	0.0681911	0.0320513	0.0867773	-0.054726	0.0603003	0	0	0	0	0	0	0	0	0	0	0	0	0	0	0	0	0	0	0	0	0	0	0	0	0	0	0	0	0	0	0.333333	0	0	0
chr2:231050874-231065600:-	chr2	231050874	231065600	-	14	SP110	no	3.62629e-07	0.00184204	0.00181348	0.0267017	0.00993727	0.0353234	-0.0253861	0.0248882	0	0	0	0	0	0	0	0	0	0	0	0	0	0	0	0	0	0	0	0	0	0	0	0	0	0	0	0	0	0	0.0252101	0	0	0
chr2:231327234-231328471:+	chr2	231327234	231328471	+	310	SP100	no	0.000293926	8.34318e-05	8.75809e-05	0.00187021	0	0.00283203	-0.00283203	0.00178263	0	0	0	0	0	0	0	0	0	0	0	0	0	0	0	0	0	0	0	0	0	0	0	0	0	0	0	0	0	0	0	0	0	0
chr2:232196610-232209660:+	chr2	232196610	232209660	+	26	ARMC9	no	8.24611e-14	0.0706488	6.68106e-05	0.363545	0.438346	0.325076	0.11327	0.363478	0	0	0.00122249	0.00265252	0	0	0	0	0	0	0	0	0	0	0	0	0	0	0	0	0	0	0	0	0	0	0	0	0	0	0	0	0	0
chr2:238419745-238427139:+	chr2	238419745	238427139	+	42	MLPH	no	0.000908115	3.04092e-06	0.000348994	0.00246175	0.00724849	0	0.00724849	0.00211276	0	0	0	0	0.00194742	0.00101523	0	0.00248139	0	0.00289855	0.000919963	0	0.00152207	0.00159362	0.00261097	0.00143609	0.00214133	0	0	0.00167504	0	0	0	0	0	0	0	0	0	0	0	0	0	0
chr2:23977669-23980287:-	chr2	23977669	23980287	-	24	ATAD2B	no	1.26658e-05	0.000218582	0.0020745	0.111018	0.0185185	0.158589	-0.140071	0.108944	0	0	0	0	0	0	0	0	0	0	0	0	0	0	0	0	0	0	0	0	0	0	0	0	0	0	0	0	0	0	0	0	0	0
chr2:24207702-24222524:+	chr2	24207702	24222524	+	17	UBXN2A	no	5.17382e-10	0.000133168	0.00506352	0.215138	0.34917	0.146207	0.202963	0.210074	0	0	0	0	0.025	0	0	0	0	0	0.0285714	0	0	0	0	0.04	0	0.0178571	0	0.0306122	0	0	0	0	0	0	0	0	0	0	0	0	0	0
chr2:242179556-242181874:-	chr2	242179556	242181874	-	18	HDLBP	no	0.00340999	0.783764	0.000181284	0.0013358	0.00122329	0.00139367	-0.000170385	0.00115452	0	0	0	0	0	0	0	0	0	0	0	0	0	0	0	0	0	0	0	0	0.000480538	0	0	0	0	0	0	0.0026178	0	0	0	0	0	0
chr2:242194912-242195598:-	chr2	242194912	242195598	-	338	HDLBP	no	1.69285e-05	0.130129	0.0108814	0.115232	0.154687	0.0949406	0.0597459	0.10435	0	0	0	0	0	0	0	0	0	0	0	0	0	0	0	0	0	0	0.0357143	0	0.0204082	0	0	0	0	0	0	0	0	0	0	0	0	0
chr2:242403396-242405071:+	chr2	242403396	242405071	+	17	FARP2	yes	2.98121e-11	0.000973628	0.0383826	0.505809	0.738199	0.386294	0.351905	0.467427	0	0	0.0666667	0	0.1875	0	0	0	0	0	0	0	0	0	0	0	0.0625	0	0	0	0	0	0	0	0	0	0	0	0	0	0	0	0	0
chr2:242438608-242438671:-	chr2	242438608	242438671	-	18	STK25	no	5.65903e-05	0.426763	0.000139608	0.00530717	0.00663144	0.00462611	0.00200533	0.00516756	0	0	0	0	0	0	0	0	0	0	0	0	0	0	0	0	0	0	0	0	0	0	0	0	0	0	0	0	0	0	0	0	0	0
chr2:242681990-242683018:+	chr2	242681990	242683018	+	18	D2HGDH	no	1.69071e-05	0.590488	0.00287923	0.0324562	0.0369487	0.0301458	0.00680291	0.029577	0	0	0	0	0	0	0	0	0	0.0285714	0	0	0	0	0	0	0	0	0	0.0166667	0.0128205	0	0	0	0	0	0	0	0	0	0	0	0	0
chr2:24484134-24484429:-	chr2	24484134	24484429	-	14	ITSN2	no	0.00472005	0.00405868	2.74982e-05	0.0108474	0	0.016426	-0.016426	0.0108199	0	0	0	0	0	0	0	0	0	0	0	0	0	0	0	0	0	0	0	0	0	0	0	0	0	0	0	0	0	0	0	0	0	0
chr2:24538115-24544682:-	chr2	24538115	24544682	-	21	ITSN2	no	0.00254427	0.574551	0.0200631	0.104912	0.0833333	0.11601	-0.0326764	0.084849	0	0	0	0	0	0	0	0	0	0	0	0	0	0	0	0	0	0	0	0	0	0	0	0	0.25	0	0	0	0	0	0	0	0	0
chr2:24538115-24550920:-	chr2	24538115	24550920	-	21	ITSN2	no	2.10303e-06	0.358928	0.00359058	0.153332	0.112191	0.174491	-0.0622992	0.149742	0	0	0	0	0	0	0	0	0	0	0	0	0	0	0	0	0	0	0	0	0	0	0	0	0	0	0	0	0	0.125	0	0	0	0
chr2:26437446-26437921:-	chr2	26437446	26437921	-	15	HADHA	no	5.07429e-17	0.000317786	0.00277383	0.0359593	0.0516422	0.0278939	0.0237483	0.0331855	0.00660066	0	0	0	0.00215983	0	0.0058651	0	0	0.00242718	0.00403226	0.00503778	0.00139082	0.0026178	0.00222965	0	0.003367	0	0.00460299	0	0.00534759	0.00277008	0	0	0	0	0	0	0.0116279	0.00314465	0.0151515	0	0	0
chr2:26477187-26477280:+	chr2	26477187	26477280	+	17	HADHB	no	1.17923e-07	0.750607	0.014123	0.0324222	0.0334714	0.0318826	0.00158881	0.0182992	0	0	0.00795756	0	0.010101	0.00787402	0	0.00694444	0	0.00420168	0.023166	0	0	0.00571429	0.00335571	0.0121581	0.00343643	0	0.0114613	0	0.00763359	0.014553	0.00738916	0.00860215	0.0208333	0.0122378	0.010989	0.017199	0.006	0.00898204	0	0.00518135	0	0
chr2:27258154-27258446:+	chr2	27258154	27258446	+	15	TMEM214	no	4.34862e-07	0.066059	0.00166544	0.0445682	0.0301679	0.051974	-0.0218061	0.0429027	0	0.00826446	0	0.0163934	0	0.00813008	0	0	0	0	0	0	0	0	0	0	0.00505051	0	0.00287356	0	0	0	0	0	0	0	0	0	0	0	0	0	0	0
chr2:27258597-27258813:+	chr2	27258597	27258813	+	24	TMEM214	no	0.00676174	0.617728	0.00065271	0.0195349	0.0160454	0.0213296	-0.0052842	0.0188822	0	0	0.00308642	0	0	0	0	0	0	0	0	0	0	0	0	0	0	0	0	0	0	0	0	0	0	0	0	0	0	0	0	0	0	0
chr2:27428395-27428893:-	chr2	27428395	27428893	-	22	SLC5A6	no	7.09256e-07	0.00274357	0.000137337	0.0222348	0.00882502	0.0291313	-0.0203062	0.0220975	0	0	0	0	0	0	0	0	0	0	0	0	0	0	0	0	0	0	0	0	0	0	0	0	0	0	0	0	0	0	0	0	0	0
chr2:27590711-27590891:-	chr2	27590711	27590891	-	21	EIF2B4	no	8.98155e-06	0.0777567	0.000341524	0.00976704	0.00586008	0.0117763	-0.00591625	0.00942552	0	0	0	0	0	0	0	0	0	0	0	0.0123457	0	0	0	0	0	0	0	0	0	0	0	0	0	0	0	0	0	0	0	0	0	0
chr2:27603133-27603338:-	chr2	27603133	27603338	-	17	ZNF513	no	0.00208415	0.0386715	0	0.00894841	0.0188364	0.00386314	0.0149733	0.00894841	0	0	0	0	0	0	0	0	0	0	0	0	0	0	0	0	0	0	0	0	0	0	0	0	0	0	0	0	0	0	0	0	0	0
chr2:27603133-27603627:-	chr2	27603133	27603627	-	17	ZNF513	no	0.00118598	0.00114082	0	0.0902516	0.247222	0.00952381	0.237698	0.0902516	0	0	0	0	0	0	0	0	0	0	0	0	0	0	0	0	0	0	0	0	0	0	0	0	0	0	0	0	0	0	0	0	0	0
chr2:27700496-27700861:-	chr2	27700496	27700861	-	16	IFT172	no	0.000560181	0.147308	0.00431034	0.0415757	0.0249657	0.050118	-0.0251523	0.0372654	0	0	0	0	0	0	0	0	0	0.1	0	0	0	0	0	0	0	0	0	0	0	0	0	0	0	0	0	0	0	0	0	0.15	0	0
chr2:27822546-27822819:+	chr2	27822546	27822819	+	17	ZNF512	yes	1.13626e-12	0.199506	0	0.4989	0.599537	0.447144	0.152393	0.4989	0	0	0	0	0	0	0	0	0	0	0	0	0	0	0	0	0	0	0	0	0	0	0	0	0	0	0	0	0	0	0	0	0	0
chr2:32614012-32617091:+	chr2	32614012	32617091	+	15	BIRC6	no	0.00030279	0.270624	0.000351865	0.126414	0.1875	0.0949984	0.0925016	0.126062	0	0	0	0	0	0	0	0	0	0	0	0	0	0	0	0	0	0	0	0	0	0	0	0	0	0	0	0	0	0	0	0	0	0
chr2:32670737-32673842:+	chr2	32670737	32673842	+	20	BIRC6	no	1.07201e-05	0.000347229	0.00251359	0.0469677	0.00925926	0.0663607	-0.0571014	0.0444541	0	0	0	0	0	0	0	0	0	0	0	0	0	0	0	0	0	0	0.03125	0	0	0	0	0	0	0	0	0	0	0	0	0	0	0
chr2:32865478-32875175:+	chr2	32865478	32875175	+	22	TTC27	no	2.26261e-06	5.11229e-07	0.00551717	0.0440321	0.00599747	0.0635928	-0.0575953	0.0385149	0	0	0	0	0.0238095	0	0	0	0	0	0	0	0	0	0	0	0.0285714	0	0	0	0	0	0	0	0	0	0	0	0.0222222	0.0754717	0	0	0	0
chr2:3581537-3581702:-	chr2	3581537	3581702	-	98	-	no	2.27968e-05	0.140116	0.0948099	0.387452	0.499804	0.32967	0.170134	0.292642	0.285714	0	0	0.25	0	0.333333	0	0	0	0	0	0	0	0	0	0.25	0	0	0	0	0	0	0	0	0	0.4	0	0	0	0	0	0	0	0
chr2:36780340-36782825:-	chr2	36780340	36782825	-	17	FEZ2	no	3.13718e-08	0.666167	0.0019187	0.042263	0.0391522	0.0438628	-0.00471052	0.0403443	0	0	0	0	0	0	0	0	0	0	0	0	0	0	0.00558659	0.0135135	0.00684931	0.00704225	0	0	0	0	0	0	0.0208333	0	0	0	0	0	0.0204082	0	0	0
chr2:38973342-38973835:-	chr2	38973342	38973835	-	20	SRSF7	no	0.000170551	0.0445917	0.000593718	0.00358352	0.00638173	0.00214443	0.0042373	0.0029898	0	0	0.00170358	0	0	0	0	0	0	0	0	0	0	0	0.00114679	0	0.00359281	0	0	0.00161812	0	0.00133067	0	0	0	0	0.000969462	0	0.00322729	0.001443	0	0	0	0
chr2:39285969-39294768:-	chr2	39285969	39294768	-	23	SOS1	no	2.07439e-05	0.883002	0.00483281	0.11639	0.110474	0.119433	-0.00895888	0.111557	0	0	0	0	0	0	0	0	0	0.25	0	0	0	0	0	0	0	0	0	0	0	0	0	0	0	0	0	0	0	0	0	0	0	0
chr2:43804401-43805651:-	chr2	43804401	43805651	-	19	THADA	no	1.57475e-06	0.00142355	0.00345622	0.117682	0.0388889	0.158204	-0.119315	0.114225	0	0	0	0	0	0	0	0	0	0	0	0	0	0	0	0	0	0	0	0	0	0	0	0	0	0	0	0	0	0	0	0	0	0
chr2:43819571-43823069:-	chr2	43819571	43823069	-	15	THADA	no	0.000117512	0.662689	0.00261744	0.117851	0.140741	0.106079	0.0346622	0.115233	0	0	0	0	0	0	0	0	0	0	0	0	0	0	0	0	0	0	0	0	0	0.0666667	0	0	0	0	0	0	0	0	0	0	0.0434783	0
chr2:44145291-44145394:-	chr2	44145291	44145394	-	18	LRPPRC	no	8.18283e-12	0.237022	0.00137546	0.0312311	0.0372374	0.0281421	0.00909527	0.0298556	0	0	0	0	0	0	0	0.00657895	0.00917431	0	0	0	0	0	0	0	0	0	0	0	0.00911854	0	0	0	0	0	0	0	0	0	0	0	0	0
chr2:47612350-47613680:+	chr2	47612350	47613680	+	30	EPCAM	no	0.0450799	0.822584	0	0.00146239	0.00166415	0.00135863	0.000305518	0.00146239	0	0	0	0	0	0	0	0	0	0	0	0	0	0	0	0	0	0	0	0	0	0	0	0	0	0	0	0	0	0	0	0	0	0
chr2:55462099-55462545:+	chr2	55462099	55462545	+	18	RPS27A	no	7.13852e-23	2.33506e-06	0.000633844	0.0100616	0.014283	0.00789057	0.00639246	0.00942775	0.000865614	0.000576037	0.000756931	0.000222074	0.000669568	0.000182548	0.0014245	0.0005997	0.00047515	0.000832145	0.000794109	0.000414319	0.000709795	0.000148478	0.0010242	0.000588928	0.00095704	0.000580046	0.000279486	0.00130242	0.000389206	0.000373566	0.000576467	0.000164002	0.000381428	0.000543577	0.000359971	0.000521485	0.000677507	0.000442204	0.000990719	0	0.000886668	0.00200978
chr2:55462099-55462548:+	chr2	55462099	55462548	+	15	RPS27A	no	4.31122e-29	0.000209568	0.00051735	0.00587207	0.00722107	0.0051783	0.00204277	0.00535472	0	0.000288101	0.000378609	0.000665927	0.00050226	0.000182548	0.000356506	0.000374897	0.000190114	0.000237897	0.000288913	0.000497141	0.000405721	0.000445302	0.000485411	0.000235655	0.000319217	0.000290107	0.000698422	0.000781861	0.00155501	0.000933393	0.000610356	0.000491844	0.000346765	0.00036245	0.000431934	0.000729927	0.00123115	0.000265369	0.00083442	0.000422374	4.03e-05	0.00032646
chr2:55570964-55571503:-	chr2	55570964	55571503	-	35	CCDC88A	no	4.56778e-06	6.18998e-08	0.00390168	0.0405364	0	0.0613836	-0.0613836	0.0366347	0	0	0	0	0	0	0	0	0	0	0	0	0	0	0	0	0	0	0	0	0	0	0	0	0.0196078	0.0106383	0.0104712	0	0	0	0	0	0	0
chr2:55801550-55804450:-	chr2	55801550	55804450	-	636	PPP4R3B	no	0.000158976	2.22149e-05	0.020158	0.12541	0.0139405	0.182737	-0.168797	0.105252	0	0	0	0	0	0	0	0	0	0	0	0	0	0	0	0	0	0	0	0	0	0.0277778	0	0	0	0	0	0.0192308	0	0	0	0	0	0.290323
chr2:61415872-61416044:-	chr2	61415872	61416044	-	27	USP34	no	2.31394e-05	0.439258	0.409699	0.734865	0.783769	0.709714	0.0740551	0.325166	0	0	0	0	1	0	0	0	0	1	1	1	0	0.833333	1	1	1	0.5	1	1	0	1	1	0	0	0	0.75	0	1	1	0	0	0	0
chr2:61522486-61523934:-	chr2	61522486	61523934	-	60	USP34	no	0.00447261	0.142795	0	0.0139013	0.00555556	0.0181934	-0.0126379	0.0139013	0	0	0	0	0	0	0	0	0	0	0	0	0	0	0	0	0	0	0	0	0	0	0	0	0	0	0	0	0	0	0	0	0	0
chr2:62095857-62096574:-	chr2	62095857	62096574	-	15	CCT4	no	1.01237e-06	0.654446	1.60236e-05	0.00328336	0.00359368	0.00312377	0.000469912	0.00326733	0	0	0.000929368	0	0	0	0	0	0	0	0	0	0	0	0	0	0	0	0	0	0	0	0	0	0	0	0	0	0	0	0	0	0	0
chr2:65316225-65318116:-	chr2	65316225	65318116	-	20	RAB1A	no	4.01121e-06	0.0185778	0.00125078	0.00966829	0.0055502	0.0117862	-0.00623596	0.0084175	0	0	0.00153139	0	0	0	0	0	0	0	0	0	0	0	0	0	0	0	0.00218579	0.000982318	0	0	0	0	0	0	0.0144928	0	0	0	0	0	0	0
chr2:65473874-65478133:+	chr2	65473874	65478133	+	27	ACTR2	no	0.000143771	0.458401	0.000230695	0.00258294	0.00201588	0.00287458	-0.000858701	0.00235225	0	0	0	0	0	0	0	0	0	0	0	0	0	0	0	0	0	0	0	0	0	0	0	0	0	0.011236	0	0	0	0	0	0	0	0
chr2:68274469-68290089:-	chr2	68274469	68290089	-	17	C1D	no	1.49419e-15	0.00273614	0.00505883	0.172873	0.244793	0.135886	0.108907	0.167814	0	0	0	0	0	0	0	0	0	0	0	0	0	0	0	0	0	0.0930233	0.0173913	0	0	0	0	0	0	0	0	0	0	0	0.0231481	0	0	0
chr2:71299882-71300592:+	chr2	71299882	71300592	+	19	NAGK	no	1.35729e-06	0.00106339	0.0188881	0.0780802	0.0377045	0.0988449	-0.0611403	0.0591922	0	0	0.0163265	0.00520833	0	0	0	0.00735294	0.00458716	0	0.0142857	0	0.00564972	0.00314465	0.0179856	0.00275482	0.00961539	0.00374532	0	0.00269542	0.00478469	0.0108696	0.05	0.00671141	0	0.00754717	0.00671141	0.0168539	0	0.0394191	0.012987	0	0.00417537	0
chr2:74154180-74173813:+	chr2	74154180	74173813	+	32	DGUOK	no	6.24969e-07	0.000269034	0.000199506	0.00880255	0.0184104	0.00386138	0.014549	0.00860304	0	0	0	0	0	0	0	0	0	0	0	0	0	0	0	0	0	0	0	0	0	0	0	0	0	0	0	0	0	0	0	0	0	0
chr2:74754268-74754374:-	chr2	74754268	74754374	-	19	AUP1	no	0.00231722	0.0618702	0.00193723	0.0244348	0.0486373	0.0119878	0.0366495	0.0224976	0	0	0	0	0	0	0	0	0	0	0	0.0909091	0	0	0	0	0	0	0	0	0.0119048	0	0	0	0	0	0	0	0	0	0	0	0	0
chr2:85823773-85823929:+	chr2	85823773	85823929	+	15	RNF181	no	3.10368e-06	0.842042	0.000761634	0.00384529	0.003708	0.00391589	-0.000207895	0.00308365	0.00263158	0	0	0	0	0	0.00259067	0	0	0	0	0	0	0	0	0.00127877	0	0	0	0.00415512	0.00116009	0	0	0	0.00358423	0.00317125	0.0011325	0	0	0.00903615	0.00243605	0	0	0
chr2:85848703-85850728:+	chr2	85848703	85850728	+	20	USP39	yes	7.9723e-14	0.000914846	0.00287356	0.456396	0.627048	0.368632	0.258415	0.453522	0	0	0	0	0	0	0	0	0	0	0	0	0	0	0	0	0	0	0	0	0	0	0	0	0	0	0	0	0	0	0	0	0	0
chr2:86398412-86400772:-	chr2	86398412	86400772	-	447	IMMT	no	0.0513194	0.057096	0.00132149	0.00470017	0.00997442	0.0019877	0.00798673	0.00337868	0	0	0	0	0	0	0	0	0	0	0	0	0	0	0	0	0	0	0	0	0	0	0	0	0	0	0	0	0	0	0	0	0	0
chr2:86705389-86705705:+	chr2	86705389	86705705	+	25	KDM3A	no	9.8055e-08	0.811599	0.00214596	0.0251977	0.0265187	0.0245184	0.00200031	0.0230518	0	0	0	0	0	0	0	0	0	0	0	0	0	0	0	0	0	0	0	0	0	0	0	0	0	0	0.0178571	0	0	0	0.0178571	0	0	0
chr2:96934397-96934993:+	chr2	96934397	96934993	+	12	CIAO1	no	1.35356e-06	0.0196343	0.0147626	0.0496233	0.0350625	0.0571118	-0.0220493	0.0348607	0	0	0	0	0	0	0.00425532	0	0	0	0.0136986	0.00719425	0	0.00380228	0.00240964	0	0.00378788	0	0.00230947	0.00191939	0	0	0	0.047619	0	0.025	0.0685714	0.00961539	0.0117647	0	0.0365854	0	0	0
chr2:97285514-97297048:-	chr2	97285514	97297048	-	14	KANSL3	no	1.42697e-22	0.73582	0.00266896	0.389807	0.378408	0.395669	-0.0172611	0.387138	0	0	0	0	0	0	0	0	0	0	0	0	0	0	0	0	0	0	0	0	0	0	0	0	0	0.0192308	0	0	0	0	0.0714286	0	0	0
chr2:99788124-99789876:-	chr2	99788124	99789876	-	14	MITD1	no	3.88935e-05	0.000617961	0.0201391	0.112284	0.0397707	0.149577	-0.109806	0.092145	0	0	0	0	0.0833333	0	0	0	0.5	0	0	0	0	0	0	0	0	0	0	0	0	0	0.0117647	0	0	0	0	0	0	0.157895	0.0454545	0	0	0
chr2:99788124-99790377:-	chr2	99788124	99790377	-	14	MITD1	no	1.17481e-05	0.219425	0.00877442	0.0448109	0.0324629	0.0511613	-0.0186983	0.0360365	0	0	0	0	0	0	0	0.037037	0	0.04	0	0.1	0.0434783	0	0	0	0.00438597	0	0	0	0.0117647	0	0	0	0.00819672	0	0	0	0.00641026	0	0.0384615	0	0	0
chr20:13795162-13797097:+	chr20	13795162	13797097	+	11	NDUFAF5	no	4.28972e-05	0.695215	0.0126333	0.11433	0.103519	0.119889	-0.0163703	0.101696	0	0	0	0	0	0	0	0	0	0	0	0	0	0.0384615	0	0	0	0	0	0	0	0	0	0.0571429	0	0	0	0	0	0.153846	0	0	0	0
chr20:18548241-18549842:+	chr20	18548241	18549842	+	37	SMIM26	no	2.33934e-05	0.113558	0.00150509	0.0077951	0.0107066	0.00629777	0.00440879	0.00629	0	0.0196078	0	0	0	0	0	0	0	0	0	0	0.00952381	0	0	0	0	0	0	0	0	0.00113122	0	0	0.00134048	0	0	0	0	0	0	0.00111982	0	0
chr20:1903292-1905386:+	chr20	1903292	1905386	+	23	SIRPA	no	0.00660119	0.0118936	0	0.00105581	0.00282315	0.000146897	0.00267626	0.00105581	0	0	0	0	0	0	0	0	0	0	0	0	0	0	0	0	0	0	0	0	0	0	0	0	0	0	0	0	0	0	0	0	0	0
chr20:25282015-25282854:-	chr20	25282015	25282854	-	494	ABHD12	no	0.0598497	0.751265	0.0140887	0.0255363	0.0240596	0.0262957	-0.00223608	0.0114476	0.0471698	0.0105263	0.00647668	0.00527241	0.0090703	0.0113895	0.0314233	0	0.012931	0.0155367	0.00903615	0.0179775	0.0090703	0.0121528	0.00755667	0.0123153	0.00745157	0.0134409	0.00485437	0.00932401	0.0136986	0	0	0	0	0	0.15	0	0	0	0	0	0	0
chr20:25282028-25282854:-	chr20	25282028	25282854	-	507	ABHD12	no	0.0127207	0.43221	3.75629e-05	0.00433693	0.00296301	0.00504352	-0.00208051	0.00429936	0	0	0	0	0	0	0	0	0.00217865	0	0	0	0	0	0	0	0	0	0	0	0	0	0	0	0	0	0	0	0	0	0	0	0	0
chr20:25478998-25481475:-	chr20	25478998	25481475	-	15	NINL	no	4.14872e-07	0.00424833	0.00703562	0.128335	0.209765	0.0864565	0.123308	0.121299	0	0	0	0	0	0.1	0	0	0	0	0.0909091	0	0	0	0	0	0.0333333	0	0	0.125	0	0	0	0	0	0	0	0	0	0	0	0	0	0
chr20:2640064-2640170:-	chr20	2640064	2640170	-	580	IDH3B	no	0.0869631	0.19332	0.000301483	0.00120524	0.000501994	0.0015669	-0.00106491	0.000903754	0	0.00401606	0	0	0	0	0	0	0.00197239	0	0	0	0	0	0	0	0	0	0	0	0	0	0.00377358	0	0	0	0	0	0	0	0	0	0	0
chr20:30738679-30742854:+	chr20	30738679	30742854	+	51	TM9SF4	no	0.00170882	0.135469	0.00458967	0.0134846	0.00999078	0.0152815	-0.00529067	0.00889494	0	0	0.00510204	0	0	0	0	0	0	0.00787402	0	0.0123457	0	0	0.00803213	0.00534759	0.00380228	0.008	0.00273224	0	0.00289855	0	0.0194175	0.008	0.0357143	0	0	0	0	0	0	0	0	0.102041
chr20:31983015-31984566:-	chr20	31983015	31984566	-	92	CDK5RAP1	no	1.5107e-05	0.911978	0.00105477	0.0227889	0.0235547	0.022395	0.00115973	0.0217341	0	0	0	0	0	0	0	0	0	0	0	0	0	0	0	0	0	0	0	0	0	0	0	0	0	0	0	0	0	0	0	0	0	0
chr20:327787-329879:+	chr20	327787	329879	+	13	NRSN2	no	2.56832e-10	0.0220214	0.0246045	0.209511	0.282708	0.171866	0.110842	0.184906	0.0263158	0.00869565	0.0227273	0.028169	0.0460526	0.0306122	0.045	0.025641	0.0186916	0.0196078	0	0.0344828	0.037037	0.0652174	0.0140187	0.0909091	0.03	0.08	0.0597015	0.0337079	0.0555556	0	0	0.115942	0.0891089	0	0.023622	0	0	0	0	0.1	0.0865385	0
chr20:330008-330259:+	chr20	330008	330259	+	22	NRSN2	no	2.65959e-13	3.65064e-05	0.0379628	0.218973	0.318342	0.167869	0.150473	0.18101	0.0447761	0.0350877	0.0522388	0.015873	0.05	0	0.0462428	0.0125	0.034965	0.0363636	0.0625	0.0136986	0.0190476	0.0438596	0.0440529	0.037037	0.0536585	0.0493827	0.0229008	0.0543478	0.0225564	0.0298507	0.142857	0	0.0526316	0	0.00934579	0.0833333	0.0673077	0.15	0	0	0	0
chr20:33703762-33706400:-	chr20	33703762	33706400	-	25	EDEM2	no	2.7471e-16	0.00140416	0.0229934	0.123415	0.163501	0.1028	0.0607005	0.100422	0.0333333	0	0.036036	0.0208333	0.027027	0.0178571	0	0	0.0425532	0	0.0175439	0	0	0.0515464	0.00763359	0.0222222	0.0313901	0.028169	0.0172414	0.0254237	0.0236686	0.0576923	0.0134228	0	0.033033	0.0489796	0.0440415	0.056338	0.0487239	0.0181818	0.0176056	0.0618557	0.0309278	0.00740741
chr20:33934241-33934966:-	chr20	33934241	33934966	-	14	UQCC1	no	4.49972e-11	0.429955	0	0.177261	0.155439	0.188484	-0.0330452	0.177261	0	0	0	0	0	0	0	0	0	0	0	0	0	0	0	0	0	0	0	0	0	0	0	0	0	0	0	0	0	0	0	0	0	0
chr20:33934265-33934966:-	chr20	33934265	33934966	-	38	UQCC1	no	6.64593e-07	2.95597e-06	0.0344828	0.260171	0.0859401	0.349776	-0.263835	0.225688	0	0	0	0	0	0	0	0	0	0	0	0	0	0	0	0	0	0	0	0	0	0	0	0	0	1	0	0	0	0	0	0	0	0
chr20:33955130-33961986:-	chr20	33955130	33961986	-	712	UQCC1	no	8.99602e-05	0.000223658	0	0.00916472	0.000805153	0.0134639	-0.0126588	0.00916472	0	0	0	0	0	0	0	0	0	0	0	0	0	0	0	0	0	0	0	0	0	0	0	0	0	0	0	0	0	0	0	0	0	0
chr20:34130143-34130250:+	chr20	34130143	34130250	+	11	ERGIC3	no	6.65009e-05	0.669066	0.000172386	0.00214303	0.00239617	0.00201284	0.000383327	0.00197065	0	0	0	0	0	0	0	0	0.00165563	0	0	0	0	0	0	0	0	0	0	0	0	0	0	0	0	0	0.00368324	0	0	0	0	0	0	0
chr20:34145021-34145171:+	chr20	34145021	34145171	+	24	ERGIC3	no	7.70426e-08	0.685726	9.51603e-05	0.00138415	0.0014994	0.00132489	0.000174513	0.00128899	0	0	0	0	0	0	0	0.000427533	0	0	0	0	0	0	0	0	0	0	0	0.000432526	0	0	0.00163488	0	0	0.00107066	0	0.000558347	0	0	0	0	0.00139535	0
chr20:35282127-35284762:-	chr20	35282127	35284762	-	22	NDRG3	no	2.04298e-13	2.63296e-07	0.00498323	0.207898	0.0937079	0.266625	-0.172917	0.202915	0	0	0	0	0	0	0	0	0	0	0	0	0	0	0	0.0263158	0	0	0	0	0	0	0	0	0	0	0	0	0	0.176471	0	0	0	0
chr20:36322555-36323303:+	chr20	36322555	36323303	+	25	CTNNBL1	no	6.80738e-10	0.65188	0.00955266	0.363373	0.398148	0.345489	0.0526593	0.35382	0	0	0	0	0	0	0	0	0	0	0	0	0	0	0	0	0	0	0	0	0	0	0	0	0	0	0	0	0	0	0	0.5	0	0
chr20:36631196-36634598:-	chr20	36631196	36634598	-	17	TTI1	no	1.41985e-19	0.310006	0.0399628	0.434454	0.396669	0.453886	-0.0572174	0.394491	0.0555556	0	0.0535714	0.0714286	0	0	0	0	0.0357143	0	0	0	0.0869565	0.0416667	0	0	0.00943396	0	0.0461538	0	0	0.0714286	0	0	0.0649351	0.0306122	0.0103093	0.0136986	0.0168067	0	0.166667	0	0.0107527	0
chr20:37395021-37396088:+	chr20	37395021	37396088	+	18	ACTR5	no	1.58369e-06	0.106487	3.69987e-05	0.0461098	0.0676268	0.035044	0.0325828	0.0460728	0	0	0	0	0	0	0	0	0	0	0	0	0	0	0	0	0	0	0	0	0	0	0	0	0	0	0	0	0	0	0	0	0	0
chr20:37635000-37638902:+	chr20	37635000	37638902	+	20	DHX35	no	2.26844e-06	0.000630107	0.0272368	0.11833	0.0537224	0.151556	-0.0978337	0.0910927	0	0	0	0	0	0	0	0	0	0	0	0	0.0555556	0	0.0625	0	0.04	0	0	0	0	0	0.111111	0	0	0.025	0.0181818	0.05	0	0	0.047619	0	0.0681818	0
chr20:3845436-3846309:+	chr20	3845436	3846309	+	20	MAVS	no	3.4636e-07	0.812982	0.00168983	0.0339778	0.0358999	0.0329893	0.00291064	0.032288	0	0	0	0	0	0	0	0	0	0	0	0	0	0.027027	0	0	0.00877193	0	0	0	0	0	0	0	0	0	0	0	0	0	0	0	0	0
chr20:4158225-4162427:+	chr20	4158225	4162427	+	22	SMOX	no	4.95883e-05	0.148383	0.000651546	0.0204051	0.028993	0.0159885	0.0130046	0.0197536	0	0	0	0	0	0	0	0	0	0	0	0	0	0	0	0.0196078	0	0	0	0.0181818	0	0	0	0	0	0	0	0	0	0	0	0	0	0
chr20:42165099-42168770:+	chr20	42165099	42168770	+	20	L3MBTL1	no	0.00303166	0.0123658	0.0126789	0.0862246	0.0240741	0.118188	-0.0941137	0.0735458	0	0	0	0	0	0	0	0	0	0	0	0	0	0	0	0	0	0	0	0	0	0	0.0208333	0	0	0	0	0.25	0	0	0	0	0	0
chr20:43615938-43623708:+	chr20	43615938	43623708	+	22	STK4	no	2.62444e-05	8.25636e-06	7.58039e-05	0.006595	0	0.00998671	-0.00998671	0.00651919	0	0	0	0	0	0	0	0	0	0	0	0	0	0	0	0	0	0	0	0	0	0	0	0	0	0	0	0	0	0	0	0	0	0
chr20:45354964-45355453:+	chr20	45354964	45355453	+	49	SLC2A10	no	0.000647632	0.0142947	0.0101341	0.135464	0.278232	0.0620408	0.216192	0.12533	0	0	0.0512821	0	0	0	0	0	0	0	0	0	0	0	0.0163934	0	0	0	0.0201005	0	0	0	0	0	0	0	0	0	0	0	0	0	0	0
chr20:47731458-47732318:-	chr20	47731458	47732318	-	27	STAU1	no	0.00118296	0.0525903	0.000104178	0.00216871	0.00408731	0.00118201	0.0029053	0.00206454	0	0	0	0	0	0	0	0	0	0	0	0	0	0	0	0	0	0	0	0	0	0	0	0	0	0	0	0	0	0	0	0	0	0
chr20:47841737-47842951:+	chr20	47841737	47842951	+	15	DDX27	no	1.2419e-10	0.0699716	0.000124486	0.0298581	0.0419171	0.0236564	0.0182608	0.0297337	0	0	0	0	0	0	0	0	0	0	0	0	0	0	0	0	0	0	0	0	0	0	0	0	0	0	0	0	0	0	0	0	0	0
chr20:4843573-4848415:-	chr20	4843573	4848415	-	19	SLC23A2	no	2.64398e-05	0.00904178	0.00091954	0.0604165	0.0243683	0.0789555	-0.0545872	0.0594969	0	0	0	0	0	0	0	0	0	0	0	0	0	0	0	0	0	0	0	0	0	0	0	0	0	0	0	0	0	0	0	0	0	0
chr20:60712019-60712419:-	chr20	60712019	60712419	-	13	PSMA7	no	5.57726e-12	0.00279769	0.000183967	0.00830922	0.0049392	0.0100424	-0.00510318	0.00812525	0	0	0	0	0.00160514	0	0	0	0	0	0	0	0	0	0	0	0	0	0	0	0	0	0	0.00141243	0	0	0.00115607	0	0	0.004329	0	0	0	0
chr20:60903085-60903296:-	chr20	60903085	60903296	-	18	LAMA5	no	0.011797	0.293609	0	0.0174565	0.00993806	0.0213232	-0.0113851	0.0174565	0	0	0	0	0	0	0	0	0	0	0	0	0	0	0	0	0	0	0	0	0	0	0	0	0	0	0	0	0	0	0	0	0	0
chr20:61430021-61430204:+	chr20	61430021	61430204	+	122	MRGBP	no	0.0359123	0.0894071	0.0999965	0.151032	0.185768	0.133168	0.0526002	0.0510353	0	0	0.0632911	0	0.130435	0.115044	0.06	0.0694444	0.05	0.0625	0.0535714	0.0833333	0.0714286	0.0704225	0.0877193	0.0555556	0.0493827	0.075	0.0454545	0.0520833	0.0811808	0.571429	0.545455	0	0	0	0	0.2	0.0666667	0	0	0	0	0
chr20:61867798-61869236:+	chr20	61867798	61869236	+	18	BIRC7	no	0.00126141	0.000326242	1.15019e-05	0.00279094	0.00821777	0	0.00821777	0.00277944	0	0	0	0	0	0.000667111	0	0	0	0	0	0	0	0	0	0	0	0	0	0	0	0	0	0	0	0	0	0	0	0	0	0	0	0
chr20:62576857-62577003:-	chr20	62576857	62577003	-	769	UCKL1	no	0.0027435	0.885809	0.0019343	0.00739448	0.00704375	0.00757486	-0.000531111	0.00546018	0	0	0	0	0	0	0	0	0	0	0	0	0	0	0.0114943	0	0	0	0	0	0	0	0.043956	0	0	0	0	0	0	0	0	0	0	0
chr20:62577342-62577513:-	chr20	62577342	62577513	-	13	UCKL1	no	1.62744e-07	0.0164249	0.0336405	0.117506	0.172102	0.0894278	0.0826738	0.0838652	0	0	0	0	0.0375	0.0306122	0	0.025641	0.0188679	0.0192308	0.0196078	0	0.0166667	0.0425532	0.0483871	0.0340909	0.00662252	0	0.02	0.0194175	0.0223881	0	0	0.0363636	0.0810811	0.0625	0.00666667	0.0442478	0.0608696	0	0	0	0	0
chr20:62660845-62663218:+	chr20	62660845	62663218	+	52	PRPF6	no	0.000215999	0.000269766	0.000533831	0.00848	0.00104796	0.0123022	-0.0112542	0.00794617	0	0	0	0	0	0	0	0	0	0	0	0	0.0015361	0	0	0	0.0018018	0	0	0	0	0	0	0	0	0	0	0	0	0	0.0276243	0	0	0
chr21:27107890-27113871:+	chr21	27107890	27113871	+	12	GABPA	no	7.06979e-08	0.221392	0.0233202	0.185685	0.242136	0.156653	0.0854831	0.162365	0	0	0	0	0	0	0	0	0	0	0	0	0	0	0	0	0	0.0714286	0	0	0	0	0.5	0	0	0	0	0	0	0	0	0	0.217391	0
chr21:27254102-27264033:-	chr21	27254102	27264033	-	19	APP	no	0.0122861	0.597723	0.000183372	0.00541471	0.00651459	0.00484906	0.00166553	0.00523134	0	0.00793651	0	0	0	0.00043573	0	0.00076746	0	0	0	0	0	0	0	0	0	0.00149589	0	0	0	0	0	0	0	0	0	0	0	0	0	0	0	0
chr21:34713481-34715550:+	chr21	34713481	34715550	+	23	IFNAR1	no	0.000240289	0.658483	0.000266217	0.00766444	0.0091179	0.00691695	0.00220094	0.00739823	0	0	0	0	0	0	0	0	0	0	0	0	0	0	0	0	0	0	0	0	0	0	0	0	0	0	0	0	0	0	0	0	0	0
chr21:34721850-34725042:+	chr21	34721850	34725042	+	21	IFNAR1	no	3.67283e-05	0.0578232	0.00176184	0.0199675	0.0111254	0.0245148	-0.0133894	0.0182056	0	0	0	0	0	0	0	0	0	0	0	0	0	0	0	0	0	0	0	0	0	0.04	0	0	0	0	0	0	0	0	0	0	0	0
chr21:34832829-34837648:-	chr21	34832829	34837648	-	16	TMEM50B	no	0.000193743	0.0445406	0.000594409	0.00914278	0.0168217	0.00519361	0.0116281	0.00854837	0	0	0	0	0	0	0	0	0	0	0	0	0	0	0	0	0	0.00952381	0	0	0	0	0	0	0	0	0.00588235	0	0	0	0	0	0	0
chr21:34968165-34969585:-	chr21	34968165	34969585	-	22	CRYZL1	no	0.00236935	0.517552	0.000568585	0.00862833	0.00675339	0.00959259	-0.0028392	0.00805975	0	0	0	0	0	0	0	0	0	0	0	0	0	0	0	0	0	0	0	0	0	0	0	0	0	0	0.0230769	0	0	0	0	0	0	0
chr21:37416268-37417879:-	chr21	37416268	37417879	-	13	SETD4	no	1.16017e-16	0.00180893	0.0232707	0.281365	0.395337	0.222751	0.172586	0.258094	0.0645161	0	0.0212766	0	0	0	0	0	0.0232558	0.0526316	0	0	0.0333333	0.0208333	0.0377358	0.0263158	0	0	0	0	0.0344828	0	0.0123457	0.0549451	0	0	0	0.0515464	0.0422535	0.0877193	0.0364963	0	0.0136986	0.151515
chr21:38570327-38572514:+	chr21	38570327	38572514	+	18	TTC3	no	1.09023e-14	9.48762e-07	0.000725453	0.0483861	0.0231892	0.0613446	-0.0381554	0.0476607	0	0	0	0	0	0	0	0	0	0	0	0	0	0	0	0	0	0	0	0	0	0	0	0	0	0	0	0.0152284	0	0	0	0	0.012987	0
chr21:42807957-42808894:+	chr21	42807957	42808894	+	47	MX1	no	0.00564589	0.00503162	0	0.00333047	0	0.00504328	-0.00504328	0.00333047	0	0	0	0	0	0	0	0	0	0	0	0	0	0	0	0	0	0	0	0	0	0	0	0	0	0	0	0	0	0	0	0	0	0
chr21:43248656-43254613:-	chr21	43248656	43254613	-	18	PRDM15	no	0.000921262	0.0266373	0.0517241	0.274903	0.111111	0.359139	-0.248028	0.223179	0	0	0	0	0	0	0	0	0	0	0	0	0	0	0	0	0	0	0	0	0	0	0	0	0	0	0	0	0	0	0	0	0	0
chr21:43733766-43735402:-	chr21	43733766	43735402	-	24	TFF3	no	0.321941	0.331333	0	0.00943396	0.0277778	0	0.0277778	0.00943396	0	0	0	0	0	0	0	0	0	0	0	0	0	0	0	0	0	0	0	0	0	0	0	0	0	0	0	0	0	0	0	0	0	0
chr21:45457809-45472142:+	chr21	45457809	45472142	+	18	TRAPPC10	no	0.00448193	0.0661709	0.000606433	0.0281273	0.0611268	0.0111562	0.0499706	0.0275209	0	0	0	0	0	0	0	0	0	0	0	0	0	0	0	0	0.0263158	0	0	0	0	0	0	0	0	0	0	0	0	0	0	0	0	0
chr21:45538715-45539249:+	chr21	45538715	45539249	+	18	PWP2	no	3.29463e-11	8.16028e-05	0	0.0860141	0.14818	0.054043	0.0941371	0.0860141	0	0	0	0	0	0	0	0	0	0	0	0	0	0	0	0	0	0	0	0	0	0	0	0	0	0	0	0	0	0	0	0	0	0
chr21:45544609-45545133:+	chr21	45544609	45545133	+	758	PWP2	no	0.000104348	0.0552977	0.00105706	0.00866794	0.00481452	0.0106497	-0.00583517	0.00761087	0	0	0	0	0	0	0	0	0	0	0	0	0	0	0	0	0	0	0	0	0	0	0	0	0	0	0.0375	0	0	0	0	0	0	0
chr21:45724339-45725070:+	chr21	45724339	45725070	+	69	PFKL	no	0.0107738	0.112553	0.321881	0.491595	0.576563	0.447897	0.128666	0.169714	0	0	0	0.333333	0.666667	0.5	0.181818	0.125	0.333333	0.1	0	0	0	0	0.2	0.571429	0.5	0.555556	0.666667	0.2	0	0	0	0	0	0	1	0	0	0	0	0	0	0
chr21:46271558-46275124:-	chr21	46271558	46275124	-	15	PTTG1IP	no	8.69593e-05	2.69456e-05	4.94858e-05	0.00241354	0.00630306	0.000413217	0.00588985	0.00236406	0	0	0	0	0	0	0	0	0.000943396	0	0	0.00192678	0	0	0	0	0	0	0	0	0	0	0	0	0	0	0	0	0	0	0	0	0	0
chr21:47655361-47656742:-	chr21	47655361	47656742	-	20	MCM3AP	no	1.50197e-15	0.944159	0.00103094	0.0438335	0.0434975	0.0440063	-0.000508831	0.0428026	0	0	0	0	0	0	0	0	0	0	0	0	0	0	0	0	0.0042735	0	0	0.0104167	0	0	0	0	0	0	0	0	0	0	0	0	0.00515464	0
chr21:47970658-47971529:+	chr21	47970658	47971529	+	17	DIP2A	no	1.92194e-10	0.0185353	0.00522684	0.301267	0.181049	0.363094	-0.182046	0.296041	0	0	0	0	0	0	0	0	0	0	0	0	0	0	0	0	0.0322581	0	0	0	0	0	0	0	0	0	0	0	0	0	0	0	0	0
chr22:19044700-19050714:-	chr22	19044700	19050714	-	24	DGCR2	no	3.24788e-13	0.752054	0.00153463	0.212531	0.220335	0.208517	0.0118178	0.210996	0	0	0.0162162	0	0.00666667	0	0.0113636	0	0	0	0	0	0	0	0	0	0	0.00714286	0	0	0	0	0	0	0	0	0	0	0	0	0	0	0	0
chr22:19422418-19423149:+	chr22	19422418	19423149	+	11	MRPL40	no	2.90311e-09	1.07412e-05	0.00748147	0.0314027	0.0531148	0.0202364	0.0328783	0.0239212	0.00303951	0.025	0.00219298	0.013245	0.00923077	0.00297619	0.00819672	0.00492611	0.0141844	0	0.0109489	0.00609756	0.00769231	0.00543478	0.00511073	0.00476191	0.0166667	0.00552486	0.0028169	0.003861	0.0254453	0	0.021978	0	0	0.00503778	0	0.0145773	0.00831025	0.0225806	0	0	0	0
chr22:19871006-19882929:-	chr22	19871006	19882929	-	21	TXNRD2	no	0.000736965	0.0133728	0	0.0109433	0.0241789	0.00413647	0.0200425	0.0109433	0	0	0	0	0	0	0	0	0	0	0	0	0	0	0	0	0	0	0	0	0	0	0	0	0	0	0	0	0	0	0	0	0	0
chr22:19929421-19948702:+	chr22	19929421	19948702	+	19	COMT	no	0.00133422	0.0205894	0.000398496	0.00389371	0.00819024	0.00168407	0.00650617	0.00349522	0	0	0	0.00404858	0	0.00185185	0.00348432	0	0	0	0	0	0	0	0	0	0	0	0	0	0	0	0	0	0.00196271	0	0	0	0.00469043	0	0	0	0	0
chr22:19938576-19948702:+	chr22	19938576	19948702	+	19	COMT	no	0.00400384	0.00204732	0	0.0047932	0.0141133	0	0.0141133	0.0047932	0	0	0	0	0	0	0	0	0	0	0	0	0	0	0	0	0	0	0	0	0	0	0	0	0	0	0	0	0	0	0	0	0	0
chr22:24177167-24179250:-	chr22	24177167	24179250	-	47	DERL3	no	0.00133446	0.000406429	0.182581	0.32716	0.146066	0.420294	-0.274228	0.144579	0	0	0	0.25	0	0	0.333333	1	0	0	0	0	0	0	0	1	0.2	0.0833333	0	0	0.25	0.0833333	0.328125	0.181818	0.125	0.147368	0.060241	0.166667	0.467532	0.315789	0.425	0.0125	0.00970874	0.0172414
chr22:24376639-24376821:-	chr22	24376639	24376821	-	21	GSTT1	no	7.3545e-09	0.0322645	0.000424119	0.0384939	0.0255022	0.0451753	-0.0196731	0.0380698	0	0	0	0	0	0	0	0	0	0	0	0.00225734	0	0	0	0	0	0	0	0.00568182	0	0	0	0	0.00877193	0.0041841	0	0.0037037	0	0	0	0	0	0
chr22:24563282-24564399:+	chr22	24563282	24564399	+	15	CABIN1	no	0.000432522	0.0670839	0.024259	0.0514528	0.0660815	0.0439295	0.022152	0.0271939	0.0340426	0.0689655	0.00632911	0.019802	0.0298507	0.0137931	0.0217391	0.0645161	0.0326087	0.034965	0.0183486	0.037037	0.048951	0.0628272	0.0503145	0.0470219	0.0190476	0.0238095	0.00847458	0.0143885	0.0224719	0	0	0	0	0	0	0	0	0	0	0	0	0
chr22:24953769-24963933:+	chr22	24953769	24963933	+	18	SNRPD3	no	6.3955e-07	0.367571	0.000191551	0.00195352	0.00161569	0.00212727	-0.000511576	0.00176197	0	0	0	0	0	0	0	0	0	0	0	0	0	0	0	0	0	0	0	0	0	0	0	0	0.000514933	0	0	0	0	0.00102564	0	0	0	0
chr22:38021084-38021783:+	chr22	38021084	38021783	+	20	GGA1	no	8.01388e-05	0.333653	0.000121418	0.00670602	0.00929665	0.00537369	0.00392295	0.0065846	0	0.00704225	0	0	0	0	0	0	0	0	0	0	0	0	0	0	0	0	0	0	0	0	0	0	0	0	0	0	0	0	0	0	0	0
chr22:38272019-38273656:+	chr22	38272019	38273656	+	24	EIF3L	no	0.00349966	0.00315583	0.000109983	0.000442456	0.000947049	0.000182951	0.000764098	0.000332473	0.000469043	0	0	0	0.000690608	0.000589623	0	0	0	0	0	0	0	0	0.000552792	0	0	0	0	0	0	0	0.00046729	0	0	0	0	0	0	0	0	0.00241595	0	0
chr22:38888869-38889714:-	chr22	38888869	38889714	-	748	DDX17	no	0.031072	0.374019	8.11471e-05	0.00813277	0.00462278	0.00993791	-0.00531513	0.00805163	0	0	0	0	0	0	0	0	0	0	0	0	0	0	0	0	0	0	0.00232558	0	0	0	0	0	0	0	0	0	0	0	0	0	0	0
chr22:39064138-39066874:+	chr22	39064138	39066874	+	14	CBY1	no	1.51008e-16	0.0246577	0.00663587	0.238481	0.178982	0.269081	-0.0900987	0.231845	0	0	0	0	0	0	0	0	0.00694444	0	0.00763359	0	0	0	0	0	0	0.0120482	0.00704225	0	0	0	0.0930233	0	0	0.0140845	0	0	0.0314961	0.0116279	0.117647	0	0	0
chr22:39710239-39710690:-	chr22	39710239	39710690	-	25	RPL3	no	0.0072958	0.455788	1.04788e-05	3.08526e-05	2.52222e-05	3.37482e-05	-8.52598e-06	2.03738e-05	0	0	0	0	0	0	0	0	0	0	0	0	0	0	0	0	0	0	0	0	0	0	0	0	0	4.86e-05	0	0	9.14e-05	0	0	0	0	0
chr22:40708656-40708876:+	chr22	40708656	40708876	+	29	TNRC6B	no	1.40223e-06	0.456422	0.000837081	0.0410333	0.0317059	0.0458302	-0.0141243	0.0401962	0	0	0	0	0	0	0	0	0	0	0	0	0	0	0	0	0	0	0	0	0	0	0	0.0289855	0	0	0	0	0	0	0	0	0	0
chr22:40757347-40757450:+	chr22	40757347	40757450	+	41	ADSL	no	0.000210472	0.000200527	0.000562238	0.00790108	0.000870653	0.0115167	-0.0106461	0.00733885	0	0	0	0	0	0	0	0	0	0	0	0	0	0	0.00184162	0	0	0	0.00302115	0	0	0.00131579	0	0	0	0	0	0	0	0	0	0	0	0
chr22:40800669-40800921:+	chr22	40800669	40800921	+	223	SGSM3	no	0.0250714	0.00649467	0.000507099	0.00392899	0	0.00594962	-0.00594962	0.00342189	0	0	0	0	0	0	0	0	0	0	0	0	0	0	0	0	0	0	0	0	0	0	0.0294118	0	0	0	0	0	0	0	0	0	0	0
chr22:43547611-43555197:+	chr22	43547611	43555197	+	18	TSPO	no	5.63847e-07	0.214896	0.000285986	0.0112296	0.0154266	0.00907109	0.00635554	0.0109436	0	0	0	0	0	0.00129032	0	0	0	0	0	0	0.000896861	0	0	0.000375094	0.00133511	0	0	0	0	0	0	0.00163934	0	0	0	0	0	0	0.00620018	0	0	0
chr22:43557197-43558775:+	chr22	43557197	43558775	+	33	TSPO	no	0.0127296	0.00144344	4.90925e-05	0.000333752	0.00096175	1.07817e-05	0.000950969	0.00028466	0	0	0	0	0	0	0	0	0	0	0	0	0	0	0	0	0.00078125	0	0	0	0	0	0	0	0	0	0	0	0	0	0	0	0	0
chr22:44559811-44564460:+	chr22	44559811	44564460	+	21	PARVB	no	1.27704e-08	5.57745e-09	0.00427393	0.0256659	0.0491709	0.0135777	0.0355932	0.021392	0.00464576	0.00423729	0.00389864	0.00407332	0.0108893	0.00676437	0.00528634	0.00516529	0.00458015	0.00518672	0.00434783	0.00185185	0.00333333	0.0060423	0.00923077	0.00526712	0.00996016	0.0052356	0.00253807	0.00222965	0.00165017	0	0.0357143	0	0	0	0	0	0	0	0	0	0	0
chr22:44577251-44577579:+	chr22	44577251	44577579	+	42	PARVG	no	5.62081e-05	2.4576e-08	0.00904341	0.029718	0.00358423	0.0431583	-0.039574	0.0206746	0	0	0	0	0	0	0	0	0	0	0	0	0	0	0	0	0	0	0	0.0714286	0	0.0109649	0.00684931	0.0267559	0	0.023569	0.0262664	0.00638978	0.0481928	0	0	0	0.00211864	0
chr22:44592094-44592204:+	chr22	44592094	44592204	+	22	PARVG	no	7.21033e-06	1.4018e-07	0.000431362	0.00533303	0	0.00807573	-0.00807573	0.00490167	0	0	0	0	0	0	0	0	0	0	0	0	0	0	0	0	0	0	0	0	0	0	0.00117233	0	0	0	0	0	0	0	0.014658	0	0	0
chr22:46742442-46746223:+	chr22	46742442	46746223	+	19	TRMU	no	0.00359141	0.0500063	0	0.0792823	0.167256	0.0340388	0.133217	0.0792823	0	0	0	0	0	0	0	0	0	0	0	0	0	0	0	0	0	0	0	0	0	0	0	0	0	0	0	0	0	0	0	0	0	0
chr22:50635781-50635865:+	chr22	50635781	50635865	+	12	TRABD	no	0.000891352	0.638268	0.0185263	0.0599042	0.0544764	0.0626956	-0.00821923	0.0413779	0.02	0.0363636	0.0188679	0.0277778	0.00442478	0.0367647	0.00613497	0.0291971	0	0.0130719	0.0078125	0.00740741	0	0.0157068	0.00775194	0	0.00359712	0	0	0.0113208	0.00787402	0	0	0.285714	0	0.0769231	0.142857	0	0	0	0	0	0	0
chr22:50684242-50684338:-	chr22	50684242	50684338	-	76	MAPK12	no	0.00115705	0.704336	0.000849573	0.0944385	0.0836512	0.0999863	-0.0163351	0.0935889	0.00510204	0	0	0.0108696	0	0.0111111	0	0	0	0	0	0	0	0	0	0	0	0	0	0	0	0	0	0	0	0	0	0	0	0	0	0	0	0
chr22:50832565-50845095:+	chr22	50832565	50845095	+	22	PPP6R2	no	0.0923089	0.931708	0.0243299	0.0680023	0.0662594	0.0688987	-0.00263926	0.0436725	0.0178571	0	0.0175439	0	0	0	0	0	0	0.0140845	0	0	0	0	0	0	0	0	0	0	0.0333333	0	0	0	0	1	0	0	0	0	0	0	0	0
chr22:50966162-50966940:-	chr22	50966162	50966940	-	15	TYMP	no	0.000373297	0.129439	0.000189588	0.0883176	0.051527	0.107238	-0.0557113	0.088128	0	0	0	0	0	0	0	0	0	0	0	0	0	0.0021322	0	0	0.00116009	0	0	0.00131406	0	0	0	0	0	0	0	0	0	0	0	0	0	0
chr22:51043872-51043968:+	chr22	51043872	51043968	+	21	MAPK8IP2	no	0.0407902	0.00764796	0.00770111	0.0246095	0.0460064	0.0136054	0.0324009	0.0169084	0.011194	0	0.0363636	0.0384615	0.0257143	0.0214724	0.00862069	0.0172414	0.00561798	0.0122449	0.00217865	0.00854701	0.00434783	0.00714286	0.013544	0.0194805	0	0	0	0.0144928	0	0	0	0	0	0	0	0	0	0	0	0	0	0
chr22:51048739-51049118:+	chr22	51048739	51049118	+	16	MAPK8IP2	no	0.000787477	0.000156099	0	0.00657279	0.0193532	0	0.0193532	0.00657279	0	0	0	0	0	0	0	0	0	0	0	0	0	0	0	0	0	0	0	0	0	0	0	0	0	0	0	0	0	0	0	0	0	0
chr3:10088408-10089567:+	chr3	10088408	10089567	+	33	FANCD2	no	6.7877e-06	1.87048e-06	0	0.0166521	0	0.0252161	-0.0252161	0.0166521	0	0	0	0	0	0	0	0	0	0	0	0	0	0	0	0	0	0	0	0	0	0	0	0	0	0	0	0	0	0	0	0	0	0
chr3:101293124-101298615:+	chr3	101293124	101298615	+	18	PCNP	no	4.04798e-12	0.290262	6.6313e-05	0.0152028	0.0126058	0.0165384	-0.00393264	0.0151365	0	0	0	0	0	0	0	0	0	0	0	0	0	0	0	0	0	0	0	0	0	0	0	0	0	0	0	0	0	0	0	0	0	0
chr3:101401354-101401614:-	chr3	101401354	101401614	-	17	RPL24	no	1.12401e-14	8.98383e-17	0.000138117	0.0274049	0.00651071	0.0381504	-0.0316397	0.0272667	0	0	0	0	0	0	0.000538503	0	0.000106474	0	9.12e-05	0	0	0	0	0	0	0	0	0.000281373	0	0	8.8e-05	0	8.52e-05	0	0.000168577	0	0	0.00355601	0.00148789	8.52e-05	0	0
chr3:10157504-10167295:+	chr3	10157504	10167295	+	14	BRK1	no	3.38656e-09	0.0492934	0	0.00282282	0.00188625	0.00330448	-0.00141824	0.00282282	0	0	0	0	0	0	0	0	0	0	0	0	0	0	0	0	0	0	0	0	0	0	0	0	0	0	0	0	0	0	0	0	0	0
chr3:108343372-108344675:+	chr3	108343372	108344675	+	16	DZIP3	no	0.00667398	0.0060175	0	0.0422477	0	0.0639751	-0.0639751	0.0422477	0	0	0	0	0	0	0	0	0	0	0	0	0	0	0	0	0	0	0	0	0	0	0	0	0	0	0	0	0	0	0	0	0	0
chr3:108403189-108405274:+	chr3	108403189	108405274	+	17	DZIP3	no	1.61374e-14	0.0567384	0.0370477	0.453624	0.343118	0.510455	-0.167337	0.416576	0	0	0	0	0	0	0	0	0	0	0.0740741	0	0	0	0	0	0	0	0	0	0.047619	0.0769231	0.176471	0	0	0	0	0.133333	0	0	0	0	0	0
chr3:112724878-112727017:-	chr3	112724878	112727017	-	26	NEPRO	no	1.78066e-07	0.000113962	0.00457283	0.037059	0.0657383	0.0223096	0.0434287	0.0324862	0	0	0.02	0	0	0	0	0.0277778	0	0	0	0.030303	0	0	0	0	0.0137615	0.0222222	0	0	0	0	0	0	0	0	0	0	0	0.0769231	0	0	0	0
chr3:113497683-113499879:+	chr3	113497683	113499879	+	17	ATP6V1A	no	3.41934e-07	0.982777	0.00149925	0.0534877	0.0537619	0.0533467	0.000415144	0.0519885	0	0	0	0	0	0	0	0	0	0	0	0	0	0	0	0	0	0	0	0	0	0	0	0	0	0	0	0	0	0	0	0	0	0
chr3:114018551-114026726:+	chr3	114018551	114026726	+	15	TIGIT	no	0.00154082	0.000969879	0.00189437	0.0799331	0.0002849	0.120895	-0.12061	0.0780387	0	0	0	0	0	0	0	0	0	0	0	0	0	0	0	0	0.00735294	0	0	0	0	0	0	0	0	0	0	0	0	0	0	0	0	0
chr3:121491584-121500589:-	chr3	121491584	121500589	-	23	IQCB1	no	0.000311402	4.11448e-05	0.000371238	0.00436717	0	0.00661314	-0.00661314	0.00399593	0	0	0	0	0	0	0	0	0	0	0	0	0	0	0	0	0	0	0	0	0	0	0	0	0	0	0	0.00373134	0	0	0	0	0	0
chr3:121507298-121508919:-	chr3	121507298	121508919	-	18	IQCB1	no	0.00150115	0.42744	0.00123153	0.018442	0.0260118	0.0145489	0.0114629	0.0172104	0	0	0	0	0.0714286	0	0	0	0	0	0	0	0	0	0	0	0	0	0	0	0	0	0	0	0	0	0	0	0	0	0	0	0	0
chr3:127395425-127395783:+	chr3	127395425	127395783	+	26	ABTB1	no	2.7885e-06	0.0495348	0.0023514	0.020089	0.0123276	0.0240805	-0.0117529	0.0177376	0	0	0	0	0.0277778	0	0	0	0	0	0	0	0	0	0	0.0052356	0.0153846	0	0	0	0.00854701	0	0	0	0	0	0	0	0	0	0	0	0	0
chr3:127981068-127983445:+	chr3	127981068	127983445	+	14	EEFSEC	no	0.000246864	0.00144976	0	0.0156459	0.00246763	0.0224233	-0.0199557	0.0156459	0	0	0	0	0	0	0	0	0	0	0	0	0	0	0	0	0	0	0	0	0	0	0	0	0	0	0	0	0	0	0	0	0	0
chr3:128998759-129007678:+	chr3	128998759	129007678	+	18	HMCES	no	1.62478e-07	0.123581	0.00405908	0.0251362	0.0177281	0.028946	-0.0112178	0.0210771	0.025	0	0	0	0	0	0	0	0	0	0	0	0	0	0	0	0	0.00813008	0	0	0	0	0	0	0	0	0.0125	0.00578035	0	0	0	0	0	0
chr3:129156809-129158572:-	chr3	129156809	129158572	-	15	MBD4	no	3.34533e-11	0.0825053	0.000616581	0.018352	0.0130337	0.0210872	-0.00805355	0.0177355	0	0	0	0	0	0	0	0	0	0	0	0	0	0	0	0	0.0107527	0	0	0	0	0	0	0.00321543	0.00362319	0	0	0	0	0	0	0	0	0
chr3:129238576-129239004:+	chr3	129238576	129239004	+	14	IFT122	no	2.87202e-05	0.000705595	0.00320853	0.0272867	0.0568523	0.0120816	0.0447708	0.0240782	0	0	0	0	0	0	0	0	0	0	0	0.0105263	0	0	0	0	0	0	0	0	0	0	0	0.0258065	0	0.0242424	0	0	0	0	0.00714286	0	0	0
chr3:129284873-129285369:-	chr3	129284873	129285369	-	12	PLXND1	no	3.707e-15	0.000236569	0.0115576	0.286622	0.397264	0.229721	0.167544	0.275065	0	0	0	0	0.0217391	0.00763359	0	0	0.00704225	0.0243902	0	0	0	0.0322581	0.0142857	0.0056338	0	0	0.00892857	0	0.0111111	0	0	0	0	0	0	0	0	0.166667	0	0	0	0
chr3:131181738-131186934:-	chr3	131181738	131186934	-	18	MRPL3	no	1.59306e-05	6.2923e-07	0.000115714	0.0169278	0.0462759	0.00183456	0.0444413	0.0168121	0	0	0	0	0	0	0	0	0	0	0	0	0	0	0	0	0	0	0	0	0	0	0	0	0	0	0	0	0	0	0	0	0	0
chr3:131188631-131190014:-	chr3	131188631	131190014	-	13	MRPL3	no	4.0042e-06	0.00762923	0.000183419	0.00923617	0.00394737	0.0119561	-0.00800876	0.00905276	0	0	0	0	0	0	0	0	0	0	0	0	0	0	0	0	0	0	0	0	0	0	0	0	0	0	0	0	0	0	0	0	0	0
chr3:135759805-135768085:+	chr3	135759805	135768085	+	15	PPP2R3A	no	0.00098952	0.839081	0	0.117226	0.109728	0.121082	-0.0113541	0.117226	0	0	0	0	0	0	0	0	0	0	0	0	0	0	0	0	0	0	0	0	0	0	0	0	0	0	0	0	0	0	0	0	0	0
chr3:137940840-137942216:+	chr3	137940840	137942216	+	14	ARMC8	no	0.000203126	0.80778	0.00131346	0.0130934	0.0142881	0.012479	0.00180907	0.01178	0	0	0	0	0	0	0	0	0	0	0	0	0	0	0	0	0	0	0	0.0140845	0	0	0	0	0	0	0	0	0	0	0	0	0	0
chr3:138219741-138224136:-	chr3	138219741	138224136	-	17	CEP70	no	0.000768207	3.15688e-05	0.0082072	0.0546609	0	0.0827723	-0.0827723	0.0464537	0	0	0	0	0	0	0	0	0	0	0	0	0	0	0	0	0	0	0	0	0	0.0217391	0.0555556	0	0.0535714	0	0	0	0	0	0	0	0	0
chr3:139063041-139065709:+	chr3	139063041	139065709	+	10	MRPS22	no	4.07447e-05	0.0131619	0.00085309	0.0181581	0.00767768	0.023548	-0.0158703	0.017305	0	0	0	0	0	0	0	0	0	0	0	0	0	0	0	0	0	0	0.00671141	0	0	0	0	0	0	0.00387597	0	0	0	0	0	0	0	0
chr3:141272783-141274647:+	chr3	141272783	141274647	+	34	RASA2	no	0.00579179	0.0178517	0.0737203	0.188201	0.0701058	0.248935	-0.17883	0.11448	0	0	0	0	0	0	0	0	0	0	0	0	0	0	0	0	0	0.0769231	0.0322581	0	0	0	0.375	0.375	0.333333	0.166667	0	0.272727	0	0.25	0	0	0	0
chr3:15262489-15264959:+	chr3	15262489	15264959	+	22	CAPN7	no	2.32993e-05	0.268235	0.000718391	0.0350418	0.049843	0.0274298	0.0224132	0.0343235	0	0	0	0	0	0	0	0	0	0	0	0	0	0	0	0	0	0	0	0	0.0416667	0	0	0	0	0	0	0	0	0	0	0	0	0
chr3:155546181-155547476:-	chr3	155546181	155547476	-	14	SLC33A1	no	2.24624e-07	0.496336	0.00411061	0.0732776	0.0878007	0.0658086	0.0219921	0.069167	0	0	0	0	0	0	0	0	0	0	0	0	0	0	0.0192308	0	0	0	0	0.0194175	0.0123457	0	0	0	0	0.0204082	0	0.0289855	0.0277778	0	0	0	0	0
chr3:15614767-15616483:-	chr3	15614767	15616483	-	17	HACL1	no	1.91066e-08	0.00403515	0.0028765	0.115867	0.0576199	0.145822	-0.0882024	0.11299	0	0	0	0	0	0	0	0	0.0344828	0	0	0	0	0	0	0	0	0	0	0	0	0	0.0238095	0	0	0	0	0	0	0	0	0	0	0
chr3:15614767-15621416:-	chr3	15614767	15621416	-	17	HACL1	no	0.00342615	0.0029372	0	0.0773014	0	0.117056	-0.117056	0.0773014	0	0	0	0	0	0	0	0	0	0	0	0	0	0	0	0	0	0	0	0	0	0	0	0	0	0	0	0	0	0	0	0	0	0
chr3:160956615-160958820:+	chr3	160956615	160958820	+	13	NMD3	no	0.00147952	0.00267961	0.00145108	0.0151223	0.00238604	0.0216724	-0.0192863	0.0136712	0	0	0	0	0	0	0	0	0	0	0	0	0	0	0	0	0	0	0	0	0	0	0	0	0	0	0.0230769	0	0	0	0	0	0	0
chr3:169524737-169525213:-	chr3	169524737	169525213	-	17	LRRC34	no	0.0858432	0.000266482	0.0206766	0.0451633	0.00555556	0.0655329	-0.0599774	0.0244867	0	0	0	0	0	0	0	0.2	0	0	0	0	0	0	0	0	0	0	0	0	0	0	0	0	0	0	0	0	0	0	0	0	0	0.333333
chr3:169889253-169890344:-	chr3	169889253	169890344	-	14	PHC3	no	6.38708e-07	0.595377	0.00224514	0.0620948	0.0522626	0.0671513	-0.0148887	0.0598496	0	0	0	0	0	0	0	0	0	0	0	0	0	0	0	0	0	0	0.0384615	0	0	0	0	0	0	0	0	0.0338983	0	0	0	0	0	0
chr3:172473165-172473258:+	chr3	172473165	172473258	+	14	ECT2	no	0.00227098	0.00187683	0	0.0539469	0	0.0816909	-0.0816909	0.0539469	0	0	0	0	0	0	0	0	0	0	0	0	0	0	0	0	0	0	0	0	0	0	0	0	0	0	0	0	0	0	0	0	0	0
chr3:172479474-172480187:+	chr3	172479474	172480187	+	18	ECT2	no	1.46182e-07	0.00703526	0	0.262622	0.460537	0.160837	0.299699	0.262622	0	0	0	0	0	0	0	0	0	0	0	0	0	0	0	0	0	0	0	0	0	0	0	0	0	0	0	0	0	0	0	0	0	0
chr3:180688147-180693892:+	chr3	180688147	180693892	+	17	FXR1	no	0.000123592	0.00121846	0	0.00389352	0.00913766	0.00119653	0.00794113	0.00389352	0	0	0	0	0	0	0	0	0	0	0	0	0	0	0	0	0	0	0	0	0	0	0	0	0	0	0	0	0	0	0	0	0	0
chr3:180693193-180693892:+	chr3	180693193	180693892	+	17	FXR1	no	5.28143e-05	0.000485897	0	0.00958568	0.0228034	0.00278799	0.0200154	0.00958568	0	0	0	0	0	0	0	0	0	0	0	0	0	0	0	0	0	0	0	0	0	0	0	0	0	0	0	0	0	0	0	0	0	0
chr3:182738044-182740204:-	chr3	182738044	182740204	-	18	MCCC1	no	0.000765856	0.640972	0.000189466	0.0148035	0.0181658	0.0130743	0.00509145	0.014614	0	0	0	0	0	0	0	0	0	0	0	0	0	0	0	0	0	0	0	0	0	0	0	0	0	0	0	0	0	0	0	0	0	0
chr3:183855594-183855661:+	chr3	183855594	183855661	+	24	EIF2B5	no	7.49243e-06	0.665088	0.00221824	0.0136081	0.0149206	0.0129331	0.00198751	0.0113899	0	0	0	0	0	0	0	0	0	0	0.00943396	0	0	0	0	0	0	0	0	0	0	0	0	0	0	0	0	0.011236	0	0	0.0169492	0	0	0
chr3:183881515-183882040:+	chr3	183881515	183882040	+	14	DVL3	no	9.50615e-06	0.000952269	0	0.00882295	0.00235099	0.0121514	-0.00980038	0.00882295	0	0	0	0	0	0	0	0	0	0	0	0	0	0	0	0	0	0	0	0	0	0	0	0	0	0	0	0	0	0	0	0	0	0
chr3:184043428-184043616:+	chr3	184043428	184043616	+	22	EIF4G1	no	0.000416304	0.122638	0.000347596	0.00254229	0.00369191	0.00195106	0.00174085	0.0021947	0	0	0	0	0	0	0	0	0	0	0	0	0	0.00383142	0	0.0012285	0	0	0	0	0	0	0	0	0	0	0	0	0	0	0	0	0	0
chr3:184566984-184567705:+	chr3	184566984	184567705	+	18	VPS8	no	1.25771e-10	0.353742	0.00219019	0.230883	0.187729	0.253076	-0.0653472	0.228693	0	0	0	0	0	0	0	0	0	0	0	0	0	0	0	0	0	0	0	0	0	0	0	0	0	0	0	0	0	0	0	0	0	0
chr3:184587317-184588487:+	chr3	184587317	184588487	+	16	VPS8	no	2.00946e-06	8.03569e-06	0.0225822	0.148657	0.0383397	0.205392	-0.167052	0.126075	0	0	0	0	0	0	0	0	0	0	0	0.142857	0	0	0.0714286	0	0	0	0	0	0	0.0833333	0	0	0	0	0	0	0.0952381	0	0	0	0	0
chr3:186505672-186506080:+	chr3	186505672	186506080	+	18	EIF4A2	no	0.000201785	0.0829321	0.00217103	0.00895215	0.0141367	0.0062858	0.00785092	0.00678112	0	0	0	0	0	0	0	0	0.0149254	0.0133333	0	0	0	0	0	0	0	0	0	0	0	0	0.0070028	0	0	0.00184843	0	0.00333333	0.00449438	0	0	0	0.00292398	0
chr3:187449671-187451320:-	chr3	187449671	187451320	-	14	BCL6	no	1.85654e-06	0.55041	0.0101881	0.282933	0.240741	0.304632	-0.0638913	0.272745	0	0	0	0	0	0	0	0	0	0	0	0	0	0	0	0	0	0	0	0	0	0	0	0	0	0	0	0.5	0	0	0	0	0	0
chr3:195306386-195310748:-	chr3	195306386	195310748	-	19	APOD	no	0.000246409	0.00219228	9.51312e-06	0.0086212	0.0204963	0.00251402	0.0179822	0.00861168	0	0	0	0	0	0	0	0	0	0	0	0	0	0	0	0	0	0	0	0	4.62e-05	0	0	0	0	0	0	0	0	0	0	0	0	0
chr3:195782191-195785154:-	chr3	195782191	195785154	-	18	TFRC	no	1.06298e-05	0.422863	0	0.0188044	0.0142994	0.0211212	-0.00682177	0.0188044	0	0	0	0	0	0	0	0	0	0	0	0	0	0	0	0	0	0	0	0	0	0	0	0	0	0	0	0	0	0	0	0	0	0
chr3:195799040-195800800:-	chr3	195799040	195800800	-	16	TFRC	no	2.3529e-07	0.00102965	0.000345088	0.0115691	0.00366763	0.0156327	-0.011965	0.011224	0	0	0	0	0	0	0	0	0	0	0	0	0	0	0	0	0	0	0	0	0	0	0	0	0	0	0	0	0	0	0.014218	0	0	0
chr3:196288383-196293747:-	chr3	196288383	196293747	-	20	WDR53	no	0.0033549	0.619283	0.00114943	0.0236588	0.0185185	0.0263024	-0.00778387	0.0225094	0	0	0	0	0	0	0	0	0	0	0	0	0	0	0	0	0	0	0	0	0	0	0	0.0666667	0	0	0	0	0	0	0	0	0	0
chr3:196792336-196792578:-	chr3	196792336	196792578	-	16	DLG1	no	2.1402e-11	0.0592511	0.0166766	0.314213	0.223365	0.360935	-0.13757	0.297537	0	0	0.0204082	0	0	0.0285714	0	0	0	0	0	0	0.0238095	0	0	0.03125	0	0	0	0.0123457	0	0	0	0	0.0454545	0	0.0416667	0.111111	0	0	0.142857	0	0	0
chr3:19987758-19988410:-	chr3	19987758	19988410	-	11	EFHB	no	2.55794e-09	0.959954	0	0.40986	0.413889	0.407787	0.00610152	0.40986	0	0	0	0	0	0	0	0	0	0	0	0	0	0	0	0	0	0	0	0	0	0	0	0	0	0	0	0	0	0	0	0	0	0
chr3:23958665-23959327:+	chr3	23958665	23959327	+	13	RPL15	no	5.64597e-17	0.00159954	0.00502809	0.0114518	0.0141061	0.0100867	0.00401949	0.00642368	0.00375059	0.0026534	0.0076956	0.00740741	0.00656234	0.00594452	0.00898876	0.00415369	0.00364365	0.00601504	0.00615429	0.00518056	0.00430535	0.00383387	0.00507786	0.0060166	0.0046412	0.00532387	0.00346921	0.00580271	0.00396682	0.00334157	0.00203204	0.00416719	0.00474104	0.00392743	0.00384821	0.00425043	0.0042685	0.00509711	0.00465762	0.00210882	0.00375036	0.00417271
chr3:25666312-25668050:-	chr3	25666312	25668050	-	17	TOP2B	no	4.6049e-07	0.00723623	0	0.00907159	0.00382272	0.011771	-0.0079483	0.00907159	0	0	0	0	0	0	0	0	0	0	0	0	0	0	0	0	0	0	0	0	0	0	0	0	0	0	0	0	0	0	0	0	0	0
chr3:31774917-31789401:-	chr3	31774917	31789401	-	13	OSBPL10	no	0.0279205	0.00208526	0.00104116	0.00414073	0	0.00627025	-0.00627025	0.00309957	0	0	0	0	0	0	0	0	0	0	0	0	0	0	0	0	0	0	0	0	0	0	0	0	0	0	0	0	0	0	0	0	0	0
chr3:33895506-33895832:+	chr3	33895506	33895832	+	825	PDCD6IP	no	0.0410345	0.00986822	0.00153792	0.00374464	0.00121998	0.00504303	-0.00382305	0.00220672	0	0	0.00961539	0	0	0	0	0	0	0	0	0	0	0.0078125	0	0	0	0	0	0	0	0	0	0	0	0	0	0	0	0	0	0.028777	0	0
chr3:37850385-37862504:-	chr3	37850385	37862504	-	13	ITGA9-AS1	no	2.3955e-05	0.236766	0.00431034	0.0860966	0.115016	0.0712238	0.0437922	0.0817863	0	0	0	0	0	0	0	0	0	0	0	0.25	0	0	0	0	0	0	0	0	0	0	0	0	0	0	0	0	0	0	0	0	0	0
chr3:37893002-37903191:-	chr3	37893002	37903191	-	18	ITGA9-AS1	yes	4.16499e-16	1.57268e-06	0.00272989	0.606311	0.869132	0.471146	0.397986	0.603581	0	0	0	0	0	0	0	0.125	0	0	0	0	0	0	0	0	0	0	0	0	0	0	0	0	0	0	0	0	0	0	0.0333333	0	0	0
chr3:38038679-38038959:+	chr3	38038679	38038959	+	14	VILL	no	1.1487e-08	0.0226248	0	0.0861447	0.0502387	0.104611	-0.0543719	0.0861447	0	0	0	0	0	0	0	0	0	0	0	0	0	0	0	0	0	0	0	0	0	0	0	0	0	0	0	0	0	0	0	0	0	0
chr3:38047744-38047917:+	chr3	38047744	38047917	+	22	VILL	no	0.00287435	2.8104e-08	0.10813	0.17107	0.080629	0.217583	-0.136954	0.0629405	0	0	0	0	0.0645161	0.0333333	0	0.0540541	0.0212766	0.111111	0	0.0416667	0	0.0454545	0	0.0779221	0.0294118	0.0882353	0.241379	0.0869565	0.05	0.355263	0.126437	0.0413223	0.0052356	0	0.218045	0.0123457	0.0887097	0.270833	0.280488	0.55914	0.0943396	0
chr3:40353063-40353446:+	chr3	40353063	40353446	+	14	EIF1B	no	1.04345e-05	0.000818791	0.00034876	0.00614937	0.0131711	0.00253818	0.010633	0.00580061	0	0	0	0	0	0	0	0	0	0	0.0018797	0	0	0	0	0	0.0021645	0	0	0	0	0	0	0	0	0	0	0	0	0.00622407	0.00408163	0	0	0
chr3:42835782-42845927:-	chr3	42835782	42845927	-	14	HIGD1A	yes	5.41372e-14	0.00372251	0.105868	0.592887	0.759896	0.506996	0.252899	0.487019	0	1	0	0	0	0	0	0	0	0	0	0	0	0	0	0	0	0.5	0.5	0	0	0	0	0	0	0	0	0	0	0	0.5	0	0	0.473684
chr3:44492077-44492359:-	chr3	44492077	44492359	-	11	ZNF445	no	1.44802e-05	0.610028	0.0214538	0.247976	0.212963	0.265983	-0.0530203	0.226523	0	0	0	0	0	0	0	0	0	0	0	0	0	0	0	0	0	0	0	0	0	0	0.181818	0	0	0	0	0	0	0	0	0	0	0
chr3:44795071-44795715:-	chr3	44795071	44795715	-	26	KIAA1143	no	1.52055e-06	0.752955	0.00022686	0.0110281	0.0100498	0.0115313	-0.00148147	0.0108013	0	0	0	0	0	0	0	0	0	0	0	0	0	0	0	0	0	0	0	0.0131579	0	0	0	0	0	0	0	0	0	0	0	0	0	0
chr3:45043101-45046767:+	chr3	45043101	45046767	+	15	CLEC3B	no	2.66933e-16	0.707577	0.000491163	0.0462217	0.044147	0.0472887	-0.00314163	0.0457305	0	0	0	0	0	0	0.0138889	0	0	0	0	0	0	0	0	0	0	0	0	0	0	0	0	0	0	0	0	0.0145985	0	0	0	0	0	0
chr3:47042670-47042740:+	chr3	47042670	47042740	+	28	NBEAL2	no	0.0156452	0.44705	0.000462904	0.0250536	0.0167686	0.0293145	-0.0125458	0.0245907	0	0	0	0	0	0	0	0	0	0	0	0	0	0	0	0	0	0	0	0	0	0	0	0	0	0	0	0	0	0	0	0	0	0
chr3:48457879-48459319:-	chr3	48457879	48459319	-	18	PLXNB1	no	4.21239e-07	2.03773e-17	0.00225214	0.155428	0.387674	0.0359864	0.351688	0.153175	0	0	0.0149254	0	0	0	0	0	0.00671141	0	0.00636943	0.0147059	0.00448431	0.0196078	0.0322581	0.0130435	0	0	0.0185185	0	0	0	0	0	0	0	0	0	0	0	0	0	0	0
chr3:48638573-48638784:-	chr3	48638573	48638784	-	21	UQCRC1	no	0.0171065	0.0562238	0.000710208	0.00150822	0.0022155	0.00114447	0.00107103	0.000798007	0	0	0	0	0	0	0.00157233	0	0.00127551	0.00328407	0	0	0	0	0	0	0.000972763	0	0	0	0	0.00124481	0	0.00485699	0.000943396	0	0	0	0.00119474	0.0064683	0	0.00628931	0.00240964	0.00472069
chr3:48672024-48672803:-	chr3	48672024	48672803	-	955	SLC26A6	no	4.13087e-11	0.0612272	0.0124367	0.28683	0.373917	0.242042	0.131875	0.274393	0	0	0	0	0	0	0	0	0	0	0	0	0	0	0	0	0	0	0	0	0	0.05	0	0	0.307692	0	0	0	0	0	0.363636	0	0	0
chr3:49138126-49138787:-	chr3	49138126	49138787	-	18	QARS	no	0.00057169	0.0078775	0.000418522	0.00355241	0.00116864	0.00477836	-0.00360972	0.00313389	0	0	0	0	0	0	0	0	0	0	0	0	0	0	0	0	0	0	0	0	0	0	0	0	0	0	0	0	0	0.00678733	0.00250627	0	0	0
chr3:49211837-49212153:+	chr3	49211837	49212153	+	21	KLHDC8B	no	0.00420845	0.364355	0.0559465	0.143544	0.120952	0.155162	-0.0342105	0.0875973	0.0434783	0	0.0283688	0.1	0.0393701	0.0441176	0.0361446	0.0252525	0.0280374	0.0305677	0.05	0.041958	0.0472973	0.0598291	0.0349206	0.0409091	0.027027	0.146341	0.0277778	0.0334928	0.0322581	0	0	0	0.1	0	0.0222222	0	0	0.0925926	0.0517241	0	0	0
chr3:49395200-49395459:-	chr3	49395200	49395459	-	19	GPX1	no	1.60958e-18	0.0164672	0.00112666	0.0260888	0.033577	0.0222378	0.0113392	0.0249622	0	0	0.000981354	0	0.000757002	0.000840336	0.00067659	0.000554017	0	0.00179051	0.00221239	0	0	0	0	0.00191755	0	0.000508388	0	0.000259336	0	0	0	0.00149869	0.000789889	0	0	0	0	0.0108225	0	0	0	0.0018018
chr3:49848903-49849302:-	chr3	49848903	49849302	-	14	UBA7	no	4.0453e-07	0.000961372	0.0337334	0.129822	0.0500498	0.170847	-0.120797	0.0960883	0	0	0.030303	0.0909091	0.0689655	0	0	0	0	0	0	0	0.047619	0	0	0	0.0213675	0.0194175	0	0	0	0	0.0163934	0.0264026	0.00715991	0.0101781	0.0313253	0.0519126	0.0379147	0.00934579	0.141026	0	0	0
chr3:50153414-50154085:+	chr3	50153414	50154085	+	421	RBM5	no	7.92032e-05	0.025009	0.000299086	0.00405945	0.00760755	0.00223471	0.00537284	0.00376036	0	0	0	0	0	0	0	0	0	0	0	0	0	0	0.00381679	0	0	0	0	0.0041841	0	0	0	0	0	0	0	0	0	0	0	0	0	0
chr3:50153414-50154487:+	chr3	50153414	50154487	+	19	RBM5	no	2.84012e-08	1.80736e-07	0.000628724	0.00663927	0.00151274	0.00927577	-0.00776303	0.00601055	0	0	0	0	0	0	0	0	0	0	0	0	0	0	0	0	0	0	0	0	0	0.00417246	0	0	0	0	0	0	0.00425532	0	0	0	0.00582524	0
chr3:50380022-50380348:-	chr3	50380022	50380348	-	21	ZMYND10	no	2.59698e-07	0.168972	0.00574713	0.347987	0.462963	0.288857	0.174106	0.34224	0	0	0	0	0	0	0	0	0	0	0	0	0	0	0	0	0	0.333333	0	0	0	0	0	0	0	0	0	0	0	0	0	0	0	0
chr3:52283339-52283671:+	chr3	52283339	52283671	+	14	PPM1M	yes	6.66487e-22	0.00425913	0.0282088	0.638728	0.773842	0.56924	0.204601	0.610519	0	0	0	0	0	0	0	0	0	0	0	0	0	0	0	0	0	0	0	0.111111	0	0	0	0	0	0	0	0	0	0	0	0	0	0
chr3:52507846-52510448:+	chr3	52507846	52510448	+	14	NISCH	no	0.00375736	0.175854	0.00176911	0.00756092	0.00424951	0.00926393	-0.00501442	0.00579181	0	0	0	0	0	0	0	0	0	0	0	0.03125	0.0131579	0	0	0	0	0	0	0	0	0	0	0	0	0	0	0	0	0	0	0	0	0
chr3:52613235-52620440:-	chr3	52613235	52620440	-	19	PBRM1	no	0.00258164	0.0583228	0.00255626	0.0187564	0.0350352	0.0103844	0.0246508	0.0162001	0	0	0	0	0	0	0	0	0	0	0	0	0	0	0	0	0	0	0	0	0	0	0	0	0	0	0	0	0	0	0	0	0	0
chr3:52869904-52874515:-	chr3	52869904	52874515	-	884	STIMATE	no	0.000881837	0.000113785	0.0172414	0.206265	0	0.312345	-0.312345	0.189024	0	0	0	0	0	0	0	0	0	0	0	0	0	0	0	0	0	0	0	0	0	0	0	0	0	0	0	0	0	0	0	0	0	0
chr3:56649301-56649931:+	chr3	56649301	56649931	+	18	CCDC66	no	9.76357e-16	0.169321	0.0459195	0.490667	0.581461	0.443973	0.137488	0.444747	0	0	0	0	0	0	0	0	0	0	0.125	0	0	0	0	0	0.0666667	0.181818	0	0	0	0.2	0	0	0.108108	0	0	0.0769231	0.285714	0.125	0.181818	0	0.28125	0.615385
chr3:56705737-56707607:-	chr3	56705737	56707607	-	16	FAM208A	no	0.0109738	0.301707	0.000111235	0.0339881	0.0194392	0.0414704	-0.0220312	0.0338768	0	0	0	0	0	0	0	0	0	0	0	0	0	0	0	0	0	0	0	0	0	0	0	0	0	0	0	0	0	0	0	0	0	0
chr3:57558050-57561274:-	chr3	57558050	57561274	-	24	ARF4	no	0.0424234	0.0083491	0.000406896	0.00126916	0.00300214	0.000377907	0.00262423	0.00086226	0	0	0	0	0	0	0	0	0	0	0	0	0	0	0	0	0	0	0	0.00098912	0	0	0	0	0	0.00273973	0	0	0	0	0.002457	0	0.0017301	0
chr3:8923170-8932072:-	chr3	8923170	8932072	-	26	RAD18	no	0.000520903	0.0828385	0	0.0349149	0.0645763	0.0196605	0.0449158	0.0349149	0	0	0	0	0	0	0	0	0	0	0	0	0	0	0	0	0	0	0	0	0	0	0	0	0	0	0	0	0	0	0	0	0	0
chr3:9859444-9860453:+	chr3	9859444	9860453	+	52	TTLL3	no	1.88595e-09	0.621972	0.0293198	0.403335	0.371164	0.419879	-0.0487154	0.374015	0	0	0	0	0	0	0	0	0	0	0	0	0	0	0	0	0	0	0	0	0	0	0	0	0	0	0	0	0	0	0	0	0	0
chr3:9859444-9860458:+	chr3	9859444	9860458	+	47	TTLL3	no	2.75474e-06	0.0335649	0.0193261	0.266248	0.152447	0.324773	-0.172326	0.246921	0	0	0	0	0	0	0	0	0	0	0	0	0	0	0	0	0	0	0	0	0	0	0	0	0	0	0	0	0	0	0	0	0	0
chr3:9960294-9962150:+	chr3	9960294	9962150	+	24	IL17RC	no	1.93862e-07	0.024153	0.00031348	0.255086	0.360815	0.200711	0.160104	0.254773	0	0	0	0	0	0	0	0	0	0	0	0	0	0	0	0.0181818	0	0	0	0	0	0	0	0	0	0	0	0	0	0	0	0	0	0
chr4:103720678-103722610:-	chr4	103720678	103722610	-	20	UBE2D3	no	4.45716e-05	0.0442072	5.77893e-05	0.00243146	0.00444051	0.00139824	0.00304227	0.00237367	0	0	0	0	0.00229358	0	0	0	0	0	0	0	0	0	0	0	0	0	0	0	0	0	0	0.0010582	0	0	0	0	0	0	0	0	0	0
chr4:107170156-107171574:-	chr4	107170156	107171574	-	16	TBCK	no	9.03701e-05	2.21251e-05	0.00167372	0.0440413	0	0.0666911	-0.0666911	0.0423676	0	0	0	0	0	0	0	0	0	0	0	0	0	0	0	0	0	0	0	0	0	0	0	0	0	0	0	0	0	0	0	0	0	0
chr4:113153331-113174342:+	chr4	113153331	113174342	+	21	AP1AR	no	1.80777e-05	0.101374	0.00123153	0.04524	0.0698025	0.0326078	0.0371946	0.0440084	0	0	0	0	0	0	0	0	0	0	0	0	0	0	0	0	0	0	0	0	0	0	0	0	0	0	0	0	0	0	0	0	0	0
chr4:122732827-122734309:+	chr4	122732827	122734309	+	79	EXOSC9	no	1.28733e-06	0.00014893	0.000195925	0.00872339	0.00205971	0.0121504	-0.0100907	0.00852746	0	0	0	0	0	0	0	0	0	0	0	0	0	0	0	0	0	0	0	0	0	0	0.0113636	0	0	0	0	0	0	0	0	0	0	0
chr4:129880952-129886381:-	chr4	129880952	129886381	-	19	SCLT1	no	8.47701e-05	0.328149	0	0.0470262	0.0277778	0.0569254	-0.0291476	0.0470262	0	0	0	0	0	0	0	0	0	0	0	0	0	0	0	0	0	0	0	0	0	0	0	0	0	0	0	0	0	0	0	0	0	0
chr4:129886490-129891532:-	chr4	129886490	129891532	-	16	SCLT1	no	5.4231e-12	0.578475	0	0.289263	0.321759	0.272551	0.0492083	0.289263	0	0	0	0	0	0	0	0	0	0	0	0	0	0	0	0	0	0	0	0	0	0	0	0	0	0	0	0	0	0	0	0	0	0
chr4:140216319-140216885:-	chr4	140216319	140216885	-	18	NDUFC1	no	0.000382914	0.0156091	0.00043162	0.00242154	0.00462558	0.00128804	0.00333754	0.00198992	0	0	0	0	0	0	0	0	0	0	0	0	0	0	0	0	0	0.00444444	0.00367647	0	0.00271003	0	0.00121951	0	0	0	0	0	0	0	0	0	0	0
chr4:140264115-140265317:+	chr4	140264115	140265317	+	22	NAA15	no	0.000796448	0.230938	0.000331565	0.0107953	0.00555556	0.01349	-0.00793447	0.0104637	0	0	0	0	0	0	0	0	0	0	0	0	0	0	0	0	0	0	0	0	0	0	0	0	0	0	0	0	0	0	0	0	0	0
chr4:144466737-144467062:+	chr4	144466737	144467062	+	15	SMARCA5	no	4.49237e-06	0.408459	0.00133197	0.019984	0.0158535	0.0221083	-0.00625477	0.0186521	0	0	0	0	0	0	0	0	0	0	0	0	0	0	0	0	0	0	0	0	0	0	0	0	0	0.0227273	0	0	0	0	0	0	0	0
chr4:147149675-147150155:+	chr4	147149675	147150155	+	21	REELD1	no	0.000327256	0.0281624	0.00874559	0.17336	0.0555556	0.233945	-0.178389	0.164614	0	0	0	0	0	0	0	0	0	0	0	0	0	0	0	0	0	0	0	0	0	0	0	0	0	0	0	0	0	0	0	0	0	0
chr4:151738433-151749331:-	chr4	151738433	151749331	-	23	LRBA	no	6.82828e-06	0.000201538	0.00031348	0.0375521	0.00736532	0.0530767	-0.0457114	0.0372386	0	0	0	0	0	0	0	0	0	0	0	0	0	0	0	0	0	0	0	0	0	0	0	0	0	0	0	0	0	0	0	0	0	0
chr4:152100569-152108574:-	chr4	152100569	152108574	-	19	SH3D19	no	0.000421904	0.00122124	0	0.125499	0.293137	0.0392857	0.253851	0.125499	0	0	0	0	0	0	0	0	0	0	0	0	0	0	0	0	0	0	0	0	0	0	0	0	0	0	0	0	0	0	0	0	0	0
chr4:153249553-153250823:-	chr4	153249553	153250823	-	11	FBXW7	no	3.40515e-06	6.86724e-08	0.0167643	0.0745779	0.0132199	0.106133	-0.0929136	0.0578135	0	0	0	0	0	0	0	0	0	0	0	0	0	0	0	0	0	0	0	0	0	0	0	0	0.08	0	0	0.0233918	0	0	0	0	0	0
chr4:154510160-154512184:+	chr4	154510160	154512184	+	20	TMEM131L	no	0.00212175	0.768898	0.000119732	0.00511288	0.00441176	0.00547346	-0.00106169	0.00499315	0	0	0	0	0	0	0	0	0	0	0	0	0	0	0	0	0	0	0	0	0	0	0	0	0	0	0	0	0	0	0	0	0	0
chr4:15627620-15628495:-	chr4	15627620	15628495	-	19	FBXL5	no	0.000429029	0.36716	0	0.00667512	0.00415173	0.00797287	-0.00382114	0.00667512	0	0	0	0	0	0	0	0	0	0	0	0	0	0	0	0	0	0	0	0	0	0	0	0	0	0	0	0	0	0	0	0	0	0
chr4:156858653-156860522:-	chr4	156858653	156860522	-	17	CTSO	no	0.00141756	0.0112259	0.000574713	0.100882	0.0225701	0.141157	-0.118587	0.100307	0	0	0	0	0	0	0	0	0	0	0	0	0	0	0	0	0	0	0	0	0	0	0	0	0	0	0	0	0	0	0	0	0	0
chr4:170483365-170498078:-	chr4	170483365	170498078	-	17	NEK1	no	0.00231339	0.000925743	0.00159642	0.0276288	0	0.0418378	-0.0418378	0.0260323	0	0	0	0	0	0	0	0	0	0	0	0	0	0	0	0	0	0	0	0	0	0	0	0	0.037037	0	0	0	0	0	0	0	0	0
chr4:17608562-17609000:+	chr4	17608562	17609000	+	22	LAP3	no	0.00115909	0.00346197	0.000245959	0.00486445	0.0122058	0.00108887	0.011117	0.00461849	0	0	0	0	0	0	0	0	0	0.00632911	0	0	0	0	0	0	0	0	0	0	0	0	0	0	0	0	0	0	0	0	0	0	0	0
chr4:1836730-1838155:-	chr4	1836730	1838155	-	20	LETM1	no	0.000224681	0.802312	0.000236183	0.0164512	0.0150074	0.0171938	-0.00218634	0.016215	0	0	0	0	0	0	0	0	0	0	0	0	0	0	0	0	0	0	0	0	0	0	0	0	0	0	0	0	0	0	0	0	0	0
chr4:184577128-184580081:-	chr4	184577128	184580081	-	13	RWDD4	no	2.09319e-15	3.12483e-05	0.0239582	0.419284	0.626124	0.31291	0.313214	0.395326	0	0	0.0833333	0	0	0	0	0	0	0	0	0	0.111111	0	0	0	0.0588235	0	0.0243902	0.0526316	0.0625	0.2	0	0	0	0.04	0	0.0967742	0	0.0526316	0	0	0	0
chr4:185311119-185311856:-	chr4	185311119	185311856	-	898	IRF2	no	0.00843205	0.000649478	0.00257663	0.0102684	0.00094162	0.0150651	-0.0141235	0.0076918	0	0	0	0	0	0	0	0	0	0	0	0	0	0	0	0	0	0	0	0.0101523	0	0	0.0273973	0.0097561	0	0	0	0	0.0314465	0	0	0	0.00666667	0
chr4:186253914-186260513:+	chr4	186253914	186260513	+	19	SNX25	no	0.000627165	0.673402	0.00253088	0.0305381	0.0259778	0.0328833	-0.00690552	0.0280072	0	0	0.0192308	0	0	0	0	0	0	0	0	0	0	0	0	0	0	0	0	0	0	0	0	0	0	0	0	0	0	0	0	0	0	0
chr4:25158620-25160574:-	chr4	25158620	25160574	-	23	SEPSECS	yes	1.55878e-14	0.494728	0.00852723	0.558007	0.5	0.587839	-0.0878386	0.549479	0	0	0	0	0	0	0	0	0	0	0	0	0	0	0	0	0	0	0	0	0	0	0	0	0.05	0	0	0	0	0.166667	0	0	0	0
chr4:2674100-2691215:+	chr4	2674100	2691215	+	17	FAM193A	no	0.000418323	0.873661	0	0.0090332	0.00850005	0.0093074	-0.000807349	0.0090332	0	0	0	0	0	0	0	0	0	0	0	0	0	0	0	0	0	0	0	0	0	0	0	0	0	0	0	0	0	0	0	0	0	0
chr4:27009323-27010032:+	chr4	27009323	27010032	+	17	STIM2	no	0.031475	0.586319	0.000694434	0.0227908	0.016629	0.0259597	-0.00933062	0.0220963	0	0	0	0	0	0	0	0	0	0	0	0	0	0	0	0	0	0	0	0	0	0	0	0	0	0	0	0	0	0	0	0	0	0
chr4:2814205-2816522:+	chr4	2814205	2816522	+	15	SH3BP2	no	9.22361e-05	0.00365924	0	0.202201	0.424074	0.0880952	0.335979	0.202201	0	0	0	0	0	0	0	0	0	0	0	0	0	0	0	0	0	0	0	0	0	0	0	0	0	0	0	0	0	0	0	0	0	0
chr4:2877838-2883603:+	chr4	2877838	2883603	+	21	ADD1	no	6.53107e-06	0.00121018	0.000140038	0.0126423	0.0265636	0.00548282	0.0210808	0.0125023	0	0	0	0	0	0	0	0	0	0	0	0	0	0	0	0	0	0	0	0.00576369	0	0	0	0	0	0	0	0	0	0	0	0	0	0
chr4:2950157-2951660:-	chr4	2950157	2951660	-	21	NOP14	no	3.98883e-05	0.21121	0.000140174	0.0215066	0.0308122	0.0167208	0.0140914	0.0213664	0	0	0.00813008	0	0	0	0	0	0	0	0	0	0	0	0	0	0	0	0	0	0	0	0	0	0	0	0	0	0	0	0	0	0	0
chr4:3142384-3144471:+	chr4	3142384	3144471	+	21	HTT	no	4.3228e-07	0.13173	0.000666376	0.194737	0.137141	0.224358	-0.0872166	0.194071	0	0	0	0	0	0	0	0	0	0	0	0	0	0	0	0	0	0	0	0	0	0	0	0	0	0	0	0	0	0	0	0	0	0
chr4:39458181-39459205:-	chr4	39458181	39459205	-	22	RPL9	no	0.0127501	0.0115832	1.39128e-05	0.000203053	0.000557308	2.08655e-05	0.000536443	0.000189141	0	0	0	0	0	0	0	0	0	0	0	0	0	0	0	0	0	0	0	0	0	0	0	0	0	0	0	0	0	0	0.000561482	0	0	0
chr4:39911977-39915230:-	chr4	39911977	39915230	-	18	PDS5A	no	3.09584e-06	2.20964e-05	0.00351892	0.0598054	0.0108671	0.0849736	-0.0741065	0.0562865	0	0	0	0	0	0	0	0	0	0	0	0	0	0.0666667	0.0175439	0	0	0	0	0	0	0	0	0	0	0	0	0	0	0	0	0	0	0
chr4:41615679-41621183:+	chr4	41615679	41621183	+	21	LIMCH1	no	0.00485281	0.64247	0	0.0872254	0.0694444	0.0963699	-0.0269254	0.0872254	0	0	0	0	0	0	0	0	0	0	0	0	0	0	0	0	0	0	0	0	0	0	0	0	0	0	0	0	0	0	0	0	0	0
chr4:4411411-4418943:+	chr4	4411411	4418943	+	18	NSG1	no	0.00144373	0.000361152	9.29455e-06	0.000847085	0.0024942	0	0.0024942	0.000837791	0	0	0	0	0	0	0	0	0	0	0	0	0	0	0	0	0	0	0	0.000539084	0	0	0	0	0	0	0	0	0	0	0	0	0	0
chr4:493279-493734:+	chr4	493279	493734	+	450	PIGG	no	0.000367791	0.000397041	0	0.0392347	0.00135501	0.0587157	-0.0573607	0.0392347	0	0	0	0	0	0	0	0	0	0	0	0	0	0	0	0	0	0	0	0	0	0	0	0	0	0	0	0	0	0	0	0	0	0
chr4:56756553-56757445:+	chr4	56756553	56757445	+	35	EXOC1	no	0.000424132	0.00120958	0.000278087	0.015604	0.00188378	0.0226601	-0.0207763	0.0153259	0	0	0	0	0	0	0	0	0	0	0	0	0	0	0	0	0	0	0	0	0	0	0	0	0	0	0	0	0	0	0	0	0	0
chr4:56874549-56875878:+	chr4	56874549	56875878	+	22	CEP135	no	3.02879e-13	0.00108787	0.0013808	0.429038	0.205556	0.543971	-0.338416	0.427657	0	0	0	0	0	0	0	0	0	0	0	0	0	0	0	0	0	0	0	0	0	0	0	0	0	0	0	0	0	0	0	0	0	0
chr4:57219780-57220204:-	chr4	57219780	57220204	-	17	AASDH	no	8.86586e-07	0.200274	0.00279374	0.0861745	0.0632261	0.0979765	-0.0347504	0.0833808	0	0	0	0	0	0	0	0	0	0	0	0	0	0	0	0	0	0	0	0	0	0.125	0	0	0	0	0	0	0	0	0	0	0	0
chr4:57887162-57888301:+	chr4	57887162	57888301	+	16	POLR2B	no	0.000303486	0.00205105	0.000563138	0.00543578	0.00138871	0.00751713	-0.00612843	0.00487264	0	0	0	0	0	0	0	0	0	0	0	0	0	0	0	0	0	0	0	0	0	0	0	0	0	0	0	0	0	0	0.0188679	0	0	0
chr4:667246-667700:-	chr4	667246	667700	-	55	ATP5ME	no	0.00132819	0.349492	3.7319e-05	0.000348536	0.000496256	0.000272565	0.00022369	0.000311217	0	0	0	0	0	0	0	0	0	0	0	0	0	0	0	0	0	0	0	0	0	0	0	0	0	0	0	0	0	0	0	0	0	0
chr4:74013164-74014529:-	chr4	74013164	74014529	-	14	ANKRD17	no	0.00188783	0.256735	0.00149728	0.0709748	0.118282	0.0466453	0.0716369	0.0694775	0	0	0	0	0	0	0	0	0	0	0	0	0	0	0	0	0	0	0	0	0	0	0	0	0	0	0	0	0	0	0	0	0	0
chr4:76721953-76722218:+	chr4	76721953	76722218	+	13	USO1	no	6.43683e-06	0.00261948	0.000194973	0.00905827	0.00302309	0.0121621	-0.009139	0.0088633	0	0	0	0	0	0	0	0	0	0	0	0	0	0	0	0	0	0	0	0	0	0	0	0	0	0	0	0	0	0	0	0	0	0
chr4:83376008-83378044:+	chr4	83376008	83378044	+	23	ENOPH1	no	1.08253e-06	0.100515	0.000184405	0.0189922	0.0122142	0.0224781	-0.0102639	0.0188078	0	0	0	0	0	0	0	0	0	0	0	0	0	0	0	0	0	0	0	0.00398406	0	0	0	0	0	0	0	0	0	0	0	0	0	0
chr4:84188951-84191012:-	chr4	84188951	84191012	-	23	COQ2	no	1.56425e-05	0.000758368	0	0.0458489	0.0115758	0.063475	-0.0518992	0.0458489	0	0	0	0	0	0	0	0	0	0	0	0	0	0	0	0	0	0	0	0	0	0	0	0	0	0	0	0	0	0	0	0	0	0
chr4:84358264-84361015:-	chr4	84358264	84361015	-	13	HELQ	no	0.00206251	0.628195	0.0283303	0.113252	0.13459	0.102279	0.0323112	0.0849221	0	0	0	0	0	0	0	0	0	0	0	0	0	0	0	0	0	0	0.0588235	0	0	0	0	0	0	0	0	0	0	0	0	0	0	0
chr4:84368182-84369935:-	chr4	84368182	84369935	-	942	HELQ	no	0.0123181	0.0190552	0.0388099	0.120945	0.0462963	0.159336	-0.113039	0.082135	0	1	0	0	0	0	0	0	0	0	0	0	0	0	0	0	0	0	0	0	0	0	0	0	0	0	0	0.2	0.5	0	0	0	0	0
chr4:84378112-84379477:+	chr4	84378112	84379477	+	21	MRPS18C	no	2.90983e-11	8.80662e-06	0.00313288	0.0962768	0.180094	0.0531706	0.126924	0.0931439	0	0.030303	0.00458716	0	0.00636943	0	0	0	0	0	0	0	0	0.0139535	0	0	0.00772201	0	0.00689655	0	0	0	0.0197044	0	0.00230415	0	0	0	0.0058651	0	0	0	0	0
chr4:844890-845537:-	chr4	844890	845537	-	17	GAK	no	9.18506e-05	0.00431362	0.0018584	0.0251392	0.00846452	0.0337147	-0.0252502	0.0232808	0	0	0	0	0.00555556	0	0	0	0	0	0	0	0	0	0	0	0	0	0	0	0	0	0	0	0	0	0	0	0	0	0	0	0	0
chr4:89633169-89643287:+	chr4	89633169	89643287	+	14	FAM13A-AS1	no	2.48466e-06	0.802247	0.00515935	0.185864	0.173148	0.192403	-0.0192553	0.180705	0	0	0	0	0	0	0	0	0	0	0	0	0	0	0	0	0	0	0	0	0	0	0	0	0	0	0	0	0	0	0	0	0	0
chr4:946239-946604:+	chr4	946239	946604	+	373	TMEM175	no	0.677236	0.0413729	0.00715748	0.0102719	0.00372024	0.0136413	-0.00992105	0.0031144	0	0	0	0	0	0	0	0	0	0	0	0	0	0	0	0	0	0	0	0	0	0	0	0	0	0	0.4	0	0	0	0	0	0	0
chr4:995352-995438:+	chr4	995352	995438	+	28	IDUA	no	1.51108e-07	0.685586	0.0395257	0.327004	0.35344	0.313408	0.0400311	0.287478	0.0434783	0	0.00892857	0.111111	0.0714286	0	0	0.015873	0	0	0	0	0	0.0681818	0.0266667	0	0	0	0	0	0.025974	0	0	0	0	0	0	0	0	0	0	0	0	0
chr5:10263427-10264749:+	chr5	10263427	10264749	+	18	CCT5	no	1.28835e-11	0.00144212	0.00186635	0.0120172	0.0179151	0.00898407	0.00893098	0.0101509	0.00257069	0	0.00238949	0	0.0037594	0.0023753	0	0	0.0022173	0.00167785	0	0	0.00536193	0	0.0027907	0	0	0.00124378	0.00293255	0.00264784	0.00109409	0.00241546	0	0	0.0024	0.000718907	0.00149477	0.00376648	0.00194553	0.006886	0.00475059	0.00995025	0	0
chr5:1079630-1081691:-	chr5	1079630	1081691	-	18	SLC12A7	no	0.00129769	0.00755487	0	0.0101222	0.0217082	0.00416361	0.0175446	0.0101222	0	0	0	0	0	0	0	0	0	0	0	0	0	0	0	0	0	0	0	0	0	0	0	0	0	0	0	0	0	0	0	0	0	0
chr5:109181708-109183328:+	chr5	109181708	109183328	+	29	MAN2A1	no	4.75861e-08	0.572236	0.000425346	0.16654	0.141919	0.179202	-0.0372831	0.166115	0	0	0	0	0	0	0	0	0	0	0	0	0	0	0	0	0	0	0	0	0	0	0	0	0	0	0	0	0	0	0	0	0	0
chr5:118407352-118417254:+	chr5	118407352	118417254	+	14	DMXL1	no	1.12455e-05	0.249494	0	0.251887	0.166667	0.295714	-0.129048	0.251887	0	0	0	0	0	0	0	0	0	0	0	0	0	0	0	0	0	0	0	0	0	0	0	0	0	0	0	0	0	0	0	0	0	0
chr5:118454700-118456645:+	chr5	118454700	118456645	+	20	DMXL1	no	5.29632e-08	0.0350957	0.00183989	0.0551693	0.0298631	0.0681839	-0.0383208	0.0533294	0	0	0	0	0	0	0	0	0	0	0	0	0	0	0	0	0	0	0	0	0	0	0.03	0.0208333	0	0	0	0	0	0	0	0	0	0
chr5:122713246-122714029:-	chr5	122713246	122714029	-	16	CEP120	no	0.00757599	0.0378495	0.0116637	0.0380145	0.017122	0.0487592	-0.0316373	0.0263508	0	0	0	0	0	0	0	0	0	0	0.0714286	0	0	0	0	0	0.025	0.0952381	0	0	0.0344828	0	0.111111	0	0	0	0	0	0	0	0	0	0	0
chr5:132159234-132159314:-	chr5	132159234	132159314	-	19	SHROOM1	no	0.0390918	0.0029536	0.00595998	0.0282262	0.0608883	0.0114286	0.0494598	0.0222662	0	0	0	0	0	0	0	0	0	0.0123457	0	0	0	0	0	0	0	0	0	0	0	0	0	0	0	0	0	0	0	0	0	0	0	0
chr5:132439719-132439902:+	chr5	132439719	132439902	+	22	HSPA4	no	1.18287e-14	0.0756341	0.00073289	0.0213735	0.0267697	0.0185983	0.0081714	0.0206406	0	0	0	0	0.0027933	0	0	0.00195695	0	0	0	0	0	0	0	0	0.00159236	0	0	0	0.0026455	0	0	0	0	0	0	0	0	0	0.0114943	0	0	0
chr5:134121277-134124184:+	chr5	134121277	134124184	+	18	DDX46	no	5.95409e-06	0.797111	0.000822322	0.0236554	0.0255882	0.0226614	0.00292682	0.0228331	0	0	0	0	0	0	0	0	0	0	0	0	0	0	0	0	0	0	0	0	0	0.00990099	0	0	0	0	0	0	0	0	0	0	0	0.0136986
chr5:137298174-137320945:-	chr5	137298174	137320945	-	15	FAM13B	no	0.0122874	0.0256459	0	0.0239176	0.0026455	0.0348575	-0.032212	0.0239176	0	0	0	0	0	0	0	0	0	0	0	0	0	0	0	0	0	0	0	0	0	0	0	0	0	0	0	0	0	0	0	0	0	0
chr5:137537158-137537801:-	chr5	137537158	137537801	-	20	CDC23	no	0.000478444	0.182115	0.00739419	0.0277206	0.0188761	0.0322692	-0.0133931	0.0203264	0	0	0.0333333	0	0	0	0	0	0	0	0	0	0	0	0	0	0	0	0	0	0	0	0	0.027027	0	0	0	0	0	0	0	0	0	0
chr5:138725126-138725368:-	chr5	138725126	138725368	-	16	MZB1	no	2.61668e-10	1.41996e-27	0.0819865	0.47891	0.00396825	0.723166	-0.719198	0.396924	0	0	0	0	0	0	0	0	0	0	0	0	0	0	0	1	0.2	0	0	0	0	0.132143	0.0319149	0.112994	0.0440529	0.10084	0.0979021	0.0753425	0.0205479	0	0.4	0.0083682	0.17	0
chr5:138738503-138739632:-	chr5	138738503	138739632	-	120	SPATA24	no	1.03783e-06	0.139703	0	0.14401	0.208597	0.110795	0.0978019	0.14401	0	0	0	0	0	0	0	0	0	0	0	0	0	0	0	0	0	0	0	0	0	0	0	0	0	0	0	0	0	0	0	0	0	0
chr5:139485365-139485880:-	chr5	139485365	139485880	-	17	MALINC1	no	7.53649e-09	0.0586898	0.00482784	0.354036	0.492284	0.282937	0.209347	0.349208	0	0	0	0	0	0	0	0	0	0	0	0	0	0	0	0	0	0	0	0	0	0	0	0	0	0	0	0	0	0	0	0	0	0
chr5:139865318-139866542:+	chr5	139865318	139866542	+	48	ANKHD1	no	6.44678e-06	0.842983	0.74121	0.866145	0.86226	0.868143	-0.00588305	0.124935	1	0.666667	0.757576	0	0.74	0.770833	1	0.916667	0.73913	0.714286	0.761905	0.6	0.652174	0.769231	0.84	0.962963	0.819444	0.724138	0.676471	0.901961	0.763158	0.512821	0.408046	0.914894	0.804511	0.794872	0.968254	0.842105	0.828125	1	1	0.390244	0.806452	0.705263
chr5:139927426-139928473:+	chr5	139927426	139928473	+	17	EIF4EBP3	no	0.000610466	0.368688	0	0.00298959	0.00217337	0.00340936	-0.001236	0.00298959	0	0	0	0	0	0	0	0	0	0	0	0	0	0	0	0	0	0	0	0	0	0	0	0	0	0	0	0	0	0	0	0	0	0
chr5:141025797-141026169:-	chr5	141025797	141026169	-	38	FCHSD1	no	0.0320748	0.768598	0	0.0114605	0.00925926	0.0125925	-0.00333328	0.0114605	0	0	0	0	0	0	0	0	0	0	0	0	0	0	0	0	0	0	0	0	0	0	0	0	0	0	0	0	0	0	0	0	0	0
chr5:145522669-145522974:-	chr5	145522669	145522974	-	21	LARS	no	4.90886e-06	0.00298265	0.00148035	0.0165458	0.00695992	0.0214757	-0.0145158	0.0150655	0	0	0	0.030303	0	0	0	0	0	0	0	0	0	0	0	0	0.004329	0	0	0	0	0	0	0	0	0	0	0	0	0.0151515	0	0	0	0
chr5:145883103-145883371:+	chr5	145883103	145883371	+	15	TCERG1	no	1.87795e-10	0.00598516	0.00081578	0.057939	0.0925538	0.0401371	0.0524167	0.0571232	0	0	0	0	0	0	0	0	0	0	0	0	0	0	0	0	0	0	0	0	0	0.0107527	0	0	0	0	0	0	0	0	0.0175439	0	0	0
chr5:149379898-149380036:-	chr5	149379898	149380036	-	18	TIGD6	no	4.06461e-06	0.0883724	0.0357964	0.294549	0.40216	0.239206	0.162954	0.258753	0.6	0	0	0	0	0.333333	0	0	0	0	0	0	0	0	0	0	0	0	0	1	0	0	0	0	0	0	0	0	0	0	0	0	0	0
chr5:149743816-149747389:+	chr5	149743816	149747389	+	17	TCOF1	no	0.0024571	0.0140751	0	0.00951959	0.00179759	0.0134909	-0.0116933	0.00951959	0	0	0	0	0	0	0	0	0	0	0	0	0	0	0	0	0	0	0	0	0	0	0	0	0	0	0	0	0	0	0	0	0	0
chr5:150411956-150413168:-	chr5	150411956	150413168	-	11	TNIP1	no	1.31483e-22	0.0100838	0.016291	0.134522	0.166665	0.117991	0.0486737	0.118231	0.010101	0	0.00442478	0.00980392	0.0169492	0.0118343	0.0149254	0	0.0277778	0.00813008	0	0.037594	0.00657895	0.0104712	0.00657895	0.0120482	0.0204082	0.0294118	0.0420168	0.0243902	0.016	0.0235294	0.0133333	0.0194805	0.0049505	0	0	0	0.0361446	0.139535	0.0277778	0	0	0
chr5:150411956-150414562:-	chr5	150411956	150414562	-	11	TNIP1	no	3.68542e-05	0.0294121	0.00602253	0.0897226	0.0357143	0.117498	-0.081784	0.0837	0	0	0	0	0	0	0	0	0	0	0	0	0	0	0	0	0	0	0	0	0	0	0	0	0	0	0	0	0	0	0	0	0	0
chr5:150422536-150425421:-	chr5	150422536	150425421	-	13	TNIP1	no	7.63672e-05	0.00538317	0	0.00578266	0.00161793	0.00792452	-0.00630659	0.00578266	0	0	0	0	0	0	0	0	0	0	0	0	0	0	0	0	0	0	0	0	0	0	0	0	0	0	0	0	0	0	0	0	0	0
chr5:150578672-150581142:-	chr5	150578672	150581142	-	26	CCDC69	no	0.00344777	0.000588724	0.00126932	0.0108219	0	0.0163875	-0.0163875	0.00955262	0	0	0	0	0	0	0	0	0	0	0	0	0	0	0	0	0	0	0	0	0	0	0	0	0	0	0	0	0	0	0	0	0	0
chr5:154200053-154200819:-	chr5	154200053	154200819	-	20	FAXDC2	no	1.63138e-05	0.12652	0	0.00924298	0.0135152	0.00704584	0.00646936	0.00924298	0	0	0	0	0	0	0	0	0	0	0	0	0	0	0	0	0	0	0	0	0	0	0	0	0	0	0	0	0	0	0	0	0	0
chr5:156760455-156766041:+	chr5	156760455	156766041	+	23	CYFIP2	no	0.00356428	0.00202309	8.19068e-05	0.00223134	0	0.00337889	-0.00337889	0.00214944	0	0	0	0	0	0	0	0	0	0	0	0	0	0	0	0	0	0	0	0	0	0	0	0	0	0	0	0.00475059	0	0	0	0	0	0
chr5:156915522-156916109:-	chr5	156915522	156916109	-	24	ADAM19	no	0.0500604	0.0604814	0.000241741	0.0384676	0.00191571	0.0572658	-0.0553501	0.0382259	0	0	0	0	0	0	0	0	0	0	0	0	0	0	0	0	0	0	0	0	0	0	0	0	0	0	0	0	0	0	0	0	0	0
chr5:157240265-157241192:-	chr5	157240265	157241192	-	29	CLINT1	no	0.00366293	0.642636	0.000824592	0.0210525	0.0268708	0.0180603	0.00881053	0.0202279	0	0	0	0	0.00684931	0	0	0	0	0	0	0	0	0	0	0	0	0	0	0	0	0.00763359	0	0	0	0	0	0	0	0	0	0	0	0
chr5:159849411-159849702:+	chr5	159849411	159849702	+	13	PTTG1	no	1.94987e-08	0.0285877	0.00102198	0.0106763	0.0152828	0.00830717	0.00697568	0.00965429	0	0	0	0	0	0	0	0	0	0	0	0	0	0	0	0	0	0	0.00262467	0	0	0.00324324	0	0	0	0.00254022	0.00166806	0	0.0027137	0.00651042	0.00181159	0	0.0024671	0
chr5:1599528-1599741:-	chr5	1599528	1599741	-	143	LOC728613	no	0.191492	0.192897	0	0.0250242	0	0.0378938	-0.0378938	0.0250242	0	0	0	0	0	0	0	0	0	0	0	0	0	0	0	0	0	0	0	0	0	0	0	0	0	0	0	0	0	0	0	0	0	0
chr5:16453287-16458625:-	chr5	16453287	16458625	-	21	ZNF622	no	6.72318e-05	0.0393369	0.00109513	0.0126845	0.00672716	0.0157483	-0.00902116	0.0115894	0	0	0	0	0	0	0	0	0	0	0	0.0108696	0	0	0	0	0	0	0	0	0	0	0	0	0	0	0	0	0.00595238	0	0	0	0	0
chr5:175815975-175816311:+	chr5	175815975	175816311	+	20	HIGD2A	no	6.12073e-25	0.0225809	0.000207022	0.0256573	0.0304047	0.0232157	0.00718903	0.0254502	0	0	0	0	0.000937207	0	0	0.000472813	0	0	0.00104275	0.000706714	0.000415282	0	0	0	0	0	0	0	0	0	0	0	0	0	0	0	0	0.00708661	0	0	0	0
chr5:176665509-176666741:+	chr5	176665509	176666741	+	15	NSD1	no	0.00602888	0.168906	0.00143678	0.0191505	0.0350612	0.0109678	0.0240934	0.0177137	0	0	0	0	0	0	0	0	0	0	0	0	0	0	0	0	0	0	0	0	0	0	0	0	0.0833333	0	0	0	0	0	0	0	0	0
chr5:176916843-176917870:-	chr5	176916843	176917870	-	9	PDLIM7	no	4.75265e-12	0.453405	0.0072468	0.115181	0.104503	0.120672	-0.0161692	0.107934	0.0188679	0	0	0	0	0	0	0	0.0133333	0	0	0	0	0	0.00680272	0.00961539	0	0	0	0	0	0	0	0	0	0.0714286	0	0	0	0	0	0	0	0
chr5:177031543-177032023:+	chr5	177031543	177032023	+	22	B4GALT7	no	0.000181578	0.256302	0	0.0654365	0.0414711	0.0777615	-0.0362904	0.0654365	0	0	0	0	0	0	0	0	0	0	0	0	0	0	0	0	0	0	0	0	0	0	0	0	0	0	0	0	0	0	0	0	0	0
chr5:177576860-177577888:-	chr5	177576860	177577888	-	20	NHP2	no	1.13861e-20	0.701774	0.00072901	0.0213889	0.0220567	0.0210455	0.00101124	0.0206599	0	0	0	0	0	0	0	0	0	0	0	0	0	0	0	0.00187793	0.001221	0	0	0	0	0.00123406	0.00103842	0.0012685	0	0.00370508	0.00064288	0.00147711	0.000330251	0	0.00457747	0	0.000590667	0
chr5:177578013-177580491:-	chr5	177578013	177580491	-	18	NHP2	no	3.32122e-09	0.00129115	4.25713e-05	0.00318232	0.00536943	0.00205752	0.00331191	0.00313975	0	0	0	0	0	0	0	0	0	0	0	0	0	0	0	0	0	0	0	0.00246914	0	0	0	0	0	0	0	0	0	0	0	0	0	0
chr5:177649600-177649852:-	chr5	177649600	177649852	-	18	PHYKPL	no	0.00187772	0.120168	0.0157978	0.0437163	0.063969	0.0333007	0.0306683	0.0279185	0	0	0	0	0.0178571	0.0208333	0.05	0	0.0277778	0	0	0.117647	0.0357143	0.0172414	0.0135135	0	0.0375	0	0	0	0	0.0416667	0	0	0.0273973	0.0833333	0	0	0	0.176471	0	0	0	0
chr5:179151785-179153660:+	chr5	179151785	179153660	+	20	CANX	no	2.45406e-05	0.203079	0.000100403	0.00502014	0.00743963	0.00377583	0.0036638	0.00491974	0	0	0	0	0.000477783	0	0	0	0	0	0	0	0	0	0	0	0	0.00092081	0	0	0	0	0	0	0	0	0	0	0	0	0	0	0	0
chr5:180664743-180665098:-	chr5	180664743	180665098	-	23	RACK1	no	0.000430964	0.021434	2.14655e-06	0.000129586	0.000261687	6.16478e-05	0.000200039	0.000127439	0	0	0	0	0	0	0	0	6.24e-05	6.21e-05	0	0	0	0	0	0	0	0	0	0	0	0	0	0	0	0	0	0	0	0	0	0	0	0
chr5:180665268-180666066:-	chr5	180665268	180666066	-	28	RACK1	no	0.000952138	8.51971e-05	0.000317907	0.000568359	0.000964558	0.000364599	0.000599958	0.000250452	0.000146463	0.000314169	0.000420964	0.000128932	0.000977305	0.000619152	0.00105996	0.000384689	0.000312813	0.000384344	0.000388551	0.000294074	0.000405721	0	0.00036036	6.97e-05	0.000229043	0	0	0.00097371	0	0.000365943	0.000250664	0.000337351	0.000316122	0.000426855	0.000139386	0.000470943	8.5e-05	0.000353207	0.000244151	0.00106922	0.000248208	0.000156195
chr5:31541119-31541368:+	chr5	31541119	31541368	+	19	C5orf22	no	8.14291e-05	0.0227814	0.00149454	0.0174096	0.0295971	0.0111417	0.0184555	0.015915	0	0	0	0	0	0.00413223	0	0	0	0	0	0	0	0	0	0	0	0	0	0	0	0	0	0	0	0	0	0	0	0	0	0	0	0
chr5:34922393-34922624:+	chr5	34922393	34922624	+	19	BRIX1	no	1.0276e-06	4.94533e-05	0.00185977	0.0201788	0.00606443	0.0274376	-0.0213732	0.018319	0	0	0	0	0	0	0	0	0	0	0	0.0625	0	0	0	0	0	0	0	0	0	0	0	0	0	0	0.00492611	0.00251256	0	0.00263852	0	0	0	0
chr5:38982153-38991050:-	chr5	38982153	38991050	-	14	RICTOR	no	0.0285132	0.801528	0.00191011	0.0109067	0.00925926	0.0117539	-0.00249463	0.00899655	0	0	0	0	0	0	0	0	0	0	0	0	0	0	0	0	0	0	0	0	0	0	0	0	0	0	0.0833333	0	0	0	0	0	0	0
chr5:44813385-44814996:+	chr5	44813385	44814996	+	18	MRPS30	no	3.8707e-08	0.00745184	0.0015385	0.0302582	0.0481436	0.02106	0.0270836	0.0287197	0	0	0	0	0	0	0	0	0	0	0	0	0	0.00526316	0	0	0	0	0.00714286	0.00526316	0	0	0	0	0	0	0	0	0	0	0.00833333	0	0	0
chr5:458141-459458:+	chr5	458141	459458	+	15	EXOC3	no	0.000110231	0.00349624	0.000148633	0.0125464	0.0035344	0.0171812	-0.0136468	0.0123978	0	0	0	0	0	0	0	0	0	0	0	0	0	0	0	0	0	0	0	0	0	0	0	0	0	0	0	0	0	0	0	0	0	0
chr5:54566334-54566405:-	chr5	54566334	54566405	-	18	DHX29	no	1.18694e-07	0.221752	0.0107419	0.161941	0.213018	0.135672	0.0773463	0.151199	0	0	0	0.0714286	0	0	0	0	0	0	0.0322581	0	0	0	0.016129	0	0.0140845	0	0.119048	0	0	0	0	0	0	0	0	0.047619	0	0	0	0	0	0
chr5:54922502-54923718:-	chr5	54922502	54923718	-	14	SLC38A9	no	1.16697e-13	0.0951139	0.00148146	0.111065	0.140034	0.0961662	0.0438677	0.109583	0	0	0	0	0	0	0	0	0	0	0	0	0	0	0	0	0	0	0	0	0	0	0	0	0	0	0	0	0	0	0	0	0	0
chr5:54968542-54993673:-	chr5	54968542	54993673	-	18	SLC38A9	no	2.90487e-05	0.0129569	0	0.0823063	0.16078	0.0419481	0.118832	0.0823063	0	0	0	0	0	0	0	0	0	0	0	0	0	0	0	0	0	0	0	0	0	0	0	0	0	0	0	0	0	0	0	0	0	0
chr5:65310554-65317120:+	chr5	65310554	65317120	+	29	ERBIN	no	0.000406884	0.120754	0.00157711	0.0184647	0.0106133	0.0225026	-0.0118892	0.0168876	0	0	0	0	0	0	0	0	0	0	0	0	0	0	0	0	0	0	0	0	0	0	0	0	0	0	0	0	0	0	0	0	0	0
chr5:6622233-6623326:-	chr5	6622233	6623326	-	19	NSUN2	no	0.000509344	0.0127768	0.00477098	0.0191121	0.00904108	0.0242914	-0.0152503	0.0143411	0	0	0	0	0.0105263	0	0	0	0	0	0	0	0	0	0.0102041	0.0151515	0	0	0	0	0	0	0	0	0	0	0	0	0	0	0	0	0	0
chr5:68602750-68603777:-	chr5	68602750	68603777	-	20	CCDC125	no	3.91434e-05	0.0721128	0.00904121	0.0877642	0.0477553	0.10834	-0.0605848	0.078723	0	0	0	0	0	0	0	0	0	0	0	0	0	0	0	0	0	0	0	0	0	0	0.0243902	0	0	0	0	0	0	0	0.166667	0	0	0
chr5:70793254-70797372:+	chr5	70793254	70797372	+	16	BDP1	no	0.169772	0.459937	0.00272444	0.00836195	0.00505051	0.010065	-0.00501447	0.00563751	0	0	0	0	0	0	0	0	0	0	0	0	0	0	0	0	0	0	0	0	0	0	0	0	0	0	0	0	0.129032	0	0	0	0	0
chr5:70942105-70944896:+	chr5	70942105	70944896	+	27	MCCC2	no	0.00270164	0.000559892	0.000251988	0.00565131	0.01664	0	0.01664	0.00539932	0	0	0	0	0	0	0	0	0	0	0	0	0	0	0.00518135	0	0	0	0	0	0	0	0	0	0	0	0	0	0	0	0	0	0	0
chr5:71524211-71528269:-	chr5	71524211	71528269	-	15	MRPS27	no	4.45572e-12	0.318069	0.00267888	0.0327859	0.0281454	0.0351725	-0.00702713	0.030107	0	0	0	0	0.0111111	0	0.027027	0.0147059	0	0	0	0	0	0	0	0	0	0	0	0.00558659	0	0.00763359	0	0	0.0124224	0	0.021164	0	0	0	0	0	0	0
chr5:72794384-72794940:+	chr5	72794384	72794940	+	18	BTF3	no	9.49794e-08	0.717806	8.31829e-05	0.000625408	0.000584443	0.000646475	-6.20317e-05	0.000542225	0	0	0	0	0.000383436	0	0	0	0	0	0	0	0	0	0	0.000312598	0	0	0	0	0	0	0	0	0.000744048	0	0.000216169	0	0	0	0.00117123	0	0	0
chr5:72849331-72850146:-	chr5	72849331	72850146	-	19	ANKRA2	no	2.96546e-05	0.024011	0.00105401	0.0212076	0.00974367	0.0271034	-0.0173597	0.0201536	0	0	0	0	0	0	0	0	0	0	0	0	0	0	0	0.0416667	0	0	0	0	0	0	0	0	0	0	0	0	0	0	0	0	0	0
chr5:74722321-74754889:-	chr5	74722321	74754889	-	17	COL4A3BP	no	0.000143625	0.0329796	7.73156e-05	0.0143941	0.00510582	0.0191709	-0.0140651	0.0143168	0	0	0	0	0	0	0	0	0	0	0	0	0	0	0	0	0	0	0	0	0	0	0	0	0	0	0	0	0	0	0	0	0	0
chr5:76989193-77004066:-	chr5	76989193	77004066	-	15	TBCA	no	4.74449e-06	0.613521	0.00092969	0.00378329	0.00411487	0.00361277	0.000502101	0.0028536	0.00277778	0	0.00110742	0	0	0	0	0.00137931	0	0.00206612	0	0.00268096	0	0	0.000951475	0	0.000651466	0	0	0.00171969	0.000949668	0	0	0	0	0.00207612	0	0	0	0	0	0	0.000544959	0
chr5:79284490-79284974:-	chr5	79284490	79284974	-	22	MTX3	no	0.000131343	0.574945	0	0.0968662	0.120899	0.0845062	0.0363933	0.0968662	0	0	0	0	0	0	0	0	0	0	0	0	0	0	0	0	0	0	0	0	0	0	0	0	0	0	0	0	0	0	0	0	0	0
chr5:86642542-86645016:+	chr5	86642542	86645016	+	14	RASA1	no	0.0518637	0.338141	0.00498062	0.0432328	0.0238113	0.053221	-0.0294096	0.0382522	0	0	0	0	0	0	0	0	0	0	0	0	0	0	0	0	0	0	0	0	0	0	0	0	0	0	0	0	0	0	0	0	0	0
chr5:86665718-86667916:+	chr5	86665718	86667916	+	18	RASA1	no	0.0009569	0.444363	0.00251939	0.0707509	0.0991682	0.0561363	0.0430319	0.0682315	0	0	0	0	0	0	0	0	0	0	0	0	0	0	0	0	0	0	0.0416667	0	0	0	0	0	0	0	0	0	0	0	0	0	0	0
chr5:87581669-87582687:+	chr5	87581669	87582687	+	565	TMEM161B-AS1	no	0.00014269	0.00176145	0	0.047563	0.114933	0.0129154	0.102018	0.047563	0	0	0	0	0	0	0	0	0	0	0	0	0	0	0	0	0	0	0	0	0	0	0	0	0	0	0	0	0	0	0	0	0	0
chr5:95091466-95099190:+	chr5	95091466	95099190	+	21	RHOBTB3	no	0.00110023	0.000278819	0	0.0111034	0.0326935	0	0.0326935	0.0111034	0	0	0	0	0	0	0	0	0	0	0	0	0	0	0	0	0	0	0	0	0	0	0	0	0	0	0	0	0	0	0	0	0	0
chr6:105244645-105244803:-	chr6	105244645	105244803	-	13	HACE1	no	0.00642667	0.00486143	0.00108523	0.0549628	0	0.0832293	-0.0832293	0.0538775	0	0	0	0	0	0	0	0	0	0	0	0	0	0	0	0	0	0	0	0	0	0	0	0	0	0	0	0	0	0	0	0	0	0
chr6:10723475-10724808:+	chr6	10723475	10724808	+	385	TMEM14C	no	7.61868e-07	0.00784544	0.0129817	0.0329382	0.0479798	0.0252025	0.0227773	0.0199564	0	0.0294118	0.0141044	0.015748	0.0128205	0.0141767	0.03125	0.0156495	0.0122378	0.0125	0.0094851	0.0145228	0.00814664	0.0163934	0.0182803	0.0164684	0.0134615	0.00660066	0.0290102	0.0202605	0.0233918	0.0223684	0.0076118	0.00922509	0.0169355	0.0147905	0.00959133	0.0200573	0.0205709	0.0200415	0.0136396	0.0058651	0.0147006	0.016476
chr6:10725271-10726119:+	chr6	10725271	10726119	+	20	TMEM14C	no	0.0002421	0.000406707	0	0.000742867	0.00195633	0.000118799	0.00183753	0.000742867	0	0	0	0	0	0	0	0	0	0	0	0	0	0	0	0	0	0	0	0	0	0	0	0	0	0	0	0	0	0	0	0	0	0
chr6:108225945-108227651:-	chr6	108225945	108227651	-	19	SEC63	no	1.73381e-06	0.0145182	0.00354406	0.0253031	0.0137625	0.0312382	-0.0174757	0.021759	0	0	0	0	0	0	0	0	0	0	0.011236	0	0	0	0	0	0.00558659	0	0	0	0	0.0116279	0	0	0	0	0	0	0	0	0.0261438	0.097561	0	0
chr6:109691691-109697276:-	chr6	109691691	109697276	-	20	CD164	no	0.000522784	0.025925	0.000204465	0.00582826	0.0122551	0.00252305	0.009732	0.0056238	0	0	0	0	0	0	0	0	0	0	0	0	0	0.00228833	0	0	0	0	0	0.00212766	0	0	0	0	0	0	0	0	0.00206079	0	0	0	0	0
chr6:109767079-109767338:-	chr6	109767079	109767338	-	13	MICAL1	no	1.68407e-28	0.00457435	0.0181386	0.443065	0.355737	0.487976	-0.13224	0.424926	0.015873	0.0103896	0.00273224	0.0175055	0.00641026	0.00724638	0.0344828	0	0.00540541	0	0.00735294	0.00813008	0.00838574	0.00828729	0.0191388	0	0.00851064	0.0319149	0.0222222	0.00526316	0	0.0238095	0.0190024	0	0.0686275	0.0183486	0.00628931	0	0.0396825	0.047619	0	0.00273973	0	0
chr6:109767156-109767338:-	chr6	109767156	109767338	-	90	MICAL1	no	1.39754e-12	0.947702	0.0935614	0.241621	0.240259	0.242322	-0.00206266	0.14806	0.0746269	0.0638821	0.0469974	0.0684647	0.0882353	0.0680272	0.151515	0.0819672	0.0845771	0.0620438	0.10596	0.0861423	0.0868726	0.086514	0.0681818	0.0833333	0.143382	0.157407	0.0887574	0.167401	0.156863	0.0601719	0.0483871	0.0444444	0.0865385	0.170543	0.117318	0.0769231	0.0472441	0	0.163793	0	0	0.212121
chr6:109767166-109767338:-	chr6	109767166	109767338	-	100	MICAL1	no	5.86713e-09	5.47864e-07	0.00242432	0.121512	0.0307896	0.168169	-0.137379	0.119088	0	0	0.00273224	0.00222222	0	0	0	0	0	0	0	0	0	0	0.0144231	0	0.0042735	0	0	0	0	0	0.00241546	0	0	0	0	0	0	0	0.0102041	0	0	0
chr6:109768781-109768883:-	chr6	109768781	109768883	-	137	MICAL1	no	0.0418557	0.147801	0.104012	0.149962	0.109558	0.170741	-0.0611835	0.0459496	0.0394737	0.00257732	0.0275862	0.0405405	0.0326797	0.0434783	0	0	0	0.014218	0.00675676	0	0.0254237	0.048048	0.025974	0.0177936	0.0367347	0.0462963	0.0101695	0.0248307	0.075	0.21118	0.259067	0.130952	0.134615	0.0857143	0.171429	0.0454545	0.0724638	0	0.0289855	0.147059	0.0555556	0
chr6:109931732-109933212:-	chr6	109931732	109933212	-	15	AK9	no	1.12642e-05	3.6003e-06	0	0.133374	0	0.201966	-0.201966	0.133374	0	0	0	0	0	0	0	0	0	0	0	0	0	0	0	0	0	0	0	0	0	0	0	0	0	0	0	0	0	0	0	0	0	0
chr6:109954543-109962720:-	chr6	109954543	109962720	-	16	AK9	no	0.0136468	0.848733	0.00207212	0.0315565	0.0277778	0.0334998	-0.00572205	0.0294844	0	0	0	0	0	0	0	0	0	0	0	0	0	0	0	0	0	0	0	0	0	0	0	0	0.0454545	0	0	0	0	0	0	0	0	0
chr6:110085186-110086201:+	chr6	110085186	110086201	+	14	FIG4	no	3.17736e-10	0.00818509	0.00287356	0.148273	0.0886133	0.178955	-0.0903413	0.145399	0	0	0	0	0	0	0	0	0	0	0	0	0	0	0	0	0	0	0	0	0	0	0	0	0	0	0	0	0	0	0	0.166667	0	0
chr6:119511061-119514941:-	chr6	119511061	119514941	-	12	MAN1A1	no	3.26037e-05	1.36984e-05	0	0.0207047	0	0.0313528	-0.0313528	0.0207047	0	0	0	0	0	0	0	0	0	0	0	0	0	0	0	0	0	0	0	0	0	0	0	0	0	0	0	0	0	0	0	0	0	0
chr6:131912687-131913527:-	chr6	131912687	131913527	-	19	MED23	no	0.00149014	0.115633	0.00313912	0.0222447	0.0116104	0.0277138	-0.0161034	0.0191056	0	0	0	0	0	0	0	0	0	0	0	0	0	0	0	0	0	0	0	0	0	0.08	0	0	0	0	0	0	0	0	0	0	0	0
chr6:133097583-133100406:-	chr6	133097583	133100406	-	14	SLC18B1	no	0.000151821	0.950989	0.000783431	0.00721428	0.00709074	0.00727782	-0.00018708	0.00643085	0	0	0	0	0	0	0	0	0	0	0	0	0	0.00434783	0	0	0	0	0	0	0	0	0	0	0	0	0	0	0	0	0	0	0	0
chr6:133135753-133135850:+	chr6	133135753	133135850	+	20	RPS12	no	1.64927e-07	0.00325097	7.48215e-05	0.000203357	0.000274485	0.000166778	0.000107707	0.000128536	0	0	0	0	0.000143102	4.81e-05	0	4.82e-05	9.94e-05	6.48e-05	0.00010034	9.9e-05	3.31e-05	4.76e-05	0.000122264	0.000101266	0	0	0.000244918	0	0.00012577	0.000204845	0.00010917	0	0	0	0	3.7e-05	0.000310325	0	0	0	0	0
chr6:134301399-134303688:+	chr6	134301399	134303688	+	17	TBPL1	no	1.05073e-08	0.754997	0.0015784	0.0262829	0.0242543	0.0273261	-0.00307177	0.0247045	0	0	0.04	0	0	0	0	0	0	0	0	0	0	0	0	0	0	0	0	0	0	0	0	0	0.00719425	0	0	0	0	0	0	0	0	0
chr6:136594346-136596669:-	chr6	136594346	136596669	-	20	BCLAF1	no	2.02112e-05	1.07872e-06	0.000198653	0.00268423	0	0.00406469	-0.00406469	0.00248558	0	0	0	0	0	0	0	0	0	0	0	0	0	0	0	0	0	0	0	0	0	0	0	0	0	0	0	0	0	0.00480769	0	0	0	0
chr6:138725735-138726261:+	chr6	138725735	138726261	+	20	HEBP2	no	9.74922e-05	0.182821	5.19319e-05	0.0142182	0.0213694	0.0105404	0.010829	0.0141663	0	0	0	0	0	0	0	0	0	0	0	0	0	0	0	0	0	0	0	0	0	0	0	0	0	0	0	0	0	0	0	0	0	0
chr6:143792587-143792673:+	chr6	143792587	143792673	+	20	PEX3	no	0.000429911	0.987722	0.00219958	0.0272939	0.0274691	0.0272038	0.000265344	0.0250943	0	0	0	0	0	0	0	0	0	0	0	0	0	0	0	0	0	0	0	0	0	0	0	0	0	0	0	0	0	0	0.0909091	0	0	0
chr6:144820564-144832056:+	chr6	144820564	144832056	+	23	UTRN	no	4.5721e-08	4.7708e-09	0.00193188	0.0579334	0.00441176	0.0854589	-0.0810471	0.0560016	0	0	0	0	0	0	0	0	0	0	0	0	0	0	0	0	0	0	0	0	0	0	0	0	0	0	0	0	0.02	0.0338983	0	0	0	0
chr6:149893740-149899933:+	chr6	149893740	149899933	+	24	GINM1	no	0.0228129	0.425817	0.00242551	0.01008	0.0133905	0.00837751	0.00501297	0.00765452	0	0	0	0	0	0	0	0	0	0	0	0	0	0	0	0	0	0	0	0	0	0	0	0	0	0.111111	0	0	0	0	0	0	0	0
chr6:155618262-155619610:-	chr6	155618262	155619610	-	23	TFB1M	no	0.00181638	0.689154	0.000676133	0.0104204	0.00887304	0.0112161	-0.0023431	0.00974424	0	0	0	0	0	0	0	0	0	0	0	0	0	0	0	0	0	0	0	0	0	0.0392157	0	0	0	0	0	0	0	0	0	0	0	0
chr6:168418721-168430155:+	chr6	168418721	168430155	+	16	KIF25	no	0.000357918	3.45974e-05	0	0.150539	0.443254	0	0.443254	0.150539	0	0	0	0	0	0	0	0	0	0	0	0	0	0	0	0	0	0	0	0	0	0	0	0	0	0	0	0	0	0	0	0	0	0
chr6:170844510-170846321:-	chr6	170844510	170846321	-	16	PSMB1	no	3.56456e-10	4.83558e-06	0.00103416	0.010938	0.0205964	0.00597078	0.0146256	0.0099038	0.00240964	0	0.000869565	0.00134771	0	0	0	0.00337838	0.00213675	0	0.00232558	0	0.00171527	0.00110865	0	0	0.00426743	0	0	0	0.003367	0	0.0107126	0	0.00246063	0.000381388	0.000395101	0	0	0	0.00273691	0	0.000611808	0.000772201
chr6:24408673-24409663:+	chr6	24408673	24409663	+	25	MRS2	no	0.015468	0.389019	0	0.0243724	0.0154407	0.0289659	-0.0135252	0.0243724	0	0	0	0	0	0	0	0	0	0	0	0	0	0	0	0	0	0	0	0	0	0	0	0	0	0	0	0	0	0	0	0	0	0
chr6:25420393-25426695:+	chr6	25420393	25426695	+	33	CARMIL1	no	0.00439431	0.085348	0.000319285	0.0315782	0.0660447	0.0138526	0.0521922	0.0312589	0	0	0	0	0	0	0	0	0	0	0	0	0	0	0	0	0	0	0	0	0	0	0	0	0	0	0	0	0	0	0	0	0	0
chr6:30459190-30459285:+	chr6	30459190	30459285	+	28	HLA-E	no	0.00220669	0.243697	3.17404e-05	0.000361305	0.000218781	0.000434603	-0.000215821	0.000329564	0	0	0	0	0	0	0	0	0	0	0	0	0	0	0.000312012	0	0	0	0	0	0	0	0.000514139	0	0	0	0	0	0	0	0	0	0	0
chr6:30545233-30545577:+	chr6	30545233	30545577	+	17	ABCF1	no	1.52144e-09	0.260708	0.000678466	0.00869675	0.00709801	0.00951895	-0.00242094	0.00801828	0	0	0	0	0	0	0	0	0	0	0	0	0	0	0	0	0	0	0	0	0	0	0	0	0	0	0	0	0	0	0.00638978	0	0	0
chr6:30656738-30657052:-	chr6	30656738	30657052	-	18	NRM	no	5.23735e-05	0.00145159	0	0.0281831	0.0649258	0.00928688	0.0556389	0.0281831	0	0	0	0	0	0	0	0	0	0	0	0	0	0	0	0	0	0	0	0	0	0	0	0	0	0	0	0	0	0	0	0	0	0
chr6:30670714-30670880:-	chr6	30670714	30670880	-	59	MDC1	no	1.38834e-06	0.00839162	0.00240788	0.0233039	0.0124969	0.0288618	-0.016365	0.020896	0	0	0	0	0	0	0	0	0	0	0	0	0	0	0	0	0	0	0.010929	0.00862069	0.00769231	0	0	0	0	0	0	0	0.00581395	0	0	0	0	0
chr6:30884737-30884871:+	chr6	30884737	30884871	+	10	VARS2	no	7.76319e-09	0.11725	0.00472933	0.139424	0.101782	0.158782	-0.0570004	0.134694	0	0	0	0	0	0	0	0	0	0	0	0.0285714	0	0	0	0	0	0	0	0	0	0	0	0	0	0	0	0	0	0.153846	0	0	0	0
chr6:31237891-31237986:-	chr6	31237891	31237986	-	28	HLA-C	no	0.112619	0.39872	5.11726e-06	0.00102263	0.00207815	0.000479794	0.00159835	0.00101751	0	0	0	0	0	0	0	0	0	0	0	0	0	0	0	0	0	0	0	0.000144571	0	0	0	0	0	0	0	0	0	0	0	0	0	0
chr6:3127643-3129220:+	chr6	3127643	3129220	+	58	BPHL	no	0.0486987	0.0658843	0.00448138	0.0298568	0.00653561	0.0418505	-0.0353149	0.0253754	0	0	0	0.0322581	0	0	0	0	0	0	0	0	0	0	0	0	0	0	0	0	0	0	0	0	0	0	0	0	0	0	0	0	0	0
chr6:31322472-31322883:-	chr6	31322472	31322883	-	29	HLA-B	no	5.71956e-07	0.00489502	0.000356576	0.00131033	0.000707937	0.00162013	-0.000912196	0.000953755	0	0	0.000176094	0.000170184	5.02e-05	0	0.000156912	0	0	0	0.000437445	0	0.000469263	0	0	0	0	8.8e-05	0	0	0	0.000390625	0	0	0	0.000336022	0.000716435	0	0.000205677	0.000332557	0.00119027	0	0.000338409	0.000641026
chr6:31603243-31603343:+	chr6	31603243	31603343	+	15	PRRC2A	no	0.00256054	0.117939	9.95912e-05	0.00244348	0.00377151	0.00176049	0.00201102	0.00234388	0	0	0	0	0	0.00185529	0	0	0	0	0	0	0	0	0.00108814	0	0	0	0	0	0	0	0	0	0	0	0	0	0	0	0	0	0	0
chr6:31608287-31608421:-	chr6	31608287	31608421	-	203	BAG6	no	2.39665e-05	0.148036	4.88424e-05	0.00339868	0.00228856	0.00396959	-0.00168103	0.00334983	0	0	0	0	0	0	0	0	0	0	0	0	0	0	0	0	0	0	0	0	0	0	0	0	0	0	0	0	0	0	0	0	0	0
chr6:31851759-31852168:-	chr6	31851759	31852168	-	31	EHMT2	no	3.42861e-05	0.201414	0	0.00420309	0.00287407	0.00488659	-0.00201252	0.00420309	0	0	0	0	0	0	0	0	0	0	0	0	0	0	0	0	0	0	0	0	0	0	0	0	0	0	0	0	0	0	0	0	0	0
chr6:31939377-31939705:-	chr6	31939377	31939705	-	18	DXO	no	2.31852e-05	1.07325e-05	0.0182556	0.181472	0.391049	0.0736892	0.31736	0.163216	0	0	0	0	0	0	0	0	0	0	0	0	0	0	0	0	0	0	0	0	0	0	0	0	0	0	0	0	0	0	0	0	0	1
chr6:32085833-32086551:-	chr6	32085833	32086551	-	17	ATF6B	no	5.43302e-05	0.000391467	0.000219664	0.00630652	0.00118216	0.0089419	-0.00775974	0.00608685	0	0	0	0	0	0	0	0	0	0	0	0	0	0	0	0	0	0	0	0	0	0	0	0	0	0	0	0	0	0	0	0	0	0
chr6:32095540-32095893:-	chr6	32095540	32095893	-	12	ATF6B	no	2.47865e-15	0.243392	0.00074867	0.0380332	0.0434404	0.0352524	0.00818803	0.0372845	0	0	0	0	0	0	0	0	0	0	0	0	0	0	0	0.0026178	0	0	0	0	0	0	0	0	0	0	0	0.00854701	0	0	0.0322581	0	0	0
chr6:33261105-33261189:-	chr6	33261105	33261189	-	21	RGL2	no	5.06101e-05	0.700494	0.0105685	0.0262167	0.0244761	0.0271119	-0.00263586	0.0156482	0	0	0.0114943	0.0263158	0	0.015873	0	0	0	0	0.0107527	0	0	0	0	0	0.00540541	0.0210526	0	0	0.0363636	0	0.021978	0	0	0	0.0134228	0.0172414	0.0296296	0	0	0.0662252	0	0
chr6:33261713-33261810:-	chr6	33261713	33261810	-	19	RGL2	no	2.19443e-06	3.60112e-09	0.0733758	0.173252	0.065956	0.228433	-0.162477	0.0998763	0.0566038	0	0.0714286	0	0.109589	0.0120482	0	0	0.00934579	0.0465116	0.0140845	0.031746	0.0114943	0.0535714	0.0504202	0.0267857	0.0454545	0	0.0300752	0.027972	0.0538462	0.0833333	0.0416667	0.0727273	0.333333	0.0925926	0.0377358	0	0.205128	0	0.181818	0.0153846	0	0
chr6:34256733-34261227:-	chr6	34256733	34261227	-	24	NUDT3	no	2.72981e-12	0.801988	8.9348e-05	0.0219027	0.0226938	0.0214958	0.001198	0.0218133	0	0	0	0	0	0	0	0	0	0	0	0	0	0	0	0	0	0	0	0	0	0	0	0	0	0	0	0	0	0	0	0	0	0
chr6:34389604-34392445:-	chr6	34389604	34392445	-	19	RPS10	no	3.24236e-08	5.18209e-05	3.23717e-05	0.000259769	0.000472806	0.000150207	0.000322599	0.000227398	0	0	0	0	0	0	0	0	0	0.000118835	6.38e-05	0	0	0	0	0	0	0	0	0.000433839	0	0	0	0.000334986	0	0	0	0.000167645	0	0	0	0	0	0
chr6:34392633-34392848:-	chr6	34392633	34392848	-	15	RPS10	no	3.60816e-11	4.24004e-06	0.000586686	0.00354174	0.00630009	0.00212317	0.00417692	0.00295506	0.000791296	0.000448766	0.000237004	0.000612495	0.000315657	0.000481371	0.000380662	0.000589067	0.000233795	0.000379147	0.000681779	0.000270258	0.000286189	0.000134571	0.00061598	0.000367257	0.000623775	0.000435825	0.00118291	0.000329381	0.000284199	0.000999223	0.00115631	0.000531244	0.000472888	0.000726696	0.000428596	0.000744261	0.000552094	0.000769922	0.00147779	0.000403694	0.000109643	0.0013081
chr6:348842-350377:+	chr6	348842	350377	+	444	DUSP22	no	0.000229146	0.0206199	0.00249672	0.0218535	0.00937894	0.0282689	-0.01889	0.0193568	0	0	0	0	0	0	0	0	0	0	0	0	0	0	0	0	0	0	0	0	0	0	0	0.0729927	0	0	0	0	0	0	0.0384615	0	0	0
chr6:348842-350802:+	chr6	348842	350802	+	19	DUSP22	no	6.42377e-13	0.0916792	0.00214353	0.0597192	0.0736095	0.0525756	0.0210339	0.0575757	0	0	0.0144928	0	0.0175439	0.010101	0	0	0	0.0571429	0	0	0	0	0	0	0	0	0	0	0	0	0	0	0	0	0	0	0	0	0	0	0	0
chr6:35280550-35285638:+	chr6	35280550	35285638	+	29	DEF6	no	0.000284521	0.000496589	0.000529426	0.00993484	0.00111111	0.0144728	-0.0133616	0.00940541	0	0	0	0	0	0	0	0	0	0	0	0	0	0	0	0	0	0	0	0	0	0	0	0	0	0	0	0	0	0	0	0	0	0
chr6:36870211-36882026:+	chr6	36870211	36882026	+	33	C6orf89	no	1.43179e-09	0.260342	0.000191571	0.0199667	0.0240659	0.0178585	0.00620735	0.0197751	0	0	0	0	0	0	0	0	0	0	0	0	0	0	0	0	0	0	0	0	0	0	0	0	0	0.0111111	0	0	0	0	0	0	0	0
chr6:37622727-37623475:-	chr6	37622727	37623475	-	18	MDGA1	no	0.00147785	0.19591	0.00250229	0.0916103	0.0504754	0.112765	-0.0622899	0.089108	0	0	0	0.0588235	0	0	0	0	0	0	0	0	0	0	0	0	0	0	0	0	0	0	0	0	0	0	0	0	0	0	0	0	0	0
chr6:41040824-41046743:+	chr6	41040824	41046743	+	24	NFYA	no	3.54205e-16	0.250627	0.00138152	0.25265	0.292315	0.23225	0.0600644	0.251268	0	0	0	0	0	0	0	0	0	0	0	0	0	0	0	0	0	0	0	0	0	0	0	0	0	0	0	0	0	0.0416667	0.0384615	0	0	0
chr6:42176133-42176595:-	chr6	42176133	42176595	-	22	MRPS10	no	4.34279e-05	0.0202384	0.000463343	0.0089493	0.0168841	0.00486856	0.0120155	0.00848596	0	0	0	0	0	0	0	0	0	0	0	0	0	0	0	0	0	0	0.00348432	0	0	0	0	0	0	0	0	0	0	0	0	0	0	0
chr6:42897460-42903274:+	chr6	42897460	42903274	+	37	CNPY3	no	0.0120701	0.293997	0	0.0505039	0.0904295	0.0299706	0.0604589	0.0505039	0	0	0	0	0	0	0	0	0	0	0	0	0	0	0	0	0	0	0	0	0	0	0	0	0	0	0	0	0	0	0	0	0	0
chr6:42902337-42903274:+	chr6	42902337	42903274	+	37	CNPY3	no	0.0117676	0.235572	0	0.00601948	0.00318853	0.0074754	-0.00428687	0.00601948	0	0	0	0	0	0	0	0	0	0	0	0	0	0	0	0	0	0	0	0	0	0	0	0	0	0	0	0	0	0	0	0	0	0
chr6:43006223-43006303:-	chr6	43006223	43006303	-	12	CUL7	no	0.00100948	0.000884276	0.093559	0.147531	0.19751	0.121828	0.0756816	0.0539725	0.104478	0.132353	0.172932	0.163265	0.157895	0.119658	0.135135	0.10596	0.0989011	0.0957447	0.101266	0.117117	0.123967	0.174603	0.137405	0.0987654	0.0337079	0.0377358	0.0610687	0.12069	0.0362903	0.122449	0.0423729	0	0.0113636	0.0178571	0.178082	0.0425532	0.0416667	0.0909091	0.375	0.144231	0.0641026	0.15
chr6:43020567-43021359:-	chr6	43020567	43021359	-	32	CUL7	no	0.00155896	0.595661	0	0.0422244	0.0349802	0.0459499	-0.0109697	0.0422244	0	0	0	0	0	0	0	0	0	0	0	0	0	0	0	0	0	0	0	0	0	0	0	0	0	0	0	0	0	0	0	0	0	0
chr6:43041704-43042344:+	chr6	43041704	43042344	+	15	KLC4	no	0.00160944	0.742688	0.000560695	0.0105599	0.00944652	0.0111324	-0.00168592	0.00999917	0	0	0	0	0	0	0	0	0	0	0	0	0	0	0	0	0	0	0	0	0	0	0.0325203	0	0	0	0	0	0	0	0	0	0	0
chr6:43110038-43111133:+	chr6	43110038	43111133	+	21	PTK7	no	1.51675e-05	1.47691e-07	0.000124039	0.0188015	0.0455308	0.00505495	0.0404759	0.0186774	0	0	0	0	0	0	0	0	0	0	0	0	0	0	0	0	0	0	0	0.00719425	0	0	0	0	0	0	0	0	0	0	0	0	0	0
chr6:43471445-43472325:+	chr6	43471445	43472325	+	173	TJAP1	no	0.000130811	0.0946046	0.0132017	0.0401153	0.0515698	0.0342245	0.0173453	0.0269137	0	0	0	0	0	0.0625	0	0	0	0	0.0277778	0	0.0428571	0	0.0106383	0	0	0	0	0	0	0	0.0714286	0	0	0	0	0.25	0.0625	0	0	0	0	0
chr6:44220005-44220761:+	chr6	44220005	44220761	+	20	HSP90AB1	no	4.23473e-06	0.000142259	1.35041e-05	0.000727243	0.000173772	0.00101189	-0.000838114	0.000713739	0	0	0	0	0	0	0	0	0	0	0	0	0	0	0	0	0	0	0.000297486	0	0	0.000485751	0	0	0	0	0	0	0	0	0	0	0	0
chr6:49416665-49419178:-	chr6	49416665	49419178	-	24	MUT	no	1.2119e-08	0.00229984	0.00415434	0.145224	0.0679347	0.184973	-0.117038	0.14107	0	0	0	0	0	0	0	0	0	0	0	0	0	0	0	0	0	0	0	0	0	0.0222222	0	0	0	0	0	0.012987	0	0	0	0	0	0
chr6:52546713-52548863:+	chr6	52546713	52548863	+	12	TMEM14A	no	0.00122381	4.37744e-07	0.0109083	0.0329743	0.00586407	0.0469168	-0.0410527	0.0220661	0	0	0	0	0	0	0	0	0	0	0	0	0	0	0.00395257	0	0	0.00578035	0.0125	0.00645161	0	0.0102041	0	0	0.00909091	0.00826446	0	0	0.00769231	0	0.00401606	0.0761905	0.0133333	0
chr6:53381039-53385575:-	chr6	53381039	53385575	-	18	GCLC	no	4.99698e-09	0.00400111	0.000338066	0.16149	0.271735	0.104792	0.166943	0.161152	0	0	0	0	0	0	0	0	0	0	0	0	0	0	0	0	0.0196078	0	0	0	0	0	0	0	0	0	0	0	0	0	0	0	0	0
chr6:70642756-70646658:+	chr6	70642756	70646658	+	18	COL19A1	no	0.00896369	0.00823645	0	0.00606602	0	0.00918569	-0.00918569	0.00606602	0	0	0	0	0	0	0	0	0	0	0	0	0	0	0	0	0	0	0	0	0	0	0	0	0	0	0	0	0	0	0	0	0	0
chr6:7393537-7395239:+	chr6	7393537	7395239	+	14	RIOK1	no	2.10954e-05	0.0251871	0.0435267	0.219951	0.360251	0.147796	0.212455	0.176424	0	0	0	0	0	0	0	0	0	0	0	0	0	0	0	0	0	0	0	0	0	0.04	0	0	0.0588235	0.135135	0	0	0	0	0	0.230769	0	0.0434783
chr6:7404789-7405128:+	chr6	7404789	7405128	+	22	RIOK1	no	1.80083e-10	0.0462796	0.000909357	0.052061	0.0347331	0.0609724	-0.0262393	0.0511516	0	0	0	0	0	0	0	0	0	0	0	0	0	0	0	0	0	0	0	0	0	0	0	0	0	0	0	0	0	0	0	0	0	0
chr6:74228354-74228420:-	chr6	74228354	74228420	-	20	EEF1A1	no	0.000243079	0.000170436	1.07881e-05	3.65558e-05	7.56738e-05	1.6438e-05	5.92358e-05	2.57677e-05	0	0	7.72e-05	0	0	4.25e-05	0	0	0	0	0	2.45e-05	0	0	0	9.16e-05	3.9e-05	0	0	0	0	5.83e-05	7.13e-06	0	7.58e-06	0	1.38e-05	0	0	9.56e-05	0	0	2.12e-05	0
chr6:74229799-74230722:-	chr6	74229799	74230722	-	19	EEF1A1	no	1.40365e-07	0.000519328	6.65517e-07	0.00039999	0.000804992	0.000191704	0.000613289	0.000399325	0	0	0	0	0	0	0	0	0	0	0	0	0	0	0	0	0	0	0	0	0	0	0	0	0	0	0	0	0	0	0	0	0	0
chr6:79711868-79713446:-	chr6	79711868	79713446	-	26	PHIP	no	8.75483e-05	1.1692e-06	0.00193443	0.0140175	0	0.0212265	-0.0212265	0.0120831	0	0	0	0	0	0	0	0	0	0	0	0	0	0	0	0	0	0	0	0	0	0.00917431	0	0	0	0.00413223	0.0236686	0	0.00510204	0	0	0	0	0
chr6:8027653-8041371:-	chr6	8027653	8041371	-	20	BLOC1S5	no	0.000203162	0.0290184	0	0.115929	0.0416667	0.154121	-0.112454	0.115929	0	0	0	0	0	0	0	0	0	0	0	0	0	0	0	0	0	0	0	0	0	0	0	0	0	0	0	0	0	0	0	0	0	0
chr6:91269954-91271340:-	chr6	91269954	91271340	-	20	MAP3K7	yes	9.2185e-24	0.252829	0.101162	0.675112	0.608412	0.709415	-0.101004	0.57395	0	0	0.0833333	0	0.107143	0.0294118	0	0	0	0	0.111111	0	0.444444	0.0555556	0	0	0.0263158	0.121212	0.138889	0	0.111111	0.0666667	0.157895	0	0	0.0232558	0.0566038	0	0.0714286	0.285714	0.636364	0.333333	0.25	0
chr6:99998459-99998868:-	chr6	99998459	99998868	-	273	CCNC	no	0.00105252	0.102171	0.112069	0.361635	0.222222	0.433333	-0.211111	0.249566	0	0	0	0	0	0	0	0	1	0	0	0	1	0	0	0	0	0	0	0	0	0	0	0	0	0	0	0	1	0	0	0	0	0
chr7:102074109-102076648:+	chr7	102074109	102076648	+	23	ORAI2	yes	3.4542e-18	0.579074	0.00949614	0.589287	0.621711	0.572612	0.049099	0.579791	0	0	0	0	0	0	0	0	0	0.0769231	0	0	0	0	0	0	0	0.05	0	0	0.00884956	0	0	0	0	0	0	0	0	0	0	0	0	0
chr7:103807348-103808920:-	chr7	103807348	103808920	-	15	ORC5	no	8.30143e-06	0.115511	0.00059453	0.0211996	0.0136831	0.0250652	-0.0113821	0.0206051	0	0	0	0	0	0	0	0	0	0	0	0	0	0	0	0	0	0	0	0	0	0	0	0	0	0	0	0	0	0	0	0	0	0
chr7:104746451-104746934:+	chr7	104746451	104746934	+	34	KMT2E	no	9.5876e-05	0.71538	0.000150825	0.0274889	0.0307786	0.025797	0.00498156	0.0273381	0	0	0	0	0	0	0	0	0	0	0	0	0	0	0	0	0	0	0	0	0	0	0	0	0	0	0	0	0	0	0	0	0	0
chr7:104746451-104746949:+	chr7	104746451	104746949	+	19	KMT2E	no	0.000118619	0.444073	0.000440411	0.0140549	0.0180301	0.0120105	0.00601964	0.0136145	0	0	0	0	0	0	0	0	0	0	0	0	0	0	0	0	0	0	0	0	0	0	0	0	0	0	0	0	0	0	0	0	0	0
chr7:127973442-127975596:-	chr7	127973442	127975596	-	25	RBM28	no	1.58781e-05	0.00579824	0.000931966	0.018738	0.00679361	0.0248809	-0.0180873	0.0178061	0	0	0	0	0	0	0	0	0	0	0	0	0	0	0	0	0	0	0	0	0	0	0	0	0.0540541	0	0	0	0	0	0	0	0	0
chr7:128645231-128655032:-	chr7	128645231	128655032	-	17	TNPO3	no	7.03368e-13	0.0124216	0.00173125	0.136049	0.0845416	0.162538	-0.0779965	0.134317	0	0	0	0	0	0	0	0	0	0	0	0	0	0	0	0	0	0	0	0	0	0	0	0	0	0	0	0	0	0.0215054	0	0	0	0
chr7:135614801-135635346:-	chr7	135614801	135635346	-	40	MTPN	no	6.41034e-08	0.0779424	2.81262e-05	0.00408796	0.00256921	0.00486903	-0.00229982	0.00405983	0	0	0	0	0	0	0	0	0	0	0	0	0	0	0	0	0	0	0	0	0	0	0	0	0	0	0	0	0	0	0	0	0	0
chr7:138957187-138958026:+	chr7	138957187	138958026	+	16	UBN2	no	0.000113363	0.111299	0	0.0715594	0.119444	0.0469328	0.0725117	0.0715594	0	0	0	0	0	0	0	0	0	0	0	0	0	0	0	0	0	0	0	0	0	0	0	0	0	0	0	0	0	0	0	0	0	0
chr7:142961770-142962027:+	chr7	142961770	142962027	+	57	GSTK1	no	3.06153e-16	0.181122	0.00056965	0.0127804	0.0110597	0.0136653	-0.00260566	0.0122107	0.00224467	0	0	0.00160772	0.000937207	0.00144509	0.00193798	0	0	0	0	0	0	0	0	0.000858369	0	0.00168919	0	0.000736377	0	0.00169014	0	0	0.000627746	0	0	0	0	0	0.00665681	0	0	0
chr7:148451243-148454059:+	chr7	148451243	148454059	+	15	CUL1	no	1.44288e-10	0.398083	0.00279929	0.0614969	0.0522821	0.0662359	-0.0139538	0.0586976	0	0	0	0	0	0	0	0	0	0	0	0	0	0	0	0	0	0	0	0	0	0	0	0	0	0	0.0202703	0	0	0	0	0	0	0
chr7:150747344-150747543:+	chr7	150747344	150747543	+	24	ASIC3	no	0.00252009	0.00909075	0	0.08901	0.228235	0.0174088	0.210826	0.08901	0	0	0	0	0	0	0	0	0	0	0	0	0	0	0	0	0	0	0	0	0	0	0	0	0	0	0	0	0	0	0	0	0	0
chr7:150815720-150817057:+	chr7	150815720	150817057	+	16	AGAP3	no	0.00107278	0.00153932	0	0.0120498	0.000649977	0.0179125	-0.0172626	0.0120498	0	0	0	0	0	0	0	0	0	0	0	0	0	0	0	0	0	0	0	0	0	0	0	0	0	0	0	0	0	0	0	0	0	0
chr7:150912186-150912689:-	chr7	150912186	150912689	-	17	ABCF2	no	5.72151e-05	0.00160434	0.00820967	0.0409193	0.0164893	0.0534833	-0.036994	0.0327097	0	0	0	0	0.00480769	0	0	0	0	0	0	0	0	0	0	0	0.00316456	0	0	0.00225734	0.00205339	0.0229008	0.0484848	0.0193237	0	0	0	0.0180723	0.0197368	0.0310559	0.012766	0	0	0
chr7:23313234-23313672:+	chr7	23313234	23313672	+	11	GPNMB	no	0.00075981	0.0333909	0.0205918	0.0560731	0.073201	0.0472644	0.0259366	0.0354813	0.00901984	0.0184651	0.0161097	0.0162852	0.0243519	0.0133714	0.0168429	0.0202755	0.0194286	0.021236	0.0202247	0.0187909	0.0171429	0.0197399	0.0227642	0.0186751	0.0254661	0.0223714	0.02238	0.0248792	0.0340136	0.0769231	0	0	0	0	0	0	0	0.082397	0	0	0.027668	0
chr7:2419147-2419815:+	chr7	2419147	2419815	+	23	EIF3B	no	4.03798e-10	1.47855e-11	0.00780159	0.0421156	0.0112653	0.0579814	-0.046716	0.034314	0.00742115	0.010453	0.00689655	0.00883392	0.00689655	0.00713013	0.00475059	0.00376412	0.00173611	0.0030581	0.00641026	0.0105708	0.00897666	0.00162602	0.0169683	0.00472255	0.00478469	0.00581395	0.00715991	0	0.0151844	0.0200803	0	0.0148515	0.0147493	0.00444444	0.0115274	0.0144509	0	0.0167598	0.034	0	0.00554017	0.0315789
chr7:24789432-24797014:-	chr7	24789432	24797014	-	19	GSDME	no	0.0208346	0.865614	0	0.0127293	0.0137154	0.0122222	0.00149319	0.0127293	0	0	0	0	0	0	0	0	0	0	0	0	0	0	0	0	0	0	0	0	0	0	0	0	0	0	0	0	0	0	0	0	0	0
chr7:2584397-2584542:-	chr7	2584397	2584542	-	800	BRAT1	no	0.00961936	0.00870637	0.000114181	0.0445887	0	0.0675201	-0.0675201	0.0444746	0	0	0	0	0	0	0	0	0	0	0	0	0	0	0	0	0	0	0	0	0	0	0	0	0	0	0	0	0	0	0	0	0	0
chr7:26233331-26235466:-	chr7	26233331	26235466	-	16	HNRNPA2B1	no	1.09721e-09	0.0576013	0.000132447	0.00584327	0.00825172	0.00460463	0.00364709	0.00571082	0	0	0	0	0	0	0	0	0	0	0	0	0	0	0.000400481	0	0	0	0	0.000623247	0	0	0	0	0	0	0	0	0	0.00101661	0	0	0	0
chr7:30475713-30477188:-	chr7	30475713	30477188	-	15	NOD1	no	5.65262e-06	0.168982	0.00367475	0.0766372	0.106792	0.0611292	0.0456623	0.0729624	0	0	0	0	0	0	0	0	0	0	0	0	0	0	0	0	0	0	0	0	0	0	0	0	0.0833333	0	0	0.0571429	0	0	0	0	0	0
chr7:30811173-30818033:+	chr7	30811173	30818033	+	14	MINDY4	no	2.32036e-09	0.0473	0.0437985	0.342461	0.464925	0.279479	0.185446	0.298662	0	0	0	0	0	0	0	0	0	0	0.125	0	0	0	0.5	0	0	0	0	0	0	0	0	0	0.0597015	0.04	0	0.12	0	0	0.170732	0	0.0116279	0
chr7:33055500-33057050:-	chr7	33055500	33057050	-	17	NT5C3A	no	8.81268e-09	0.725971	1.15947e-05	0.0140558	0.01526	0.0134364	0.00182363	0.0140442	0	0	0	0	0	0	0	0	0	0	0	0	0	0	0	0	0	0	0	0	0	0	0	0	0	0	0	0	0	0	0	0	0	0
chr7:35912377-35913223:+	chr7	35912377	35913223	+	27	44081	no	2.12953e-06	0.00307146	0.000146936	0.00974006	0.019651	0.00464302	0.015008	0.00959313	0	0	0	0	0	0	0	0	0	0	0	0	0	0	0	0	0	0	0	0	0	0	0	0	0	0	0	0.00178731	0	0	0.00302115	0	0.00311284	0
chr7:40037264-40038944:+	chr7	40037264	40038944	+	15	CDK13	no	0.000549701	1.03069e-05	0.00743133	0.0300048	0.00292398	0.043932	-0.0410081	0.0225734	0	0	0	0	0	0	0	0	0	0	0	0	0.0714286	0	0.0384615	0	0	0	0	0	0	0	0	0	0.0714286	0.0454545	0	0	0	0.0285714	0	0	0	0
chr7:43685017-43687133:-	chr7	43685017	43687133	-	18	COA1	no	0.000335906	0.000124793	0.0010762	0.00979868	0.0252757	0.00183905	0.0234367	0.00872248	0	0	0.005	0	0	0.0190476	0	0.012987	0	0	0	0	0	0	0.00442478	0	0.00581395	0	0	0	0.00377358	0	0	0	0	0	0	0.00275482	0	0	0	0	0	0
chr7:44012316-44012808:-	chr7	44012316	44012808	-	25	POLR2J4	no	0.00362786	0.0165369	0.00284728	0.0595459	0.14506	0.015567	0.129493	0.0566986	0	0	0.0909091	0	0	0	0	0	0	0	0	0	0	0	0	0	0	0	0	0	0	0	0	0	0	0	0	0	0	0	0	0	0	0
chr7:44795899-44796008:+	chr7	44795899	44796008	+	15	ZMIZ2	no	2.76865e-05	0.21753	0.00150384	0.0450593	0.0325687	0.0514831	-0.0189143	0.0435555	0	0	0	0	0.0162602	0	0	0	0.0338983	0	0	0	0	0	0	0	0	0	0	0	0	0	0	0	0	0	0	0	0	0	0	0	0	0
chr7:45002993-45003647:-	chr7	45002993	45003647	-	269	MYO1G	no	0.0145261	0.0137093	0	0.0288624	0	0.043706	-0.043706	0.0288624	0	0	0	0	0	0	0	0	0	0	0	0	0	0	0	0	0	0	0	0	0	0	0	0	0	0	0	0	0	0	0	0	0	0
chr7:45004146-45004543:-	chr7	45004146	45004543	-	27	MYO1G	no	0.0553133	0.0560545	0.000325832	0.0193699	0.000424088	0.0291135	-0.0286894	0.0190441	0	0	0	0	0	0	0	0	0	0	0	0	0	0	0	0	0	0.0128205	0	0	0	0	0	0	0	0	0	0	0	0	0	0	0	0
chr7:4826060-4827195:+	chr7	4826060	4827195	+	31	AP5Z1	no	8.43365e-10	0.013343	0.00371756	0.321024	0.460097	0.249501	0.210596	0.317306	0	0	0	0	0	0	0	0	0	0	0	0	0	0	0	0	0	0	0	0	0	0	0	0	0	0	0	0	0	0	0	0	0	0
chr7:4827408-4827743:+	chr7	4827408	4827743	+	41	AP5Z1	no	0.0133903	0.00659365	0.00584933	0.0207201	0.00845477	0.027028	-0.0185732	0.0148708	0	0	0	0	0	0	0	0	0	0	0	0	0	0	0	0	0	0	0	0	0	0	0	0	0	0	0	0	0	0	0	0	0	0
chr7:56129543-56130358:+	chr7	56129543	56130358	+	17	CCT6A	no	6.89372e-08	0.750527	0.000133071	0.00551184	0.00519484	0.00567487	-0.000480036	0.00537877	0	0	0	0	0	0	0	0	0	0	0	0	0	0	0.000623053	0	0	0	0	0	0	0	0	0	0	0	0	0	0	0	0	0	0	0
chr7:65444928-65445210:-	chr7	65444928	65445210	-	29	GUSB	no	0.000347951	0.000541791	0.000759227	0.0190938	0.0019196	0.0279263	-0.0260067	0.0183346	0	0	0	0	0	0	0	0	0	0	0	0	0	0	0	0	0	0	0	0	0	0	0	0	0	0	0	0	0	0	0	0	0	0
chr7:6634232-6639220:+	chr7	6634232	6639220	+	239	C7orf26	no	0.000123083	0.0687231	0.000111957	0.0068259	0.00347043	0.00855157	-0.00508114	0.00671394	0	0	0	0	0	0	0	0	0	0	0	0	0	0	0	0	0	0	0	0	0	0	0	0	0	0	0	0	0	0	0	0	0	0
chr7:66483131-66489872:+	chr7	66483131	66489872	+	14	TYW1	no	6.49948e-05	0.165878	0.00101691	0.0501362	0.0804508	0.0345458	0.0459049	0.0491193	0	0	0	0	0	0	0	0	0	0	0	0	0	0	0	0	0	0	0	0	0	0	0	0	0	0	0	0	0.0123457	0	0	0	0	0
chr7:73791153-73795120:+	chr7	73791153	73795120	+	15	CLIP2	no	0.0156537	0.0122942	0	0.00925428	0.0272487	0	0.0272487	0.00925428	0	0	0	0	0	0	0	0	0	0	0	0	0	0	0	0	0	0	0	0	0	0	0	0	0	0	0	0	0	0	0	0	0	0
chr7:74131271-74133179:+	chr7	74131271	74133179	+	18	GTF2I	no	8.25596e-10	0.257881	0.00731515	0.164575	0.193839	0.149525	0.0443134	0.15726	0	0	0	0.125	0	0	0	0	0	0	0	0	0	0	0	0	0.025	0	0	0.0266667	0.00471698	0	0	0	0.0526316	0	0	0	0	0	0.0869565	0	0	0
chr7:75070414-75070709:-	chr7	75070414	75070709	-	20	POM121C	no	0.00024733	0.549876	0	0.0228014	0.0187256	0.0248975	-0.00617188	0.0228014	0	0	0	0	0	0	0	0	0	0	0	0	0	0	0	0	0	0	0	0	0	0	0	0	0	0	0	0	0	0	0	0	0	0
chr7:75192586-75197502:-	chr7	75192586	75197502	-	18	HIP1	no	0.000128655	0.213282	0.00181488	0.0846746	0.0565202	0.099154	-0.0426337	0.0828597	0	0	0.105263	0	0	0	0	0	0	0	0	0	0	0	0	0	0	0	0	0	0	0	0	0	0	0	0	0	0	0	0	0	0	0
chr7:76255021-76255316:-	chr7	76255021	76255316	-	20	POMZP3	no	0.000107107	0.173147	0	0.0175194	0.0256822	0.0133213	0.0123609	0.0175194	0	0	0	0	0	0	0	0	0	0	0	0	0	0	0	0	0	0	0	0	0	0	0	0	0	0	0	0	0	0	0	0	0	0
chr7:76943821-76950041:-	chr7	76943821	76950041	-	14	GSAP	no	8.21916e-12	2.07869e-06	0.0196566	0.342643	0.13417	0.449857	-0.315688	0.322986	0	0	0	0	0	0	0	0.5	0	0	0	0	0	0	0	0	0	0	0	0	0	0	0.16	0	0.0222222	0	0	0	0	0	0	0	0	0
chr7:77016783-77026298:-	chr7	77016783	77026298	-	17	GSAP	no	0.0202022	0.00513955	0.000301132	0.0021179	0	0.00320711	-0.00320711	0.00181677	0	0	0	0	0	0	0	0	0	0	0	0	0	0	0	0	0	0	0	0	0	0	0	0	0	0	0	0	0	0	0	0	0	0
chr7:77469618-77522908:+	chr7	77469618	77522908	+	16	PHTF2	no	7.94464e-06	5.67752e-07	0.00347133	0.070692	0	0.107048	-0.107048	0.0672207	0	0	0	0	0	0	0	0	0	0	0	0	0	0	0	0	0	0	0	0	0	0	0	0	0	0	0.125	0	0	0	0	0	0	0
chr7:86971025-86974358:-	chr7	86971025	86974358	-	24	TP53TG1	no	3.8974e-05	0.00817791	0.000596887	0.0104656	0.0196577	0.00573826	0.0139195	0.00986874	0	0	0	0	0	0	0	0.0232558	0	0	0	0	0	0	0	0	0.0113636	0	0	0	0	0	0	0	0	0	0	0	0	0	0	0	0	0
chr7:86971025-86974620:-	chr7	86971025	86974620	-	24	TP53TG1	no	0.000558465	0.00443132	0.000652709	0.0119981	0.0253518	0.00513047	0.0202213	0.0113454	0	0	0	0	0	0	0	0	0	0	0	0	0	0	0	0	0	0	0	0	0	0	0	0	0	0	0	0	0	0	0	0	0	0
chr7:889241-889468:+	chr7	889241	889468	+	91	SUN1	no	7.20402e-08	9.85829e-07	0.00506498	0.209079	0.0412851	0.295373	-0.254088	0.204014	0	0	0	0	0	0	0	0	0	0	0	0	0	0	0	0	0	0	0.00584795	0	0	0	0	0	0	0	0.0540541	0	0	0	0	0	0	0
chr7:889241-889477:+	chr7	889241	889477	+	82	SUN1	no	7.00807e-05	0.000509965	0.00214042	0.0697019	0.0128894	0.0989198	-0.0860304	0.0675615	0	0	0	0	0	0	0	0	0	0.04	0	0	0	0	0	0	0	0	0	0	0	0	0	0	0	0	0	0	0	0	0	0	0	0
chr7:94157563-94162500:+	chr7	94157563	94162500	+	16	CASD1	no	1.99703e-13	0.174483	0.0164136	0.428618	0.512866	0.385291	0.127575	0.412205	0	0	0	0	0	0	0	0	0	0	0.0526316	0	0	0	0	0	0	0	0.0227273	0	0	0	0	0	0	0	0	0	0	0	0	0	0	0
chr7:98579584-98580862:+	chr7	98579584	98580862	+	24	TRRAP	no	1.60153e-08	0.00715855	0.018623	0.132552	0.0739018	0.162715	-0.0888134	0.113929	0	0	0	0	0.0169492	0	0.0909091	0.037037	0	0	0.0384615	0	0	0.0333333	0.025	0	0	0.0882353	0.010989	0.0153846	0.0181818	0.107143	0	0	0	0	0.0555556	0.0263158	0	0	0	0	0	0
chr7:98961257-98963117:+	chr7	98961257	98963117	+	396	ARPC1A	no	0.0718548	0.000274359	0.00191428	0.00399757	0.000428053	0.00583332	-0.00540526	0.00208328	0	0	0	0.00271739	0	0	0	0	0	0	0	0	0	0	0	0	0.0015949	0	0	0	0.000891266	0	0	0.0144404	0	0	0	0	0	0	0	0.0184502	0	0
chr7:98998066-99001020:-	chr7	98998066	99001020	-	18	PDAP1	no	0.000831135	0.64041	2.50966e-05	0.0034173	0.00399311	0.00312117	0.000871936	0.00339221	0	0	0	0	0	0	0	0	0	0	0	0	0	0	0	0	0.0014556	0	0	0	0	0	0	0	0	0	0	0	0	0	0	0	0	0
chr7:99092278-99096338:-	chr7	99092278	99096338	-	23	ZNF394	no	0.00126565	0.062497	0.000192641	0.0177368	0.00750217	0.0230004	-0.0154982	0.0175442	0	0	0	0	0	0	0	0	0	0	0	0	0	0	0	0	0	0	0	0	0	0	0	0	0	0	0	0	0	0	0	0	0	0
chr7:99688278-99688503:+	chr7	99688278	99688503	+	21	COPS6	no	0.00125037	0.0888501	0.000410584	0.00178227	0.00257509	0.00137454	0.00120056	0.00137169	0	0	0	0	0	0	0	0	0	0	0	0	0	0	0	0	0	0	0.00322581	0	0	0	0	0	0	0	0	0.00436999	0	0	0	0	0.000708717	0.0127621
chr7:99752805-99752884:-	chr7	99752805	99752884	-	17	C7orf43	no	2.97467e-11	0.0765928	0.0128279	0.196475	0.244141	0.171961	0.0721794	0.183647	0	0	0.0392157	0	0.0576923	0	0	0.0384615	0	0	0.0606061	0.0166667	0	0.015625	0.0517241	0	0.0227273	0.0238095	0	0.0793651	0.00649351	0	0	0	0	0	0.0740741	0	0	0	0	0	0	0
chr7:99947511-99948302:+	chr7	99947511	99948302	+	572	PILRB	no	0.00160638	0.0121268	0.000384201	0.0157249	0.00356975	0.0219761	-0.0184063	0.0153407	0	0	0	0	0	0	0	0	0	0	0	0	0	0	0	0	0	0	0	0	0	0	0	0	0	0	0	0	0	0	0	0	0	0
chr8:103309230-103309685:-	chr8	103309230	103309685	-	17	UBR5	no	0.00024621	7.21284e-05	0.00134126	0.013301	0.000841751	0.0197086	-0.0188668	0.0119597	0	0	0	0	0	0	0	0	0	0	0	0	0	0	0.0128205	0	0	0	0	0	0	0	0.0232558	0	0.0103093	0	0	0	0	0	0	0	0	0
chr8:109462166-109462629:+	chr8	109462166	109462629	+	27	EMC2	no	4.13085e-06	0.00141386	0.00822644	0.0402379	0.074168	0.0227882	0.0513798	0.0320115	0	0	0	0.015625	0.009375	0.00704225	0.0769231	0.010101	0	0.0134228	0	0	0.0408163	0.0228013	0.00396825	0	0.0149254	0	0	0.0111111	0.0143885	0.0169492	0	0	0	0	0	0.0114943	0	0	0	0	0	0
chr8:109488193-109488990:+	chr8	109488193	109488990	+	20	EMC2	no	7.81673e-06	0.00518603	0.00138139	0.0149114	0.0066304	0.0191703	-0.0125399	0.01353	0	0	0.0021978	0	0.00243902	0	0	0	0	0	0	0	0	0	0	0	0	0	0	0	0	0	0	0	0	0	0.00990099	0.00775194	0	0	0	0	0	0
chr8:11174403-11177178:+	chr8	11174403	11177178	+	17	MTMR9	no	4.10363e-07	0.0315044	0.000957854	0.106135	0.0565476	0.131638	-0.07509	0.105177	0	0	0	0	0	0	0	0	0	0	0	0	0	0	0	0	0	0	0	0	0	0	0	0	0	0	0	0	0	0	0	0	0	0
chr8:11416266-11416420:-	chr8	11416266	11416420	-	9	BLK	no	0.00431893	0.310665	0.000574713	0.103523	0.0555556	0.128193	-0.072637	0.102949	0	0	0	0	0	0	0	0	0	0	0	0	0	0	0	0	0	0	0	0	0	0	0	0	0	0	0	0	0	0	0	0	0	0
chr8:11705677-11706554:-	chr8	11705677	11706554	-	15	CTSB	no	0.000275747	0.00279541	9.37278e-05	0.000727097	0.00144215	0.000359357	0.00108279	0.000633369	0	0	0	0	0	0	0	0	0	0	0	0	0.0004095	0.000496771	0	0	0	0.000196502	0	0	0	0	0	0	0	0	0	0	0	0.00042337	0.00391007	0	0	0
chr8:117661187-117668094:-	chr8	117661187	117668094	-	21	EIF3H	no	3.90115e-09	0.379201	0.000244255	0.0025607	0.00293099	0.00237026	0.000560737	0.00231644	0	0	0.000327011	0	0	0	0	0	0.001002	0	0	0	0	0	0.000661667	0	0	0	0.000659631	0.00081367	0	0	0	0	0	0	0.00118203	0.000383289	0	0.0042735	0	0	0.000431965	0
chr8:126051219-126052036:-	chr8	126051219	126052036	-	17	WASHC5	no	1.43559e-10	8.25951e-08	0.00882035	0.164398	0.0522056	0.222097	-0.169891	0.155578	0	0	0.00280899	0.0111111	0	0	0	0.00543478	0	0	0	0	0	0.00828729	0	0	0	0	0	0	0	0	0	0	0	0	0	0	0	0	0	0	0.0294118	0
chr8:126114730-126142441:+	chr8	126114730	126142441	+	13	NSMCE2	no	2.16944e-05	0.000886567	0	0.286164	0.0555556	0.404762	-0.349206	0.286164	0	0	0	0	0	0	0	0	0	0	0	0	0	0	0	0	0	0	0	0	0	0	0	0	0	0	0	0	0	0	0	0	0	0
chr8:131374035-131414130:-	chr8	131374035	131414130	-	17	ASAP1	no	0.000875837	0.00108061	0	0.16496	0.430159	0.0285714	0.401587	0.16496	0	0	0	0	0	0	0	0	0	0	0	0	0	0	0	0	0	0	0	0	0	0	0	0	0	0	0	0	0	0	0	0	0	0
chr8:144100004-144102286:+	chr8	144100004	144102286	+	13	LY6E	no	0.00201728	0.592544	0.000354567	0.00189855	0.00214683	0.00177086	0.000375973	0.00154398	0	0.000943396	0	0	0.000379939	0.000671141	0	0	0.00094518	0.000504796	0	0	0	0	0.000728332	0.000164745	0.000265322	0	0.000771903	0.000591576	0	0	0	0	0.0145985	0	0	0	0	0	0	0	0	0
chr8:144392427-144397896:-	chr8	144392427	144397896	-	39	TOP1MT	no	0.00437496	0.242621	0.00123487	0.00497372	0.00639422	0.00424318	0.00215104	0.00373885	0	0	0.00228833	0	0	0	0	0	0	0.00176678	0	0	0	0	0	0	0	0	0	0	0	0	0	0	0	0	0	0.00361011	0	0	0.0254958	0	0	0
chr8:144643999-144644083:+	chr8	144643999	144644083	+	45	GSDMD	no	4.90972e-10	0.604799	0.000125157	0.0138362	0.0126764	0.0144327	-0.00175635	0.0137111	0	0	0	0	0	0	0	0	0	0	0	0	0	0	0	0	0.00157729	0	0	0	0	0	0	0	0	0	0	0	0	0	0	0	0	0
chr8:144662400-144662675:-	chr8	144662400	144662675	-	23	EEF1D	no	1.41177e-11	0.158578	1.36902e-05	0.000721306	0.000878735	0.000640342	0.000238393	0.000707615	0	0	0	0	0	0	0	0	0	0	0	0	0	0	0	0	0	0	0.000388954	0	0	0	0	0	0	0	0	0	0	0	0	0	0	0
chr8:144875511-144876069:-	chr8	144875511	144876069	-	257	SCRIB	no	0.0050936	6.70941e-05	0.0215818	0.0482942	0.0916579	0.0259929	0.065665	0.0267124	0.0490196	0.03	0.0305556	0.044586	0.0560345	0.0642857	0.042735	0.0212766	0.0297619	0.0740741	0.0347222	0.00956938	0.0288462	0.0576132	0.023766	0.0554273	0.0547112	0.0769231	0.0278746	0.0536131	0.0102041	0	0	0	0	0	0	0	0	0	0	0	0	0
chr8:145161867-145161963:+	chr8	145161867	145161963	+	27	MAF1	no	0.000131688	0.0253823	0.00639551	0.0165698	0.0113374	0.0192607	-0.00792331	0.0101743	0.00227015	0.00196078	0.00587544	0.00369458	0.00671141	0.00541126	0.0085592	0.00462963	0.00122249	0.00428265	0	0.00252525	0.00135135	0.00886767	0.00169276	0.00374707	0.00280505	0.00255102	0	0.00618375	0.00217155	0	0	0	0.0166205	0.00621118	0	0.0277778	0.035461	0	0.0454545	0	0	0
chr8:145624053-145624168:-	chr8	145624053	145624168	-	24	CPSF1	no	0.154707	0.00159077	0.0127247	0.0302921	0.00850162	0.0414986	-0.0329969	0.0175673	0	0	0.00353357	0	0.0045045	0	0	0	0	0.00645161	0	0	0	0.00322581	0.00265957	0	0.00515464	0	0	0.00497512	0	0	0	0	0	0	0	0	0	0	0	0	0	0
chr8:146015874-146016661:-	chr8	146015874	146016661	-	18	RPL8	no	1.44905e-09	8.71346e-06	8.49655e-06	0.000607438	0.00121597	0.00029448	0.000921489	0.000598942	2.82e-05	0	5.7e-05	0	0	5.56e-05	0	0	0	0	0	0	0	0	0	0	0	0	8.02e-05	0	0	0	0	0	0	0	0	0	0	0	3.93e-05	0	0	0
chr8:21959363-21959655:+	chr8	21959363	21959655	+	30	FAM160B2	no	0.000647932	0.000409692	0.0103952	0.0418248	0.0802985	0.0220384	0.0582601	0.0314296	0	0	0.0175439	0	0	0	0	0.0384615	0	0	0	0	0.0103093	0.0128205	0.0178571	0.010101	0.0126582	0	0	0.0142857	0	0	0	0	0	0	0	0	0	0	0	0	0.269231	0
chr8:23152378-23153452:+	chr8	23152378	23153452	+	27	R3HCC1	no	7.94633e-09	0.00241821	0.00325301	0.0255837	0.0148993	0.0310785	-0.0161792	0.0223307	0	0	0.00925926	0	0	0	0	0	0	0	0	0	0	0	0	0	0	0	0	0	0	0.0186047	0	0	0.0018018	0	0	0	0	0.0230769	0	0.030303	0.00280899	0
chr8:24187629-24188639:+	chr8	24187629	24188639	+	23	ADAM28	no	2.26641e-05	8.01314e-06	7.21992e-05	0.0174591	0	0.026438	-0.026438	0.0173869	0	0	0	0	0	0	0	0	0	0	0	0	0	0	0	0	0	0	0	0	0	0	0	0	0	0	0	0	0	0	0	0	0	0
chr8:25290170-25290845:-	chr8	25290170	25290845	-	16	KCTD9	no	0.00620358	0.032487	0.0479224	0.0981624	0.061014	0.117267	-0.0562533	0.05024	0	0	0	0	0	0.03125	0	0	0	0	0.0285714	0	0	0	0	0	0.0117647	0	0	0	0	0	0.105263	0	0	0	0.2	0	0	0.125	0.142857	0.307692	0	0
chr8:27279901-27287574:+	chr8	27279901	27287574	+	35	PTK2B	no	1.54577e-06	2.12572e-07	9.79624e-05	0.0148721	0	0.0225206	-0.0225206	0.0147741	0	0	0	0	0	0	0	0	0	0	0	0	0	0	0	0	0	0	0	0	0	0	0	0	0	0	0	0	0	0	0	0	0	0
chr8:27970691-27987005:+	chr8	27970691	27987005	+	13	ELP3	no	0.000786456	0.241801	0.000249875	0.00940213	0.0146191	0.00671911	0.00789999	0.00915225	0	0	0	0	0	0	0	0	0	0	0	0	0	0	0	0.0144928	0	0	0	0	0	0	0	0	0	0	0	0	0	0	0	0	0	0
chr8:28625906-28627405:-	chr8	28625906	28627405	-	12	INTS9	no	0.00015765	0.715912	0.00246305	0.0944278	0.0854418	0.0990492	-0.0136074	0.0919647	0	0	0	0	0	0	0	0	0	0	0	0	0	0	0	0	0	0	0	0	0	0	0	0	0	0	0	0	0	0	0	0	0	0
chr8:37735085-37756588:-	chr8	37735085	37756588	-	15	RAB11FIP1	no	2.55931e-05	0.002601	0.000147362	0.0233776	0.050991	0.00917635	0.0418146	0.0232302	0	0	0	0	0	0	0	0	0	0	0	0	0	0	0	0	0	0	0	0	0	0	0	0	0	0	0	0	0	0	0	0	0	0
chr8:37976882-37978419:+	chr8	37976882	37978419	+	30	ASH2L	no	0.000296512	0.0230479	0	0.005218	0.0102982	0.00260533	0.00769287	0.005218	0	0	0	0	0	0	0	0	0	0	0	0	0	0	0	0	0	0	0	0	0	0	0	0	0	0	0	0	0	0	0	0	0	0
chr8:38899637-38911982:+	chr8	38899637	38911982	+	17	ADAM9	no	7.3882e-05	0.509521	0	0.0649817	0.049488	0.0729499	-0.023462	0.0649817	0	0	0	0	0	0	0	0	0	0	0	0	0	0	0	0	0	0	0	0	0	0	0	0	0	0	0	0	0	0	0	0	0	0
chr8:42259534-42259879:+	chr8	42259534	42259879	+	949	VDAC3	no	0.0215595	0.0197464	3.72384e-05	0.00479119	0	0.00725523	-0.00725523	0.00475395	0	0	0	0	0	0	0	0	0	0	0	0	0	0	0	0	0	0	0	0	0	0	0	0	0	0	0	0	0	0	0.00215983	0	0	0
chr8:48707076-48710797:-	chr8	48707076	48710797	-	13	PRKDC	no	1.74769e-05	0.0855015	0.000281974	0.0180305	0.0286802	0.0125535	0.0161268	0.0177485	0	0	0	0	0.00302115	0	0	0	0	0	0	0	0.0133333	0	0	0	0	0	0	0	0	0	0	0	0	0	0	0	0	0	0	0	0	0
chr8:48874967-48875305:+	chr8	48874967	48875305	+	18	MCM4	no	0.00128944	0.0096021	0.00113927	0.0160141	0.0361946	0.00563551	0.0305591	0.0148748	0.0434783	0	0	0	0	0	0	0	0	0	0	0	0	0	0	0	0	0	0	0	0	0	0	0.011236	0	0	0	0	0	0	0	0	0	0
chr8:56698451-56698779:+	chr8	56698451	56698779	+	17	TGS1	no	0.00377618	0.000621731	0.00105184	0.00863143	0	0.0130705	-0.0130705	0.0075796	0	0	0	0	0.0277778	0	0	0	0	0	0	0	0	0	0	0	0	0	0	0	0	0	0	0	0	0	0	0	0.0204082	0	0	0	0	0
chr8:61741366-61742868:+	chr8	61741366	61742868	+	12	CHD7	no	3.62401e-06	0.34328	0.000669211	0.141357	0.178547	0.12223	0.056317	0.140687	0	0	0	0	0	0	0	0	0	0	0	0	0	0	0	0	0	0	0	0.0294118	0	0	0	0	0	0	0	0	0	0	0	0	0	0
chr8:6263910-6264048:-	chr8	6263910	6264048	-	17	-	no	3.20644e-05	0.597549	0.00862069	0.251838	0.291667	0.231355	0.0603114	0.243218	0	0	0	0	0	0	0	0	0	0	0	0	0	0	0	0	0	0	0	0	0	0	0	0	0	0	0	0	0	0	0	0	0	0
chr8:66557020-66582085:+	chr8	66557020	66582085	+	22	MTFR1	no	2.28864e-05	0.0295676	0.000532624	0.0805493	0.146892	0.0464302	0.100462	0.0800166	0	0	0	0	0.0152672	0	0	0	0	0	0	0	0	0	0	0	0	0	0	0	0.015625	0	0	0	0	0	0	0	0	0	0	0	0	0
chr8:67834650-67834848:-	chr8	67834650	67834848	-	22	SNHG6	no	0.008426	0.0279928	0.00027526	0.000680648	0.00114221	0.000443272	0.000698938	0.000405388	0	0	0.000195503	0.000529381	0.000394322	0.000616903	0	0.000394945	0	0.000513479	0	0	0	0.000238379	0	0	0	0	0	0	0.00117786	0.000307409	0.000255951	0	0.000631912	0.000719424	0	0.00123724	0	0	0.00114723	0	0.000249377	0
chr8:68102995-68105679:+	chr8	68102995	68105679	+	19	CSPP1	no	1.17368e-06	0.407317	0.000615764	0.0684118	0.0542515	0.0756942	-0.0214427	0.067796	0	0	0	0	0	0	0	0	0	0	0	0	0	0	0	0	0	0	0	0	0	0	0	0	0	0	0	0	0	0	0	0	0	0
chr8:95796031-95800096:+	chr8	95796031	95800096	+	25	DPY19L4	no	4.46115e-05	0.0432204	0	0.0614171	0.030201	0.0774712	-0.0472702	0.0614171	0	0	0	0	0	0	0	0	0	0	0	0	0	0	0	0	0	0	0	0	0	0	0	0	0	0	0	0	0	0	0	0	0	0
chr8:95993202-95999871:+	chr8	95993202	95999871	+	714	NDUFAF6	no	4.72198e-08	0.568969	0.0140805	0.304105	0.34537	0.282882	0.0624883	0.290024	0	0	0	0	0	0	0	0	0	0	0	0	0	0	0	0	0	0	0	0	0	0.0666667	0	0	0	0	0	0	0	0	0	0.75	0	0
chr8:97342510-97343236:+	chr8	97342510	97343236	+	17	PTDSS1	no	0.00183679	0.000641652	0	0.00114338	0.00336662	0	0.00336662	0.00114338	0	0	0	0	0	0	0	0	0	0	0	0	0	0	0	0	0	0	0	0	0	0	0	0	0	0	0	0	0	0	0	0	0	0
chr8:99044546-99045251:+	chr8	99044546	99045251	+	18	MATN2	no	0.00107667	0.000268789	0	0.00575203	0.0169365	0	0.0169365	0.00575203	0	0	0	0	0	0	0	0	0	0	0	0	0	0	0	0	0	0	0	0	0	0	0	0	0	0	0	0	0	0	0	0	0	0
chr9:103004962-103008886:+	chr9	103004962	103008886	+	11	INVS	no	0.000100013	0.0174895	0.0350441	0.14939	0.258113	0.0934752	0.164638	0.114346	0	0	0	0	0	0.0434783	0	0	0	0	0	0	0	0.166667	0	0	0	0	0.0322581	0	0	0.133333	0	0.037037	0	0.0952381	0	0	0.0454545	0	0	0	0	0
chr9:103027211-103035125:+	chr9	103027211	103035125	+	20	INVS	no	7.89844e-05	0.715439	0.000884173	0.0651041	0.0739384	0.0605607	0.0133777	0.0642199	0	0	0	0	0	0	0	0	0	0	0	0	0	0	0	0	0	0	0	0	0	0	0	0	0	0	0	0	0	0	0	0	0	0
chr9:104296197-104297657:+	chr9	104296197	104297657	+	22	RNF20	no	2.49254e-10	0.298939	0.000647308	0.0770597	0.0910086	0.0698859	0.0211227	0.0764124	0	0	0	0	0	0	0	0	0.0175439	0	0	0	0	0	0	0	0	0	0	0	0	0	0	0	0	0	0	0	0	0	0	0	0	0
chr9:113013761-113018691:-	chr9	113013761	113018691	-	18	TXN	no	1.72568e-17	0.751448	0.000298196	0.00568652	0.00550505	0.00577984	-0.000274793	0.00538832	0	0	0	0	0	0	0	0	0	0	0	0	0	0	0	0	0	0	0	0	0	0	0	0.00116659	0	0.000792896	0	0	0.000356952	0.0009168	0	0	0	0
chr9:114125975-114128518:-	chr9	114125975	114128518	-	35	ECPAS	no	0.00111644	0.0288844	0.000381187	0.00299159	0.00536781	0.00176953	0.00359828	0.0026104	0	0	0	0	0	0	0	0	0	0	0	0	0	0	0	0	0	0	0	0	0	0	0	0.0119048	0	0	0	0	0	0	0	0	0	0
chr9:114326555-114332370:-	chr9	114326555	114332370	-	12	PTGR1	no	4.00162e-07	0.373538	0.000821018	0.170465	0.200537	0.155	0.0455368	0.169644	0	0	0	0	0	0	0	0	0	0	0	0	0	0	0	0	0	0	0	0.047619	0	0	0	0	0	0	0	0	0	0	0	0	0	0
chr9:115934003-115935732:-	chr9	115934003	115935732	-	16	FKBP15	no	8.71965e-07	1.06952e-05	0.00570313	0.0678403	0.0151424	0.0949421	-0.0797998	0.0621372	0	0	0	0	0	0	0	0	0	0	0	0	0	0	0	0	0	0	0	0	0.0298507	0	0	0	0	0.0597015	0	0	0	0	0	0	0	0
chr9:116357261-116357860:+	chr9	116357261	116357860	+	18	RGS3	no	0.0307068	0.184714	0.00296172	0.0207552	0.0102089	0.026179	-0.0159702	0.0177935	0	0	0.00228833	0	0	0	0	0	0	0	0	0	0.00282486	0	0	0	0	0	0	0	0	0	0	0	0	0	0	0	0.0555556	0	0	0	0	0
chr9:116968577-116971660:+	chr9	116968577	116971660	+	294	COL27A1	no	0.00626762	0.0207555	0	0.0943223	0.222171	0.0285714	0.1936	0.0943223	0	0	0	0	0	0	0	0	0	0	0	0	0	0	0	0	0	0	0	0	0	0	0	0	0	0	0	0	0	0	0	0	0	0
chr9:117350201-117354812:+	chr9	117350201	117354812	+	19	ATP6V1G1	no	5.10121e-09	0.00343026	0.000178074	0.00804547	0.004273	0.0099856	-0.0057126	0.0078674	0	0	0	0	0	0	0	0	0	0	0	0	0.000750188	0.000508906	0	0	0	0	0.00075358	0	0.00151057	0	0	0	0	0	0	0	0	0.000667557	0.00147711	0	0	0
chr9:125759641-125760854:+	chr9	125759641	125760854	+	21	RABGAP1	no	4.45611e-11	0.249717	0.00573202	0.154775	0.18777	0.137807	0.0499632	0.149043	0	0	0	0	0	0	0	0	0	0	0	0	0	0	0	0	0	0	0.0135135	0.04	0	0	0	0	0	0.125	0	0	0	0	0	0	0	0
chr9:125898813-125901807:-	chr9	125898813	125901807	-	18	STRBP	no	0.000769996	4.32486e-05	0.00163908	0.00802354	0.000653595	0.0118138	-0.0111602	0.00638446	0	0	0	0	0	0	0	0	0	0	0	0	0	0	0	0	0	0	0	0	0	0	0	0	0.02	0	0	0.0185185	0	0	0	0	0	0
chr9:125936136-125941285:-	chr9	125936136	125941285	-	14	STRBP	no	0.0228368	0.997741	0.000443456	0.0119575	0.0119732	0.0119495	2.37389e-05	0.0115141	0	0	0	0	0	0	0	0	0	0	0	0	0	0	0	0	0	0	0	0	0	0	0	0	0	0	0	0	0	0	0	0	0	0
chr9:127652776-127660827:-	chr9	127652776	127660827	-	18	GOLGA1	no	2.95972e-05	0.153622	0	0.0761451	0.119105	0.0540515	0.0650534	0.0761451	0	0	0	0	0	0	0	0	0	0	0	0	0	0	0	0	0	0	0	0	0	0	0	0	0	0	0	0	0	0	0	0	0	0
chr9:129154475-129157833:+	chr9	129154475	129157833	+	20	MVB12B	no	0.00107895	0.000269753	0	0.0233958	0.0688875	0	0.0688875	0.0233958	0	0	0	0	0	0	0	0	0	0	0	0	0	0	0	0	0	0	0	0	0	0	0	0	0	0	0	0	0	0	0	0	0	0
chr9:130250043-130251642:+	chr9	130250043	130251642	+	80	LRSAM1	no	1.6038e-05	0.000112516	0	0.0244223	0.00363235	0.0351143	-0.031482	0.0244223	0	0	0	0	0	0	0	0	0	0	0	0	0	0	0	0	0	0	0	0	0	0	0	0	0	0	0	0	0	0	0	0	0	0
chr9:131087519-131088044:+	chr9	131087519	131088044	+	13	COQ4	no	2.73481e-09	4.71408e-10	5.76635e-05	0.0362687	0.00340344	0.0531708	-0.0497674	0.036211	0	0	0	0	0	0	0	0	0	0	0	0	0	0	0	0	0	0	0	0	0	0	0	0	0	0	0	0.00334448	0	0	0	0	0	0
chr9:131221937-131222776:+	chr9	131221937	131222776	+	15	ODF2	no	1.89262e-05	0.38592	0.00913177	0.0292046	0.0346426	0.0264079	0.00823468	0.0200728	0	0	0	0	0	0	0	0	0	0	0	0	0	0.0344828	0.025	0.027027	0	0	0	0	0	0	0.0128205	0	0.00657895	0.018018	0	0.00636943	0.00543478	0.0285714	0	0	0.0304878	0
chr9:131398064-131398559:-	chr9	131398064	131398559	-	17	WDR34	no	2.00144e-05	0.0497903	0.00242727	0.102819	0.058322	0.125703	-0.0673812	0.100392	0	0	0	0	0	0	0	0	0	0	0	0	0	0	0	0	0	0	0	0	0	0	0	0	0	0	0	0.0243902	0	0	0.0125	0	0	0
chr9:134514213-134518625:-	chr9	134514213	134518625	-	34	RAPGEF1	no	0.000114327	0.000566431	0	0.00307234	0.00753086	0.00077938	0.00675148	0.00307234	0	0	0	0	0	0	0	0	0	0	0	0	0	0	0	0	0	0	0	0	0	0	0	0	0	0	0	0	0	0	0	0	0	0
chr9:135980758-135981318:-	chr9	135980758	135981318	-	40	RALGDS	yes	1.12911e-11	0.0427091	0.0608673	0.600848	0.43287	0.687237	-0.254367	0.539981	0	0	0	0	0	0	0	0	0	0	0	0	0	0	0	0	0	0	0	0	0	0	0	0	0	0	0	0	0	0	0	0	0	0
chr9:136216556-136216753:+	chr9	136216556	136216753	+	13	RPL7A	no	4.01814e-09	0.00036899	9.92212e-06	0.000228136	0.000402722	0.000138348	0.000264374	0.000218214	8.04e-05	0	0	0	0	0	0	0	0	0	0	0	0	0	0	0	0	0	0	0	0.000137476	0	0	0	0	0	0	0	0	0	0	0	0	0
chr9:136217175-136217434:+	chr9	136217175	136217434	+	17	RPL7A	no	0.00196071	0.0100932	2.98088e-06	3.37871e-05	7.40917e-05	1.3059e-05	6.10327e-05	3.08062e-05	0	0	0	0	0	0	0	0	0	0	0	0	0	0	0	0	0	0	0	0	0	0	0	0	0	0	0	0	0	0	0	0	0	0
chr9:136338413-136338536:-	chr9	136338413	136338536	-	40	SLC2A6	no	8.53539e-05	0.0796299	0	0.0580513	0.0270062	0.0740174	-0.0470112	0.0580513	0	0	0	0	0	0	0	0	0	0	0	0	0	0	0	0	0	0	0	0	0	0	0	0	0	0	0	0	0	0	0	0	0	0
chr9:139571638-139571874:-	chr9	139571638	139571874	-	49	AGPAT2	no	0.119141	0.653746	0.00113668	0.00300074	0.00351865	0.00273439	0.000784257	0.00186406	0	0	0	0	0	0	0	0	0	0	0	0	0	0	0	0	0	0	0	0	0	0	0	0	0	0	0	0	0	0	0	0	0	0
chr9:139650018-139650973:-	chr9	139650018	139650973	-	49	LCN8	no	0.0334936	0.0327225	0	0.00475613	0	0.00720214	-0.00720214	0.00475613	0	0	0	0	0	0	0	0	0	0	0	0	0	0	0	0	0	0	0	0	0	0	0	0	0	0	0	0	0	0	0	0	0	0
chr9:139685877-139686207:+	chr9	139685877	139686207	+	22	TMEM141	no	0.000775566	0.525396	0.213493	0.468379	0.514469	0.444675	0.0697941	0.254886	0	0.333333	0	0	0.25	0	0	0.5	0	0	0	0	0	0	0.0909091	0.125	0.666667	0	0.5	0	0	0	0	0	0	0	1	0	0.666667	0.666667	0.666667	0	1	0
chr9:139701845-139703178:-	chr9	139701845	139703178	-	190	CCDC183-AS1	no	0.000170438	0.00223221	0	0.231656	0.515432	0.0857143	0.429718	0.231656	0	0	0	0	0	0	0	0	0	0	0	0	0	0	0	0	0	0	0	0	0	0	0	0	0	0	0	0	0	0	0	0	0	0
chr9:139837450-139837800:-	chr9	139837450	139837800	-	24	FBXW5	no	7.29367e-08	0.11973	0.392241	0.844025	0.928498	0.800582	0.127916	0.451784	1	1	1	1	0	0	0	0	0	1	1	1	1	1	1	0.75	1	1	1	1	1	0	1	0	0	0	0	0	0	0	0	0	0	0
chr9:139837453-139837800:-	chr9	139837453	139837800	-	27	FBXW5	no	1.24078e-05	0.000818804	0	0.275681	0.592593	0.112698	0.479894	0.275681	0	0	0	0	0	0	0	0	0	0	0	0	0	0	0	0	0	0	0	0	0	0	0	0	0	0	0	0	0	0	0	0	0	0
chr9:140002115-140002461:+	chr9	140002115	140002461	+	378	MAN1B1	no	0.0155119	0.600125	0.00378922	0.00971837	0.00845006	0.0103706	-0.00192057	0.00592915	0	0.00609756	0	0.00704225	0	0	0	0	0.00341297	0	0	0	0	0	0.00309597	0.00280112	0.00440529	0.00416667	0	0	0	0.0143885	0	0.0107527	0	0	0	0.00699301	0.0119048	0	0	0	0	0
chr9:140069968-140070159:-	chr9	140069968	140070159	-	43	ANAPC2	no	0.0108817	5.49726e-05	0.0219269	0.0512428	0.0136102	0.0705967	-0.0569864	0.0293159	0.0119048	0	0.00970874	0	0	0	0	0	0	0	0	0.00462963	0	0.00649351	0.00724638	0.012766	0	0.0196078	0.00480769	0	0	0.214286	0	0.0952381	0.321429	0	0	0	0	0	0.1	0	0	0
chr9:140349423-140349690:-	chr9	140349423	140349690	-	527	NSMF	no	0.0624842	0.043949	0.00135621	0.00397406	0.00723392	0.00229756	0.00493636	0.00261785	0	0	0	0	0.004	0	0	0	0	0	0	0	0.00787402	0	0	0.00550964	0	0	0	0	0	0	0	0	0	0	0	0	0	0	0	0	0	0
chr9:140508222-140508388:+	chr9	140508222	140508388	+	44	ARRDC1	no	8.99601e-05	0.559841	0.0943704	0.341856	0.298148	0.364334	-0.0661856	0.247485	0	0	0	0	0	0	0	0	0	0	0	0	0	0	0	0	0	0	0.5	0	0	0	0	0	0	0	1	0	0	0	0	0.125	0	0
chr9:14677499-14680030:-	chr9	14677499	14680030	-	28	ZDHHC21	no	0.0436198	0.0420528	0.0172414	0.0738208	0.0185185	0.102262	-0.0837434	0.0565794	0	0	0	0	0.5	0	0	0	0	0	0	0	0	0	0	0	0	0.5	0	0	0	0	0	0	0	0	0	0	0	0	0	0	0	0
chr9:21026765-21029293:-	chr9	21026765	21029293	-	42	HACD4	no	0.000347626	0.576664	0.000957854	0.0123334	0.00990079	0.0135844	-0.00368365	0.0113755	0	0	0	0	0	0	0	0	0	0	0	0	0	0	0	0	0	0	0	0	0	0	0	0	0	0	0	0	0	0.0555556	0	0	0	0
chr9:2158595-2159791:+	chr9	2158595	2159791	+	22	SMARCA2	no	0.00450636	0.0137118	0	0.0428587	0.0984174	0.0142857	0.0841317	0.0428587	0	0	0	0	0	0	0	0	0	0	0	0	0	0	0	0	0	0	0	0	0	0	0	0	0	0	0	0	0	0	0	0	0	0
chr9:317129-325647:+	chr9	317129	325647	+	23	DOCK8	no	1.51819e-07	2.6986e-07	0	0.0432336	0.0042735	0.0632702	-0.0589967	0.0432336	0	0	0	0	0	0	0	0	0	0	0	0	0	0	0	0	0	0	0	0	0	0	0	0	0	0	0	0	0	0	0	0	0	0
chr9:32492550-32493758:-	chr9	32492550	32493758	-	13	DDX58	no	0.00471057	0.370971	0.0252455	0.104094	0.066973	0.123185	-0.0562123	0.0788488	0	0	0	0	0	0	0	0	0	0	0	0	0	0	0	0	0	0	0	0	0	0	0	0.142857	0.130435	0	0	0	0.2	0	0	0	0.0294118	0
chr9:33025382-33026453:+	chr9	33025382	33026453	+	19	DNAJA1	no	4.83649e-05	0.00565858	0.000115539	0.00406493	0.0085516	0.0017575	0.0067941	0.00394939	0	0	0.00241546	0	0	0	0	0	0	0	0	0	0	0.00232019	0	0	0	0	0	0	0	0	0	0	0	0	0	0.0011274	0.000838223	0	0	0	0	0
chr9:33933645-33935836:-	chr9	33933645	33935836	-	18	UBAP2	no	1.27239e-08	0.555199	0.0350895	0.101478	0.0950982	0.104759	-0.00966067	0.0663883	0	0.025641	0	0	0.0491803	0.0526316	0.0222222	0.0243902	0.0714286	0	0	0.05	0.0576923	0.0526316	0.0740741	0.0227273	0.0108696	0.05	0.0181818	0.0714286	0.0677966	0.00934579	0	0	0.0595238	0.0462963	0.153846	0.0306122	0.0390625	0.0813953	0	0	0	0
chr9:35094039-35094212:-	chr9	35094039	35094212	-	17	PIGO	no	8.38647e-05	0.637922	0.00049975	0.015031	0.0129749	0.0160884	-0.00311352	0.0145312	0	0	0	0	0	0	0	0	0	0	0	0	0	0	0	0	0	0	0	0	0	0	0	0	0	0	0	0	0	0	0	0	0	0
chr9:35608507-35608842:+	chr9	35608507	35608842	+	16	TESK1	no	1.08494e-05	0.0142863	0.00056568	0.102548	0.159829	0.0730895	0.0867391	0.101982	0	0	0	0	0	0	0	0	0.0070922	0.00847458	0	0	0	0	0	0	0	0	0.00854701	0.00869565	0	0	0	0	0	0	0	0	0	0	0	0	0	0
chr9:35801152-35801630:+	chr9	35801152	35801630	+	9	NPR2	no	4.54931e-08	0.673302	0.0114422	0.294944	0.271555	0.306973	-0.0354181	0.283502	0	0	0	0	0	0	0	0	0	0	0	0	0	0	0	0.0526316	0.0416667	0	0	0.210526	0.0588235	0	0	0	0	0	0	0	0	0	0	0	0	0
chr9:35813154-35813262:-	chr9	35813154	35813262	-	11	HINT2	no	3.87426e-25	2.12358e-09	0.0283695	0.411732	0.567443	0.331652	0.235791	0.383362	0.0162602	0.0350877	0.0306513	0.0327381	0.0653846	0.0310559	0.0357143	0.0373134	0.0393701	0.048583	0.0299401	0.0130719	0.0280702	0.030137	0.0391705	0.0186335	0.0460705	0.0326087	0.0529801	0.0322581	0.0211726	0.047619	0.0178571	0.0357143	0.12963	0.0147059	0.0434783	0	0.03125	0.0465116	0.0409836	0	0.0178571	0
chr9:36351217-36352738:-	chr9	36351217	36352738	-	20	RNF38	no	5.10956e-10	6.09228e-06	0.00445581	0.20429	0.0751872	0.270686	-0.195499	0.199834	0	0	0	0	0	0	0	0	0	0.2	0	0	0	0	0	0	0	0	0	0	0	0	0	0	0	0	0	0	0	0	0	0	0	0
chr9:37425992-37426519:+	chr9	37425992	37426519	+	15	GRHPR	no	6.6859e-12	0.262608	0.000204659	0.006328	0.0053709	0.00682022	-0.00144932	0.00612334	0	0	0	0	0	0	0	0	0	0	0	0	0	0	0	0	0	0	0	0	0	0	0	0	0	0	0	0	0	0	0.00437956	0	0	0
chr9:37501842-37503015:+	chr9	37501842	37503015	+	24	POLR1E	no	1.86456e-08	2.917e-09	0.0048011	0.116404	0.264519	0.04023	0.224289	0.111603	0	0.030303	0	0.0128205	0.025	0	0	0.00515464	0	0.00666667	0.0113636	0	0.00896861	0	0	0	0.00980392	0	0	0.0144928	0	0.0151515	0	0	0	0	0.0125786	0.00884956	0.0179641	0	0	0	0.017316	0
chr9:5765799-5768946:+	chr9	5765799	5768946	+	23	RIC1	no	0.000545437	0.639381	0	0.0751943	0.0640416	0.08093	-0.0168884	0.0751943	0	0	0	0	0	0	0	0	0	0	0	0	0	0	0	0	0	0	0	0	0	0	0	0	0	0	0	0	0	0	0	0	0	0
chr9:74978548-74979611:-	chr9	74978548	74979611	-	25	ZFAND5	no	2.41926e-07	0.0204909	0.00291567	0.11215	0.170444	0.0821708	0.0882734	0.109235	0	0	0	0	0	0	0	0	0	0	0	0	0	0	0.0169492	0.025641	0	0	0	0	0	0	0	0	0	0	0	0	0	0	0	0	0	0
chr9:86593214-86593287:-	chr9	86593214	86593287	-	19	HNRNPK	no	3.12218e-11	1.92261e-06	0.00130326	0.0105151	0.0186926	0.00630955	0.012383	0.00921185	0	0.00671141	0.000954198	0.00364964	0	0.00199402	0	0	0	0	0.00414365	0	0.00139665	0	0.00276753	0	0.000742942	0.00320513	0.00127632	0.00177148	0	0.00109355	0.00128328	0	0.00268998	0.000792707	0.00217486	0.00181406	0.000620732	0	0	0	0	0
chr9:90585561-90585690:-	chr9	90585561	90585690	-	15	CDK20	yes	6.93855e-13	0.000196378	0.135651	0.680557	0.902897	0.56621	0.336687	0.544906	0	0.142857	0.137931	0	0	0.272727	0.5	0.461538	0	0.277778	0.375	0.181818	0.230769	0.133333	0.115385	0.357143	0.375	0.625	0.534884	0.111111	0.5	0	0	0	0.411765	0.272727	0	0.222222	0	0	0	0	0	0
chr9:94984974-94985627:-	chr9	94984974	94985627	-	19	IARS	no	0.000634849	0.137523	0	0.00289327	0.00453277	0.0020501	0.00248267	0.00289327	0	0	0	0	0	0	0	0	0	0	0	0	0	0	0	0	0	0	0	0	0	0	0	0	0	0	0	0	0	0	0	0	0	0
chr9:95007368-95009658:-	chr9	95007368	95009658	-	14	IARS	no	8.64626e-09	1.83472e-07	0.00151454	0.0376675	0.00869175	0.0525693	-0.0438776	0.036153	0	0	0	0	0	0	0	0	0	0	0	0	0	0	0.00253807	0	0	0	0	0	0	0.0122699	0	0	0.0127119	0.00187266	0.00164745	0.00132802	0	0	0.00940439	0	0.00167504	0
chr9:99705424-99711836:-	chr9	99705424	99711836	-	389	MFSD14C	no	0.0325006	0.00071568	0.0610187	0.15949	0.390895	0.0404813	0.350414	0.0984711	0	1	0	0	0	0	0	0	0	0	0.25	0	0.333333	0	0.375	0	0	0	0.0833333	0	0.2	0	0	0	0	0	0	0	0	0	1	0	0	0
chr9:99705437-99711836:-	chr9	99705437	99711836	-	402	MFSD14C	no	5.61622e-07	0.000806977	0.444433	0.730559	0.870468	0.658606	0.211861	0.286126	0.25	1	0.416667	0.181818	0.727273	0.454545	0.333333	0.75	0.5	0.666667	0.625	0.75	0.6	0.166667	0.736842	0.727273	0.5	0.6	0.607143	1	0.333333	0.4	0.1	0.125	0.5	1	0	1	0.6	0	1	1	0	0
chrX:100630322-100641049:-	chrX	100630322	100641049	-	19	BTK	no	1.014e-09	7.63659e-16	0.002002	0.0298311	0	0.0451728	-0.0451728	0.0278291	0	0	0	0	0	0	0	0	0	0	0	0	0	0	0	0	0	0.0909091	0	0	0	0	0	0	0.00458716	0	0	0	0	0	0	0	0	0
chrX:118544326-118585954:+	chrX	118544326	118585954	+	17	SLC25A43	no	0.104785	0.246213	0.00646185	0.0242986	0.0381488	0.0171757	0.0209731	0.0178368	0	0	0	0	0.0116279	0	0	0	0	0	0	0	0	0	0	0	0	0	0	0	0	0	0	0	0	0	0	0	0	0	0	0	0	0
chrX:118972032-118972329:-	chrX	118972032	118972329	-	17	UPF3B	no	4.57638e-08	0.0610113	0.00172865	0.0977046	0.057204	0.118533	-0.0613295	0.0959759	0	0	0	0	0	0	0	0	0	0	0	0	0	0	0	0	0	0	0	0	0	0	0	0	0	0	0	0	0	0	0.03125	0	0	0
chrX:128605323-128614677:-	chrX	128605323	128614677	-	19	SMARCA1	no	0.105717	0.313801	0.00431034	0.0483629	0.0211897	0.0623377	-0.041148	0.0440525	0	0	0	0	0	0	0	0	0	0	0	0	0	0	0	0	0	0	0	0	0	0	0	0	0	0	0	0	0	0	0	0	0	0
chrX:128914131-128921639:+	chrX	128914131	128921639	+	311	SASH3	no	0.00142614	0.000416389	0.000194337	0.00265264	0	0.00401686	-0.00401686	0.00245831	0	0	0	0	0	0	0	0	0	0	0	0	0	0	0	0	0	0	0	0	0	0	0	0	0	0	0	0	0	0	0	0	0	0
chrX:133981506-133981814:+	chrX	133981506	133981814	+	98	FAM122C	no	0.010572	0.00980918	0	0.0708229	0	0.107246	-0.107246	0.0708229	0	0	0	0	0	0	0	0	0	0	0	0	0	0	0	0	0	0	0	0	0	0	0	0	0	0	0	0	0	0	0	0	0	0
chrX:153229751-153230028:-	chrX	153229751	153230028	-	15	HCFC1	no	7.97429e-09	0.744686	0.000616182	0.0393271	0.0370035	0.040522	-0.00351855	0.0387109	0	0	0	0	0	0	0	0	0	0	0	0	0	0	0	0.016129	0.0131579	0	0.00645161	0	0	0	0	0	0	0	0	0	0	0	0	0	0	0
chrX:153699661-153699819:+	chrX	153699661	153699819	+	11	PLXNA3	no	2.31638e-05	0.304874	0.0161778	0.121007	0.145624	0.108347	0.0372767	0.104829	0	0	0	0	0	0.0625	0	0	0	0	0	0.0416667	0	0.0163934	0.0217391	0	0.0333333	0	0	0.0196078	0.00483092	0	0	0	0	0	0	0.333333	0	0	0	0	0	0
chrX:20194635-20195113:-	chrX	20194635	20195113	-	18	RPS6KA3	no	3.34434e-09	0.403214	0.00579898	0.11301	0.0972353	0.121123	-0.0238878	0.107211	0	0	0	0	0	0	0	0	0	0	0.0322581	0	0	0	0	0	0	0.0208333	0	0.00591716	0.00833333	0	0	0	0	0	0	0	0	0	0	0	0	0
chrX:23899088-23925810:-	chrX	23899088	23925810	-	18	APOO	no	1.67484e-06	0.000144846	0	0.0252334	0.052306	0.0113103	0.0409956	0.0252334	0	0	0	0	0	0	0	0	0	0	0	0	0	0	0	0	0	0	0	0	0	0	0	0	0	0	0	0	0	0	0	0	0	0
chrX:47059014-47059753:+	chrX	47059014	47059753	+	539	UBA1	no	0.000967717	0.000730599	0	0.00769516	0	0.0116527	-0.0116527	0.00769516	0	0	0	0	0	0	0	0	0	0	0	0	0	0	0	0	0	0	0	0	0	0	0	0	0	0	0	0	0	0	0	0	0	0
chrX:47059014-47059808:+	chrX	47059014	47059808	+	484	UBA1	no	1.98079e-20	1.90642e-05	0.000204986	0.154724	0.217111	0.12264	0.0944713	0.154519	0	0	0	0	0	0	0	0	0	0	0	0	0	0	0	0	0	0	0	0	0	0	0	0	0	0.00790514	0	0	0	0	0	0	0	0
chrX:47059014-47059816:+	chrX	47059014	47059816	+	476	UBA1	no	0.000109098	0.0112035	0	0.00562205	0.00173765	0.00761974	-0.00588209	0.00562205	0	0	0	0	0	0	0	0	0	0	0	0	0	0	0	0	0	0	0	0	0	0	0	0	0	0	0	0	0	0	0	0	0	0
chrX:47065513-47065623:+	chrX	47065513	47065623	+	23	UBA1	no	2.02023e-08	0.242332	0.000614932	0.0214389	0.0275716	0.018285	0.00928658	0.020824	0	0	0	0	0	0	0	0	0	0	0	0	0	0	0	0	0	0	0	0	0	0	0	0	0	0	0	0	0	0	0.00340136	0	0	0
chrX:47315814-47326808:-	chrX	47315814	47326808	-	16	ZNF41	no	1.27527e-08	0.174619	0.272343	0.632063	0.531019	0.684029	-0.15301	0.35972	0	0	0	1	0.2	0	0	0	0	0	0	0	0.666667	0	0	0	0	0	0.727273	0.166667	0.125	0	0.571429	0.625	0.470588	0.375	0.2	0.666667	0.4	0.28	0.941176	0	0.333333	0.4375
chrX:48324799-48325185:-	chrX	48324799	48325185	-	89	SLC38A5	no	0.000388625	0.000260239	0	0.0169777	0	0.0257091	-0.0257091	0.0169777	0	0	0	0	0	0	0	0	0	0	0	0	0	0	0	0	0	0	0	0	0	0	0	0	0	0	0	0	0	0	0	0	0	0
chrX:48340104-48340769:+	chrX	48340104	48340769	+	21	FTSJ1	no	2.01763e-05	0.000264734	0.0126685	0.0638622	0.0215289	0.0856336	-0.0641047	0.0511937	0	0	0	0	0	0	0	0	0	0	0	0	0	0	0	0.00847458	0	0.00909091	0	0	0	0.0555556	0	0.0220588	0	0	0.0136364	0.0196078	0.020202	0.0406504	0	0	0	0
chrX:48751115-48751182:-	chrX	48751115	48751182	-	14	TIMM17B	no	1.45072e-16	0.213077	0.00264073	0.030566	0.0354964	0.0280304	0.00746595	0.0279253	0.0253165	0	0	0.00546448	0	0	0	0	0.00653595	0	0	0	0	0	0	0	0	0	0.00877193	0.00320513	0.00458716	0.00307692	0	0.00861141	0.000948767	0	0	0.00101626	0	0.0184426	0	0	0.00176678	0
chrX:48854620-48855649:-	chrX	48854620	48855649	-	27	GRIPAP1	no	0.00222148	0.328587	0.00289549	0.00784223	0.00591961	0.00883101	-0.0029114	0.00494674	0	0	0.00952381	0	0	0	0	0	0	0.015873	0	0	0.0169492	0.010989	0	0	0	0	0	0	0	0	0.015625	0	0	0	0	0	0	0	0	0.00724638	0	0
chrX:49036186-49040186:-	chrX	49036186	49040186	-	30	PRICKLE3	no	2.15052e-06	1.57413e-05	0.00900504	0.100396	0.208211	0.0449482	0.163263	0.0913911	0	0	0	0	0.04	0	0	0	0.0263158	0	0	0	0.05	0.0606061	0.037037	0	0	0.1	0	0.0333333	0	0	0	0	0	0	0	0	0	0	0	0	0	0
chrX:49083611-49084497:-	chrX	49083611	49084497	-	21	CACNA1F	no	0.00663436	0.00597937	0	0.0371171	0	0.0562059	-0.0562059	0.0371171	0	0	0	0	0	0	0	0	0	0	0	0	0	0	0	0	0	0	0	0	0	0	0	0	0	0	0	0	0	0	0	0	0	0
chrX:49105386-49105520:+	chrX	49105386	49105520	+	107	CCDC22	no	0.00254129	0.0021223	0	0.0115523	0	0.0174935	-0.0174935	0.0115523	0	0	0	0	0	0	0	0	0	0	0	0	0	0	0	0	0	0	0	0	0	0	0	0	0	0	0	0	0	0	0	0	0	0
chrX:62736981-62780711:-	chrX	62736981	62780711	-	18	LINC01278	no	1.36867e-07	0.95509	0.00446308	0.0976615	0.0988727	0.0970386	0.00183411	0.0931984	0	0	0	0	0	0	0	0	0	0	0	0	0	0	0	0.0666667	0	0	0	0	0	0	0	0	0	0.0810811	0	0	0	0	0	0	0	0
chrX:69368691-69370045:+	chrX	69368691	69370045	+	14	IGBP1	no	0.00166465	0.402921	0.00322888	0.00622548	0.00688372	0.00588696	0.000996764	0.0029966	0	0.00854701	0.00297177	0	0.00180505	0	0	0.00269906	0.00198807	0.00169491	0	0.00229885	0	0	0.00173913	0.00164474	0.00537634	0	0	0	0.004329	0.0015674	0.001321	0.00298954	0.00361011	0.0135364	0	0.0130624	0	0	0.00231482	0.0289256	0.00332779	0
chrX:70352389-70352589:+	chrX	70352389	70352589	+	105	MED12	no	3.9236e-09	0.0604934	0	0.0309151	0.0208798	0.0360762	-0.0151964	0.0309151	0	0	0	0	0	0	0	0	0	0	0	0	0	0	0	0	0	0	0	0	0	0	0	0	0	0	0	0	0	0	0	0	0	0
chrX:70504304-70510460:+	chrX	70504304	70510460	+	18	NONO	no	5.46148e-11	0.0414509	0.000196843	0.0109529	0.0150481	0.00884672	0.0062014	0.010756	0	0	0	0	0	0	0	0	0	0	0	0	0	0	0	0	0	0	0	0.00154321	0	0	0	0	0	0	0	0	0	0.00606061	0	0	0	0
chrX:70510642-70511607:+	chrX	70510642	70511607	+	21	NONO	no	0.000364657	6.17694e-05	0.000277964	0.00150425	0.00360958	0.000421505	0.00318807	0.00122628	0	0	0	0	0	0	0	0	0	0	0	0	0	0.00235849	0	0	0	0	0	0.00193611	0	0	0	0	0.000986193	0	0	0	0	0	0	0	0	0
chrX:70516898-70517210:+	chrX	70516898	70517210	+	16	NONO	no	4.18325e-06	1.44838e-05	0.000547101	0.0402823	0.00522837	0.05831	-0.0530816	0.0397352	0	0	0	0	0	0	0	0	0	0	0	0	0	0	0	0	0	0	0	0	0	0.000839983	0.0017331	0	0	0.000824742	0	0	0	0.00392465	0.00167926	0	0	0
chrX:70781751-70782674:+	chrX	70781751	70782674	+	22	OGT	no	0.0121397	0.318284	1.07557e-05	0.00237304	0.00376103	0.00165921	0.00210181	0.00236228	0	0	0	0	0	0	0	0	0	0	0	0	0	0	0	0	0	0	0	0	0	0	0	0	0	0	0	0	0	0	0	0	0	0
chrX:71493259-71493650:-	chrX	71493259	71493650	-	19	RPS4X	no	0.00015057	0.00370121	0.000136752	0.000396479	0.000715722	0.000232297	0.000483425	0.000259728	0.000303267	0.000153304	0.000147812	0	9.87e-05	0	0.000140174	0.000138122	4.05e-05	0.000346072	0.000223664	0.000146252	0.000192003	0.000237004	0.000255853	0.000171043	0.000126024	0.000280348	0	0	0	0.000350918	0.000294074	0.000235054	0.00051132	0	6.68e-05	0.000128211	0.000106197	0	0	0.000620251	0.000131674	0
chrX:71496107-71497042:-	chrX	71496107	71497042	-	22	RPS4X	no	0.00105959	0.000375959	3.26778e-06	5.34151e-05	0.000138413	9.70169e-06	0.000128712	5.01473e-05	0	0	0	0	0	0	0	0	0	0	0	0	5.9e-05	0	0	0	0	0	0	0	0	0	0	0	0	0	0	0	0	0	0	0	0	0
chrX:9711733-9714083:-	chrX	9711733	9714083	-	19	GPR143	no	0.00109385	0.000276092	0	0.00406383	0.0119657	0	0.0119657	0.00406383	0	0	0	0	0	0	0	0	0	0	0	0	0	0	0	0	0	0	0	0	0	0	0	0	0	0	0	0	0	0	0	0	0	0
chrY:14848484-14850059:+	chrY	14848484	14850059	+	31	USP9Y	no	0.00187763	0.00132658	0.000307882	0.0251569	0	0.0380948	-0.0380948	0.0248491	0	0	0	0	0	0	0	0	0	0	0	0	0	0	0	0	0	0	0	0	0	0	0	0	0	0	0	0	0	0	0	0	0	0
chrY:14870573-14872398:+	chrY	14870573	14872398	+	15	USP9Y	no	0.00123923	0.000180861	0.00271571	0.0244487	0	0.0370224	-0.0370224	0.021733	0	0	0	0	0	0	0	0	0	0	0	0	0	0	0	0	0	0	0	0	0	0	0	0	0	0	0	0	0	0	0	0	0	0
[truncated: 77 more columns]
