# Supplementary material for: Spliceosomal mutation drives melanoma tumorigenesis via lineage-specific RAS activation
Source: Sci Adv. 2026 May 1;12(18):eadz8289. doi: 10.1126/sciadv.adz8289 (PMC13134632; doi:10.1126/sciadv.adz8289)
Supplement: Supplementary file 2 — Tables S1 to S8 [file sciadv.adz8289_tables_s1_to_s8.zip › adz8289_table_s3.xlsx]

## Sheet: Supplementary Table S3
Supplementary Table 3 | Cryptic 3' Splice Sites in NHM and K562 samples and corresponding PSI matrix
Column A:The genomic coordinate or identifier of the cryptic 3' splice site events
Column B: Chromosome where the event is located
Column C: Genomic start coordinate of the event
Column D: Genomic end coordinate of the event
Column E: DNA strand of the event (+ or –)
Column F: Distance (in nucleotides) between the cryptic splice site and the associated canonical splice site
Column G: Gene associated with the event
Column H: Statistical significance (p-value) of splicing difference between mutant and wild-type samples
Column I: Statistical significance (p-value) of splicing difference between SF3B1 K700E mutant and wild-type samples
Column J: Statistical significance (p-value) of splicing difference between SF3B1 R625H mutant and wild-type samples
Column K: Statistical significance (p-value) of splicing difference between SF3B1 R625 and K700 mutant samples
Column L: Mean percent spliced-in (PSI) value for wild-type samples
Column M: Mean PSI value for all mutant samples
Column N: Mean PSI value for for SF3B1 K700E mutant samples
Column O: Mean PSI value for for SF3B1 R625H mutant samples
Column P: Difference in PSI between mutant and wild-type samples
Column Q: Difference in PSI between R625 and K700 mutant samples
Column R-AL: PSI value of all cell line samples
Target	Chromosome	Start	End	Strand	Distance.nt..between.cryptic.3.ss.and.associated.cannonical.3.ss	Gene Symbol	P-value (MUT vs WT)	P-value (K700 vs WT)	P-value (R625 vs WT)	P-value (R625 vs K700)	PSI_WT	PSI_Mut	PSI_K700	PSI_R625	dPSI(Mut-WT)	dPSI(R625-K700)	k562-k700e-1	k562-k700e-2	k562-k700e-3	k562-R625h-1	k562-R625h-2	k562-R625h-3	k562-wt-1	k562-wt-2	k562-wt-3	NHM-con-1	NHM-con-2	NHM-con-3	NHM-K700E-1	NHM-K700E-2	NHM-K700E-3	NHM-R625H-1	NHM-R625H-2	NHM-R625H-3	NHM-WT-1	NHM-WT-2	NHM-WT-3
chr1 : 10032247 - 10035625	chr1	10032247	10035625	+	24	NMNAT1	0.000421714	0.0286521	0.0071938	0.139035	0	0.0373161	0.0259813	0.0486509	0.0373161	0.0226696	0	0.0181818	0.0128205	0.0454545	0	0.0638298	0	0	0	0	0	0	0.0232558	0.0465116	0.0551181	0.0792079	0.0604027	0.0430108	0	0	0
chr1 : 100477090 - 100480840	chr1	100477090	100480840	+	17	SLC35A3	0.00179305	0.0206296	0.0276391	0.229409	0.00156971	0.157114	0.108735	0.205494	0.155545	0.0967595	0.176471	0.0882353	0.0227273	0.0625	0.0769231	0.111111	0	0	0	0	0	0	0.103448	0.037037	0.22449	0.162162	0.425532	0.394737	0	0	0
chr1 : 100606071 - 100606400	chr1	100606071	100606400	+	7	TRMT13	0.000426568	0.0190396	0.0219944	0.839811	0.0237535	0.224519	0.233365	0.215673	0.200766	-0.0176921	0.1	0.0943396	0.121212	0.127273	0.09375	0.111111	0.015625	0.0757576	0.0147059	0	0.037037	0	0.272727	0.363636	0.448276	0.45	0.333333	0.178571	0	0.05	0.0909091
chr1 : 100732181 - 100733692	chr1	100732181	100733692	+	15	RTCA	0.0936014	0.509519	0.104431	0.152644	0.0311423	0.0499368	0.03598	0.0638937	0.0187945	0.0279136	0.0204778	0.0477612	0.0243902	0.0257732	0.0300752	0.0564784	0.0176678	0.0283286	0.0315457	0.0690691	0.0272727	0.0855263	0.0356083	0.0413793	0.0462633	0.0740741	0.0608108	0.13615	0.0255754	0.0419426	0.0491803
chr1 : 101458311 - 101460665	chr1	101458311	101460665	-	14	DPH5	1.4e-06	0.000577538	0.000531146	0.0581122	0.00855957	0.473285	0.379716	0.566854	0.464726	0.187138	0.327103	0.23301	0.357143	0.666667	0.361111	0.34	0.0258065	0.00462963	0	0.00671141	0.0472441	0	0.480769	0.557692	0.322581	0.607143	0.755319	0.670886	0	0	0.017094
chr1 : 1019397 - 1019732	chr1	1019397	1019732	-	5	C1orf159	0.477509	0.597226	0.582166	0.980979	0.37128	0.480449	0.477564	0.483333	0.109169	0.00576923	0	0.75	0.615385	0.8	0.6	0.5	0.357143	0.5	0.166667	0	0	1	1	0	0.5	1	0	0	0	0	0
chr1 : 10228329 - 10231162	chr1	10228329	10231162	+	33	UBE4B	0.246503	0.857624	0.178359	0.164151	0.00504218	0.010425	0.00446556	0.0163844	0.00538279	0.0119188	0.00483092	0	0.00673401	0.0165975	0.00331126	0	0	0.0101695	0	0	0.00694444	0	0.0152284	0	0	0.0436893	0.0042735	0.0304348	0	0.0208333	0.00510204
chr1 : 10477175 - 10477412	chr1	10477175	10477412	+	20	PGD	0.0032922	0.0676803	0.0293834	0.266767	0.000467713	0.00590635	0.00421103	0.00760168	0.00543864	0.00339065	0.000648088	0.00133245	0	0.00742574	0.000727273	0.00684505	0.000667557	0.00115141	0.00118133	0	0.00114679	0	0.00742115	0.00868056	0.00718391	0.014433	0.00206612	0.0141129	0	0	0
chr1 : 109172280 - 109177707	chr1	109172280	109177707	+	22	FAM102B	0.00451586	0.0185688	0.0494985	0.275051	0.00146279	0.0329339	0.0225724	0.0432955	0.0314712	0.0207232	0	0.0165289	0.0172414	0.0251572	0.00757576	0	0.0114286	0	0	0	0	0	0.030303	0.0263158	0.045045	0.104	0.0674847	0.0555556	0	0	0
chr1 : 109235490 - 109236193	chr1	109235490	109236193	+	18	PRPF38B	0.000123246	0.00643834	0.0140015	0.586159	0.0127305	0.166723	0.151013	0.182433	0.153993	0.0314197	0.0175439	0.190476	0.105263	0.125	0.075	0.108696	0	0.0151515	0.0181818	0	0	0	0.215686	0.206897	0.170213	0.208333	0.188679	0.388889	0	0	0.012987
chr1 : 109484231 - 109486096	chr1	109484231	109486096	-	110	CLCC1	0.536603	0.857533	0.0660198	0.209095	0.00729799	0.00454291	0.00847756	0.000608273	-0.00275507	-0.00786929	0	0	0	0	0	0.00364964	0	0.0447284	0.00903615	0	0	0	0.0217391	0.0291262	0	0	0	0	0.0322581	0.0176991	0
chr1 : 109505104 - 109505982	chr1	109505104	109505982	-	12	AKNAD1	0.00406297	0.10052	0.00404491	0.773452	0.0198232	0.159619	0.171688	0.14755	0.139796	-0.0241376	0.0384615	0.075	0	0.113208	0.0612245	0.122449	0.0434783	0	0	0	0	0	0.166667	0.5	0.25	0.142857	0.258065	0.1875	0.0555556	0	0.176471
chr1 : 109756751 - 109766578	chr1	109756751	109766578	+	21	SARS	0.316073	0.881849	0.253756	0.371524	0.00088983	0.00142597	0.000985655	0.00186629	0.000536145	0.00088064	0.00135993	0.00362506	0.000928936	0.00307882	0.00477042	0.000468604	0.00175131	0	0	0.00219058	0	0.00124069	0	0	0	0	0.000846024	0.0020339	0	0.00081367	0
chr1 : 109778729 - 109778996	chr1	109778729	109778996	+	16	SARS	0.0558272	0.129723	0.220373	0.369512	0.000801612	0.00213317	0.00267786	0.00158848	0.00133156	-0.00108938	0.00237079	0.00217628	0	0.00117855	0.00057241	0.00043122	0.000591017	0.003663	0.00123814	0	0.00389105	0	0.00274725	0.00139665	0.00737619	0.00121803	0.0036452	0.0024855	0	0.0013947	0
chr1 : 109779996 - 109780325	chr1	109779996	109780325	+	27	SARS	0.032703	0.0683278	0.227213	0.975486	0.000394138	0.00218261	0.00215857	0.00220666	0.00178848	4.81e-05	0.000442478	0.00152362	0.00366449	0	0.00101833	0.00119856	0.00153925	0	0	0	0	0	0.00480192	0.00251889	0	0.0025413	0	0.00848176	0	0	0
chr1 : 109815959 - 109816039	chr1	109815959	109816039	+	18	CELSR2	0.36024	0.868357	0.16289	0.392349	0.0162993	0.0211508	0.017565	0.0247365	0.0048515	0.00717148	0.0405405	0.0046729	0.00787402	0.0217391	0.0330189	0.0424528	0.0212014	0.0140845	0.0299145	0.0230769	0.0128205	0.0185185	0.03125	0.0210526	0	0.0224719	0.0150376	0.0136986	0	0.0165289	0.0114943
chr1 : 109823631 - 109823729	chr1	109823631	109823729	-	39	PSRC1	0.717033	0.749813	0.815952	0.993903	0.270326	0.245399	0.244953	0.245844	-0.0249275	0.000890756	0.130435	0.166667	0.0833333	0.0666667	0.555556	0.391304	0	0.2	0.103448	0.297297	0.172414	0.344828	0.5	0.375	0.214286	0.0769231	0.384615	0	0.272727	0.304348	0.285714
chr1 : 109952664 - 109953632	chr1	109952664	109953632	-	27	PSMA5	0.0173174	0.212225	0.056934	0.35831	0.000194519	0.00109792	0.000787937	0.00140791	0.000903403	0.000619972	0.000772798	0	0.00151976	0.000581564	0.000971503	0.000261506	0	0.000257666	0.000230468	0	0	0	0.00243507	0	0	0.000780031	0.00270819	0.00314465	0	0.000890472	0
chr1 : 109952716 - 109953632	chr1	109952716	109953632	-	79	PSMA5	0.203096	0.0663742	0.616623	0.6558	0.00223137	0.00299238	0.00323056	0.0027542	0.000761012	-0.000476361	0.00282776	0.00254741	0.00328698	0.00116245	0.00290886	0.00130616	0.00164249	0.00282704	0.00298782	0	0.00114942	0.003367	0.00243507	0.00324412	0.00504202	0.00697674	0.00338295	0.000788022	0.0022805	0.00177936	0.000979432
chr1 : 110169939 - 110170034	chr1	110169939	110170034	+	16	AMPD2	0.353923	0.453934	0.547574	0.942131	0.00467371	0.00645399	0.00657404	0.00633393	0.00178028	-0.000240104	0.00411523	0.0043573	0.00657895	0.00223214	0	0.00455581	0.00220751	0.00678733	0.00443459	0	0.011236	0.00617284	0.00888889	0.0155039	0	0.00413223	0.0121581	0.0149254	0.0101523	0.01	0.00714286
chr1 : 110171858 - 110171935	chr1	110171858	110171935	+	13	AMPD2	0.372336	0.198438	0.990442	0.266011	0.00443825	0.00652122	0.00857035	0.00447208	0.00208297	-0.00409827	0.0122449	0.00253165	0.00755667	0.0110865	0.0121359	0	0	0	0.00411523	0.0208333	0	0.00561798	0	0.015873	0.0132159	0	0	0.00361011	0	0.00653595	0.00769231
chr1 : 110553980 - 110554907	chr1	110553980	110554907	+	76	AHCYL1	0.598432	0.928265	0.403524	0.553457	0.0032125	0.00242982	0.00303383	0.00182582	-0.000782673	-0.00120801	0.00285307	0	0.00296296	0.00496689	0	0.00598802	0	0.00786164	0.00134953	0	0	0.00298507	0.0104822	0	0.00190476	0	0	0	0	0.00318979	0
chr1 : 110561273 - 110561651	chr1	110561273	110561651	+	21	AHCYL1	0.00317988	0.0331925	0.0570577	0.602222	0.000115955	0.00574317	0.00490425	0.00658209	0.00562721	0.00167783	0	0.0015674	0.00265252	0	0	0.00720721	0	0	0	0	0	0	0.0100402	0.00735294	0.0078125	0.0174672	0.00729927	0.0075188	0	0.00185529	0
chr1 : 110577440 - 110580509	chr1	110577440	110580509	+	3	STRIP1	0.354121	0.188484	0.979892	0.280514	0.0388201	0.0317107	0.024346	0.0390754	-0.00710936	0.0147293	0.0105634	0.0207612	0.0229885	0.03861	0.0416667	0.013986	0.0207469	0.0245614	0.0185185	0.0471204	0.0606061	0.0418848	0	0.0659898	0.0257732	0.0165746	0.0497512	0.0738636	0.0424528	0.0328639	0.0538117
chr1 : 110714840 - 110716579	chr1	110714840	110716579	+	15	SLC6A17	0.583735	0.797554	0.528951	0.710762	0.00625078	0.00460441	0.00533999	0.00386884	-0.00164637	-0.00147115	0	0	0	0	0	0	0	0	0	0.0104167	0.00917431	0.0284091	0.0152091	0.00809717	0.00873362	0.0030303	0.00232558	0.0178571	0.0203046	0.0151515	0.0165563
chr1 : 110861509 - 110881618	chr1	110861509	110881618	-	4	RP5-1074L1.1	0.0688787	0.267507	0.0318432	0.442649	0.0949298	0.0329521	0.0473856	0.0185185	-0.0619778	-0.0288671	0	0.117647	0.166667	0.111111	0	0	0	0.368421	0.125	0	0	0	0	0	0	0	0	0	0	0	0
chr1 : 11114976 - 11115018	chr1	11114976	11115018	-	33	SRM	0.244953	0.483986	0.149865	0.581523	0.000900108	0.000462854	0.000570546	0.000355162	-0.000437254	-0.000215384	0.000345304	0.00110947	0	0.000420875	0.000701016	0	0.000714286	0	0.00181269	0	0.00492005	0	0	0	0.0019685	0.00100908	0	0	0	0	0
chr1 : 11115994 - 11116067	chr1	11115994	11116067	-	10	SRM	0.786126	0.261837	0.254484	0.0765739	0.00330608	0.00353258	0.00241525	0.00464991	0.000226499	0.00223466	0.00129074	0.00138504	0.00471281	0.0030581	0.00598205	0.00508525	0.00411241	0.0029703	0.00244499	0	0.0026455	0	0.00203046	0.00186046	0.00321199	0.00773481	0.00503018	0.00100908	0.00441501	0	0.00339367
chr1 : 11128789 - 11129615	chr1	11128789	11129615	-	25	EXOSC10	0.0161019	0.33317	0.00287709	0.00282202	3.99e-05	0.0039106	0	0.00782121	0.00387072	0.00782121	0	0	0	0.014218	0.00436047	0.00661376	0	0	0	0	0	0	0	0	0	0.00735294	0.00540541	0.00897666	0	0	0
chr1 : 11129880 - 11130956	chr1	11129880	11130956	-	92	EXOSC10	0.163877	0.415126	0.0656589	0.275347	0.0048638	0.00196493	0.00291813	0.00101173	-0.00289887	-0.0019064	0.00666667	0.00772201	0.00312013	0	0	0.00170358	0.00547445	0.010118	0.015625	0	0	0	0	0	0	0	0	0.00436681	0.00925926	0	0.0264317
chr1 : 111682337 - 111682659	chr1	111682337	111682659	-	3	DRAM2	0.199799	0.078204	0.754769	0.10252	0.0853134	0.0542149	0.0306268	0.077803	-0.0310985	0.0471762	0.0555556	0	0	0.0625	0.142857	0.0833333	0	0	0	0.0615385	0.0425532	0.075	0.128205	0	0	0.0425532	0.0571429	0.0784314	0.25	0.0638298	0.148936
chr1 : 11181442 - 11182035	chr1	11181442	11182035	-	16	MTOR	0.27929	0.13929	0.652014	0.462096	0.00440427	0.00752288	0.0088985	0.00614726	0.00311861	-0.00275124	0.00961539	0.00967742	0.0103806	0	0.00327869	0.00364964	0.00645161	0.00338983	0.0129032	0.00649351	0	0.0342857	0	0.0135135	0.0102041	0.0209424	0.0042735	0.00473934	0	0	0
chr1 : 11188208 - 11188510	chr1	11188208	11188510	-	24	MTOR	0.00118772	0.0553098	0.00393863	0.0204273	0.00211994	0.0247031	0.0131218	0.0362845	0.0225832	0.0231627	0.0163934	0.0288066	0	0.0416667	0.0562771	0.025	0	0.00396825	0.00784314	0	0	0	0.00595238	0.00645161	0.0211268	0.0326797	0.011236	0.0508475	0	0	0
chr1 : 111986038 - 111986488	chr1	111986038	111986488	-	21	WDR77	0.0103784	0.200534	0.00587326	0.0073543	6.79e-05	0.00459745	0.000745062	0.00844983	0.00452951	0.00770477	0.00049456	0.000544662	0.000454959	0.00749319	0.00503778	0.00734137	0	0	0	0	0	0	0.00297619	0	0	0.00314465	0.0138889	0.0137931	0	0	0
chr1 : 11204906 - 11205024	chr1	11204906	11205024	-	93	MTOR	0.0402016	0.0233488	0.117875	0.688047	0.0119636	0.00266984	0.00190325	0.00343643	-0.00929375	0.00153317	0	0	0	0	0.0206186	0	0.010929	0	0	0.0403226	0.00847458	0	0.00621118	0.00520833	0	0	0	0	0	0.00574713	0.0292398
chr1 : 11272544 - 11272852	chr1	11272544	11272852	-	12	MTOR	9.57e-06	0.00852133	0.000889543	0.919994	0.00734834	0.0907418	0.0895374	0.0919461	0.0833934	0.00240874	0.0297619	0.0562771	0.0528302	0.0949721	0.0972763	0.0382166	0	0.00485437	0	0.0116279	0.0123457	0.0107527	0.132353	0.134615	0.131387	0.122807	0.116883	0.0815217	0.0296296	0.00806452	0.0143885
chr1 : 11316384 - 11316989	chr1	11316384	11316989	-	134	MTOR	0.146239	0.452092	0.159898	0.271605	0.00701223	0.0198217	0.012402	0.0272413	0.0128095	0.0148393	0	0.0075188	0.0230769	0	0.00704225	0.00684931	0	0	0.00793651	0	0	0	0.00606061	0.0135135	0.0242424	0.0479452	0.0289855	0.0726257	0.011236	0	0
chr1 : 11319508 - 11322501	chr1	11319508	11322501	-	27	MTOR	0.261347	0.688672	0.120672	0.577584	0.0541155	0.0721464	0.0645328	0.07976	0.0180309	0.0152272	0.0631579	0	0	0.043956	0.0952381	0.08	0.02	0.0757576	0.00925926	0.0720721	0.120879	0.0987654	0.107143	0.140625	0.0762712	0.0762712	0.128049	0.0550459	0.075188	0.079646	0.0900901
chr1 : 113212228 - 113212517	chr1	113212228	113212517	+	96	CAPZA1	0.0447586	0.268543	0.0986342	0.240352	0.00468958	0.0103667	0.00732168	0.0134117	0.00567711	0.00609002	0.00217391	0.00506073	0.00506625	0.00820633	0.00665188	0.00418191	0.00288046	0.00428571	0.00470219	0.00802568	0.0117647	0.00809062	0.00476947	0.015299	0.0115607	0.0111643	0.0327456	0.0175202	0	0.00302115	0.00762389
chr1 : 113212228 - 113212569	chr1	113212228	113212569	+	44	CAPZA1	0.172524	0.432378	0.277304	0.560678	0.00223907	0.00415882	0.0033993	0.00491834	0.00191975	0.00151904	0.00108814	0.00506073	0.00273437	0.00353357	0.00111483	0	0.00192215	0.00190931	0.00235664	0.00961539	0	0	0	0.0028169	0.00869565	0.00481541	0.00518135	0.0148649	0.00171233	0.00452489	0.00255428
chr1 : 115263359 - 115266503	chr1	115263359	115266503	-	20	CSDE1	0.00481035	0.0533803	0.0318216	0.160656	0.000445359	0.00307902	0.00197953	0.00417851	0.00263366	0.00219898	0.00117855	0.00198413	0.00275989	0.00208877	0.00389105	0.00477555	0.000970403	0	0.000443459	0.00077101	0	0.000754717	0	0.00155763	0.00439698	0.00229183	0.00194679	0.0100771	0	0.000664452	0
chr1 : 115275490 - 115276352	chr1	115275490	115276352	-	52	CSDE1	0.428723	0.252167	0.929238	0.287245	0.0022621	0.00287523	0.0034131	0.00233737	0.000613132	-0.00107573	0.00163577	0.0029484	0.00260999	0.00156169	0.00336889	0.00354072	0.00379867	0.000848896	0.00135318	0.00104932	0.00550459	0	0.00189036	0.00542986	0.00596422	0.00361991	0	0.00193299	0	0.000784929	0
chr1 : 116936346 - 116937712	chr1	116936346	116937712	+	19	ATP1A1	0.00343649	0.0736766	0.00463414	0.00949947	0.000529017	0.00753841	0.00284032	0.0122365	0.0070094	0.00939619	0.00119904	0.000411692	0.000413736	0.00912146	0.00610329	0.00625782	0.00110132	0.00107258	0.00102354	0	0.000569801	0	0.00572519	0.00568352	0.00360874	0.0143496	0.0180281	0.0195588	0.00096123	0.000786473	0.000911577
chr1 : 116946598 - 116947006	chr1	116946598	116947006	+	31	ATP1A1	0.387253	0.74693	0.130542	0.1098	0.000282662	0.000390285	0.000238574	0.000541997	0.000107623	0.000303423	0.000502639	0	0	0.000323625	0	0.000802568	0.000230734	0.000442184	0.000654165	0.000136054	0.000136855	0.000691372	0.000408038	0	0.000520766	0.000841447	0.000540073	0.000744269	0	0.000284037	0.000903342
chr1 : 11722789 - 11722872	chr1	11722789	11722872	+	36	FBXO44	0.115014	0.326577	0.0576611	0.202719	0.340688	0.185165	0.23992	0.130409	-0.155524	-0.10951	0.25	0.157895	0.333333	0.2	0	0	0.285714	0.25	1	0.181818	0.363636	0.111111	0.1	0.444444	0.153846	0.266667	0	0.315789	0.111111	0	0
chr1 : 11735911 - 11736102	chr1	11735911	11736102	-	122	MAD2L2	0.779097	0.705339	0.227099	0.231063	0.00104507	0.000875205	0.00136995	0.000380462	-0.000169866	-0.000989487	0	0.00367197	0.00126904	0	0.000635324	0.00164745	0.00172117	0	0.00114351	0	0	0	0.00327869	0	0	0	0	0	0.00732601	0	0
chr1 : 117619446 - 117620516	chr1	117619446	117620516	+	21	TTF2	0.765534	0.208163	0.446096	0.135627	0.0676989	0.0707296	0.0846559	0.0568034	0.00303073	-0.0278525	0.0774194	0.121212	0.0955056	0.0591398	0.0646766	0.0806452	0.039823	0.087963	0.0930233	0.0689655	0.0705882	0.0638298	0.0425532	0.0677966	0.103448	0.0232558	0.0961538	0.0169492	0.046875	0.0588235	0.0638298
chr1 : 1178547 - 1178823	chr1	1178547	1178823	-	14	FAM132A	2.36e-05	0.017842	0.000500134	0.267675	0.0985863	0.562822	0.480021	0.645623	0.464236	0.165602	0.666667	0.375	0	0.888889	0.5	0.333333	0.333333	0	0.285714	0.375	0	0	0.538462	0.8	0.5	0.666667	0.818182	0.666667	0	0	0
chr1 : 11861474 - 11862937	chr1	11861474	11862937	-	17	MTHFR	0.00221214	0.048612	0.016368	0.642206	0.0434084	0.0906098	0.0853277	0.0958919	0.0472014	0.0105641	0.0924855	0.0662983	0.123288	0.12963	0.0403587	0.0693642	0.0366972	0.0238095	0.0292683	0	0.111111	0.0967742	0.0169492	0.115385	0.097561	0.0869565	0.111111	0.137931	0.0697674	0.037037	0
chr1 : 1190895 - 1191424	chr1	1190895	1191424	-	27	UBE2J2	0.00541071	0.0454592	0.0223142	0.0742059	0.000350381	0.00431184	0.0021845	0.00643917	0.00396146	0.00425467	0	0.00319489	0.0035461	0.011254	0.00486224	0.00276243	0.00147059	0.00147929	0.00141243	0	0	0	0.00338983	0.00297619	0	0.00940439	0	0.010352	0	0	0
chr1 : 11994913 - 12004575	chr1	11994913	12004575	+	3	PLOD1	0.649833	0.812733	0.682489	0.791273	0.164438	0.204861	0.184722	0.225	0.0404236	0.0402778	0	0	0.333333	0	0	0.75	0	0	0.25	0.136364	0.157895	0.466667	0.2	0.2	0.375	0.5	0	0.1	0.4	0.666667	0.0625
chr1 : 12008125 - 12009813	chr1	12008125	12009813	+	16	PLOD1	0.00950939	0.0895602	0.0851542	0.88542	0.000394054	0.00949745	0.00994708	0.00904782	0.0091034	-0.000899261	0.00564972	0.00862069	0.03125	0.0136054	0.0263158	0	0.00324675	0	0	0	0	0	0.00146199	0.00146413	0.011236	0	0.00744048	0.00692521	0	0	0
chr1 : 12089339 - 12089790	chr1	12089339	12089790	+	31	MIIP	0.0250397	0.00602555	0.16322	0.390906	0.00558069	0.00169035	0.000914634	0.00246607	-0.00389033	0.00155143	0.00271003	0	0.00277778	0	0.00636943	0.00842697	0.00955414	0.00298507	0.0163043	0	0.0142857	0.00735294	0	0	0	0	0	0	0	0	0
chr1 : 12262229 - 12266793	chr1	12262229	12266793	+	3	TNFRSF1B	0.0419518	0.316569	0.00346634	0.0733995	0.0790716	0.0326361	0.0525811	0.0126912	-0.0464355	-0.03989	0.0608108	0.0847458	0.0699301	0.028777	0.0323887	0.0149813	0.0418006	0.0474308	0.0125523	0.235294	0.0952381	0	0.1	0	0	0	0	0	0.153846	0.0909091	0.259259
chr1 : 1230222 - 1230826	chr1	1230222	1230826	-	25	ACAP3	0.0235493	0.068094	0.0761885	0.330928	0.0152991	0.0247896	0.0277545	0.0218247	0.00949051	-0.00592985	0.0164835	0.0228571	0.0422535	0.0308642	0.0226244	0.0208333	0.0316742	0.0102041	0.0223464	0.00411523	0.0245902	0.0171821	0.0205479	0.0186335	0.0457516	0.0172414	0.0232558	0.016129	0	0	0.0108108
chr1 : 1233509 - 1233749	chr1	1233509	1233749	-	15	ACAP3	7.03e-05	0.00246567	0.0174178	0.909512	0.00161332	0.118364	0.116034	0.120694	0.11675	0.00465945	0.0458716	0.08	0.131868	0.0263158	0.0521739	0.0619469	0	0.0155039	0	0	0	0	0.132911	0.191781	0.113772	0.165517	0.199029	0.219178	0	0	0.0103093
chr1 : 1235643 - 1235888	chr1	1235643	1235888	-	60	ACAP3	0.0398139	0.0151964	0.67267	0.0376621	0.00670799	0.0183076	0.02754	0.0090752	0.0115996	-0.0184648	0.0344828	0	0.0289855	0	0.0299401	0	0.00505051	0.00492611	0	0.00699301	0.011583	0.008	0.0375587	0.039823	0.0243902	0.0157068	0.00364964	0.00515464	0.0037594	0.0230769	0.0358744
chr1 : 1245232 - 1245987	chr1	1245232	1245987	+	26	PUSL1	0.0893524	0.444819	0.0427961	0.173788	0.00466911	0.00843061	0.00654919	0.010312	0.0037615	0.00376283	0.00545454	0.00881834	0.0039604	0.00642398	0.0043573	0.0125899	0.00749064	0.00174825	0.00553505	0	0.0243902	0.00806452	0.00943396	0	0.0116279	0.0114943	0.0173913	0.00961539	0	0	0.00952381
chr1 : 1246069 - 1246219	chr1	1246069	1246219	+	69	PUSL1	0.919904	0.996487	0.832969	0.873238	0.0117777	0.0122182	0.0117502	0.0126863	0.000440542	0.000936088	0.0266344	0.005291	0.0117302	0.0214724	0.00581395	0.00956938	0.00487805	0.00479616	0.0191781	0.0222222	0.0387597	0.0338983	0	0.0268456	0	0.0116279	0.00840336	0.0192308	0	0	0
chr1 : 1246069 - 1246271	chr1	1246069	1246271	+	17	PUSL1	0.333126	0.214147	0.668679	0.746499	0.0236011	0.0291856	0.0307488	0.0276225	0.00558459	-0.00312623	0.0359712	0.0259067	0.0231884	0.0303951	0.0284091	0.0416667	0.0239234	0.0189125	0.0218579	0.0503597	0.023622	0	0.0485437	0.0202703	0.0306122	0.0555556	0	0.00970874	0.010101	0.0186916	0.0571429
chr1 : 1291182 - 1292060	chr1	1291182	1292060	-	49	MXRA8	0.0277198	0.125437	0.126941	0.491078	0.00144531	0.0201614	0.0147276	0.0255953	0.0187161	0.0108677	0.0232558	0.0425532	0	0.0273973	0	0.0481928	0	0	0	0.000922509	0.00669857	0	0	0	0.0225564	0	0	0.0779817	0	0	0.0155039
chr1 : 1333799 - 1333976	chr1	1333799	1333976	-	76	CCNL2	0.0429797	0.0188546	0.361178	0.146531	0.0315855	0.0445846	0.050774	0.0383952	0.012999	-0.0123788	0.0704607	0.0454545	0.0489796	0.0263158	0.026738	0.0502513	0.047619	0.055814	0.0300546	0.0350877	0.0166667	0.0433925	0.0510204	0.0586081	0.0301205	0.0405405	0.0278746	0.058651	0.0234899	0.0384615	0.0511727
chr1 : 14109327 - 14112993	chr1	14109327	14112993	+	16	PRDM2	0.00421981	0.119665	0.0134628	0.884384	0.00340533	0.0356828	0.0342701	0.0370956	0.0322775	0.00282545	0	0.113636	0.027027	0	0.0487805	0.0606061	0	0	0	0	0	0	0.0138889	0.0288462	0.0222222	0.0222222	0.0512821	0.0396825	0.0126582	0	0.010989
chr1 : 1414489 - 1416215	chr1	1414489	1416215	+	31	ATAD3B	0.0296533	0.25409	0.0726765	0.230329	0.00132137	0.00787332	0.00463055	0.0111161	0.00655195	0.00648554	0	0.00290698	0	0	0	0.00506329	0	0.00765306	0	0	0	0	0	0.0127796	0.0120968	0.0199005	0.018797	0.0229358	0	0.00471698	0.00877193
chr1 : 142619580 - 142620890	chr1	142619580	142620890	+	110	RP11-417J8.3	0.79359	0.371744	0.846981	0.474146	0.0525352	0.0462298	0.032619	0.0598407	-0.0063054	0.0272217	0.0666667	0.0652174	0.0638298	0.166667	0.0344828	0.157895	0.05	0.129032	0.15	0	0	0	0	0	0	0	0	0	0	0	0
chr1 : 142805377 - 142815916	chr1	142805377	142815916	-	15	RP11-423O2.5	0.206582	0.0104477	0.774956	0.0134129	0.152942	0.211097	0.283364	0.13883	0.0581554	-0.144535	0.246377	0.219178	0.233333	0.0869565	0.205607	0.165414	0.133333	0.167442	0.245399	0	0.545455	0	0.3	0.428571	0.272727	0.25	0.125	0	0.1	0.142857	0
chr1 : 143398890 - 143399655	chr1	143398890	143399655	+	39	RP11-435B5.5	0.593748	0.976942	0.460293	0.527882	0.283681	0.368056	0.277778	0.458333	0.084375	0.180556	0	1	0.666667	1	0.75	1	0.666667	0.555556	1	0	0	0	0	0	0	0	0	0	0	0	0
chr1 : 144593966 - 144595829	chr1	144593966	144595829	+	5	RP11-640M9.2	0.430264	0.589054	0.538709	0.906505	0.0399197	0.0632139	0.066358	0.0600698	0.0232942	-0.00628818	0	0	0.25	0	0	0.0909091	0	0	0.111111	0.133333	0.0285714	0.0666667	0.148148	0	0	0.137931	0.131579	0	0.190476	0.0740741	0.0344828
chr1 : 144594484 - 144595829	chr1	144594484	144595829	+	5	RP11-640M9.2	0.223145	0.113444	0.48503	0.45484	0.266114	0.145433	0.109211	0.181655	-0.120681	0.0724448	0	0.1	0.105263	0.176471	0.125	0	0.153846	0	0.411765	0.428571	0.272727	0.0909091	0.2	0	0.25	0	0.25	0.538462	0	0.4	0
chr1 : 144854806 - 144855739	chr1	144854806	144855739	-	149	PDE4DIP	0.414206	0.644897	0.174986	0.103502	0.0521522	0.0651676	0.0459606	0.0843746	0.0130154	0.038414	0.0483871	0.047619	0.0348837	0.125	0.0322581	0.122449	0.076087	0.192308	0.0238095	0.0614035	0.0194175	0.0288462	0.0666667	0.0619469	0.0162602	0.0769231	0.122951	0.0266667	0.0291262	0.0206897	0.0769231
chr1 : 144917657 - 144917818	chr1	144917657	144917818	-	20	PDE4DIP	0.000909897	0.0451856	0.0144935	0.811394	0.00147543	0.00877506	0.00835876	0.00919136	0.00729963	0.000832597	0	0.0171821	0.00742574	0.00977199	0.0030303	0.018018	0	0.00273224	0.005291	0	0.0107527	0	0.0060241	0.00497512	0.0145455	0.00425532	0.0102041	0.00986842	0	0.00483092	0
chr1 : 144919010 - 144921834	chr1	144919010	144921834	-	18	PDE4DIP	0.0481236	0.285888	0.0794899	0.125838	0.000696563	0.0121463	0.00375817	0.0205345	0.0114498	0.0167763	0	0.00784314	0	0.0148699	0.0108303	0	0	0.00724638	0	0	0	0	0.0147059	0	0	0.037234	0.00333333	0.0569395	0	0	0
chr1 : 144942784 - 144946624	chr1	144942784	144946624	-	93	PDE4DIP	0.771902	0.820925	0.834083	0.989752	0.291667	0.336971	0.335317	0.338624	0.0453042	0.00330688	0	0	0	1	0	0	0	0	1	0	0.5	0.25	0.75	0.428571	0.833333	0.888889	0	0.142857	0.5	0.5	0.916667
chr1 : 145096622 - 145103893	chr1	145096622	145103893	+	14	SEC22B	0.00789754	0.0507388	0.0104439	0.0187453	0.000593974	0.0133358	0.00394609	0.0227256	0.0127419	0.0187795	0.00864553	0.00578035	0	0.00540541	0.0237389	0.0108992	0	0	0	0	0.00144092	0	0.00535475	0.00254453	0.00135135	0.0437318	0.0229592	0.0296192	0	0.00704225	0.00102041
chr1 : 145109685 - 145112354	chr1	145109685	145112354	+	18	SEC22B	1.45e-05	9.07e-05	0.00285091	0.0911713	0.00470773	0.0328325	0.0256655	0.0399994	0.0281247	0.0143339	0.0321888	0.0277778	0.0137457	0.0673077	0.0366492	0.0171674	0.00238663	0.00214592	0.00187266	0.00540541	0.0015748	0.00355872	0.0250447	0.029595	0.025641	0.0440141	0.0426829	0.032175	0.00179533	0.00593472	0.00792602
chr1 : 145586974 - 145587348	chr1	145586974	145587348	-	17	NUDT17	0.16829	0.383517	0.315846	0.900822	0.0326931	0.0623934	0.0598633	0.0649235	0.0297003	0.0050602	0.0294118	0	0.166667	0.185185	0	0.0606061	0.0243902	0.0333333	0.0294118	0	0	0	0	0.0454545	0.117647	0	0.05	0.09375	0.0357143	0.0869565	0
chr1 : 145587007 - 145587348	chr1	145587007	145587348	-	50	NUDT17	0.00293852	0.0522685	0.0392255	0.639366	0	0.100956	0.114309	0.0876035	0.100956	-0.0267058	0	0.05	0.193548	0.0434783	0.0285714	0.03125	0	0	0	0	0	0	0	0.192308	0.25	0.233333	0.0952381	0.09375	0	0	0
chr1 : 145587552 - 145587719	chr1	145587552	145587719	-	66	NUDT17	0.0292764	0.135089	0.140786	0.95685	0.0866602	0.187907	0.185694	0.190119	0.101246	0.00442556	0.235294	0.114286	0.208333	0.24	0.107143	0.0344828	0	0.0263158	0	0	0.178571	0.137931	0.15625	0	0.4	0.1	0.431818	0.227273	0.0833333	0.153846	0
chr1 : 145601639 - 145601747	chr1	145601639	145601747	-	16	POLR3C	0.00204194	0.143143	0.00417264	0.0434847	0.013897	0.0631281	0.0390819	0.0871744	0.0492312	0.0480925	0.0242718	0.0052356	0.00452489	0.0517241	0.0617284	0.0784314	0.00408163	0.0192308	0.0228013	0.0234375	0.0305344	0.00806452	0.0731707	0.0377358	0.0895522	0.0827586	0.155689	0.0927152	0	0	0.00900901
chr1 : 1461912 - 1462983	chr1	1461912	1462983	+	91	ATAD3A	0.183453	0.463539	0.287645	0.580168	0.00127792	0.00291722	0.00227448	0.00355997	0.0016393	0.00128549	0.0067243	0.00191755	0.005005	0.0125285	0.00302725	0.00278293	0.00602928	0.00340426	0.00168634	0	0	0	0	0	0	0	0	0.00302115	0	0	0
chr1 : 148556811 - 148558163	chr1	148556811	148558163	+	5	NBPF15	0.618547	0.206706	0.560392	0.0697589	0.223132	0.23288	0.253785	0.211976	0.00974869	-0.0418088	0.214286	0.311111	0.282609	0.185714	0.210526	0.21875	0.222222	0.122449	0.145161	0.239437	0.194631	0.263158	0.261905	0.253968	0.19883	0.247253	0.230126	0.179487	0.175141	0.198238	0.177778
chr1 : 150040008 - 150040666	chr1	150040008	150040666	+	20	VPS45	0.969262	0.627481	0.776174	0.539347	0.018849	0.0185785	0.0153714	0.0217856	-0.000270568	0.00641419	0.03125	0.025974	0	0.0208333	0.0357143	0	0	0.0113636	0	0.00621118	0.0394737	0.00719425	0.00854701	0.0196078	0.00684931	0.0551181	0.0190476	0	0.0220588	0.0107527	0
chr1 : 150049310 - 150049710	chr1	150049310	150049710	+	36	VPS45	0.00728295	0.0425475	0.0462752	0.270787	0.00480729	0.0176044	0.0133212	0.0218876	0.0127971	0.0085664	0.0172414	0.0169492	0	0.0444444	0.0116279	0.0103093	0	0	0	0	0	0.019802	0.00934579	0.0176991	0.0186916	0.0403226	0.0121212	0.0125	0	0	0
chr1 : 150128401 - 150129052	chr1	150128401	150129052	+	52	PLEKHO1	0.19243	0.733645	0.0313362	0.20023	0.0119605	0.00714327	0.010273	0.00401355	-0.00481724	-0.00625944	0	0	0.011236	0	0	0	0	0.0192308	0	0.0224719	0.0113379	0.0236559	0.00928074	0.0254042	0.0157171	0.00539084	0.00646552	0.0122249	0.0311111	0.0185185	0.0138067
chr1 : 150249041 - 150252050	chr1	150249041	150252050	+	3	C1orf54	0.692092	0.261577	0.687267	0.241916	0.47878	0.523909	0.632701	0.415116	0.0451291	-0.217585	1	0.2	0.8	0	0	0.714286	1	0	0	0.352941	0.666667	0.84	0.551724	0.612903	0.631579	0.481481	0.580645	0.714286	0.333333	0.566667	0.611111
chr1 : 150318968 - 150321619	chr1	150318968	150321619	+	13	PRPF3	0.0163914	0.797295	0.00410632	0.00393964	0.00107539	0.0101529	0.00133268	0.0189731	0.00907748	0.0176404	0	0	0.00361011	0.0111732	0.0161943	0.0103448	0.00347222	0	0	0	0	0	0	0.00438597	0	0.027027	0.0166667	0.0324324	0	0	0
chr1 : 150478182 - 150479301	chr1	150478182	150479301	+	90	TARS2	0.0107175	0.0478988	0.0210314	0.0410829	0.000494444	0.0318389	0.0100634	0.0536144	0.0313445	0.043551	0.0046083	0.025641	0.0112994	0.105634	0.00970874	0.016129	0	0	0	0	0	0	0	0.00558659	0.013245	0.0346535	0.07	0.0855615	0	0	0.00598802
chr1 : 150480756 - 150481935	chr1	150480756	150481935	+	71	ECM1	0.726295	0.799825	0.682423	0.818453	0.00215819	0.00264845	0.00253838	0.00275851	0.000490259	0.000220124	0.00164474	0	0.00161812	0.00206612	0.0035461	0	0	0	0.0015456	0.000450653	0.00274977	0.00087146	0.00375043	0.00390498	0.00431203	0.00329218	0.00422589	0.00342075	0.00286885	0.00253715	0.0022309
chr1 : 150483675 - 150483862	chr1	150483675	150483862	+	70	ECM1	0.45271	0.513897	0.415489	0.80063	0.00297711	0.00155961	0.0016729	0.00144632	-0.00141749	-0.000226578	0.0034642	0.00462963	0	0.00181159	0.00210526	0.00265252	0.00183823	0.00407332	0.00280636	0	0.0015674	0	0	0.000889284	0.0010543	0.00100301	0.000459982	0.000645578	0	0.000443656	0
chr1 : 150521976 - 150522227	chr1	150521976	150522227	+	70	ADAMTSL4	0.0872931	0.165427	0.147454	0.861102	0.0122016	0.00565114	0.00605617	0.00524611	-0.00655047	-0.000810058	0.0101351	0.00865801	0.0175439	0	0.0184332	0.0130435	0.0154799	0.00787402	0.0122449	0	0	0	0	0	0	0	0	0	0	0	0
chr1 : 150771762 - 150772019	chr1	150771762	150772019	-	12	CTSK	0.0199727	0.126402	0.123391	0.941311	0.000900776	0.00719895	0.0073814	0.00701649	0.00629817	-0.000364918	0	0	0	0	0	0	0	0	0	0.00156446	0.00236167	0.000657678	0.0199501	0.0140415	0.0102968	0.0107978	0.0128736	0.0184275	0.00473435	0.00414594	0.000948317
chr1 : 150807141 - 150808755	chr1	150807141	150808755	-	24	ARNT	0.130899	0.272834	0.241568	0.95843	0.00842117	0.0175127	0.0172698	0.0177556	0.00909151	0.000485818	0.00684931	0.00840336	0.0168539	0.00714286	0.032	0.0405405	0.00625	0.0540541	0	0	0	0.0347826	0.028777	0	0.042735	0.00990099	0	0.0169492	0	0.00763359	0
chr1 : 150972444 - 150972932	chr1	150972444	150972932	-	3	FAM63A	0.282561	0.940337	0.0602318	0.0451931	0.0981503	0.0733028	0.0963356	0.05027	-0.0248475	-0.0460656	0.0666667	0.125	0.0606061	0.0769231	0.0357143	0.0277778	0.0447761	0.0862069	0.219178	0.159091	0.142857	0.102041	0.12069	0.137255	0.0677966	0.0930233	0	0.0681818	0.142857	0.0833333	0.0454545
chr1 : 150972444 - 150973725	chr1	150972444	150973725	-	3	FAM63A	0.290026	0.108	0.909737	0.0968264	0.112202	0.185663	0.266914	0.104412	0.0734603	-0.162502	0.272727	0.142857	0.615385	0	0	0	0.5	0.428571	0.5	0	0	0	0.153846	0.25	0.166667	0.25	0.2	0.176471	0.166667	0	0
chr1 : 151027606 - 151028152	chr1	151027606	151028152	-	3	CDC42SE1	0.297318	0.493211	0.394522	0.833753	0.0353458	0.0301378	0.0309973	0.0292783	-0.00520798	-0.00171903	0.0198556	0.0163339	0.0299145	0.00697674	0.046748	0.026178	0.033275	0.0192308	0.0183767	0.0228571	0.0485175	0.0589888	0.052356	0.0366492	0.0308748	0.0192593	0.04	0.0365079	0.0444444	0.0274314	0.0312989
chr1 : 151027701 - 151028152	chr1	151027701	151028152	-	98	CDC42SE1	0.554348	0.738146	0.243648	0.210151	0.0032146	0.00262145	0.00361855	0.00162435	-0.000593153	-0.0019942	0.00366972	0.00184162	0	0.00697674	0	0	0.00180832	0.00584795	0.00465839	0	0.00282486	0	0.00685871	0.00405954	0.00528169	0.0015083	0.00126103	0	0.00331126	0.00763359	0.0016129
chr1 : 151139891 - 151140600	chr1	151139891	151140600	+	19	SCNM1	0.412289	0.532103	0.175434	0.108691	0.00400166	0.00547527	0.00301965	0.00793089	0.00147361	0.00491124	0.0013986	0.00496689	0.00493421	0.00211864	0.00932401	0.00322581	0	0.00919118	0.00463679	0.00996678	0.00727273	0	0	0	0.00681818	0.012931	0.00355872	0.0164271	0	0.00243309	0
chr1 : 151158121 - 151158273	chr1	151158121	151158273	-	24	VPS72	0.00869966	0.0133078	0.0819578	0.374805	0.00130467	0.0148751	0.0107854	0.0189647	0.0135704	0.00817932	0.0100167	0.00555556	0.00584795	0.00556586	0.00371747	0.00168919	0.00191571	0.00938086	0	0	0	0	0.0229508	0.0096463	0.0106952	0.0534759	0.0217918	0.0275482	0	0	0
chr1 : 151552209 - 151553405	chr1	151552209	151553405	+	12	TUFT1	0.0100634	0.0403775	0.118134	0.749038	0	0.0381899	0.0339331	0.0424468	0.0381899	0.00851372	0.0344828	0	0	0	0	0	0	0	0	0	0	0	0.075	0.0361446	0.057971	0.0377358	0.131579	0.0853659	0	0	0
chr1 : 153615841 - 153617409	chr1	153615841	153617409	+	130	CHTOP	0.773738	0.402849	0.276228	0.2058	0.00465791	0.00543117	0.00856428	0.00229806	0.000773256	-0.00626622	0	0.0100503	0	0	0	0.0097561	0.0113636	0.00420168	0	0.0150754	0.00512821	0.0113636	0.01983	0	0.0215054	0.00403226	0	0	0	0.00263158	0.0026738
chr1 : 153631363 - 153631594	chr1	153631363	153631594	+	19	SNAPIN	0.000409973	0.033614	1.51e-06	0.435713	0.0074246	0.0393912	0.044942	0.0338404	0.0319666	-0.0111016	0.0263158	0.0472441	0	0.0328947	0.0287356	0.0306122	0.00689655	0	0.0179641	0.00810811	0.00558659	0.00285714	0.0912162	0.0669014	0.0379747	0.0320285	0.0450161	0.0337553	0.00649351	0	0.00641026
chr1 : 153751362 - 153751571	chr1	153751362	153751571	+	18	SLC27A3	0.00475927	0.0927402	0.00883289	0.0205716	0.00135031	0.0884905	0.0319945	0.144986	0.0871402	0.112992	0	0	0	0.25	0.111111	0	0	0	0	0	0	0	0.0716981	0.0726496	0.047619	0.188498	0.171958	0.148352	0.00308642	0	0
chr1 : 153912311 - 153912631	chr1	153912311	153912631	-	30	DENND4B	0.000459556	0.0145436	0.0292979	0.854317	0	0.0211836	0.0220339	0.0203333	0.0211836	-0.00170052	0.0124481	0.0149254	0.0187266	0.00738007	0.011236	0.0155039	0	0	0	0	0	0	0.0140845	0.0514706	0.0205479	0.0140845	0.021164	0.0526316	0	0	0
chr1 : 153913197 - 153913379	chr1	153913197	153913379	-	114	DENND4B	0.00683353	0.0359333	0.0771205	0.502221	0.00251329	0.0213654	0.0172834	0.0254475	0.0188522	0.00816414	0.0344828	0.0124481	0	0.0163934	0	0.00961539	0	0.00392157	0	0	0.0106383	0	0.0241935	0.025	0.00757576	0.025641	0.0285714	0.0724638	0	0	0.00925926
chr1 : 153957373 - 153958588	chr1	153957373	153958588	-	115	RAB13	0.000883933	0.0445756	0.0170698	0.655992	0	0.0040886	0.00365674	0.00452045	0.0040886	0.000863709	0	0.00470958	0.00810373	0.00535714	0.00188679	0	0	0	0	0	0	0	0.000788022	0.00676183	0.00157729	0.0043554	0.00721311	0.00831025	0	0	0
chr1 : 154192437 - 154192817	chr1	154192437	154192817	-	23	C1orf43	0.00223004	0.025115	0.0291267	0.223082	0.000902046	0.010357	0.00728051	0.0134334	0.00945493	0.00615294	0.00328407	0	0.00682594	0.00374532	0.00333333	0.0058651	0	0	0	0	0	0	0.0115146	0.0131827	0.00887574	0.025394	0.0218547	0.0204082	0.00276498	0.000754148	0
chr1 : 154227803 - 154228140	chr1	154227803	154228140	+	18	UBAP2L	0.22056	0.625858	0.0475973	0.0323037	0.0126627	0.0156842	0.0115564	0.0198119	0.00302145	0.0082555	0.00537634	0.0145833	0.00903615	0.0273038	0.0115681	0.0134474	0.00987654	0.0110254	0.0204313	0.00993378	0.00173611	0.00716332	0.0130719	0.0173697	0.00990099	0.0262697	0.0174165	0.0228659	0.0132353	0.015919	0.0227273
chr1 : 154229911 - 154231419	chr1	154229911	154231419	+	33	UBAP2L	0.000142165	0.00160448	0.0147394	0.363138	0.00144786	0.00752255	0.00644623	0.00859886	0.00607468	0.00215263	0.00918836	0.005148	0.00606061	0.00696864	0.00895522	0.00262467	0.00139082	0	0.00114416	0.0016129	0.00161551	0.00173913	0.00886263	0.00300752	0.00641026	0.0105932	0.0168856	0.00556586	0.00860585	0.00166667	0
chr1 : 154293737 - 154294405	chr1	154293737	154294405	+	3	AQP10	0.108134	0.225799	0.111583	0.834991	0.148327	0.0709899	0.076419	0.0655609	-0.077337	-0.0108581	0.205882	0.0526316	0.2	0.104167	0.146341	0.142857	0.09375	0.388889	0.128205	0	0	0	0	0	0	0	0	0	0	0	0
chr1 : 154300649 - 154302800	chr1	154300649	154302800	+	71	ATP8B2	0.0163369	0.014657	0.342077	0.0712843	0.0101745	0.0260663	0.0353992	0.0167334	0.0158918	-0.0186659	0.04	0.0357143	0.0277778	0.0123457	0.0434783	0.011236	0.0222222	0.00892857	0.02	0	0.0147059	0	0.00512821	0.0505837	0.0531915	0.00680272	0.0206897	0.00584795	0.0340909	0.0122324	0.00696864
chr1 : 154306742 - 154306958	chr1	154306742	154306958	+	20	ATP8B2	0.000796337	0.0406355	0.00585998	0.0527805	0.000665572	0.091774	0.0536606	0.129887	0.0911085	0.0762268	0	0.00806452	0.0463576	0.120968	0.0471698	0.0517241	0	0	0	0.00549451	0	0.00515464	0.0634146	0.128571	0.0755556	0.188235	0.162437	0.208791	0	0	0
chr1 : 154316534 - 154316597	chr1	154316534	154316597	+	21	ATP8B2	0.28678	0.35732	0.614501	0.443463	0.00737753	0.0150419	0.0205467	0.00953711	0.0076644	-0.0110096	0	0.0333333	0.0793651	0.0106383	0.0235294	0	0.0223881	0.015873	0	0	0.00476191	0	0	0	0.010582	0.0114943	0	0.0115607	0.00993378	0.00277778	0.00677966
chr1 : 154316731 - 154316848	chr1	154316731	154316848	+	22	ATP8B2	0.00801585	0.0121479	0.195516	0.377477	0.0303948	0.0581821	0.0657633	0.0506009	0.0277873	-0.0151623	0.0920245	0.0406504	0.0537634	0.00840336	0.048	0.0993377	0.0391061	0.0294118	0.0373134	0.039548	0.06	0.0175439	0.0569948	0.052381	0.0987654	0.0573248	0.0670103	0.0235294	0.0150376	0.0528053	0.0413534
chr1 : 154317262 - 154317429	chr1	154317262	154317429	+	17	ATP8B2	0.000163769	0.0282765	0.00354339	0.204335	0.00478056	0.040387	0.0319431	0.0488309	0.0356064	0.0168877	0.0165289	0.0232558	0	0.0608696	0.0166667	0.0381679	0	0.0111111	0	0.00680272	0.00727273	0	0.0524194	0.0516605	0.0477941	0.0394089	0.0742358	0.0636364	0.013587	0.00691244	0.00295858
chr1 : 154917612 - 154918047	chr1	154917612	154918047	-	18	PBXIP1	0.326762	0.955762	0.242327	0.236268	0.00479603	0.0109972	0.00451148	0.0174828	0.00620113	0.0129713	0	0	0	0	0	0	0	0.0526316	0	0.0198676	0	0	0.0226244	0	0.00444444	0.0403226	0.0137931	0.0507812	0.00423729	0	0
chr1 : 154924425 - 154926146	chr1	154924425	154926146	-	27	PBXIP1	0.319619	0.315399	0.618224	0.512147	0.0054367	0.0109787	0.0136415	0.00831591	0.005542	-0.00532557	0	0.0434783	0	0	0	0	0	0	0	0	0.0034965	0.00623053	0.00784314	0.0181818	0.0123457	0.015873	0.0106762	0.0233463	0	0	0.0147601
chr1 : 154933589 - 154933949	chr1	154933589	154933949	-	86	PYGO2	0.276061	0.205788	0.609045	0.469579	0.0428629	0.0319597	0.0272057	0.0367136	-0.0109032	0.0095079	0.0323741	0.0364963	0.0638298	0.0682594	0.0588235	0.0337838	0.045283	0.1	0.0474576	0.0389105	0.026087	0.0242915	0.00858369	0.0171429	0.00480769	0.02	0.0244898	0.0149254	0.0125786	0.0247525	0.0432432
chr1 : 154933630 - 154933949	chr1	154933630	154933949	-	127	PYGO2	0.0640611	0.0709913	0.296179	0.610203	0.00686427	0.0137698	0.0152096	0.0123299	0.00690548	-0.00287965	0.0110294	0.0222222	0.011236	0.0319149	0.011583	0.0103806	0.0306513	0.0145985	0.0035461	0.012	0	0	0.0128205	0.00578035	0.028169	0.010101	0	0.01	0.01875	0	0
chr1 : 154939021 - 154940146	chr1	154939021	154940146	-	27	SHC1	0.0719532	0.18329	0.18573	0.563835	0.0152399	0.0212827	0.0229362	0.0196291	0.00604279	-0.00330711	0.0102302	0.0122549	0.0192308	0.0238806	0.0118343	0.015625	0.0286458	0.012285	0.0240175	0.0115533	0.0152091	0.0143027	0.021978	0.0336474	0.0402762	0.0150376	0.024	0.0273973	0.0220472	0.0128411	0.0116392
chr1 : 154950591 - 154951181	chr1	154950591	154951181	+	19	CKS1B	0.010506	0.641045	0.00110018	0.00105897	0.00151334	0.00872622	0.00183164	0.0156208	0.00721288	0.0137892	0.00316456	0.00251414	0.000581734	0.020178	0.0107239	0.00939457	0.00119118	0.000559597	0	0	0.00118133	0.000647249	0.00157978	0	0.00314961	0.0213049	0.0195886	0.0125348	0	0.00208986	0
chr1 : 155145149 - 155145696	chr1	155145149	155145696	-	44	KRTCAP2	0.0319234	0.0930595	0.0308881	0.622348	0.157827	0.0541444	0.0653595	0.0429293	-0.103682	-0.0224302	0	0	0	0	0	0	0.5	0	0.142857	0.25	0.4	0	0.0588235	0.166667	0.166667	0.166667	0	0.0909091	0	0.125	0.25
chr1 : 155180419 - 155181869	chr1	155180419	155181869	+	48	MTX1	0.0496544	0.26729	0.0683757	0.954828	0.00202848	0.0059691	0.00607464	0.00586355	0.00394061	-0.000211094	0.00576369	0.0212766	0.00457666	0.00831601	0.0108696	0	0.004158	0.00373134	0.00356506	0	0	0	0	0.00483092	0	0.0060423	0.00235849	0.00759494	0.00847458	0	0
chr1 : 155180419 - 155181880	chr1	155180419	155181880	+	37	MTX1	0.00721227	0.0814617	0.0520444	0.7453	0.00119981	0.00582079	0.00629815	0.00534342	0.00462098	-0.000954728	0.00289017	0.00393701	0.00229358	0.00209205	0.00437637	0.00944882	0	0	0.00178571	0	0	0.00234742	0.00268096	0.0167064	0.00928074	0.0060423	0	0.010101	0	0	0
chr1 : 155224327 - 155224443	chr1	155224327	155224443	-	79	FAM189B	0.100497	0.400478	0.0855276	0.493652	0.0333933	0.0506998	0.0453218	0.0560779	0.0173066	0.0107561	0.00826446	0.0353982	0.031746	0.0588235	0.031746	0.0568182	0.0342466	0.035461	0.0191083	0.00757576	0.0449438	0.0660377	0.0725806	0.0851064	0.038835	0.04	0.0490798	0.1	0.0175439	0.00925926	0.0449438
chr1 : 155228704 - 155230120	chr1	155228704	155230120	-	20	SCAMP3	0.120602	0.138487	0.248483	0.838681	0.766321	0.831631	0.836628	0.826634	0.0653107	-0.0099941	0.877551	0.910714	0.735294	0.775	0.83871	0.75	0.766667	0.965517	0.657895	0.806452	0.769231	0.938776	0.898305	0.758621	0.839286	0.964286	0.897436	0.734375	0.92	0.810811	0.741935
chr1 : 155237938 - 155238083	chr1	155237938	155238083	-	20	CLK2	0.516793	0.249627	0.04094	0.00925228	0.0156707	0.0186965	0.0103013	0.0270917	0.00302586	0.0167904	0.00452489	0.0140187	0.0105263	0.0292683	0.0218341	0.0152091	0.0078125	0	0	0.00952381	0.0311111	0.00483092	0.00892857	0	0.0238095	0.020202	0.0357143	0.0403226	0.00826446	0.0122449	0.0376344
chr1 : 155237978 - 155238083	chr1	155237978	155238083	-	60	CLK2	0.0319677	0.140317	0.127289	0.503779	0.00141066	0.0246014	0.0313833	0.0178196	0.0231908	-0.0135637	0	0.00938967	0.005291	0	0.00444444	0	0	0.00833333	0	0	0	0.00483092	0.112	0.0225564	0.0390625	0.03	0.0559441	0.0165289	0	0.00411523	0
chr1 : 155237989 - 155238083	chr1	155237989	155238083	-	71	CLK2	0.00139689	0.0195264	0.0471277	0.294295	0.00535863	0.130551	0.163052	0.0980488	0.125192	-0.0650035	0.055794	0.0495495	0.0784314	0.0197044	0.00884956	0.0615942	0.00392157	0	0	0.0188679	0.00909091	0	0.239726	0.304813	0.25	0.149123	0.111842	0.237179	0.00826446	0.00819672	0.0164835
chr1 : 155237999 - 155238083	chr1	155237999	155238083	-	81	CLK2	0.00455474	0.0332879	0.0701528	0.595126	0.00133895	0.0526495	0.044383	0.060916	0.0513105	0.016533	0.00900901	0.0140187	0.0157068	0.0197044	0	0.00384615	0	0.0041841	0.00423729	0	0.00456621	0	0.0672269	0.0647482	0.0955882	0.141593	0.0689655	0.131387	0	0	0
chr1 : 155238237 - 155238498	chr1	155238237	155238498	-	86	CLK2	0.244924	0.67235	0.0954073	0.173785	0.0199255	0.0120727	0.0167621	0.00738333	-0.00785276	-0.00937875	0.0121951	0.0224719	0.0330579	0	0	0.00531915	0.00558659	0	0.0192308	0.0344828	0	0.0273973	0.0108696	0	0.021978	0.0121951	0.0267857	0	0.0172414	0.00952381	0
chr1 : 155282187 - 155287710	chr1	155282187	155287710	+	21	FDPS	0.000103127	0.00470038	0.000773621	0.00579462	0.00146561	0.0242129	0.0144488	0.033977	0.0227473	0.0195282	0.0130187	0.00638686	0.00979592	0.0465632	0.0178042	0.0237467	0.000813008	0	0	0.00121803	0.0018226	0.00183711	0.0249066	0.0192513	0.0133333	0.0394877	0.0416233	0.0346369	0	0	0
chr1 : 155298067 - 155300170	chr1	155298067	155300170	+	23	RUSC1	0.149798	0.593207	0.00615024	0.606931	0.00672933	0.0107781	0.00947519	0.0120809	0.00404873	0.00260576	0	0	0.010101	0.00987654	0.0143198	0.00875273	0.00724638	0.00252525	0	0.00358423	0.00438597	0.00384615	0.00568182	0.0308642	0.0102041	0.0112994	0.0153061	0.012931	0.00584795	0.015544	0.00469484
chr1 : 155308197 - 155309118	chr1	155308197	155309118	-	15	ASH1L	0.696207	0.916883	0.301971	0.516937	0.0325408	0.0368953	0.0305906	0.0432001	0.00435452	0.0126095	0	0.0877193	0.078125	0.0666667	0.047619	0.0555556	0.0441176	0.0784314	0.0714286	0.0333333	0.0175439	0.0422535	0	0	0.0176991	0.0144928	0.0454545	0.0294118	0.0666667	0.0229885	0.0119048
chr1 : 155630725 - 155631097	chr1	155630725	155631097	-	20	YY1AP1	0.00100934	0.00574295	0.00155991	0.00418	0.00708079	0.160337	0.0667717	0.253903	0.153256	0.187131	0.042471	0.0378788	0.0415335	0.216783	0.151203	0.148876	0	0.00749064	0.0145455	0	0.00877193	0	0.0656934	0.0967742	0.116279	0.378378	0.347222	0.280952	0	0.0546875	0
chr1 : 155695811 - 155695878	chr1	155695811	155695878	+	46	DAP3	0.0402517	0.274417	0.0172932	0.170605	0.0860533	0.210161	0.161256	0.259065	0.124107	0.0978092	0.0714286	0.0625	0.103448	0.230769	0.210526	0.0714286	0.152174	0.0625	0.0416667	0	0	0	0.333333	0.285714	0.111111	0.333333	0.375	0.333333	0.75	0.0769231	0
chr1 : 155701207 - 155701714	chr1	155701207	155701714	+	20	DAP3	0.0126811	0.0284573	0.0321655	0.0689342	0.00151489	0.0132129	0.00563578	0.02079	0.011698	0.0151542	0.00198939	0.00411523	0.0117035	0.0133001	0.00531511	0.00883652	0.00576784	0.00225225	0	0	0.0043956	0	0.00411523	0.00684931	0.00504202	0.046683	0.0169173	0.0336879	0	0	0.00445765
chr1 : 155783613 - 155784120	chr1	155783613	155784120	-	17	GON4L	0.90768	0.626522	0.601546	0.440423	0.0143195	0.015092	0.0104694	0.0197145	0.000772423	0.00924513	0	0	0	0	0	0	0.0438596	0.0217391	0	0.0185185	0.0147059	0	0.0375	0.0253165	0	0.0322581	0.0344828	0.0515464	0.02	0	0
chr1 : 155932133 - 155932383	chr1	155932133	155932383	-	119	ARHGEF2	0.130612	0.0812217	0.378137	0.427918	0.00887439	0.00485679	0.00365673	0.00605686	-0.0040176	0.00240013	0.010989	0.00486618	0.00608519	0.0113379	0.00609756	0.0131086	0.0117647	0.0041841	0.0130112	0	0	0	0	0	0	0	0.0057971	0	0	0	0.00696864
chr1 : 156012169 - 156012564	chr1	156012169	156012564	-	141	UBQLN4	0.746518	0.772771	0.828985	0.9985	0.0199859	0.0181131	0.0181219	0.0181043	-0.00187279	-1.75e-05	0.017301	0.0227596	0.0272727	0.00938086	0.0409449	0.0135338	0.0192926	0.0221566	0.0192837	0	0.0178571	0.0170455	0	0.00806452	0.0333333	0.00341297	0	0.0413534	0	0.00452489	0.0122449
chr1 : 156020229 - 156020900	chr1	156020229	156020900	-	78	UBQLN4	0.000595549	0.0882012	0.00191702	0.246423	0	0.237841	0.176918	0.298765	0.237841	0.121847	0.166667	0.555556	0	0.48	0.2	0.2	0	0	0	0	0	0	0.125	0.214286	0	0.181818	0.346154	0.384615	0	0	0
chr1 : 156020371 - 156020900	chr1	156020371	156020900	-	26	UBQLN4	0.896889	0.336689	0.56947	0.204763	0.0100194	0.00951087	0.00600594	0.0130158	-0.00050853	0.00700984	0.01566	0.00765306	0.0127226	0.020979	0.0154242	0.00738916	0.00285714	0.0127226	0.00490196	0	0	0.0272727	0	0	0	0.027933	0	0.00636943	0.0107527	0	0.0322581
chr1 : 156021142 - 156021496	chr1	156021142	156021496	-	23	UBQLN4	0.0126019	0.0620914	0.0707345	0.635927	0.00179137	0.00555758	0.00500958	0.00610558	0.00376621	0.001096	0.0021645	0.00700935	0.0025974	0.0106101	0.0119048	0.00653595	0.00213675	0.00228311	0.00465116	0	0	0	0.00436681	0.003663	0.0102564	0.00409836	0.00348432	0	0	0.00716846	0
chr1 : 156106820 - 156106883	chr1	156106820	156106883	+	20	LMNA	0.0688589	0.679484	0.011373	0.0517472	0.000572731	0.00103243	0.000690769	0.00137409	0.000459696	0.000683316	0.000502513	0.00161464	0	0.00113379	0.00112423	0.00134048	0.00111111	0	0.000459982	0.0006965	0.00019044	0.00146332	0.00035392	0.000919963	0.00075358	0.00126103	0.000986518	0.00239846	0.000413907	0.000577367	0.000568182
chr1 : 156203520 - 156206033	chr1	156203520	156206033	+	45	PMF1-BGLAP	0.0160456	0.0945443	0.0697814	0.238466	0.000427185	0.00791519	0.00461218	0.0112182	0.007488	0.00660601	0	0.012766	0	0.00345423	0.00792393	0	0	0	0.00143678	0	0	0	0.00707547	0.00194932	0.00588235	0.00972763	0.0325581	0.0136452	0	0	0
chr1 : 156228981 - 156230241	chr1	156228981	156230241	-	26	SMG5	0.178966	0.318538	0.172737	0.743245	0.00661949	0.00406818	0.00439322	0.00374315	-0.00255131	-0.000650071	0.00322061	0	0.0103359	0.00933126	0.00319489	0.00412655	0	0	0	0	0.00543478	0.00515464	0.00352113	0.00657895	0.0027027	0.0031746	0	0.00263158	0.00387597	0	0.00364964
chr1 : 156247057 - 156247715	chr1	156247057	156247715	-	24	SMG5	0.0295845	0.398979	0.0369881	0.158418	0.0012286	0.00604281	0.00337591	0.00870972	0.00481421	0.00533381	0	0	0	0.0167598	0	0.00229358	0	0.00257732	0	0	0	0	0.00743494	0.0128205	0	0.0129032	0.0124688	0.0078329	0.0108303	0	0.00625
chr1 : 156263033 - 156263110	chr1	156263033	156263110	-	32	C1orf85	0.285195	0.796113	0.156992	0.147384	0.00242927	0.00416625	0.00202312	0.00630938	0.00173698	0.00428626	0	0	0	0	0.00609756	0.00442478	0.00584795	0.00442478	0	0	0.00425985	0.0030581	0.00414938	0	0.00798935	0.00420168	0.016835	0.00629723	0.00192864	0.00315956	0.00365408
chr1 : 156288824 - 156290629	chr1	156288824	156290629	-	15	CCT3	0.0192975	0.181866	0.0488429	0.123748	0.000244615	0.00173989	0.000863261	0.00261653	0.00149528	0.00175326	0.000298864	0	0.000825083	0.00264988	0.000334784	0.0017783	0.000680272	0	0.000622084	0	0	0	0.00234329	0	0.00171233	0.000511771	0.00438212	0.0060423	0	0	0.00069735
chr1 : 156438840 - 156444899	chr1	156438840	156444899	-	27	MEF2D	0.255983	0.809912	0.168867	0.221775	0.00442139	0.00940506	0.00545932	0.0133508	0.00498367	0.00789148	0	0	0	0.0102041	0.0375	0	0	0.0465116	0	0	0	0.00485437	0.0151057	0.0030303	0.0146199	0.0104712	0.0120773	0.00985222	0	0.0156863	0.00369004
chr1 : 156532467 - 156532925	chr1	156532467	156532925	-	9	IQGAP3	8.19e-06	0.00503852	0.000328683	0.0341143	0.00379065	0.370462	0.274861	0.466063	0.366671	0.191202	0.215686	0.421053	0.25	0.578947	0.316667	0.3	0	0	0	0.0185185	0.0143541	0	0.433333	0.27027	0.0588235	0.478261	0.605263	0.517241	0	0	0
chr1 : 156532484 - 156532925	chr1	156532484	156532925	-	26	IQGAP3	0.0108621	0.295341	0.00722656	0.00931467	0.0128573	0.14408	0.0359719	0.252189	0.131223	0.216217	0.0243902	0.0833333	0.108108	0.238095	0.0681818	0.166667	0	0.0344828	0	0	0.00483092	0.0245098	0	0	0	0.225806	0.423077	0.391304	0	0.0508475	0
chr1 : 156561779 - 156561874	chr1	156561779	156561874	+	18	APOA1BP	0.22177	0.561928	0.105101	0.368025	0.0023509	0.00138409	0.00178566	0.000982526	-0.000966807	-0.00080313	0.00414938	0.00129702	0.0019305	0	0	0.00267738	0.00402145	0.00134771	0.0022805	0.000890472	0	0.00291829	0	0	0.00333704	0.00120773	0.00201005	0	0.00726895	0.000848896	0.00110132
chr1 : 156705702 - 156706410	chr1	156705702	156706410	+	13	RRNAD1	0.332755	0.0786157	0.867942	0.264503	0.174873	0.199361	0.218072	0.180649	0.024488	-0.037423	0.190141	0.220779	0.22807	0.145349	0.197368	0.207547	0.163399	0.0934579	0.11465	0.130081	0.25	0.168067	0.271845	0.217822	0.179775	0.295652	0.131783	0.106195	0.097561	0.0384615	0.0810811
chr1 : 156714162 - 156714799	chr1	156714162	156714799	-	21	HDGF	0.928633	0.648559	0.648391	0.482065	0.00147145	0.00151267	0.00122959	0.00179575	4.12e-05	0.000566161	0.000383289	0	0.0029889	0.00189663	0.00119713	0.00256223	0.001228	0.00375657	0.00112066	0.00243754	0.00126422	0	0.00165153	0.00164609	0.000707714	0.00437445	0	0.000744048	0.00253165	0.000685871	0.00211082
chr1 : 156714392 - 156714799	chr1	156714392	156714799	-	29	HDGF	0.68701	0.71593	0.804072	0.883314	0.0430792	0.0500273	0.0519794	0.0480751	0.0069481	-0.00390433	0.102564	0.0294118	0	0	0.111111	0.0263158	0.142857	0	0.0185185	0.115385	0.0294118	0	0.0645161	0.115385	0	0.0666667	0.030303	0.0540541	0	0.0571429	0.0192308
chr1 : 156714957 - 156715088	chr1	156714957	156715088	-	18	HDGF	0.169905	0.442203	0.00101206	0.000329995	0.00174062	0.00242577	0.0014119	0.00343965	0.000685158	0.00202774	0.00107028	0.00162866	0.000489956	0.003861	0.00428016	0.00371873	0.00117005	0	0.00404313	0.00153022	0.00218182	0.00236221	0.00112994	0.0021645	0.00198807	0.00235018	0.00339751	0.0030303	0.00328947	0.000814996	0.00331565
chr1 : 156756967 - 156761456	chr1	156756967	156761456	+	32	PRCC	0.142288	0.299916	0.293165	0.623835	0.00234246	0.00596497	0.00713814	0.0047918	0.00362251	-0.00234634	0.0257511	0.00697674	0	0	0.00464037	0.008	0.00228311	0.00207469	0.00371057	0	0	0	0	0	0.010101	0.012766	0	0.00334448	0.00552486	0	0.00403226
chr1 : 156779603 - 156783639	chr1	156779603	156783639	-	3	SH2D2A	0.751741	0.963506	0.662981	0.621578	0.038206	0.0411578	0.0378334	0.0444822	0.00295178	0.00664881	0.0305344	0.0349206	0.03	0.0189873	0.0468085	0.0653409	0.0210843	0.0547945	0.0313152	0	0.0666667	0	0.0344828	0.0576923	0.0393701	0.0784314	0	0.0573248	0.0434783	0.1	0.0714286
chr1 : 156785905 - 156786466	chr1	156785905	156786466	-	18	SH2D2A	5.89e-08	7.17e-05	0.00108991	0.744691	0.0348618	0.560637	0.575984	0.545289	0.525775	-0.0306945	0.461538	0.490446	0.496503	0.515924	0.313131	0.419355	0.0409357	0.018018	0.0509259	0	0	0	0.5625	0.75	0.694915	0.857143	0.521739	0.644444	0	0	0.047619
chr1 : 156830939 - 156843287	chr1	156830939	156843287	+	137	NTRK1	0.0736469	0.118051	0.433144	0.265406	0.0406863	0.191585	0.278409	0.104762	0.150899	-0.173647	0.545455	0.5	0.625	0.428571	0.2	0	0.2	0	0.117647	0	0	0	0	0	0	0	0	0	0	0	0
chr1 : 156925595 - 156926211	chr1	156925595	156926211	-	3	ARHGEF11	0.684858	0.782659	0.55159	0.469841	0.108897	0.117884	0.104022	0.131746	0.00898716	0.0277244	0.131579	0.0666667	0.1	0.176471	0	0.25	0.0697674	0.0555556	0	0.206186	0.115942	0.08	0.0909091	0.0909091	0.144068	0.0948905	0.128492	0.140625	0.0985915	0.125874	0.107143
chr1 : 1572598 - 1572769	chr1	1572598	1572769	-	33	CDK11B	0.0153384	0.147724	0.0392163	0.0999397	0.00173474	0.0146879	0.00698676	0.022389	0.0129531	0.0154023	0.00185185	0.00382409	0.00689655	0.00395257	0.00195695	0.0206767	0	0	0	0	0	0	0	0.00877193	0.0205761	0.030303	0.0261628	0.0512821	0.0141509	0	0.00436681
chr1 : 158613286 - 158614042	chr1	158613286	158614042	-	70	SPTA1	0.328888	0.506863	0.388025	0.89131	0.0541517	0.0367426	0.0385372	0.0349479	-0.0174092	-0.00358924	0.104478	0.0816327	0.0451128	0.0813953	0.0909091	0.0373832	0.120301	0.0603448	0.0759494	0	0	0	0	0	0	0	0	0	0	0	0
chr1 : 158622503 - 158623063	chr1	158622503	158623063	-	59	SPTA1	0.652661	0.359975	0.973764	0.553696	0.00930435	0.00713739	0.00520071	0.00907407	-0.00216696	0.00387337	0.0120482	0.00840336	0.0107527	0.0266667	0	0.0277778	0.0442478	0.037037	0	0	0	0	0	0	0	0	0	0	0	0	0
chr1 : 159890372 - 159895239	chr1	159890372	159895239	-	44	TAGLN2	0.0368236	0.1558	0.153729	0.664778	0.00495256	0.00829312	0.00893304	0.00765319	0.00334056	-0.00127985	0.00556507	0.00319927	0.00275356	0.00688073	0.00832838	0.000911162	0.00209205	0.00451128	0.00413223	0.00410316	0.00442618	0.00438597	0.0147614	0.0117002	0.0156187	0.00697674	0.0118886	0.0109336	0.00592154	0.00446571	0.00519818
chr1 : 160175313 - 160176817	chr1	160175313	160176817	+	105	PEA15	0.621764	0.708869	0.687904	0.99861	0.42641	0.474746	0.47462	0.474871	0.0483362	0.000251218	0.714286	0.818182	0.545455	0.875	0.529412	0.529412	0.363636	0.7	0.555556	0.571429	0.363636	0.1	0.291667	0.258621	0.219512	0.405405	0.26	0.25	0.84375	0.647059	0.272727
chr1 : 160175313 - 160176919	chr1	160175313	160176919	+	3	PEA15	0.570691	0.900093	0.403357	0.616653	0.401953	0.449077	0.416894	0.481261	0.0471237	0.0643672	0.529412	0.857143	0.166667	0.8	0.384615	0.578947	0.125	0.454545	0.384615	0.368421	0.5625	0.470588	0.37037	0.258621	0.319149	0.405405	0.339286	0.37931	0.821429	0.571429	0.272727
chr1 : 160190355 - 160190876	chr1	160190355	160190876	-	32	DCAF8	0.0123912	0.00177258	0.0933983	0.0255599	0.699767	0.867045	0.921561	0.81253	0.167279	-0.109031	1	0.916667	1	0.833333	0.777778	0.909091	1	0.875	0.909091	0.5	0.818182	0.833333	0.857143	0.866667	0.888889	0.863636	0.681818	0.809524	0.7	0.2	0.8
chr1 : 160190393 - 160190876	chr1	160190393	160190876	-	70	DCAF8	0.0326694	0.030335	0.396019	0.13899	0.208333	0.503472	0.666667	0.340278	0.295139	-0.326389	1	0.5	1	0.666667	0	0.8	1	0	0	0	0.5	0	0.666667	0	0.833333	0.25	0.125	0.2	0	0	0
chr1 : 160265672 - 160265850	chr1	160265672	160265850	-	22	COPA	0.0118515	0.0656486	0.0784791	0.950042	0.00146893	0.00380777	0.00376233	0.00385322	0.00233885	9.09e-05	0	0.00367647	0.00487805	0.00479233	0.00186567	0.00178571	0	0	0	0	0.00292398	0.00268817	0.00293686	0.00404858	0.007034	0.00394737	0.00224467	0.00848356	0.00142653	0.0031746	0.00111359
chr1 : 160305131 - 160309698	chr1	160305131	160309698	-	18	COPA	7.13e-05	0.010758	0.00610845	0.470289	8.5e-05	0.0100495	0.00880809	0.0112909	0.00996449	0.00248285	0.0118694	0.00489396	0.0182421	0.00633914	0.0048	0.00853485	0	0	0	0	0	0	0.00787402	0.00600601	0.00396301	0.0191972	0.018018	0.0108565	0	0.00136054	0
chr1 : 16057218 - 16057580	chr1	16057218	16057580	+	106	PLEKHM2	0.446929	0.40456	0.829678	0.571213	0.0093735	0.0118053	0.0133852	0.0102254	0.00243178	-0.00315976	0.0109091	0.0159151	0.0326531	0.00380228	0.0262391	0.0058997	0.00554017	0.0130293	0.00285714	0.00359066	0.00240964	0.013245	0.00490196	0.0060698	0.00986193	0.00786164	0.00533333	0.0122164	0.00847458	0.00422535	0.00528169
chr1 : 161126808 - 161127388	chr1	161126808	161127388	+	18	UFC1	0.00254964	0.0459159	0.0224899	0.163553	0.0138889	0.255208	0.165079	0.345337	0.241319	0.180258	0.285714	0	0	0.142857	0	0.375	0	0	0	0	0	0	0.285714	0.133333	0.285714	0.333333	0.533333	0.6875	0	0	0
chr1 : 161127108 - 161127388	chr1	161127108	161127388	+	18	UFC1	0.00756742	0.0685415	0.0214897	0.0563177	0.00214981	0.0158226	0.00756146	0.0240837	0.0136728	0.0165222	0.00662983	0.00210748	0	0.0139969	0.011236	0.00723888	0.0013587	0.00196464	0.00757576	0	0	0	0.0149068	0.011335	0.0103896	0.0503145	0.0310881	0.0306279	0.00472441	0	0.00283688
chr1 : 161137025 - 161137155	chr1	161137025	161137155	+	5	PPOX	0.986943	0.861155	0.903664	0.823471	0.0127069	0.0125986	0.0112593	0.0139378	-0.000108355	0.00267849	0.0288462	0.0387097	0	0.00793651	0.00510204	0.0117647	0.0116732	0.0143885	0.00274725	0	0.0425532	0	0	0	0	0.0588235	0	0	0	0	0
chr1 : 161137025 - 161137157	chr1	161137025	161137157	+	3	PPOX	0.0782219	0.10623	0.140117	0.865698	0.0220452	0.00874197	0.00809717	0.00938678	-0.0133032	0.00128962	0.0288462	0	0.0197368	0	0.0201005	0.00591716	0	0.0143885	0.0108992	0	0	0.0238095	0	0	0	0.030303	0	0	0	0	0
chr1 : 161172271 - 161173192	chr1	161172271	161173192	+	34	NDUFS2	0.794951	0.732932	0.969502	0.820546	0.00257845	0.00232677	0.00212827	0.00252527	-0.000251686	0.000397003	0.00705882	0	0	0.00497512	0	0.007109	0.00288184	0.00534759	0.00240964	0.00167224	0	0	0.00379507	0.00191571	0	0	0.00306749	0	0	0.00316456	0.00368324
chr1 : 161179386 - 161179632	chr1	161179386	161179632	+	14	NDUFS2	0.455802	0.811067	0.362873	0.562338	0.00115697	0.0015859	0.00133241	0.00183938	0.000428927	0.000506976	0	0.000900901	0.00385505	0.00194175	0.000919118	0	0.00283822	0.000925069	0.00168919	0	0.00586855	0.00111857	0	0.00113766	0.00210084	0.00106952	0.00341588	0.00369004	0	0	0.00238663
chr1 : 161195927 - 161196244	chr1	161195927	161196244	+	21	TOMM40L	0.00988506	0.0146473	0.0161232	0.96323	0.427331	0.0993241	0.0972222	0.101426	-0.328007	0.0042038	0	0	0	0	0	0	0	0	0	1	0	0	0.333333	0.25	0	0.0909091	0.117647	0.4	0.375	0.125	0.142857
chr1 : 161816371 - 161821454	chr1	161816371	161821454	+	57	ATF6	3.35e-05	0.00501412	0.00824666	0.669049	0.0157727	0.0540277	0.0567946	0.0512608	0.038255	-0.00553387	0.0379747	0.0357143	0.0411985	0.0331492	0.0397727	0.025	0.0251256	0.0245399	0.029661	0	0.0232558	0	0.0617284	0.0748663	0.0892857	0.0698925	0.0769231	0.0628272	0.0144231	0.0234742	0.0327869
chr1 : 162531568 - 162532215	chr1	162531568	162532215	+	47	UAP1	0.376109	0.825912	0.0387591	0.0495906	0.0683181	0.0441605	0.0755006	0.0128205	-0.0241576	-0.0626801	0.107143	0.037037	0.0588235	0.0769231	0	0	0.181818	0.28125	0.0526316	0	0	0	0	0.166667	0.0833333	0	0	0	0	0	0
chr1 : 162531568 - 162532259	chr1	162531568	162532259	+	3	UAP1	0.200869	0.308841	0.322907	0.560536	0.173608	0.261575	0.294615	0.228536	0.0879674	-0.066079	0.193548	0.235294	0.157895	0.162791	0.357143	0.166667	0.289474	0.148148	0.25	0	0.666667	0	0.8	0.166667	0.214286	0.3	0.153846	0.230769	0	0	0.222222
chr1 : 16270234 - 16270794	chr1	16270234	16270794	-	23	ZBTB17	0.768532	0.774377	0.885945	0.914104	0.253409	0.292929	0.305556	0.280303	0.0395202	-0.0252525	0.5	0.111111	0.222222	1	0	0.181818	0.1	0.5	0.454545	1	0.666667	0	0	1	0	0	0.5	0	0	0.333333	0
chr1 : 16275061 - 16299533	chr1	16275061	16299533	-	68	ZBTB17	0.354802	0.318806	0.548974	0.85682	0.0156331	0.0103496	0.00969674	0.0110025	-0.00528351	0.00130577	0	0.00970874	0.0227273	0.01	0	0.039604	0	0.00900901	0.0285714	0	0	0.0353982	0	0.016129	0.00961539	0.00793651	0	0.00847458	0.00826446	0.00719425	0.00869565
chr1 : 16451959 - 16455928	chr1	16451959	16455928	-	143	EPHA2	0.479263	0.509246	0.498267	0.96448	0.0968954	0.0495523	0.0485313	0.0505733	-0.0473432	0.00204199	0	0	0	0	0	0	0	0	0	0.030303	0.025641	0.15625	0.222222	0	0.0689655	0.0666667	0.153846	0.0829268	0.181818	0.047619	0.108696
chr1 : 165619202 - 165620230	chr1	165619202	165620230	+	20	MGST3	0.00020286	0.0282503	0.00254485	0.0688547	0.00202355	0.0277165	0.0192027	0.0362304	0.025693	0.0170278	0.00665927	0.00775194	0.0058072	0.0251177	0.0188088	0.0268817	0.00137741	0	0.000965251	0.000982318	0.00378967	0.00302572	0.0301171	0.0350773	0.0298031	0.0551809	0.0522427	0.0391506	0.00319285	0.00193237	0.00541419
chr1 : 16719978 - 16721505	chr1	16719978	16721505	+	27	SZRD1	0.116621	0.834749	0.00643573	0.0141192	0.00235437	0.00408256	0.00210716	0.00605796	0.00172819	0.0039508	0.00109529	0.00642398	0	0.00825472	0.00584795	0.00906344	0	0.004315	0	0.00182815	0.00423729	0.00200401	0	0.00278358	0.00234009	0.00527108	0.00449294	0.00341764	0.000688705	0.0050665	0
chr1 : 16775697 - 16782289	chr1	16775697	16782289	+	23	NECAP2	0.00524116	0.00524116	0.00524116	NaN	0.32061	0	0	0	-0.32061	0	0	0	0	0	0	0	0	0	0	0	0	0	0	0	0	0	0	0	0	0	0
chr1 : 16803043 - 16803424	chr1	16803043	16803424	-	43	CROCCP3	0.00448812	0.125087	0.0232286	0.259787	0.0391945	0.365288	0.257925	0.472652	0.326094	0.214727	0	0	0	0.625	0	1	0	0	0	0	0.157895	0.0416667	0.4375	0.473684	0.636364	0.466667	0.391304	0.352941	0.136364	0.0689655	0
chr1 : 168160739 - 168161414	chr1	168160739	168161414	+	31	TIPRL	0.280876	0.116348	0.638279	0.704915	0.388889	0.280489	0.249868	0.311111	-0.108399	0.0612434	0	0.285714	0.25	0	0	0	0.111111	0.25	0.833333	0.222222	0.5	0.5	0.285714	0.277778	0.4	0.45	0.666667	0.75	0.555556	0.666667	0.666667
chr1 : 1684521 - 1685005	chr1	1684521	1685005	-	21	NADK	0.025201	0.362685	0.0256735	0.134232	0.00480776	0.00920878	0.00684314	0.0115744	0.00440102	0.00473128	0.0118644	0.00680272	0.00429184	0.0112108	0.00720721	0.00587084	0.0144033	0.0017301	0.00357143	0.00578035	0	0	0.00268096	0.00239808	0.0130208	0.0136612	0.0105541	0.0209424	0.00874636	0.00522193	0.00347222
chr1 : 16890700 - 16891301	chr1	16890700	16891301	-	18	NBPF1	7.41e-05	0.0142422	0.00432433	0.835288	0.00344917	0.0811665	0.0840278	0.0783053	0.0777174	-0.00572249	0.125	0	0.0625	0.105263	0.030303	0.047619	0	0	0	0.0222222	0	0	0.0625	0.15	0.104167	0.131579	0.0875	0.0675676	0	0.0153846	0
chr1 : 171511369 - 171514603	chr1	171511369	171514603	+	14	PRRC2C	0.0284037	0.10934	0.0743715	0.157861	0	0.0131947	0.00528271	0.0211066	0.0131947	0.0158239	0.0148148	0	0	0.011583	0.0203046	0.004329	0	0	0	0	0	0	0.00478469	0	0.0120968	0.0208333	0.00401606	0.0655738	0	0	0
chr1 : 171678941 - 171679853	chr1	171678941	171679853	-	56	VAMP4	0.347179	0.257932	0.720443	0.670319	0.0358225	0.0484952	0.0535474	0.043443	0.0126727	-0.0101044	0.0638298	0	0.0392157	0	0.0294118	0.125	0.0526316	0.0204082	0	0.0879121	0.0430108	0.0361446	0.0533333	0.08	0.0849057	0.0123457	0.0224719	0.0714286	0.0701754	0.0810811	0.0631579
chr1 : 17295836 - 17296210	chr1	17295836	17296210	+	69	CROCC	0.573383	0.445883	0.93896	0.449694	0.0704484	0.0917526	0.11614	0.0673648	0.0213043	-0.0487756	0	0.333333	0	0	0	0	0.352941	0	0	0.0909091	0.0813953	0.0759494	0.130435	0.0566038	0.176471	0.166667	0.0784314	0.159091	0.0882353	0.0555556	0.121622
chr1 : 17302247 - 17302995	chr1	17302247	17302995	-	21	MFAP2	0.167691	0.327225	0.325143	0.668722	0.00145345	0.00422667	0.00504566	0.00340767	0.00277321	-0.00163799	0	0	0	0	0	0	0	0	0	0.00254777	0.00678426	0.00139276	0.0198676	0.00178571	0.00862069	0.00782779	0.00909091	0.00352734	0	0.00285307	0.00967742
chr1 : 17316846 - 17318228	chr1	17316846	17318228	-	63	ATP13A2	0.784687	0.942798	0.677976	0.657245	0.00509285	0.00594143	0.00485314	0.00702972	0.000848578	0.00217658	0.015625	0.00704225	0.00645161	0.00917431	0.0257732	0	0	0.031746	0	0	0	0	0	0	0	0	0.00324675	0.00398406	0.0077821	0.00442478	0.00505051
chr1 : 173814430 - 173819446	chr1	173814430	173819446	+	18	DARS2	0.00308706	0.0585265	0.00804014	0.0233439	0	0.0289579	0.0117477	0.046168	0.0289579	0.0344203	0	0.0147783	0.0148699	0.0163934	0.0541872	0.0106952	0	0	0	0	0	0	0.0315789	0.00925926	0	0.0645161	0.0762712	0.0549451	0	0	0
chr1 : 173833218 - 173833394	chr1	173833218	173833394	-	4	GAS5	0.786084	0.162741	0.398651	0.072702	0.0234143	0.023917	0.026384	0.02145	0.000502704	-0.00493401	0.0295359	0.0206363	0.0245211	0.0187943	0.0215136	0.0202416	0.0198151	0.0170662	0.0194305	0.0147059	0.0180258	0.0197694	0.0302795	0.0292722	0.0240592	0.0149719	0.0256556	0.0275229	0.0256724	0.0254545	0.0223108
chr1 : 173833237 - 173833394	chr1	173833237	173833394	-	23	GAS5	0.295807	0.945171	0.109917	0.0698658	0.00623501	0.00741946	0.0061709	0.00866803	0.00118445	0.00249713	0.00550315	0.00654165	0.00585709	0.00717617	0.0077912	0.00563287	0.00402685	0.00411692	0.00476029	0	0.00261552	0.00167785	0.00636436	0.00647773	0.00628141	0.00816583	0.0132794	0.00996264	0.00250313	0.00556586	0.00567261
chr1 : 173834439 - 173834608	chr1	173834439	173834608	-	18	GAS5	0.0674619	0.054329	0.167425	0.316375	0.000563697	0.0022494	0.00135004	0.00314875	0.0016857	0.00179871	0.00286533	0.000998502	0.00098912	0.00247015	0	0	0.00166389	0.000466853	0.000421053	0	0	0	0.000938086	0.000959693	0.00134953	0.00472813	0.00141143	0.0102828	0	0	0.00157109
chr1 : 173834439 - 173834647	chr1	173834439	173834647	-	18	GAS5	0.0140127	0.0828052	0.0788246	0.757091	0.000809714	0.00214254	0.00200845	0.00227663	0.00133282	0.000268177	0.000515464	0.00112486	0.00265957	0.00328022	0.00475907	0.000897263	0.00184729	0.000536193	0.000908678	0	0	0.00173762	0.00376648	0.000997009	0.0029873	0.00141844	0.000602047	0.0027027	0.0039267	0.00267618	0.000716332
chr1 : 173834704 - 173834994	chr1	173834704	173834994	-	18	GAS5	0.00679856	0.0557664	0.0885694	0.874	0.000748704	0.00231433	0.00223421	0.00239446	0.00156563	0.000160241	0.000987411	0.000826902	0.00131787	0.00140647	0.000552181	0.00155556	0.00153941	0.000532481	0.000931099	0.000478011	0.00049456	0.000463177	0.00452694	0.00328484	0.00246132	0.0029553	0.00594845	0.00194878	0.000667111	0.000883392	0
chr1 : 173835720 - 173835898	chr1	173835720	173835898	-	14	GAS5	0.00142464	0.0756214	0.00247164	0.0482837	0.0127747	0.0203738	0.0171329	0.0236147	0.00759912	0.00648185	0.0221531	0.011653	0.0122449	0.0267465	0.0189843	0.01812	0.0160207	0.0171748	0.0101833	0.0108447	0.00610128	0.00548246	0.0215517	0.0182675	0.0169271	0.0294393	0.0292375	0.0191609	0.00500417	0.0160085	0.0125378
chr1 : 17735153 - 17735475	chr1	17735153	17735475	-	102	RCC2	0.158489	0.218243	0.419009	0.844381	0.15496	0.326575	0.347595	0.305556	0.171615	-0.0420394	0.666667	0	0.0714286	0.333333	1	0	0.2	0.714286	0	0.75	0	0	0.111111	0.6	0.636364	0	0.5	0	0	0	0
chr1 : 179051523 - 179052059	chr1	179051523	179052059	+	15	TOR3A	0.394678	0.18009	0.939064	0.296191	0.014046	0.0172242	0.0200346	0.0144137	0.00317818	-0.00562087	0.0164384	0.0120482	0.0164474	0.00657895	0.0142857	0.0162602	0.0136187	0.00729927	0.0180723	0.0133333	0.01875	0.0121212	0.025	0.0340136	0.0162602	0.00952381	0.00757576	0.0322581	0.0254237	0.00555556	0.0466667
chr1 : 179086669 - 179087721	chr1	179086669	179087721	-	17	ABL2	0.00374629	0.061343	0.0366148	0.3157	0	0.0194645	0.0138344	0.0250947	0.0194645	0.0112603	0	0	0.0196078	0	0.037037	0	0	0	0	0	0	0	0.0352113	0.00632911	0.0218579	0.0205479	0.0434783	0.0495049	0	0	0
chr1 : 17930087 - 17934293	chr1	17930087	17934293	+	3	ARHGEF10L	0.530754	0.645738	0.554028	0.946288	0.074645	0.0535522	0.0549769	0.0521275	-0.0210928	-0.00284943	0	0	0	0	0	0	0	0	0	0.156863	0.3	0.197531	0.0810811	0.2	0.0487805	0.108108	0.0588235	0.145833	0.108108	0.25	0.181818
chr1 : 179318078 - 179319411	chr1	179318078	179319411	+	19	SOAT1	0.000444833	0.026961	0.0106981	0.262368	0.000612373	0.165501	0.126439	0.204562	0.164888	0.0781226	0.0204082	0.0425532	0.0490196	0.176471	0.0506329	0.0649351	0	0	0	0	0	0.00367647	0.246479	0.202156	0.19802	0.329218	0.318713	0.287402	0	0.00170648	0.00441501
chr1 : 179835005 - 179846373	chr1	179835005	179846373	-	15	TOR1AIP2	3.39e-07	7.19e-05	0.000104528	0.00714999	0.0047966	0.423833	0.32725	0.520415	0.419036	0.193165	0.304878	0.286458	0.225	0.52968	0.304878	0.507389	0	0.0105263	0.00591716	0	0.00990099	0	0.391304	0.388889	0.366972	0.633803	0.581522	0.565217	0	0.0192308	0
chr1 : 179835005 - 179846827	chr1	179835005	179846827	-	15	TOR1AIP2	2.42e-05	0.00839075	0.000265279	0.0112536	0	0.476112	0.316982	0.635241	0.476112	0.318259	0.1	0.0714286	0.384615	0.722222	0.363636	0.555556	0	0	0	0	0	0	0.454545	0.391304	0.5	0.652174	0.875	0.642857	0	0	0
chr1 : 179869303 - 179870414	chr1	179869303	179870414	+	22	TOR1AIP1	0.000207788	0.00313558	0.0251129	0.687	0	0.0251834	0.0231612	0.0272055	0.0251834	0.00404427	0.042735	0.0126582	0.0214286	0.0652174	0.037037	0.0136054	0	0	0	0	0	0	0.0150376	0.0218978	0.0252101	0.024	0.00995025	0.0134228	0	0	0
chr1 : 180047810 - 180049624	chr1	180047810	180049624	+	27	CEP350	0.747217	0.222254	0.645426	0.120179	0.0306795	0.0264618	0.0148148	0.0381088	-0.00421766	0.023294	0	0.0285714	0.031746	0.0192308	0.0704225	0.0327869	0.0240964	0.0126582	0.142857	0	0	0	0	0	0.0285714	0.0769231	0.0172414	0.0120482	0	0.0701754	0.0652174
chr1 : 180242544 - 180243071	chr1	180242544	180243071	-	10	RP5-1180C10.2	0.00133643	0.0387278	0.0304546	0.757008	0	0.251249	0.231685	0.270813	0.251249	0.0391275	0.0952381	0.133333	0.5	0	0	0.5	0	0	0	0	0	0	0	0.2	0.461538	0.454545	0.384615	0.285714	0	0	0
chr1 : 180256542 - 180257404	chr1	180256542	180257404	-	4	ACBD6	0.51449	0.0921108	0.587882	0.0628563	0.161078	0.123115	0.047619	0.198611	-0.0379633	0.150992	0.285714	0	0	0.375	0.266667	0.2	0	0	0.25	0	0.2	0	0	0	0	0.25	0	0.1	0	0.4	0
chr1 : 182355047 - 182355390	chr1	182355047	182355390	-	24	GLUL	0.00483496	0.0293479	0.0538643	0.978625	0.000903289	0.00240095	0.00239043	0.00241146	0.00149766	2.1e-05	0.0025729	0.000348797	0.00335852	0.00275145	0.00247875	0.000300842	0.000258198	0.000314961	0.00094162	0.00201106	0	0.000548847	0.00253807	0.00368098	0.00184332	0.00394737	0.00117647	0.00381388	0	0.00487805	0.000658762
chr1 : 183514448 - 183515085	chr1	183514448	183515085	+	15	SMG7	0.265624	0.844356	0.225843	0.309762	0.0043326	0.0077029	0.00495046	0.0104554	0.0033703	0.0055049	0.0141844	0.0124224	0.00309597	0	0.0075188	0.00301205	0.0198864	0.00696864	0	0	0	0	0	0	0	0.0275862	0.0188679	0.00574713	0	0.00515464	0.00588235
chr1 : 184679685 - 184680856	chr1	184679685	184680856	-	3	EDEM3	0.344221	0.595989	0.401051	0.857831	0.155753	0.137959	0.140953	0.134966	-0.0177935	-0.00598709	0.25	0.0735294	0.123894	0.0434783	0.179775	0.117647	0.126582	0.186813	0.126761	0.192771	0.0909091	0.148515	0.105263	0.134615	0.158416	0.133333	0.150376	0.185185	0.208791	0.109091	0.191304
chr1 : 185056773 - 185060696	chr1	185056773	185060696	+	14	RNF2	6.23e-05	0.00731633	0.00955523	0.824161	0.0340979	0.207273	0.20055	0.213995	0.173175	0.0134447	0.109677	0.097561	0.140741	0.186667	0.105882	0.0838323	0.0222222	0.0131579	0	0.025641	0.0434783	0.0138889	0.285714	0.263158	0.306452	0.264706	0.367521	0.275362	0.0645161	0.0594059	0.0843373
chr1 : 186289566 - 186291449	chr1	186289566	186291449	-	15	TPR	0.213871	0.468243	0.0356228	0.0179635	0.0223335	0.030948	0.0187216	0.0431743	0.00861449	0.0244527	0.0118577	0.0239521	0.0142045	0.04	0.0252809	0.0307167	0.0182371	0.0138675	0.00598802	0.0285714	0.0337079	0.0779221	0.0168067	0.025641	0.0198676	0.0495868	0.0384615	0.075	0.0274725	0.0268199	0.0358744
chr1 : 186300729 - 186301326	chr1	186300729	186301326	-	15	TPR	2.4e-06	0.000583675	0.00422154	0.85238	0.00171279	0.0668087	0.0682974	0.06532	0.0650959	-0.00297741	0.0544218	0.0603448	0.03861	0.0696517	0.0640394	0.0169492	0	0.00280112	0.0131148	0	0	0	0.0917431	0.0925926	0.0720721	0.0666667	0.115789	0.0588235	0	0	0
chr1 : 186301494 - 186302253	chr1	186301494	186302253	-	18	TPR	0.906982	0.89247	0.956967	0.971492	0.00689417	0.00658854	0.00650774	0.00666933	-0.000305638	0.000161592	0.0141509	0.0096463	0.0056338	0.00869565	0.00806452	0	0.0136187	0.00988142	0.0125945	0.02	0	0	0.00961539	0	0	0.0232558	0	0	0	0.00952381	0
chr1 : 186310602 - 186312457	chr1	186310602	186312457	-	80	TPR	0.0571877	0.161985	0.0953628	0.472254	0.00694648	0.015183	0.0131607	0.0172052	0.00823648	0.00404443	0.0166667	0.0181818	0.0143541	0.0253165	0.030303	0.0227273	0.00810811	0	0.00687285	0	0	0	0.0119048	0	0.0178571	0	0.00925926	0.015625	0.0130719	0	0.0520833
chr1 : 186316609 - 186319354	chr1	186316609	186319354	-	18	TPR	0.00548161	0.133392	0.0254246	0.199127	9.86e-05	0.037824	0.0232873	0.0523607	0.0377255	0.0290734	0.015748	0.00873362	0.0137931	0.0648649	0.00515464	0.00578035	0	0	0	0	0	0	0.0144928	0	0.0869565	0.0533333	0.108108	0.0769231	0	0	0
chr1 : 186324918 - 186325417	chr1	186324918	186325417	-	17	TPR	8.73e-05	0.00327375	0.00100708	0.00874354	0.00222663	0.141856	0.0848015	0.19891	0.139629	0.114108	0.0487805	0.106599	0.0479705	0.216783	0.0954774	0.129213	0	0	0	0	0	0	0.148148	0.0675676	0.0897436	0.257576	0.267606	0.226804	0.0204082	0.00628931	0
chr1 : 186329517 - 186329896	chr1	186329517	186329896	-	20	TPR	0.0206145	0.14786	0.0715904	0.227834	0.00263057	0.0304621	0.017332	0.0435922	0.0278315	0.0262602	0	0.0105263	0.00970874	0.0326797	0.021978	0.0125786	0.0058309	0	0.0141509	0	0	0	0.0540541	0	0.029703	0.0428571	0.0206186	0.130841	0	0	0
chr1 : 186357681 - 186358714	chr1	186357681	186358714	+	5	C1orf27	0.932827	0.689215	0.736468	0.415039	0.0537291	0.0548064	0.0600954	0.0495174	0.00107727	-0.0105781	0.0307692	0.0434783	0.0675676	0.0555556	0.0350877	0.056338	0.170455	0.0952381	0.0816327	0.025641	0.104167	0	0.102941	0.0408163	0.075	0.0666667	0.0326087	0.0508475	0.025641	0.0952381	0.0243902
chr1 : 186363148 - 186367430	chr1	186363148	186367430	+	14	C1orf27	0.280007	0.641235	0.29706	0.588736	0.0232174	0.0356635	0.0301697	0.0411572	0.0124461	0.0109874	0	0.0184049	0.0195122	0.0316456	0.00675676	0	0.015625	0.0110497	0.0140845	0.027027	0.0153846	0	0.0923077	0.0285714	0.0222222	0.0632911	0.0495049	0.0957447	0.0757576	0.0684932	0.0609756
chr1 : 192547516 - 192548252	chr1	192547516	192548252	+	14	RGS1	0.100526	0.174839	0.125409	0.145225	0	0.00208159	0.000240463	0.00392272	0.00208159	0.00368225	0	0	0	0	0	0	0	0	0	0	0	0	0.000704225	0	0.000738552	0.00468227	0.00560224	0.0132518	0	0	0
chr1 : 19412795 - 19413172	chr1	19412795	19413172	-	30	UBR4	0.892519	0.889862	0.922517	0.981705	0.00591194	0.00620716	0.00617105	0.00624327	0.000295224	7.22e-05	0.00478469	0.00658979	0.0034662	0.00366972	0.00408998	0	0.00394737	0.00148148	0	0	0.00283286	0.00619195	0.00506329	0.00958466	0.00753769	0	0.0123839	0.017316	0.016835	0.0229885	0.0127796
chr1 : 19465733 - 19467281	chr1	19465733	19467281	-	18	UBR4	0.0313484	0.35777	0.0451159	0.253913	0.0157876	0.0369142	0.0272347	0.0465936	0.0211266	0.0193589	0	0.0155763	0.0037037	0.0307167	0.0239726	0.0338346	0.0186916	0.0136612	0.0474576	0.045	0	0.0263158	0.0506329	0.0673759	0.0261194	0.0833333	0.0829694	0.024735	0.016129	0.00843882	0.0123457
chr1 : 19478384 - 19478806	chr1	19478384	19478806	-	30	UBR4	0.465821	0.420558	0.724318	0.788833	0.00424441	0.00588832	0.0063717	0.00540496	0.00164392	-0.00096674	0.00617284	0.00377358	0.0150602	0	0.0139535	0.00429184	0.0107143	0.00666667	0	0	0.013245	0	0.00843882	0.00478469	0	0	0	0.0141844	0.0153846	0.00471698	0
chr1 : 19480449 - 19481411	chr1	19480449	19481411	-	15	UBR4	2.54e-05	0.010456	0.00264412	0.674522	0.0647873	0.301896	0.285389	0.318403	0.237109	0.0330142	0.135	0.17193	0.175	0.255319	0.23913	0.149254	0.0457143	0.0505051	0.0321285	0.0220994	0.028777	0.0670732	0.39	0.466019	0.374384	0.473958	0.40566	0.387097	0.0640394	0.0277778	0.0393013
chr1 : 19492271 - 19493515	chr1	19492271	19493515	-	19	UBR4	0.000517564	0.0538242	0.00279556	0.0454692	0.00468084	0.0522562	0.0330523	0.07146	0.0475753	0.0384077	0.0376344	0.00769231	0	0.0689655	0.0275229	0.0459184	0.00343643	0	0	0.00925926	0.00990099	0	0.0733333	0.0534759	0.026178	0.105634	0.081761	0.0989583	0	0.0116279	0.0121212
chr1 : 19503239 - 19503954	chr1	19503239	19503954	-	17	UBR4	0.0965538	0.346743	0.137951	0.417992	0.00470517	0.0105043	0.00827385	0.0127347	0.0057991	0.00446086	0	0.00393701	0.0122449	0.00416667	0	0.00561798	0	0	0.00813008	0.0325203	0.00826446	0.00869565	0.00657895	0.00636943	0.0205128	0.0194805	0.0229885	0.0241546	0	0	0.0108696
chr1 : 19549375 - 19549889	chr1	19549375	19549889	-	46	EMC1	0.811889	0.565282	0.872119	0.575846	0.0065627	0.00709444	0.00814593	0.00604295	0.00053174	-0.00210298	0.00970874	0.00706714	0.01875	0.00384615	0.0121212	0.00343643	0.00544959	0.00566572	0.00903615	0.00452489	0	0	0.00434783	0.0046729	0.004329	0	0.0168539	0	0	0.00440529	0.0147059
chr1 : 196694428 - 196695585	chr1	196694428	196695585	+	14	CFH	0.0031538	0.0939755	0.0245512	0.656015	0.0139331	0.239545	0.210927	0.268163	0.225612	0.0572365	0.27027	0.214286	0.149425	0.0588235	0.307692	0.372093	0.0108696	0	0.0649351	0	0.0416667	0	0	0	0.631579	0	0.5	0.37037	0	0	0
chr1 : 198233366 - 198247066	chr1	198233366	198247066	+	24	NEK7	0.0300772	0.165725	0.0931267	0.274209	0.00399416	0.0230419	0.0142813	0.0318026	0.0190478	0.0175213	0	0.0394737	0.0222222	0.01	0	0	0.0123457	0	0	0	0	0	0	0.00746269	0.0165289	0.042735	0.0675676	0.0705128	0	0	0.0075188
chr1 : 200555410 - 200558344	chr1	200555410	200558344	-	54	KIF14	0.00503941	0.223987	0.0037882	0.00643272	0.00117924	0.0577648	0.017284	0.0982457	0.0565856	0.0809617	0	0.037037	0	0.0519481	0.0657895	0.135135	0	0	0	0	0	0	0.0666667	0	0	0.111111	0.0588235	0.166667	0	0	0
chr1 : 200659559 - 200662821	chr1	200659559	200662821	+	59	RP11-92G12.3	0.919705	0.35061	0.262543	0.103872	0.267932	0.281059	0.437118	0.125	0.0131277	-0.312118	0.384615	1	0.666667	0.5	0	0.25	0.333333	0.4	0	0.125	0.333333	0	0.142857	0.428571	0	0	0	0	0	0	0.428571
chr1 : 201104972 - 201112947	chr1	201104972	201112947	-	28	TMEM9	0.088059	0.49613	0.119537	0.178308	0.00095402	0.0032704	0.00154541	0.00499539	0.00231638	0.00344998	0.00123457	0.00147711	0.00161031	0.00145138	0.00265252	0.00524934	0.00490798	0.00138504	0	0	0	0	0.0049505	0	0	0.0154242	0.00258398	0.00261097	0	0	0
chr1 : 201826323 - 201827557	chr1	201826323	201827557	+	17	IPO9	0.00420662	0.156939	0.00715338	0.0213869	0.000261506	0.0284807	0.0111542	0.0458073	0.0282192	0.0346531	0.00561798	0.0119048	0	0.031746	0.0406977	0.0257732	0	0	0	0	0	0	0	0.0425532	0.00684931	0.0769231	0.0213904	0.0783133	0	0	0
chr1 : 201827682 - 201827969	chr1	201827682	201827969	+	13	IPO9	2.88e-05	0.00314203	0.00825399	0.682264	0.000875815	0.0234254	0.0219452	0.0249056	0.0225496	0.0029604	0.0240964	0.00793651	0.012012	0.0230769	0.00340136	0.0344828	0	0	0	0	0	0	0.0246914	0.0318471	0.0310881	0.038674	0.0140845	0.0357143	0	0	0
chr1 : 201836088 - 201837745	chr1	201836088	201837745	+	30	IPO9	0.0469773	0.0665365	0.423045	0.239616	0.00372903	0.00982577	0.0130318	0.00661977	0.00609674	-0.006412	0.00626959	0.0234114	0.00225225	0.00358423	0.00284091	0.00297619	0.00634921	0.00294118	0	0.00344828	0.00340136	0	0.00574713	0.0251256	0.0153846	0.0216216	0.00869565	0	0.00966184	0	0.00913242
chr1 : 201843501 - 201843956	chr1	201843501	201843956	+	3	IPO9	0.655696	0.726035	0.78092	0.929056	0.0106903	0.0119806	0.0122159	0.0117453	0.00129037	-0.000470619	0.0133929	0.00900901	0.00434783	0.0253165	0.00900901	0.00448431	0.00938967	0.00956938	0.010989	0.00680272	0.00732601	0.00706714	0.0111111	0.0304348	0.005	0.0046083	0.00930233	0.0177515	0.0289256	0.0110294	0.00337838
chr1 : 201858745 - 201859443	chr1	201858745	201859443	+	138	SHISA4	0.916806	0.610063	0.395551	0.223024	0.0255205	0.0242334	0.0336678	0.0147989	-0.00128715	-0.0188688	0	0	0.0333333	0	0	0.0416667	0	0	0	0.0223214	0.0122951	0.0367347	0.076555	0.0492611	0.0428571	0	0.0135135	0.0336134	0.065	0.0189394	0.0280374
chr1 : 202122979 - 202123313	chr1	202122979	202123313	-	15	PTPN7	0.471625	0.178733	0.855375	0.392946	0.0920167	0.039418	0.00476191	0.0740741	-0.0525988	0.0693122	0.0285714	0	0	0	0.444444	0	0.0625	0	0	0	0	0	0	0	0	0	0	0	0	0	1
chr1 : 202914324 - 202915566	chr1	202914324	202915566	-	26	ADIPOR1	0.00338986	0.0202468	0.0350009	0.235347	0.0160334	0.0346177	0.0284469	0.0407885	0.0185843	0.0123416	0.0243094	0.0216867	0.0154946	0.0284553	0.0199501	0.0214362	0.00977995	0.0166667	0.00554939	0.0114723	0.0300752	0.0162933	0.0379747	0.0345964	0.0366197	0.050152	0.0502994	0.0744382	0.00988468	0.015299	0.0175159
chr1 : 202935141 - 202935876	chr1	202935141	202935876	-	19	CYB5R1	0.0158923	0.147079	0.0188582	0.0859771	0.200126	0.525734	0.366943	0.684524	0.325607	0.317581	0.222222	0.5	0.285714	0.9	0	0.857143	0	0.0909091	0	0	0	0	0.428571	0.181818	0.583333	0.916667	0.6	0.833333	1	0.111111	1
chr1 : 202976703 - 202976868	chr1	202976703	202976868	+	33	TMEM183A	0.0710356	0.0293247	0.976305	0.0357632	0.000588033	0.00199676	0.00338525	0.000608273	0.00140873	-0.00277698	0.00404858	0.00488599	0.00264317	0	0	0.00364964	0.0027933	0.000762195	0	0	0	0	0.0021692	0	0.00656455	0	0	0	0	0	0
chr1 : 203770757 - 203771696	chr1	203770757	203771696	+	83	ZC3H11A	6.05e-05	5.78e-05	6.21e-05	0.811348	0.607329	0.991207	0.992424	0.989989	0.383878	-0.00243507	1	1	1	1	0.965909	1	0.909091	0.666667	0.5	0.5	0.75	0.444444	1	1	0.954545	1	0.974026	1	0.833333	0.647059	0.8
chr1 : 204082263 - 204083436	chr1	204082263	204083436	+	12	SOX13	0.043557	0.167427	0.111249	0.242475	0.0019576	0.0286356	0.0140265	0.0432446	0.026678	0.0292181	0	0	0	0	0	0	0	0	0	0	0	0	0.0277778	0.0434783	0.0129032	0.0809249	0.0544554	0.124088	0.025974	0.00534759	0
chr1 : 204199718 - 204210502	chr1	204199718	204210502	-	3	PLEKHA6	0.482672	0.482638	0.716541	0.774682	0.309272	0.201389	0.166667	0.236111	-0.107883	0.0694444	0	0	0	1	0	0	0	1	1	0.533333	0.422222	0.53125	1	0	0	0	0	0.416667	0	0	0.461538
chr1 : 205240384 - 205240923	chr1	205240384	205240923	+	17	TMCC2	0.000378816	0.0348259	0.00886829	0.419264	0.0556945	0.387008	0.330185	0.443831	0.331313	0.113646	0.545455	0	0.0714286	0.333333	0.2	0.2	0.15	0.0769231	0	0.0333333	0.207547	0.0483871	0.385965	0.478261	0.5	0.638298	0.54717	0.744186	0.0721649	0.0363636	0.0163934
chr1 : 205696953 - 205698699	chr1	205696953	205698699	-	19	NUCKS1	0.000688253	0.0263977	0.0162934	0.304107	0.000627728	0.00761045	0.00598475	0.00923615	0.00698272	0.0032514	0.0121528	0.0028777	0	0.0106952	0	0.00465839	0	0	0	0	0	0.00316122	0.0074184	0.00795756	0.00550206	0.0167683	0.0122249	0.0110701	0	0	0.0021254
chr1 : 205739602 - 205739860	chr1	205739602	205739860	-	20	RAB7L1	0.00495858	0.117359	0.0292163	0.508028	0.00350787	0.0294617	0.024285	0.0346384	0.0259538	0.0103534	0	0.0731707	0.025641	0	0.0196078	0.0208333	0	0	0	0	0	0	0	0.0204082	0.0264901	0.062069	0.042328	0.0629921	0	0.005	0
chr1 : 205744220 - 205744400	chr1	205744220	205744400	-	5	RAB7L1	0.748855	0.941915	0.476085	0.579163	0.301192	0.264404	0.313657	0.215152	-0.036788	-0.0985059	0	0	0	0.4	0	0	0	0	1	0.5	0.0588235	0.5	0.444444	0.75	0.6875	0.0909091	0.3	0.5	0.666667	0.0769231	0
chr1 : 205744220 - 205744501	chr1	205744220	205744501	-	5	RAB7L1	0.0279348	0.209253	0.014299	0.358378	0.363257	0.209178	0.249623	0.168733	-0.154079	-0.0808891	0.285714	0.4	0	0	0.125	0.333333	0.142857	0.428571	0.125	0.296296	0.37931	0.37037	0.409091	0.0952381	0.307692	0.222222	0.09375	0.238095	0.434783	0.422222	0.357143
chr1 : 205764626 - 205766051	chr1	205764626	205766051	-	19	SLC41A1	0.000911003	0.0364504	0.00508749	0.0319507	0.000553097	0.0275273	0.0149334	0.0401213	0.0269742	0.0251879	0.0190476	0.015748	0.027027	0.0733945	0.047619	0.018018	0	0.00884956	0	0	0	0	0	0	0.0277778	0.0454545	0.0359712	0.0202703	0	0	0
chr1 : 206778900 - 206781588	chr1	206778900	206781588	-	39	EIF2D	0.00423462	0.000994389	0.320234	0.010112	0.000892857	0.00928343	0.0147363	0.0038306	0.00839057	-0.0109056	0.0125786	0.0116009	0.015528	0	0	0.00198413	0	0	0	0	0	0	0.0254777	0.0111111	0.0121212	0.00473934	0	0.0162602	0.0119048	0	0
chr1 : 207070961 - 207071064	chr1	207070961	207071064	+	11	IL24	0.109461	0.327351	0.0356962	0.229043	0.00375304	0.00131958	0.00205305	0.000586108	-0.00243347	-0.00146694	0	0	0	0	0	0	0	0	0	0.0116279	0.00630915	0.0132013	0.00303836	0.00304723	0.00623269	0.00210172	0	0.00141493	0.0117734	0.00546946	0.0116675
chr1 : 207223095 - 207224032	chr1	207223095	207224032	-	26	YOD1	0.155635	0.499274	0.104178	0.339616	0.0367162	0.0535551	0.0461356	0.0609746	0.0168389	0.014839	0.0608696	0.0690423	0.042735	0.113208	0.0588235	0.0512821	0.0422265	0.0447761	0.0340136	0.015873	0.0144928	0.0138889	0.0416667	0.0625	0	0.0431655	0.0497238	0.0496454	0.00671141	0.017094	0
chr1 : 207237175 - 207238308	chr1	207237175	207238308	+	72	PFKFB2	0.550766	0.916789	0.540798	0.569378	0.028938	0.0364201	0.0299187	0.0429215	0.00748209	0.0130028	0.0588235	0.0322581	0.0344828	0.103448	0.101449	0	0.0285714	0.0183486	0.0877193	0.0425532	0	0.0322581	0.015873	0.0172414	0.0208333	0	0	0.0526316	0.047619	0	0
chr1 : 207512763 - 207513731	chr1	207512763	207513731	+	4	CD55	0.101828	0.0206485	0.433171	0.583937	0.0576292	0.0257017	0.0178413	0.0335622	-0.0319275	0.0157209	0.0422535	0.0243902	0.040404	0	0.157895	0.0434783	0.0609756	0.0266667	0	0.166667	0.117647	0	0	0	0	0	0	0	0.166667	0	0.0416667
chr1 : 20827930 - 20828561	chr1	20827930	20828561	-	17	MUL1	0.000831074	0.0114458	0.0040903	0.0177588	0.00606707	0.111718	0.0575154	0.16592	0.105651	0.108405	0.081448	0.0561224	0.110599	0.274286	0.178218	0.238245	0.00956938	0.0138889	0.0083682	0	0	0	0.0358974	0.0299145	0.0311111	0.111111	0.0734694	0.120192	0	0.00487805	0
chr1 : 20982294 - 20982593	chr1	20982294	20982593	-	21	DDOST	0.069087	0.261935	0.0151545	0.667412	0.000451998	0.00119573	0.00136071	0.00103076	0.000743737	-0.000329957	0	0.00110619	0.000498008	0.00111857	0.000533903	0.00135013	0	0	0.000959693	0	0	0.000619963	0.00456274	0.00199734	0	0.00139665	0.00117027	0.000615006	0.000792393	0	0
chr1 : 21076469 - 21083658	chr1	21076469	21083658	-	93	HP1BP3	9.32e-06	0.000129816	1.86e-05	0.426067	0.093241	0.0302642	0.0344396	0.0260889	-0.0629768	-0.00835067	0.0189702	0.0422886	0.0570652	0.0190217	0.0240385	0.0588235	0.0722892	0.0595855	0.0862944	0.0694239	0.072327	0.0524079	0.0128535	0.0247934	0.0506667	0.0166667	0.0123967	0.0255864	0.0331633	0.0669746	0.0679612
chr1 : 21076469 - 21091869	chr1	21076469	21091869	-	93	HP1BP3	0.363912	0.963056	0.0560131	0.255096	0.191424	0.117224	0.185836	0.0486111	-0.0741998	-0.137225	0.0714286	0.0769231	0.05	0	0.0416667	0	0.153846	0.0263158	0.24	0.142857	0.2	1	0	0.25	0.666667	0	0	0.25	0	0.25	0
chr1 : 21103290 - 21106304	chr1	21103290	21106304	-	46	HP1BP3	0.236624	0.480584	0.314816	0.673801	0.00796361	0.00589264	0.00650717	0.00527811	-0.00207097	-0.00122905	0.00417537	0.00410678	0.00347222	0	0.00736648	0.0103627	0.00366972	0.00797448	0.0191638	0.00542888	0.00492126	0.011011	0.0141956	0.0083612	0.00473186	0.0125448	0.0013947	0	0.00187617	0.00764331	0.0103093
chr1 : 21137396 - 21139650	chr1	21137396	21139650	-	18	EIF4G3	0.00322803	0.087799	0.00963807	0.800814	0.00188359	0.030384	0.0324667	0.0283014	0.0285004	-0.00416531	0.09375	0	0	0	0.0357143	0.0384615	0	0.0243902	0	0	0	0	0.0320513	0.0206897	0.0483092	0.0460526	0.0285714	0.0210084	0	0	0.00574713
chr1 : 211433507 - 211434207	chr1	211433507	211434207	+	63	RCOR3	0.868689	0.892966	0.691823	0.496456	0.241515	0.232377	0.248995	0.21576	-0.00913798	-0.0332355	0.235294	0.285714	0.263158	0.354839	0.285714	0.2	0.666667	0.25	0.24	0	0	0	0.333333	0.176471	0.2	0.125	0.238095	0.0909091	0.444444	0.428571	0
chr1 : 211529811 - 211533220	chr1	211529811	211533220	+	33	TRAF5	0.223035	0.315175	0.432451	0.909804	0.025964	0.0457863	0.0441149	0.0474576	0.0198223	0.0033427	0	0	0.0625	0	0	0	0	0	0	0.0888889	0.0338983	0.037037	0.0909091	0.0625	0.0487805	0.0847458	0.0545455	0.145455	0.0735294	0.05	0.0222222
chr1 : 21191266 - 21191608	chr1	21191266	21191608	-	60	EIF4G3	0.0215563	0.0958596	0.111034	0.341932	0	0.0287577	0.0396772	0.0178382	0.0287577	-0.021839	0.0277778	0	0	0	0	0	0	0	0	0	0	0	0.121495	0.0691824	0.0196078	0.0238095	0.0268817	0.056338	0	0	0
chr1 : 2121316 - 2125077	chr1	2121316	2125077	-	95	C1orf86	0.00194694	0.0254402	0.0393539	0.477248	0.00147157	0.0071751	0.00610377	0.00824643	0.00570352	0.00214266	0.00691563	0.00693241	0.00747664	0.00683761	0.00163399	0.00516796	0.00292398	0	0	0	0.00196078	0	0	0.0109689	0.004329	0.0163934	0.0149813	0.00446429	0.00258398	0.00214133	0
chr1 : 212506941 - 212519131	chr1	212506941	212519131	+	13	PPP2R5A	0.000175578	0.00289154	0.0343536	0.701301	0.034375	0.640079	0.685714	0.594444	0.605704	-0.0912698	0.714286	0.272727	0.727273	0	0.666667	0.9	0	0	0.2	0	0	0	1	0.4	1	1	1	0	0	0	0
chr1 : 212515623 - 212519131	chr1	212515623	212519131	+	13	PPP2R5A	6.89e-06	0.00894869	0.000418595	0.304658	0.0174706	0.345443	0.300746	0.390141	0.327973	0.0893947	0.104478	0.127273	0.233083	0.486842	0.265957	0.3	0.0157068	0.0325581	0.0368852	0.00787402	0.025	0.020202	0.404494	0.485149	0.45	0.493506	0.490741	0.303797	0.0224719	0.00784314	0.0182927
chr1 : 21327818 - 21329205	chr1	21327818	21329205	-	12	EIF4G3	0.0722186	0.285797	0.111098	0.812128	0.21552	0.377648	0.360058	0.395238	0.162128	0.0351796	0	0.3125	0.75	0.3	0	0.5	0.333333	0.0625	0.571429	0	0.375	0.666667	0.125	0.384615	0.588235	0.571429	0.5	0.5	0.0909091	0.181818	0.25
chr1 : 215741112 - 215747111	chr1	215741112	215747111	+	17	KCTD3	0.00162734	0.081267	0.00144106	0.00303012	0.00186546	0.0425304	0.0167752	0.0682855	0.0406649	0.0515104	0.0277778	0.00636943	0	0.0529412	0.0508475	0.0695187	0.0102564	0	0.0104167	0	0	0	0.0443038	0.0170455	0.00515464	0.0629371	0.119205	0.0542636	0	0.00917431	0
chr1 : 215751072 - 215751271	chr1	215751072	215751271	+	72	KCTD3	0.855483	0.84021	0.936443	0.941746	0.0340609	0.032726	0.0322663	0.0331857	-0.00133493	0.000919425	0.0420168	0.0275862	0.0634921	0.0472973	0.0519481	0.0630631	0.0129032	0.0496894	0.0324324	0.0382166	0.0422535	0	0.0144928	0.030303	0.0157068	0.00595238	0.0152284	0.015625	0.00995025	0.0335196	0.0358744
chr1 : 215785264 - 215792202	chr1	215785264	215792202	+	25	KCTD3	0.245772	0.539194	0.342182	0.743358	0.00552158	0.010191	0.00893087	0.0114511	0.00466939	0.00252019	0.0330579	0.00746269	0.00512821	0	0	0	0	0.00641026	0	0	0.00574713	0	0.00793651	0	0	0.0314961	0.0151515	0.0220588	0.012987	0.00581395	0.0106952
chr1 : 219347324 - 219352471	chr1	219347324	219352471	+	17	LYPLAL1	0.00362438	0.0451835	0.0621591	0.829863	0.00221006	0.0279359	0.0263219	0.0295499	0.0257259	0.00322805	0	0.0171429	0.015873	0	0.0163043	0	0	0	0	0	0	0	0.044335	0.0613497	0.0192308	0.06	0.0406504	0.0603448	0	0	0.00546448
chr1 : 22032370 - 22032618	chr1	22032370	22032618	-	39	USP48	0.0981113	0.30164	0.100177	0.514029	0.00964251	0.0133389	0.0123955	0.0142823	0.00369639	0.00188681	0.0078125	0.0176678	0.0114068	0.00704225	0.0104167	0.0136986	0	0.0060423	0.0260586	0.012	0.00819672	0.0196078	0.00947867	0.00904977	0.0189573	0.0190476	0.0195312	0.0159574	0.0106383	0.0138889	0.016129
chr1 : 220387334 - 220406140	chr1	220387334	220406140	-	12	RAB3GAP2	0.0521941	0.792156	0.0381685	0.0423283	0.011317	0.0385319	0.0128451	0.0642186	0.0272149	0.0513735	0	0.0128205	0.0135135	0.0104167	0.0833333	0.025974	0	0.0357143	0	0.0123457	0	0	0.0272109	0.0164835	0.00704225	0.0827586	0.044898	0.137931	0.057971	0	0.00609756
chr1 : 22073659 - 22074630	chr1	22073659	22074630	-	16	USP48	0.00949005	0.034081	0.0577987	0.216561	0.000108319	0.0318657	0.018458	0.0452734	0.0317574	0.0268154	0.00632911	0.00290698	0.00481928	0.00980392	0.0207101	0.0141243	0	0	0	0	0	0	0.0387097	0.0294118	0.0285714	0.129032	0.0613208	0.0366492	0	0	0
chr1 : 22179619 - 22180685	chr1	22179619	22180685	-	55	HSPG2	0.00197035	0.0988219	0.00184279	0.541582	0.00920688	0.0335461	0.029901	0.0371912	0.0243392	0.00729017	0	0.0210526	0.0340909	0.0338983	0.0430108	0.03125	0.0113636	0.0315789	0	0.0347826	0	0.0531915	0.0588235	0.00862069	0.0568182	0.0149254	0.0512821	0.0487805	0	0.0163934	0
chr1 : 22211171 - 22211259	chr1	22211171	22211259	-	3	HSPG2	0.147526	0.128619	0.338032	0.520019	0.220119	0.177291	0.166655	0.187926	-0.0428287	0.0212714	0.160714	0.108696	0.1125	0.148515	0.123596	0.157895	0.0945946	0.123188	0.148515	0.25	0.330435	0.212963	0.195122	0.162393	0.260504	0.226804	0.266667	0.204082	0.214876	0.213333	0.226667
chr1 : 222744027 - 222750786	chr1	222744027	222750786	-	19	TAF1A	0.0126484	0.801047	0.00167418	0.00156175	0.00468336	0.109201	0.00666667	0.211736	0.104518	0.205069	0	0	0	0.28125	0.1875	0.152542	0.0576923	0.0172414	0	0	0	0	0	0	0.04	0.333333	0.105263	0.210526	0	0	0
chr1 : 222835467 - 222835576	chr1	222835467	222835576	+	18	MIA3	0.00234357	0.125343	0.00897455	0.126613	0.0010142	0.0194413	0.0121887	0.026694	0.0184271	0.0145053	0	0	0.0198676	0.0259067	0.00628931	0.010582	0.00813008	0	0	0	0	0	0.00490196	0.0384615	0.00990099	0.0353982	0.0428571	0.0391304	0	0	0
chr1 : 222860411 - 222860936	chr1	222860411	222860936	-	32	AIDA	0.580535	0.24851	0.108587	0.0296213	0.0134306	0.015493	0.00936747	0.0216186	0.00206241	0.0122511	0.00401606	0.00574713	0.00486618	0.0255682	0.00804289	0.0142857	0.00484261	0.00894855	0.0108696	0.0411765	0.0101695	0.00914634	0.008	0.0193237	0.0142518	0.0357143	0.0202703	0.0258303	0.0154321	0.00851064	0.0146699
chr1 : 223931921 - 223932986	chr1	223931921	223932986	+	21	CAPN2	4.36e-05	0.00150794	0.00174548	0.0313398	0.00152784	0.0222893	0.0153377	0.0292409	0.0207615	0.0139031	0.0154083	0.00883392	0.0111643	0.0351967	0.0114723	0.0182073	0	0	0	0.00536913	0	0	0.0248588	0.0126422	0.0191189	0.0385888	0.0375783	0.0344019	0	0.00480192	0.000854701
chr1 : 22413360 - 22417888	chr1	22413360	22417888	+	32	CDC42	0.0902232	0.420878	0.138376	0.246922	0.000805806	0.00187276	0.00119856	0.00254696	0.00106695	0.0013484	0.00280112	0	0.000518672	0.00663228	0.000716332	0.00062383	0	0.00181159	0.00122324	0.00234009	0	0.000758725	0.00174978	0.000746269	0.00137552	0.0036075	0.000617284	0.00308452	0	0.000680735	0
chr1 : 224455852 - 224463040	chr1	224455852	224463040	-	16	NVL	0.167875	0.888849	0.0625186	0.0808715	0.00856675	0.0148449	0.00919177	0.020498	0.00627814	0.0113062	0.010989	0.0101523	0.019084	0.0153061	0.0333333	0.0230415	0	0.00549451	0.004329	0	0.0322581	0.025	0	0.0149254	0	0	0.0277778	0.0235294	0	0.0166667	0
chr1 : 224489494 - 224491424	chr1	224489494	224491424	-	20	NVL	0.0451414	0.0685953	0.202058	0.971374	0.0755914	0.159848	0.161014	0.158683	0.0842569	-0.00233066	0.166667	0	0.166667	0.0909091	0	0.0384615	0	0	0	0.0714286	0	0.3	0.210526	0.2	0.222222	0.25	0.3	0.272727	0.111111	0	0
chr1 : 224544696 - 224548153	chr1	224544696	224548153	+	43	CNIH4	0.0656198	0.638537	0.0619226	0.0761444	0.00151501	0.00540886	0.00200348	0.00881423	0.00389385	0.00681075	0.00322581	0.00411523	0	0	0.00813008	0.022293	0.00961539	0.00651466	0.00530504	0	0	0	0	0.00269179	0.00198807	0.00903615	0.00894855	0.00447761	0	0	0.00280505
chr1 : 224586752 - 224588651	chr1	224586752	224588651	-	15	WDR26	0.00234703	0.0879259	0.00735401	0.0337415	0.000184366	0.00827457	0.00400852	0.0125406	0.0080902	0.0085321	0	0.00309597	0	0.0166667	0.0193548	0	0	0	0.00294985	0	0	0	0.00392157	0.012	0.00503356	0.0144033	0.0154905	0.00932836	0	0	0
chr1 : 224588788 - 224592131	chr1	224588788	224592131	-	16	WDR26	0.0255013	0.0953532	0.117134	0.39826	0	0.0063441	0.00411217	0.00857604	0.0063441	0.00446388	0	0	0.00930233	0.00315457	0.00287356	0	0	0	0	0	0	0	0.0022779	0.0112613	0.0018315	0.0123967	0.0034662	0.0295652	0	0	0
chr1 : 225971071 - 225976721	chr1	225971071	225976721	+	14	SRP9	3.3e-09	0.000159436	8.73e-05	0.91788	0.0125	0.741685	0.747053	0.736317	0.729185	-0.0107363	0.857143	0.461538	0.636364	0.64	0.642857	0.5	0	0	0	0	0	0	1	0.727273	0.8	0.846154	0.888889	0.9	0	0	0
chr1 : 226036301 - 226036597	chr1	226036301	226036597	-	45	TMEM63A	0.00486553	0.0262775	0.0801738	0.641544	0.000357143	0.0150248	0.0129264	0.0171232	0.0146677	0.00419679	0.0119048	0.0285714	0.00743494	0.0139535	0.0169492	0	0	0	0	0	0	0	0	0.0104167	0.0192308	0.0535714	0.00917431	0.00909091	0	0	0
chr1 : 226036316 - 226036597	chr1	226036316	226036597	-	60	TMEM63A	2.18e-05	0.00175202	0.00827144	0.65801	0.00787727	0.186723	0.174559	0.198886	0.178845	0.0243268	0.0845588	0.157025	0.112957	0.0862069	0.09375	0.117647	0.018315	0	0.00389105	0.0163934	0	0.0150376	0.229008	0.208333	0.255474	0.283784	0.284768	0.32716	0.0194805	0	0.0188679
chr1 : 226043662 - 226044352	chr1	226043662	226044352	-	20	TMEM63A	0.00540503	0.0230475	0.0665508	0.774373	0.00610221	0.0189871	0.017964	0.0200102	0.0128849	0.00204617	0.0137931	0.015873	0.0102564	0.0131579	0.025	0.0117647	0.00662252	0.0136054	0	0.0142857	0.0357143	0	0.0283019	0.00970874	0.0298507	0	0.0305344	0.039604	0	0	0
chr1 : 226110161 - 226111400	chr1	226110161	226111400	-	77	RP4-559A3.7	0.86914	0.675324	0.866662	0.614948	0.00154819	0.00144818	0.00121977	0.00167658	-0.000100013	0.000456814	0.00104275	0.00336889	0.00290698	0.00192802	0.00370828	0.00287522	0.00409357	0.000648508	0.00106496	0	0	0	0	0	0	0.00154799	0	0	0	0	0.0018018
chr1 : 226180296 - 226180591	chr1	226180296	226180591	-	27	SDE2	0.000138707	0.0288684	0.00308691	0.690079	0	0.0294523	0.0272354	0.0316693	0.0294523	0.00443392	0.014245	0.00810811	0.0220386	0.0384615	0.0356164	0.029703	0	0	0	0	0	0	0.07	0.0224719	0.0265487	0.0192308	0.0131579	0.0538462	0	0	0
chr1 : 226347084 - 226349231	chr1	226347084	226349231	-	24	ACBD3	0.871026	0.17762	0.381529	0.122783	0.00323831	0.0036985	0.000384911	0.00701208	0.00046019	0.00662717	0	0	0	0	0	0	0	0	0	0.0288462	0	0.0145985	0	0	0.00230947	0.0169014	0.0186916	0.00647948	0	0	0.0083682
chr1 : 226485534 - 226488873	chr1	226485534	226488873	-	19	LIN9	0.000210674	0.0117263	0.0180318	0.801088	0	0.0778537	0.0817398	0.0739677	0.0778537	-0.0077721	0.0793651	0.181818	0.0731707	0.06	0	0.08	0	0	0	0	0	0	0.037037	0.047619	0.0714286	0.103448	0.0465116	0.153846	0	0	0
chr1 : 226562077 - 226564808	chr1	226562077	226564808	-	21	PARP1	0.000299522	0.00781858	0.00245488	0.0158487	0	0.0085312	0.00470199	0.0123604	0.0085312	0.00765841	0.00274914	0.0033761	0.0059952	0.0181691	0.00475543	0.0135318	0	0	0	0	0	0	0.00417537	0.00952381	0.00239234	0.0158103	0.00671141	0.0151844	0	0	0
chr1 : 227063252 - 227068140	chr1	227063252	227068140	+	29	PSEN2	0.0048482	0.0112745	0.109287	0.544919	0.106151	0.38741	0.433333	0.341486	0.281259	-0.091847	0.714286	0.125	0.285714	0.833333	0	0.142857	0.2	0.142857	0	0	0.8	0.444444	0.375	0.5	0.6	0.272727	0.4	0.4	0.111111	0	0
chr1 : 227071621 - 227073161	chr1	227071621	227073161	+	77	PSEN2	0.0376872	0.407042	0.0427662	0.118027	0.00558915	0.0168012	0.00986034	0.023742	0.011212	0.0138816	0.00840336	0.0266667	0.0169492	0.0487805	0	0.0319149	0	0	0.010101	0.025	0.00564972	0	0.00714286	0	0	0.0271318	0.020339	0.0142857	0	0.0037594	0
chr1 : 227921421 - 227921607	chr1	227921421	227921607	-	38	JMJD4	0.000623186	0.0102721	0.0394719	0.938084	0.00546843	0.0263001	0.0259266	0.0266737	0.0208317	0.000747067	0.0229226	0.0337079	0.0221402	0.046875	0	0.0241379	0.0154799	0.00743494	0	0	0	0	0.0263158	0.0446927	0.00578035	0.0272109	0.0484848	0.0133333	0	0.010989	0.00684931
chr1 : 228289885 - 228290010	chr1	228289885	228290010	-	18	C1orf35	0.00128166	0.0236795	0.0149651	0.114647	0.00114474	0.105785	0.0659589	0.145611	0.10464	0.0796521	0.0237389	0.0524194	0.0187793	0.0447761	0.0742188	0.06	0.00706714	0	0	0	0	0	0.0636364	0.153846	0.0833333	0.191011	0.243243	0.260417	0	0	0
chr1 : 228335401 - 228336058	chr1	228335401	228336058	+	13	GUK1	1.03e-05	0.000868018	0.00701231	0.726347	0.00208113	0.0829297	0.0789126	0.0869468	0.0808485	0.00803416	0.0633681	0.0548654	0.0488359	0.0632842	0.0347866	0.0377979	0.00131579	0.00344531	0.000408831	0.00286396	0.00158646	0.00099552	0.0948958	0.0975955	0.113915	0.117205	0.14014	0.128467	0.00498132	0.000540833	0.00920598
chr1 : 228563880 - 228564347	chr1	228563880	228564347	+	146	OBSCN	0.280808	0.4491	0.452122	0.859483	0.00427675	0.00850736	0.00785624	0.00915847	0.00423061	0.00130222	0.0243902	0.0152284	0.0075188	0.0248756	0	0.0300752	0.0152091	0.0124481	0	0	0	0	0	0	0	0	0	0	0	0	0
chr1 : 228565708 - 228565931	chr1	228565708	228565931	+	40	OBSCN	0.374967	0.47555	0.612698	0.808429	0.0257357	0.0391447	0.0425681	0.0357213	0.0134089	-0.00684677	0.113402	0.0965517	0.0454545	0.0463918	0.102362	0.0655738	0.0252101	0.0697674	0.027027	0	0	0	0	0	0	0	0	0	0	0	0
chr1 : 229407118 - 229422214	chr1	229407118	229422214	+	18	RAB4A	0.000557714	0.019061	0.0277016	0.840118	0.000960472	0.175045	0.182913	0.167177	0.174085	-0.015736	0.0470219	0.0809969	0.0649351	0.0583658	0.0398551	0.0449827	0	0	0	0	0	0.0104895	0.311404	0.309859	0.283262	0.25	0.303136	0.306723	0	0	0
chr1 : 230822879 - 230823800	chr1	230822879	230823800	+	16	COG2	0.0047726	0.0759827	0.0115552	0.0310616	0.000816993	0.0242965	0.00988051	0.0387124	0.0234795	0.0288319	0	0.00531915	0	0.0454545	0.0218978	0.010582	0	0	0	0	0	0	0.0192308	0.0111111	0.023622	0.0361446	0.0804598	0.0377358	0	0	0
chr1 : 231126010 - 231126321	chr1	231126010	231126321	+	24	ARV1	0.561894	0.214379	0.61112	0.16717	0.445208	0.389371	0.27309	0.505651	-0.0558371	0.232562	0.363636	0.391304	0.740741	0.380952	0.45	0.517241	0.441176	0.454545	0.71875	0.363636	0.166667	0.4	0	0	0.142857	0.4	0.285714	1	0.583333	0.75	0.2
chr1 : 231658467 - 231663083	chr1	231658467	231663083	-	83	RP11-295G20.2	0.20591	0.361627	0.0066943	0.0024321	0.00866163	0.0154731	0.00448698	0.0264592	0.00681146	0.0219722	0.00840336	0	0.0185185	0.029703	0.0235294	0.0449438	0	0.0315789	0	0	0.0363636	0	0	0	0	0.0267857	0.0188679	0.0149254	0.0273973	0	0
chr1 : 231697002 - 231700217	chr1	231697002	231700217	+	56	TSNAX-DISC1	0.000231583	0.0327176	0.00066053	0.00876738	0.006074	0.0570653	0.0342139	0.0799168	0.0509913	0.0457029	0.025641	0.00843882	0.0204082	0.102941	0.07109	0.0333333	0.00408163	0.00722022	0.0127119	0.0191388	0	0.0106383	0.0769231	0.0412088	0.0326633	0.0914286	0.0890411	0.0916667	0	0	0
chr1 : 235600790 - 235602056	chr1	235600790	235602056	+	27	TBCE	0.00834666	0.0832641	0.0541105	0.297959	0.000767755	0.0157974	0.0106368	0.0209579	0.0150296	0.0103211	0.00692042	0.00699301	0.00259067	0.0216607	0.00325733	0.00282486	0	0	0.00536193	0	0	0	0	0.0172414	0.0300752	0.015625	0.0260417	0.056338	0	0	0
chr1 : 235652658 - 235657990	chr1	235652658	235657990	-	84	B3GALNT2	0.226649	0.496175	0.0993141	0.345747	0.0331946	0.0137033	0.0202374	0.00716929	-0.0194912	-0.0130681	0.0212766	0	0.0757576	0	0.0217391	0.0212766	0.0576923	0.136364	0.192308	0	0	0.027027	0	0.0243902	0	0	0	0	0	0	0.0175439
chr1 : 235914679 - 235915304	chr1	235914679	235915304	-	16	LYST	0.295461	0.983382	0.215879	0.204751	0.0991443	0.208645	0.0975459	0.319744	0.109501	0.222198	0	0	0	0	0	1	0	0	0	0.185185	0.108434	0.113208	0.216783	0.172414	0.196078	0.326531	0.322368	0.269565	0.0591716	0.0633484	0.056962
chr1 : 235967986 - 235969042	chr1	235967986	235969042	-	20	LYST	0.031166	0.228837	0.0894065	0.28659	0.00109085	0.0227101	0.0128639	0.0325562	0.0216192	0.0196923	0	0	0	0	0	0	0	0	0	0.0120482	0	0	0.0540541	0.0136054	0.00952381	0.0793651	0.0529801	0.0629921	0.00540541	0	0
chr1 : 235973857 - 235976270	chr1	235973857	235976270	-	22	LYST	0.033177	0.175594	0.0837342	0.185534	0	0.0198859	0.00836179	0.03141	0.0198859	0.0230482	0	0	0	0	0	0	0	0	0	0	0	0	0.023622	0	0.0265487	0.0630631	0.0777778	0.047619	0	0	0
chr1 : 235992340 - 235993525	chr1	235992340	235993525	-	3	LYST	0.227236	0.788784	0.165806	0.222782	0.640607	0.702435	0.65366	0.751211	0.061828	0.0975512	0.6	0.8	0.666667	1	0.6	0.888889	0.666667	0.545455	0.333333	0.51	0.641509	0.58	0.657143	0.657609	0.540541	0.690058	0.7	0.628319	0.688525	0.694805	0.504505
chr1 : 236738219 - 236739518	chr1	236738219	236739518	-	15	HEATR1	0.0160908	0.0586959	0.0807969	0.164146	0	0.0815391	0.124039	0.039039	0.0815391	-0.0850001	0	0.0344828	0.0152284	0	0	0	0	0	0	0	0	0	0.267857	0.266667	0.16	0.0714286	0.0675676	0.0952381	0	0	0
chr1 : 23767711 - 23767879	chr1	23767711	23767879	-	6	ASAP3	0.276977	0.0656227	0.882397	0.0800039	0.0624722	0.0449502	0.0247172	0.0651833	-0.0175219	0.0404662	0.0930233	0.0377358	0.0175439	0.0465116	0.075	0.0447761	0.141414	0.117647	0.04	0.0531915	0.0833333	0.0266667	0	0	0	0.0909091	0.115385	0.0185185	0.117647	0	0.0535714
chr1 : 24112914 - 24113747	chr1	24112914	24113747	+	17	PITHD1	0.0606785	0.148784	0.077082	0.831874	0.012915	0.00784321	0.00750052	0.00818591	-0.00507177	0.000685399	0.0123077	0.0085389	0.0180723	0.0104257	0.0095057	0.0115651	0.0117647	0.00494071	0.00889328	0.0278638	0.00607903	0.00900901	0.00334448	0	0.00273973	0.00595238	0.00229885	0.00936768	0	0	0.0147059
chr1 : 24120421 - 24120519	chr1	24120421	24120519	+	33	LYPLA2	0.0287361	0.0749195	0.0566588	0.106476	0.00106881	0.0040371	0.00206262	0.00601157	0.00296829	0.00394894	0.00199601	0.00258064	0.00159744	0	0.00429184	0.000911577	0.00130039	0	0	0	0.00208768	0	0.00232829	0.00112233	0.00275103	0.0108696	0.0103413	0.00965517	0.00644122	0.00423131	0.00149477
chr1 : 242013889 - 242015512	chr1	242013889	242015512	+	81	EXO1	0.869089	0.809488	0.979157	0.884974	0.0167877	0.0178719	0.0186956	0.0170482	0.00108418	-0.00164742	0.0168776	0.0278884	0.0407407	0.0147783	0.014652	0.0140351	0.0224719	0.0165289	0.0172414	0	0.0285714	0	0	0.0266667	0	0	0	0.0588235	0.0153846	0	0
chr1 : 2451436 - 2451760	chr1	2451436	2451760	-	42	PANK4	0.0361147	0.405261	0.0510242	0.0884302	0.00206592	0.0141934	0.00528846	0.0230984	0.0121275	0.0178099	0.0125	0	0	0.016129	0.0617978	0.0196078	0	0	0.0120482	0.00609756	0	0	0	0.0192308	0	0.0253165	0.00537634	0.0103627	0	0	0.00564972
chr1 : 246811340 - 246823480	chr1	246811340	246823480	+	20	CNST	0.0028184	0.0435585	0.0176899	0.0894667	0.0017856	0.0312894	0.0178015	0.0447773	0.0295038	0.0269757	0.0350877	0.0201342	0.0238095	0.026087	0.06	0.033557	0	0	0.0102041	0	0	0	0.0277778	0	0	0	0.0666667	0.0823529	0	0	0
chr1 : 247365416 - 247373992	chr1	247365416	247373992	-	18	MIR3916	0.478745	0.828692	0.477296	0.63689	0.0343442	0.0490411	0.0398196	0.0582625	0.0146969	0.018443	0	0	0	0.04	0.2	0	0.119048	0.0294118	0.0526316	0	0.05	0	0.0638298	0.0350877	0.14	0.0163934	0.0181818	0.075	0.0606061	0.0714286	0.025641
chr1 : 247492972 - 247493267	chr1	247492972	247493267	-	54	ZNF496	0.900775	0.759685	0.913072	0.712841	0.0154593	0.0161239	0.0175104	0.0147373	0.000664596	-0.00277314	0.00371747	0.028436	0.0245399	0.0182648	0	0.0278884	0	0.00497512	0.0211864	0	0	0.0149254	0.0298507	0.0185185	0	0.0277778	0.0144928	0	0.0138889	0	0
chr1 : 2489274 - 2489760	chr1	2489274	2489760	+	21	TNFRSF14	0.160699	0.879635	0.149211	0.144151	0.000304531	0.00126345	0.000270059	0.00225684	0.000958916	0.00198678	0	0	0	0	0	0	0	0	0	0	0.000517063	0.00148957	0.000568828	0.00105152	0	0.00236407	0.00652938	0.00464756	0.000911577	0.00125839	0.000695894
chr1 : 2489908 - 2491241	chr1	2489908	2491241	+	20	TNFRSF14	0.0166286	0.111934	0.107998	0.682708	0.000410421	0.00516457	0.00442686	0.00590227	0.00475415	0.00147541	0	0	0	0	0	0	0	0	0	0	0.00194175	0.000957854	0.00689655	0.0079858	0.0116788	0.012951	0.0148096	0.00765306	0.00150263	0.0021645	0
chr1 : 249107445 - 249108647	chr1	249107445	249108647	-	83	SH3BP5L	0.479318	0.170354	0.940509	0.309497	0.0475133	0.0420826	0.0374122	0.0467529	-0.00543072	0.00934071	0.0278638	0.0289256	0.0336538	0.0335366	0.0286738	0.0278552	0.041958	0.0543478	0.0616883	0.107345	0.0441989	0.0531915	0.0418605	0.0473934	0.0447761	0.0566038	0.0617761	0.0720721	0.027027	0.0362694	0.0542636
chr1 : 2492154 - 2492883	chr1	2492154	2492883	+	49	TNFRSF14	0.105112	0.362917	0.198386	0.530479	0.0085857	0.0276341	0.0208445	0.0344236	0.0190484	0.0135791	0	0	0	0	0	0	0	0	0	0.0151515	0.00606061	0.00571429	0.0375	0.0710383	0.0165289	0.0392157	0.0983607	0.0689655	0.0679612	0.0147059	0.0277778
chr1 : 2492154 - 2493182	chr1	2492154	2493182	+	33	TNFRSF14	0.727046	0.577039	0.906151	0.530637	0.0272671	0.0195477	0.01469	0.0244053	-0.00771949	0.00971536	0	0	0	0	0	0	0	0	0	0.0248963	0.0236967	0.021097	0.029703	0.048913	0.00952381	0.0728155	0.045045	0.0285714	0.00444444	0.0164609	0.0123457
chr1 : 24979120 - 24979324	chr1	24979120	24979324	+	79	SRRM1	0.89091	0.643535	0.587204	0.408372	0.0031278	0.00293566	0.00384762	0.00202369	-0.000192144	-0.00182393	0.0018622	0.00343643	0.00410397	0	0.0016	0.0105422	0	0.00629921	0	0.00966184	0	0.00671141	0.00502513	0.00865801	0	0	0	0	0.00387597	0	0.00974026
chr1 : 2520480 - 2520811	chr1	2520480	2520811	+	37	FAM213B	0.0351219	0.142758	0.176225	0.715379	0.00206303	0.0143288	0.0162841	0.0123734	0.0122657	-0.00391076	0	0	0	0	0	0	0	0	0	0	0	0	0.0311203	0.0192308	0.0473538	0.0252525	0.0114155	0.0375723	0.00465116	0.00184502	0.0027027
chr1 : 2520480 - 2520818	chr1	2520480	2520818	+	30	FAM213B	0.0198152	0.0950005	0.160099	0.858298	0.000674484	0.0110465	0.0117754	0.0103177	0.0103721	-0.00145771	0	0	0	0	0	0	0	0	0	0.00527705	0	0	0.0230126	0.0192308	0.0284091	0.00515464	0.0247748	0.0319767	0	0.00551471	0
chr1 : 25551613 - 25553932	chr1	25551613	25553932	-	21	SYF2	0.00264224	0.0329749	0.0294923	0.212946	0.000382263	0.0125282	0.00839996	0.0166565	0.012146	0.00825653	0	0.00704225	0.00321543	0.0365854	0	0.00967742	0	0	0	0	0	0	0.00884956	0.0122449	0.0190476	0.0277778	0.012945	0.0129534	0	0.00611621	0
chr1 : 25554745 - 25555488	chr1	25554745	25555488	-	18	SYF2	0.000253641	0.0283323	0.000354186	0.00583306	0.00339267	0.0161884	0.0100907	0.022286	0.0127957	0.0121954	0.0122449	0.0077821	0	0.0142857	0.0307018	0.0209205	0.00701754	0.0149813	0.00931677	0.00315457	0.00920245	0.0034965	0.0126582	0.0142349	0.013624	0.0203488	0.0295567	0.0179028	0	0	0.00226244
chr1 : 25554752 - 25555488	chr1	25554752	25555488	-	25	SYF2	0.0143346	0.147691	0.0670245	0.408708	0.00115123	0.00683037	0.00513407	0.00852666	0.00567914	0.00339259	0.0162602	0	0.00393701	0	0.0177778	0.0168067	0.00701754	0	0	0	0	0	0.00425532	0.00359712	0.00275482	0.00882353	0	0.00775194	0	0.00243309	0
chr1 : 25815785 - 25817836	chr1	25815785	25817836	+	64	TMEM57	0.523483	0.356774	0.77512	0.688499	0.0136557	0.0103401	0.00906808	0.0116121	-0.00331558	0.002544	0.0138889	0.00568182	0.0168067	0.0143885	0	0	0.0297619	0	0.0277778	0.0258621	0	0	0	0.00990099	0.00813008	0.026087	0	0.0291971	0	0.00689655	0.0652174
chr1 : 25815785 - 25817874	chr1	25815785	25817874	+	26	TMEM57	0.000875941	0.0231609	0.0318419	0.589773	0	0.0235646	0.0265685	0.0205608	0.0235646	-0.00600765	0.00699301	0.0277778	0	0.0352113	0.00680272	0.0362694	0	0	0	0	0	0	0.0319149	0.0384615	0.0542636	0.00884956	0	0.0362319	0	0	0
chr1 : 25891699 - 25893325	chr1	25891699	25893325	+	13	LDLRAP1	0.246662	0.818288	0.0618824	0.374474	0.00736773	0.0127092	0.0090897	0.0163287	0.00534145	0.00723897	0	0.0413223	0.0132159	0.0191388	0.021978	0.0234742	0.0097561	0.0287081	0.00456621	0	0.00869565	0	0	0	0	0	0.0135135	0.0198676	0	0.0147059	0
chr1 : 26126905 - 26127530	chr1	26126905	26127530	+	3	SEPN1	0.499978	0.257944	0.733521	0.193279	0.00348541	0.00496295	0.00718318	0.00274272	0.00147754	-0.00444045	0	0.012987	0	0	0	0	0	0	0	0.00657895	0.00858369	0.02	0.0153846	0.00485437	0.00987306	0.00429184	0.00997151	0.00219298	0.00784314	0.0084317	0.004329
chr1 : 26596106 - 26597487	chr1	26596106	26597487	+	17	CEP85	0.0545545	0.0228402	0.172401	0.368055	0.000291375	0.0295789	0.016175	0.0429829	0.0292876	0.0268078	0.00840336	0.0146341	0.00769231	0.0131148	0.0147929	0.00757576	0	0	0	0	0	0	0.04	0.012987	0.0133333	0.05	0.172414	0	0	0	0
chr1 : 26607424 - 26607497	chr1	26607424	26607497	+	51	SH3BGRL3	0.261953	0.0904367	0.696892	0.0570965	0.000450744	0.000864399	0.00138602	0.000342774	0.000413655	-0.00104325	0	0.00307828	0.00124378	0	0	0.00040833	0	0	0	0	0.0004329	0.000811524	0.00114312	0.000913451	0.00193751	0.000511117	0.000445633	0.000691563	0	0.000278784	0.000626697
chr1 : 26607424 - 26607519	chr1	26607424	26607519	+	29	SH3BGRL3	0.0177867	0.16238	0.0734888	0.472875	0.00218844	0.00407669	0.00357381	0.00457957	0.00188825	0.00100576	0.00357398	0.00176134	0.00248447	0.00444884	0.0011274	0.00689655	0.00180424	0.00232558	0.00176731	0.00203624	0.00259179	0.00222852	0.0036488	0.00250798	0.00746628	0.00635163	0.00178015	0.00687285	0.00232761	0.00194823	0.00395586
chr1 : 26609087 - 26609139	chr1	26609087	26609139	-	26	UBXN11	0.321808	0.375451	0.454916	0.731452	0.014731	0.00893643	0.00766243	0.0102104	-0.00579452	0.002548	0.0375	0.00847458	0	0	0.00662252	0.0201342	0.0379747	0.056962	0	0.0166667	0	0.0128205	0	0	0	0.0168067	0.0176991	0	0.0119048	0	0.0510204
chr1 : 26609461 - 26610632	chr1	26609461	26610632	-	32	UBXN11	0.00124237	0.0626929	0.00209619	0.00656859	0.000413907	0.0459655	0.019745	0.0721859	0.0455516	0.0524409	0.0131579	0	0.0111111	0.0581395	0.0521739	0.0322581	0	0	0	0	0	0	0.0529412	0.0340136	0.00724638	0.0992908	0.111888	0.0793651	0	0	0.00662252
chr1 : 26623516 - 26623917	chr1	26623516	26623917	-	29	UBXN11	0.318638	0.469066	0.523909	0.963837	0.022412	0.0333795	0.0338588	0.0329002	0.0109675	-0.000958598	0.0192308	0.0246914	0	0	0.0142857	0.0116279	0.038961	0	0	0.010582	0.0280899	0.0239521	0.04	0.0192308	0.1	0.0217391	0.0508475	0.0989011	0.0520833	0.0507246	0.0169492
chr1 : 27087588 - 27087871	chr1	27087588	27087871	+	3	ARID1A	0.687559	0.980649	0.581719	0.636945	0.0157215	0.0178831	0.0158784	0.0198878	0.00216159	0.00400946	0.0361446	0.00877193	0.0115607	0.0142857	0.00390625	0.00980392	0.0311284	0.0189394	0.0131004	0.0348837	0	0.0375	0.025	0	0.0137931	0.047619	0.0266667	0.0170455	0	0.00694444	0.0240964
chr1 : 27210807 - 27212463	chr1	27210807	27212463	-	25	GPN2	0.94649	0.547958	0.48794	0.21524	0.00844677	0.00824875	0.0104648	0.00603273	-0.000198012	-0.00443204	0.00374532	0.0168067	0.0101266	0.0037594	0.00371747	0.0174825	0.0035461	0	0	0.00632911	0.0194175	0.0289017	0.00819672	0.00636943	0.0175439	0.00613497	0	0.00510204	0	0.027027	0.010989
chr1 : 27215647 - 27216176	chr1	27215647	27216176	-	30	GPN2	0.167213	0.111624	0.541146	0.591544	0.00741297	0.0134362	0.0153734	0.011499	0.0060232	-0.00387439	0.00234742	0.0152439	0.008	0	0	0.00635593	0	0.00950119	0	0	0.0368421	0.0104167	0.0248756	0.026087	0.0156863	0.00398406	0.0336538	0.025	0.015625	0.0215517	0
chr1 : 27268310 - 27269126	chr1	27268310	27269126	+	24	NUDC	0.188691	0.534555	0.206113	0.562859	0.00195453	0.00276472	0.00246226	0.00306719	0.000810191	0.000604925	0.00385109	0.00223214	0	0.00597907	0.00202737	0.000837521	0.00287632	0.000449843	0	0.00231839	0.000870322	0.00504202	0.00190476	0.00185644	0.00492914	0.00353982	0.00374532	0.00227402	0.00224719	0.00464807	0.00136426
chr1 : 27268310 - 27269147	chr1	27268310	27269147	+	3	NUDC	0.0611877	0.172553	0.196388	0.90348	0.0198796	0.0151835	0.0154421	0.0149248	-0.00469613	-0.000517281	0.0127226	0.010186	0.0103542	0.00597907	0.00706001	0.0132341	0.0114068	0.0120053	0.0122227	0.0204856	0.0254669	0.0157938	0.0217797	0.0253776	0.0122324	0.0208696	0.0261506	0.0162556	0.0227439	0.0209014	0.0207358
chr1 : 27684385 - 27684671	chr1	27684385	27684671	-	17	MAP3K6	0.76763	0.323539	0.302331	0.112371	0.0297377	0.0333746	0.0185017	0.0482476	0.00363691	0.0297459	0	0	0.0425532	0.030303	0.057971	0	0.0121951	0.0123457	0	0.0424528	0.037234	0.048913	0.0344828	0.00833333	0.025641	0.0288462	0.10219	0.0701754	0.0377358	0.0647059	0.00952381
chr1 : 27684388 - 27684671	chr1	27684388	27684671	-	20	MAP3K6	0.84951	0.353818	0.513595	0.173057	0.0294138	0.0314538	0.0417972	0.0211105	0.00204001	-0.0206867	0.0434783	0	0.0425532	0	0	0.0178571	0	0	0	0.0469484	0.0765306	0.0691489	0.0743802	0.0325203	0.0578512	0.0471698	0.00806452	0.0535714	0.0377358	0.0245399	0.0956522
chr1 : 27686051 - 27686348	chr1	27686051	27686348	-	37	MAP3K6	0.200326	0.557857	0.198929	0.512217	0.0141361	0.0268206	0.0215428	0.0320984	0.0126844	0.0105556	0	0	0.0625	0.0645161	0	0.0434783	0.0540541	0	0	0	0.00769231	0.034965	0.0361446	0	0.0306122	0.0568182	0.0277778	0	0	0.0102041	0.02
chr1 : 28199177 - 28203083	chr1	28199177	28203083	+	15	THEMIS2	0.0728095	0.274825	0.128176	0.223894	0.0015625	0.00989463	0.00463992	0.0151493	0.00833213	0.0105094	0	0	0	0	0	0	0	0	0	0	0	0	0.012012	0.00735294	0.00847458	0.0352564	0.0386905	0.0169492	0	0	0
chr1 : 28562782 - 28562852	chr1	28562782	28562852	+	19	ATPIF1	0.0177364	0.161714	0.0644066	0.557181	0.000548048	0.00161974	0.00139476	0.00184472	0.00107169	0.00044996	0.00134499	0	0	0.000831255	0.00411862	0.000673401	0.00068918	0.00189514	0	0	0	0.00123609	0.00199071	0.00312989	0.00190295	0.00216216	0.000870322	0.00241254	0.0010661	0	0.00262009
chr1 : 28562964 - 28564206	chr1	28562964	28564206	+	65	ATPIF1	0.335545	0.00784231	0.725767	0.0790041	0.163952	0.123838	0.0620957	0.18558	-0.0401141	0.123484	0.15625	0.0322581	0	0.26087	0.357143	0.277778	0.363636	0.190476	0.28	0.0384615	0	0.111111	0.107143	0.0192308	0.0576923	0.0952381	0.122449	0	0.1	0.15625	0.166667
chr1 : 28844821 - 28856351	chr1	28844821	28856351	+	18	RCC1	0.0117511	0.0463103	0.0991499	0.507511	0.00111449	0.014496	0.0113375	0.0176546	0.0133815	0.00631707	0.0146341	0	0	0.030303	0	0.00892857	0	0.0115607	0	0	0	0	0.0115607	0.0222222	0.0196078	0.0152672	0.0514286	0	0	0	0
chr1 : 28907181 - 28907622	chr1	28907181	28907622	-	22	SNHG12	0.00162834	0.0463009	0.00823274	0.0442422	0.00152645	0.0157675	0.00887615	0.0226588	0.014241	0.0137826	0.00904977	0.0153846	0	0	0.0183908	0.0246212	0	0	0	0	0	0	0.00518135	0.0182648	0.00537634	0.0289017	0.034188	0.0298507	0	0	0
chr1 : 29475757 - 29476614	chr1	29475757	29476614	-	18	SRSF4	0.00102201	0.0110013	0.0192241	0.187756	0.00397864	0.0143687	0.0110913	0.0176461	0.01039	0.00655478	0.00977995	0.0187861	0.00966184	0.0111111	0.00728155	0.00882724	0.0059312	0.00205128	0.00116414	0	0.0127389	0.00301205	0.008	0.0143198	0.006	0.0293399	0.0288248	0.0204918	0.00277008	0.0107066	0.00215517
chr1 : 29522568 - 29522709	chr1	29522568	29522709	-	13	MECR	2.45e-05	0.0214243	0.000314743	0.402061	0.015625	0.530318	0.462276	0.598359	0.514693	0.136083	0.444444	0.125	0	0.428571	0.333333	0.75	0	0	0	0	0	0	0.761905	0.692308	0.75	0.692308	0.730769	0.655172	0	0	0
chr1 : 31350040 - 31351469	chr1	31350040	31351469	-	27	SDC3	0.00182307	0.0974736	0.0102103	0.268544	0.00291466	0.0264073	0.0197819	0.0330326	0.0234926	0.0132507	0	0.010989	0	0	0.0408163	0.0229885	0	0	0	0	0	0	0.0246305	0.0517241	0.031348	0.0541237	0.0405117	0.0397554	0	0	0
chr1 : 31350048 - 31351469	chr1	31350048	31351469	-	35	SDC3	0.889032	0.488966	0.376042	0.210855	0.00721029	0.00789163	0.0121989	0.00358438	0.000681341	-0.0086145	0.0136986	0	0.0384615	0	0	0	0	0	0.0560748	0.00458716	0	0	0.00251889	0.00259067	0.0159236	0.00542005	0.00662252	0.00946372	0.0030303	0.0026178	0.0185185
chr1 : 31754383 - 31762100	chr1	31754383	31762100	-	39	SNRNP40	0.797886	0.734571	0.914941	0.862793	0.00251264	0.0021225	0.00194941	0.00229558	-0.000390146	0.000346172	0.00226757	0.00704225	0.00238663	0	0.0043573	0.0094162	0.00408163	0	0.0186567	0	0	0	0	0	0	0	0	0	0	0	0
chr1 : 31811896 - 31819465	chr1	31811896	31819465	+	21	ZCCHC17	4.11e-05	0.000711213	0.00506031	0.12973	0.000367964	0.0351801	0.0267012	0.0436589	0.0348121	0.0169577	0.0216802	0.0142045	0.026087	0.0333333	0.00655738	0.0732394	0	0	0.00276243	0.003125	0	0	0.0267559	0.0402299	0.03125	0.0460358	0.0520833	0.0507042	0	0	0
chr1 : 32096352 - 32098095	chr1	32096352	32098095	-	18	PEF1	0.0313419	0.515534	0.000206735	0.0338296	0.253789	0.123343	0.205627	0.0410582	-0.130446	-0.164569	0.285714	0.368421	0.0833333	0	0.047619	0.04	0.384615	0.166667	0	0.375	0.333333	0	0	0.2	0.296296	0.047619	0.111111	0	0.4	0	0
chr1 : 32374584 - 32375638	chr1	32374584	32375638	-	22	PTP4A2	0.165731	0.369589	0.192454	0.82847	0.000737565	0.00141387	0.00133782	0.00148991	0.000676302	0.000152085	0	0.000713267	0.00249377	0.00324675	0.00138217	0	0.00415512	0.00134048	0.00407609	0	0	0	0.003125	0.00169491	0	0.00157978	0.00132626	0.00140449	0	0	0
chr1 : 32375728 - 32377296	chr1	32375728	32377296	-	14	PTP4A2	0.00726368	0.0774575	0.0731514	0.815391	0.000566998	0.00507865	0.00473666	0.00542065	0.00451166	0.000683994	0	0.00393185	0.00148515	0.0020979	0.00258565	0.00180614	0.000616903	0	0	0	0	0	0.00798722	0.0123239	0.00269179	0.00332779	0.015299	0.00740741	0.00570342	0	0.0013089
chr1 : 32377443 - 32381495	chr1	32377443	32381495	-	15	PTP4A2	0.00012758	0.00290692	0.00419896	0.056924	0.00216258	0.0237405	0.0164509	0.03103	0.0215779	0.0145791	0.0110733	0.0082769	0.0125261	0.0328526	0.0100464	0.0230196	0.0036523	0.00443599	0.00257566	0.00339559	0.00173913	0	0.0226481	0.0231729	0.0210084	0.0309478	0.0363636	0.0529501	0	0	0.00134953
chr1 : 32377443 - 32384570	chr1	32377443	32384570	-	15	PTP4A2	0.00264899	0.19716	0.00208562	0.172221	0.00280609	0.0395597	0.0260509	0.0530685	0.0367536	0.0270176	0	0.00645161	0.0105263	0.0655738	0.0238095	0.0390625	0	0	0	0	0	0	0.0967742	0.0425532	0	0.0704225	0.0384615	0.0810811	0	0	0.0392157
chr1 : 32496024 - 32497103	chr1	32496024	32497103	+	21	KHDRBS1	0.0176399	0.33317	0.0037446	0.00365796	4.75e-05	0.00379103	0	0.00758206	0.00374358	0.00758206	0	0	0	0.00475285	0.00554324	0.0112474	0	0	0	0	0	0	0	0	0	0.00983607	0.0111888	0.00292398	0	0	0
chr1 : 32538653 - 32540543	chr1	32538653	32540543	+	8	TMEM39B	0.0133528	0.0114474	0.10317	0.743059	0.0332979	0.011863	0.0100969	0.0136292	-0.0214349	0.00353236	0	0.0102041	0	0	0.0309278	0	0.0568182	0.0309278	0.015873	0.0273973	0.0240964	0.047619	0	0.0196078	0.0307692	0	0.0508475	0	0.0128205	0.060241	0.0103093
chr1 : 32573736 - 32620169	chr1	32573736	32620169	+	19	KPNA6	8.9e-05	0.0136573	0.00173764	0.0466064	0	0.117483	0.0795206	0.155445	0.117483	0.075924	0.0833333	0	0.0638298	0.268293	0.103448	0.111111	0	0	0	0	0	0	0.0925926	0.0747664	0.162602	0.11828	0.148438	0.183099	0	0	0
chr1 : 32690077 - 32691705	chr1	32690077	32691705	+	44	EIF3I	0.0195581	0.0260538	0.191224	0.114859	0.135417	0.36814	0.481731	0.254549	0.232723	-0.227182	0.615385	0.8	0.6	0.222222	0	0.384615	0	0.5	0	0	0	0	0.5	0	0.375	0.375	0.181818	0.363636	0	0	0
chr1 : 32690077 - 32691715	chr1	32690077	32691715	+	34	EIF3I	0.00318977	0.0319277	0.0464841	0.552068	0.0833333	0.351251	0.393158	0.309343	0.267917	-0.0838143	0.285714	0.777778	0	0	0.25	0.272727	0	0	0.5	0	0	0	0.4	0.35	0.545455	0.583333	0.25	0.5	0	0.333333	0
chr1 : 32757820 - 32768200	chr1	32757820	32768200	+	21	HDAC1	0.0158241	0.234632	0.0272698	0.0554407	0.000508627	0.00629859	0.00232444	0.0102727	0.00578996	0.0079483	0	0.00398936	0	0.00291121	0.00839161	0.00864197	0	0	0.00120773	0	0	0	0.00176056	0	0.00819672	0.0252294	0.0102639	0.00619835	0	0	0.00149701
chr1 : 33360499 - 33360905	chr1	33360499	33360905	-	18	TMEM54	0.0427673	0.398814	0.0628924	0.106233	0.00235615	0.0140812	0.00550798	0.0226544	0.011725	0.0171464	0	0	0	0	0.0493827	0.0107527	0	0	0	0.0128205	0.00401606	0.00843882	0.00793651	0.00438597	0.0207254	0.0441767	0.00458716	0.027027	0.00380228	0	0.00862069
chr1 : 33360535 - 33360905	chr1	33360535	33360905	-	54	TMEM54	0.00803966	0.126915	0.034868	0.536526	0.042427	0.0750651	0.0687787	0.0813515	0.0326381	0.0125728	0.0338983	0.0952381	0.0246914	0.0956522	0.0493827	0.0416667	0.0842105	0.0506329	0.0625	0.0404984	0.071161	0.048583	0.107143	0.092	0.0597015	0.07393	0.132	0.0954774	0.0676157	0.0433333	0.0456432
chr1 : 33360582 - 33360905	chr1	33360582	33360905	-	101	TMEM54	0.0590084	0.123358	0.257633	0.23635	0.000488647	0.0121867	0.0192282	0.00514526	0.0116981	-0.014083	0.00581395	0	0	0	0	0	0	0	0	0	0.00401606	0	0.0118577	0.0619835	0.0357143	0	0.00913242	0.0217391	0.00380228	0	0
chr1 : 33361069 - 33361155	chr1	33361069	33361155	-	28	TMEM54	0.753542	0.000915987	0.505262	0.120765	0.00534115	0.00440926	0	0.00881853	-0.00093188	0.00881853	0	0	0	0.00775194	0	0.00598802	0.013986	0	0	0.0109091	0.00408163	0.00869565	0	0	0	0.00369004	0.003663	0.0318182	0.00738007	0.00321543	0.00404858
chr1 : 33477744 - 33478807	chr1	33477744	33478807	-	20	AK2	0.00124871	0.00733253	0.0539423	0.977074	0.0561534	0.198189	0.199173	0.197206	0.142036	-0.00196705	0.184615	0.147541	0.253333	0.28125	0.0222222	0.0714286	0	0	0.0232558	0	0.2	0	0.15625	0.107143	0.346154	0.208333	0.2	0.4	0	0.285714	0.0555556
chr1 : 33834290 - 33836021	chr1	33834290	33836021	-	66	PHC2	0.126439	0.166425	0.382584	0.710144	0.0453878	0.0979262	0.108352	0.0875	0.0525384	-0.0208525	0.166667	0.25	0	0.2	0	0.2	0	0.0909091	0	0	0	0.181818	0.08	0.103448	0.05	0	0	0.125	0.0434783	0	0.16
chr1 : 35455916 - 35457834	chr1	35455916	35457834	-	3	ZMYM6	0.0153634	0.0757619	0.048575	0.3465	0.541779	0.258929	0.337302	0.180556	-0.282851	-0.156746	0.333333	0.333333	0.357143	0	0	0.25	1	0.545455	0.428571	0	0.571429	0	0	0.444444	0.555556	0	0	0.833333	1	0.333333	0.2
chr1 : 35871070 - 35873587	chr1	35871070	35873587	+	21	ZMYM4	0.000501182	0.0205146	0.00690311	0.0752417	0.000281532	0.205752	0.129922	0.281581	0.20547	0.151659	0.039604	0.0705128	0.0510949	0.322581	0.0903226	0.0909091	0	0	0	0	0	0	0.131579	0.270833	0.215909	0.461538	0.333333	0.390805	0	0	0
chr1 : 35917393 - 35919157	chr1	35917393	35919157	-	15	KIAA0319L	9.79e-08	0.0003655	0.000759781	0.983486	0.0111971	0.105334	0.105144	0.105525	0.0941371	0.00038081	0.117647	0.0675676	0.0731707	0.108108	0.0684932	0.0886076	0.0105263	0.012987	0.0307692	0.0162602	0.0136054	0.0142857	0.135135	0.106195	0.131148	0.0786517	0.148936	0.140351	0	0	0.0214286
chr1 : 36023825 - 36024677	chr1	36023825	36024677	+	30	NCDN	0.189159	0.101841	0.965448	0.139366	0.00399622	0.00884657	0.0135267	0.00416648	0.00485035	-0.00936018	0	0.0140187	0.0107527	0.0207254	0	0	0.00438597	0	0	0	0	0.015873	0.0288714	0.0245232	0.00299401	0	0	0.0042735	0	0	0.0108303
chr1 : 36070910 - 36074846	chr1	36070910	36074846	-	26	PSMB2	0.100725	0.191254	0.288239	0.773063	0.000535457	0.0011993	0.0010898	0.00130879	0.000663843	0.000218989	0.00149076	0.00187768	0.0018163	0.00426699	0.00180343	0.000289101	0.000642055	0.00106496	0.000290107	0.000884956	0	0	0	0.0013541	0	0.000754148	0.000739098	0	0.002	0	0
chr1 : 36203046 - 36203592	chr1	36203046	36203592	-	23	CLSPN	0.00542581	0.0139094	0.17133	0.500981	0	0.0417899	0.0504991	0.0330808	0.0417899	-0.0174183	0.0130719	0.0225989	0.0320513	0.0545455	0.0166667	0	0	0	0	0	0	0	0.0930233	0.0851064	0.0571429	0	0.127273	0	0	0	0
chr1 : 36291096 - 36291205	chr1	36291096	36291205	+	74	AGO4	0.878923	0.41794	0.378923	0.166092	0.0269483	0.0289128	0.0153823	0.0424433	0.00196455	0.027061	0	0	0.0645161	0	0.03125	0.0555556	0.0666667	0.0666667	0	0	0.0243902	0.0909091	0	0.0277778	0	0.101449	0.018018	0.0483871	0.0555556	0	0.0555556
chr1 : 36358880 - 36359192	chr1	36358880	36359192	+	82	AGO1	0.0528404	0.0265455	0.607972	0.0782886	0.0517683	0.100817	0.135973	0.0656612	0.0490486	-0.0703115	0.235294	0.107692	0.125	0.103774	0.138614	0.1	0.135802	0.104167	0.104167	0.0540541	0	0	0.0645161	0.0833333	0.2	0	0.030303	0.0212766	0.0196078	0.0512821	0
chr1 : 3656967 - 3659367	chr1	3656967	3659367	-	15	TP73-AS1	4.48e-05	0.0021231	0.00688645	0.261423	0.00758119	0.13051	0.107742	0.153278	0.122929	0.0455365	0.0472973	0.0733333	0.107692	0.114286	0.0352113	0.123288	0.0207254	0.0245399	0	0	0	0	0.140351	0.166667	0.111111	0.173913	0.27027	0.202703	0	0	0
chr1 : 3659525 - 3659624	chr1	3659525	3659624	-	3	TP73-AS1	0.642985	0.266342	0.701283	0.207826	0.509299	0.533174	0.581369	0.484979	0.0238755	-0.0963901	0.518519	0.541667	0.571429	0.5125	0.357143	0.468354	0.452055	0.625	0.389831	0.627907	0.27027	0.414634	0.428571	0.636364	0.791667	0.674419	0.552632	0.344828	0.638889	0.583333	0.870968
chr1 : 3659548 - 3659624	chr1	3659548	3659624	-	26	TP73-AS1	0.932633	0.582877	0.795867	0.548896	0.0337285	0.0322122	0.0235614	0.0408631	-0.0015163	0.0173017	0.025	0.0294118	0.0869565	0.0487805	0.150943	0.0454545	0.0697674	0	0.121951	0	0	0	0	0	0	0	0	0	0	0	0
chr1 : 36605445 - 36605669	chr1	36605445	36605669	-	24	TRAPPC3	0.226904	0.920358	0.185287	0.216067	0.0212083	0.0267509	0.0216045	0.0318973	0.00554255	0.0102928	0.0211382	0.0217755	0.0119048	0.0141593	0.0171527	0.027027	0.0122592	0.0113452	0.00918836	0.0170213	0.0241796	0.0104634	0.0356037	0.0232558	0.015949	0.0507463	0.0538173	0.028481	0.0222576	0.0168453	0.0164179
chr1 : 36784766 - 36784849	chr1	36784766	36784849	+	11	SH3D21	0.0215334	0.211861	0.0650381	0.610231	0.0286518	0.117975	0.100312	0.135638	0.089323	0.0353258	0.0555556	0	0.333333	0	0	0.25	0	0	0	0	0	0.0135135	0.12	0.0666667	0.0263158	0.236842	0.155556	0.171429	0.0666667	0.137931	0.0357143
chr1 : 36787380 - 36787919	chr1	36787380	36787919	+	45	SH3D21	0.235119	0.519326	0.113771	0.446546	0.231319	0.116495	0.15395	0.0790404	-0.114823	-0.0749098	0	0.545455	0	0.25	0	0	1	0.75	0.533333	0	0.105263	0.0625	0.0714286	0.181818	0.125	0.0909091	0.133333	0	0.333333	0	0
chr1 : 36826963 - 36851323	chr1	36826963	36851323	-	21	STK40	0.00208176	0.0123546	0.0992285	0.498994	0.00209232	0.0201584	0.023413	0.0169038	0.0180661	-0.00650923	0.010929	0.0402299	0.028169	0.036036	0.0197368	0.00564972	0	0.0136986	0	0	0	0	0.0140845	0.00909091	0.0379747	0	0.04	0	0	0.010929	0
chr1 : 3697918 - 3698075	chr1	3697918	3698075	-	17	LRRC47	0.0125678	0.0301562	0.0322384	0.0697498	0.00188635	0.0169448	0.0072411	0.0266486	0.0150585	0.0194075	0.00213675	0.00394477	0.00438597	0.00394477	0.00873362	0.0114193	0.00357782	0.00184502	0	0.00632911	0	0.00284091	0.0123077	0.00826446	0.0124069	0.0454545	0.0486726	0.0416667	0	0	0.00874636
chr1 : 3764196 - 3765171	chr1	3764196	3765171	-	18	CEP104	0.32763	0.764317	0.227023	0.280529	0.0197277	0.0277065	0.0220916	0.0333214	0.00797877	0.0112298	0.0342466	0.00684931	0.0344828	0.0075188	0.0212766	0.0471698	0	0.0168067	0	0	0	0.0166667	0.0138889	0.0243902	0.0186916	0.037037	0.0654206	0.0215054	0.0895522	0.057971	0
chr1 : 37947437 - 37947950	chr1	37947437	37947950	+	4	ZC3H12A	0.486274	0.742577	0.441168	0.739016	0.651215	0.552525	0.588384	0.516667	-0.09869	-0.0717172	1	0.666667	0.363636	0.666667	1	0.6	0	0.666667	0.777778	1	1	0.25	0	1	0.5	0.333333	0	0.5	0	0	0.875
chr1 : 39888573 - 39889677	chr1	39888573	39889677	+	22	MACF1	0.0129589	0.0400879	0.0666673	0.220147	0	0.0337119	0.0187246	0.0486991	0.0337119	0.0299745	0.0425532	0.0105263	0	0.025641	0	0	0	0	0	0	0	0	0.0173913	0.0348837	0.00699301	0.131868	0.0588235	0.0758621	0	0	0
chr1 : 40027471 - 40027744	chr1	40027471	40027744	-	11	PABPC4	0.0477949	0.220827	0.0865479	0.157869	0.0019011	0.00425862	0.00272574	0.0057915	0.00235751	0.00306576	0.00254453	0.00156617	0.00297619	0.00273973	0.00146306	0.00364697	0.000771605	0.00284697	0.00284495	0	0	0.0055788	0.00148148	0.00301659	0.00476947	0.00455927	0.0131234	0.00921659	0.00146628	0.00113507	0.00406504
chr1 : 40031068 - 40033422	chr1	40031068	40033422	-	17	PABPC4	0.000759988	0.021981	0.0198506	0.477368	0.00218491	0.00651173	0.00580726	0.0072162	0.00432682	0.00140894	0.00625	0.00954033	0.00855432	0.0112782	0.00999167	0.00460123	0.00630418	0	0	0	0.00298954	0.00151515	0.00318471	0.00423729	0.00307692	0.0103761	0.00447928	0.00257069	0.00122549	0.00227273	0.0013587
chr1 : 40034631 - 40035266	chr1	40034631	40035266	-	19	PABPC4	0.0277247	0.0822219	0.0232674	0.0274778	0.000201832	0.00820212	0.000915171	0.0154891	0.00800029	0.0145739	0.0010977	0.000963391	0.00197433	0.00715137	0.00644468	0.00183486	0	0.00181488	0	0	0	0	0	0.0014556	0	0.0234483	0.028754	0.0253012	0.00141443	0	0
chr1 : 40318624 - 40319641	chr1	40318624	40319641	-	75	TRIT1	0.991039	0.46265	0.581425	0.277884	0.0278693	0.0277407	0.0189841	0.0364974	-0.00012854	0.0175132	0.0141844	0.0405405	0.0115607	0.0347826	0.0505618	0.0730337	0.0151515	0.0388889	0.0505618	0	0	0.04	0	0.047619	0	0	0.0606061	0	0.129032	0.0666667	0
chr1 : 40533390 - 40535346	chr1	40533390	40535346	+	15	CAP1	0.00731382	0.0832815	0.0148727	0.0325554	0	0.00150189	0.000506354	0.00249743	0.00150189	0.00199108	0	0	0.00123609	0.00361446	0	0.00088968	0	0	0	0	0	0	0	0.000765404	0.00103663	0.00299289	0.00315856	0.004329	0	0	0
chr1 : 40536185 - 40536486	chr1	40536185	40536486	+	21	CAP1	0.0375612	0.737777	0.0260942	0.02811	0.000169768	0.00166488	0.000228986	0.00310077	0.00149511	0.00287179	0	0.000730994	0	0.00411862	0	0.000744602	0	0	0	0	0	0	0	0.000343879	0.000299043	0.00571792	0.00498819	0.00303532	0	0	0
chr1 : 40726658 - 40728442	chr1	40726658	40728442	+	63	ZMPSTE24	0.967314	0.451172	0.307812	0.0969982	0.222222	0.218644	0.303517	0.133772	-0.00357778	-0.169745	0.222222	0.571429	0	0.125	0	0.333333	0	0.444444	0.2	0.333333	0.5	0.3	0.333333	0.294118	0.4	0.0526316	0.125	0.166667	0.111111	0	0.166667
chr1 : 40922744 - 40923012	chr1	40922744	40923012	+	3	ZFP69B	0.393272	0.264401	0.00243299	0.000871862	0.267331	0.21149	0.339646	0.0833333	-0.0558408	-0.256313	0.35	0.4	0.266667	0.111111	0.111111	0.166667	0.375	0.318182	0	0.666667	0.375	0.5	0.166667	0.454545	0.4	0	0	0.111111	0.142857	0.25	0.166667
chr1 : 40943567 - 40944687	chr1	40943567	40944687	+	20	ZFP69	0.199444	0.221417	0.438884	0.678392	0.385169	0.490799	0.515608	0.46599	0.105631	-0.0496184	0.5	0.222222	0.375	0.111111	0.615385	0.384615	0.555556	0.142857	0.45	0.666667	0.166667	0.666667	0.625	0.8	0.571429	0.444444	0.625	0.615385	0.4	0.5	0.4
chr1 : 40954887 - 40955197	chr1	40954887	40955197	+	3	ZFP69	0.130993	0.125323	0.399957	0.640702	0.370612	0.27076	0.247787	0.293732	-0.0998523	0.0459454	0.230769	0.428571	0.0666667	0.269231	0.0555556	0.44	0.3	0.173913	0.642857	0.391304	0.333333	0.583333	0.285714	0.375	0.1	0.315789	0.136364	0.545455	0.533333	0.454545	0.380952
chr1 : 41298786 - 41300622	chr1	41298786	41300622	+	16	KCNQ4	0.242497	0.370335	0.407068	0.938718	0.154744	0.315586	0.324242	0.30693	0.160842	-0.0173129	0.2	0.2	0.545455	0.222222	0.419355	0.2	0	0	0	1	1	0	1	0	0	1	0	0	0	0	0
chr1 : 41494418 - 41499654	chr1	41494418	41499654	-	19	SCMH1	0.220008	0.143686	0.659986	0.309429	0.0474449	0.0627184	0.0716404	0.0537964	0.0152735	-0.017844	0.0952381	0.111111	0.0625	0.0196078	0.0277778	0.0779221	0.0333333	0.0769231	0.0151515	0.0119048	0.0447761	0	0.0333333	0.0425532	0.0851064	0.0882353	0.0526316	0.0566038	0	0.0416667	0.0169492
chr1 : 41494418 - 41503033	chr1	41494418	41503033	-	19	SCMH1	0.909462	0.407998	0.224032	0.144745	0.036043	0.0379692	0.0574909	0.0184475	0.0019262	-0.0390434	0.111111	0	0.1	0.0333333	0	0	0.0512821	0.162162	0	0	0.0526316	0.0588235	0.0285714	0.105263	0	0.0285714	0	0.0487805	0	0	0.0294118
chr1 : 41494537 - 41499654	chr1	41494537	41499654	-	138	SCMH1	0.76809	0.885981	0.748796	0.929033	0.0238416	0.0281093	0.0270153	0.0292034	0.00426775	0.00218819	0	0	0.117647	0	0	0.0405405	0	0.0204082	0.0298507	0.0119048	0	0	0	0	0.0444444	0.0606061	0	0.0740741	0.0178571	0	0
chr1 : 41499775 - 41503033	chr1	41499775	41503033	-	54	SCMH1	0.0140522	0.000337431	0.278762	0.14842	0.0558618	0.0214862	0.00802325	0.0349492	-0.0343756	0.026926	0	0.031746	0.0163934	0.0169492	0.108108	0.0348837	0.0447761	0.0350877	0.0142857	0	0.0740741	0.0701754	0	0	0	0.027027	0.0227273	0	0.0526316	0.0350877	0.0217391
chr1 : 41499792 - 41503033	chr1	41499792	41503033	-	71	SCMH1	0.375176	0.527444	0.439601	0.679514	0.0411238	0.0271266	0.031861	0.0223923	-0.0139972	-0.00946866	0.0408163	0.016129	0	0	0	0.0119048	0.0153846	0.0833333	0.0416667	0	0	0	0.0588235	0.0277778	0.047619	0	0.122449	0	0.027027	0.0178571	0
chr1 : 41579226 - 41582593	chr1	41579226	41582593	-	27	SCMH1	0.0463471	0.212669	0.148766	0.735957	0.0262023	0.0667635	0.0605365	0.0729906	0.0405613	0.0124541	0.0405405	0.0428571	0	0.0819672	0	0.0298507	0	0.0677966	0	0	0.0789474	0.029703	0.123077	0.140351	0.0163934	0.137255	0.0246914	0.164179	0.012987	0.034188	0.05
chr1 : 42744456 - 42776720	chr1	42744456	42776720	-	112	FOXJ3	0.910425	0.662348	0.796606	0.433777	0.12777	0.125204	0.116266	0.134141	-0.00256679	0.0178747	0.175	0.100917	0.0588235	0.184783	0.134831	0.148515	0.127907	0.203883	0.1	0.0487805	0.0892857	0.0495049	0.15	0.10303	0.109827	0.0904255	0.146789	0.0995025	0.179856	0.0864198	0.108808
chr1 : 43125238 - 43126510	chr1	43125238	43126510	+	22	PPIH	0.188169	0.305976	0.454982	0.914298	0.000941235	0.00329715	0.00348843	0.00310587	0.00235592	-0.000382556	0.00331126	0	0	0.00127227	0	0.0010142	0	0.00276498	0.0027933	0	0.00240385	0	0.00358423	0	0.0140351	0	0.0163488	0	0.0045045	0	0
chr1 : 43213212 - 43213393	chr1	43213212	43213393	-	128	LEPRE1	0.979012	0.787474	0.748822	0.49061	0.0192892	0.0194809	0.0170993	0.0218625	0.000191668	0.00476312	0.0133929	0.0116279	0.0170213	0.00526316	0.0166667	0.016129	0.0257511	0.00452489	0.0114504	0	0.00225225	0.00287356	0.03125	0	0.029304	0.0333333	0.0347826	0.025	0.0432099	0.0974359	0.048
chr1 : 43282277 - 43282860	chr1	43282277	43282860	-	25	CCDC23	0.183703	0.922319	0.162418	0.179494	0.0572187	0.0828217	0.0585379	0.107105	0.025603	0.0485676	0.0508475	0.0913978	0.0793651	0.0604396	0.0634921	0.0963303	0.0648649	0.0909091	0.0520833	0.0718563	0.0150376	0.0381679	0.0283019	0.0747664	0.0265487	0.211765	0.0272727	0.183333	0.0136986	0.027027	0.0152672
chr1 : 43826917 - 43827852	chr1	43826917	43827852	+	13	CDC20	0.000737623	0.00804225	0.0157614	0.146997	0.000747184	0.0208569	0.014217	0.0274968	0.0201097	0.0132798	0.0122366	0.0103093	0.00567721	0.0190616	0.00862069	0.0148148	0.00211864	0	0.00128949	0	0.000633714	0.00129366	0.0238095	0.0239234	0.00934579	0.0260047	0.0586957	0.0377834	0	0.00239234	0
chr1 : 43870222 - 43880731	chr1	43870222	43880731	+	21	SZT2	0.00158145	0.06314	0.00295529	0.00881546	0.0015625	0.170784	0.0717123	0.269857	0.169222	0.198144	0.125	0	0	0.368421	0.0714286	0.176471	0	0	0	0.025	0	0	0.103448	0.172414	0.0294118	0.285714	0.342105	0.375	0	0	0
chr1 : 43891823 - 43892038	chr1	43891823	43892038	+	70	SZT2	0.750411	0.805209	0.325007	0.287201	0.657782	0.633026	0.683063	0.582989	-0.0247559	-0.100074	0.555556	0.8	1	0.6	0.5	0.619048	0.705882	0.789474	0.84	0.591837	0.547619	0.627119	0.695652	0.54717	0.5	0.638889	0.7	0.44	0.533333	0.666667	0.647059
chr1 : 43907802 - 43907907	chr1	43907802	43907907	+	31	SZT2	0.00391438	0.158193	0.0126822	0.175094	0.00438068	0.0565857	0.0366627	0.0765086	0.052205	0.0398459	0	0	0	0.0188679	0.0612245	0.075	0	0	0	0	0	0.0224719	0.116667	0.0655738	0.0377358	0.0461538	0.152542	0.105263	0	0	0
chr1 : 43915843 - 43915982	chr1	43915843	43915982	+	25	SZT2	0.6147	0.708875	0.705363	0.848157	0.0140167	0.0173092	0.018494	0.0161244	0.00329245	-0.00236959	0.0224719	0.0694444	0	0.0140845	0.0309278	0.0135135	0	0.0263158	0	0	0.00943396	0	0	0.0190476	0	0.0263158	0.0119048	0	0.0120482	0.0105263	0.0309278
chr1 : 43917703 - 43917875	chr1	43917703	43917875	-	18	HYI	0.0274534	0.141679	0.137669	0.731457	0.014191	0.0960344	0.0843192	0.10775	0.0818434	0.0234303	0	0	0	0	0	0	0	0	0	0.00347222	0.013468	0.0142349	0.109589	0.204545	0.191781	0.121951	0.283582	0.240964	0.00617284	0	0.0230415
chr1 : 43917718 - 43917875	chr1	43917718	43917875	-	33	HYI	9.79e-05	0.00977082	0.00582232	0.374831	0.00905628	0.266496	0.30748	0.225512	0.25744	-0.0819673	0.1	0.555556	0.428571	0	0.25	0.333333	0	0	0	0.00347222	0.013468	0.0107143	0.121622	0.385965	0.253165	0.265306	0.272727	0.231707	0	0.0392157	0.0363636
chr1 : 44126084 - 44128504	chr1	44126084	44128504	+	60	KDM4A	0.342866	0.847374	0.0795265	0.16356	0.0141644	0.00799641	0.0126221	0.00337071	-0.00616795	-0.0092514	0.0243902	0.0121951	0	0	0	0.00934579	0	0.0714286	0.0275229	0	0.0588235	0	0	0.0333333	0.00581395	0	0.00595238	0.00492611	0.0194175	0.00925926	0.0247934
chr1 : 44132227 - 44132609	chr1	44132227	44132609	+	15	KDM4A	0.00206242	0.0151035	0.00772342	0.0254145	0	0.092758	0.0404368	0.145079	0.092758	0.104642	0.0344828	0.0114943	0.0114943	0.0416667	0.0869565	0.0930233	0	0	0	0	0	0	0.0813008	0.0583942	0.0454545	0.18797	0.208333	0.252525	0	0	0
chr1 : 44685150 - 44685432	chr1	44685150	44685432	+	45	DMAP1	0.33408	0.240064	0.885469	0.213972	0.00718534	0.0109823	0.0151883	0.00677624	0.00379691	-0.00841202	0.0324074	0.0321101	0.0157068	0.0116959	0.0060241	0.00448431	0.00641026	0.00956938	0.0325581	0	0	0	0.00609756	0	0.00480769	0	0.0102564	0.00819672	0	0.010582	0
chr1 : 45110949 - 45111044	chr1	45110949	45111044	+	37	RNF220	0.423439	0.896177	0.318665	0.422167	0.00298514	0.00443546	0.00326256	0.00560837	0.00145033	0.00234581	0	0.00253165	0	0.00557103	0	0.004914	0.00248139	0.00269542	0	0	0.00995025	0.00892857	0.00970874	0	0.00733496	0.00502513	0.00244499	0.0156951	0.0145631	0.0046083	0.00453515
chr1 : 45110949 - 45111078	chr1	45110949	45111078	+	3	RNF220	0.705319	0.790674	0.731917	0.94906	0.0314335	0.033695	0.034007	0.0333829	0.00226146	-0.00062402	0.00980392	0.0174564	0.0204678	0.0219178	0.0320366	0.0380048	0.012285	0.021164	0.0360111	0.037123	0.0245098	0.0566572	0.0599078	0.0427928	0.0536131	0.0222222	0.046729	0.0393873	0.0169492	0.0204082	0.0538793
chr1 : 45226157 - 45226242	chr1	45226157	45226242	+	21	KIF2C	0.994605	0.668701	0.697688	0.510872	0.00231978	0.00232623	0.00181396	0.00283851	6.46e-06	0.00102455	0.00578035	0.00158228	0.00352113	0.00340715	0.00326264	0.00278552	0	0.00447094	0.00465839	0.00213675	0	0.00619835	0	0	0	0	0.00757576	0	0	0	0.00793651
chr1 : 45269697 - 45269817	chr1	45269697	45269817	+	17	PLK3	0.00124695	0.0383169	0.00789653	0.0483888	0	0.0601389	0.0326517	0.0876262	0.0601389	0.0549745	0	0.08	0.0461538	0.0178571	0.136364	0.0625	0	0	0	0	0	0	0.0097561	0.024	0.036	0.0597826	0.1	0.149254	0	0	0
chr1 : 45469633 - 45469731	chr1	45469633	45469731	-	24	HECTD3	0.145614	0.601768	0.0904596	0.217163	0.00806662	0.011477	0.00941982	0.0135342	0.00341038	0.00411435	0.0151899	0.00817439	0.00275482	0.011236	0.0189125	0.00757576	0.0126904	0.0219512	0.012605	0.00638978	0	0.00621118	0.013624	0.0056338	0.0111421	0.00925926	0.0114943	0.0227273	0.00643087	0.00657895	0.00393701
chr1 : 45471577 - 45471668	chr1	45471577	45471668	-	21	HECTD3	0.000228717	0.0203229	0.0107799	0.994079	0	0.0138353	0.0138148	0.0138559	0.0138353	4.12e-05	0.00699301	0.00684931	0.00465116	0.0101351	0.0070922	0.0291262	0	0	0	0	0	0	0.0216049	0.0302115	0.0125786	0.00634921	0.0124688	0.0179641	0	0	0
chr1 : 45474012 - 45474207	chr1	45474012	45474207	-	18	HECTD3	0.000280181	0.00364112	0.0362142	0.118489	0.010093	0.094235	0.119791	0.0686795	0.084142	-0.0511111	0.0826667	0.0761905	0.0628272	0.0433437	0.0207715	0.0117994	0.0114613	0.00609756	0.0142045	0.005291	0.00877193	0	0.186364	0.171806	0.138889	0.102804	0.0955631	0.137795	0.0226244	0	0.0294118
chr1 : 45478692 - 45478887	chr1	45478692	45478887	+	76	UROD	0.196186	0.112785	0.438694	0.548874	0.123127	0.0694	0.0561337	0.0826662	-0.0537267	0.0265325	0.0681818	0.129032	0.0526316	0.108696	0.0222222	0	0.105263	0.0714286	0.0454545	0	0.5	0.333333	0	0	0.0869565	0	0.222222	0.142857	0	0	0.307692
chr1 : 45478888 - 45478939	chr1	45478888	45478939	+	24	UROD	0.0400306	0.218633	0.00703415	0.100304	0.00490068	0.00248454	0.00329449	0.00167459	-0.00241613	-0.0016199	0.00475135	0.00414781	0.000812018	0.00295608	0.00237154	0.000682827	0.00211506	0.00310131	0.00315258	0.00187441	0.00187793	0.00281426	0.00455789	0.00458716	0.000910747	0.00102775	0.000938967	0.00207039	0.00355872	0.00916497	0.00101729
chr1 : 45479027 - 45479211	chr1	45479027	45479211	+	35	UROD	0.579867	0.67197	0.683913	0.924436	0.00423123	0.00592176	0.00615995	0.00568358	0.00169053	-0.000476369	0.0013624	0.0029985	0.00759878	0.00171233	0.00436681	0.0101652	0.00149477	0.00231214	0	0.027027	0	0	0.025	0	0	0.0178571	0	0	0	0.0188679	0
chr1 : 45480679 - 45480945	chr1	45480679	45480945	+	63	UROD	0.0145943	0.012292	0.398879	0.0180381	0.000280984	0.00374663	0.00650346	0.000989811	0.00346565	-0.00551365	0.00554675	0.000942951	0.00300661	0	0	0	0.00158228	0.000883002	0	0	0	0	0.0103896	0.0105634	0.00857143	0	0.00130208	0.00463679	0.00175747	0	0
chr1 : 45966086 - 45972976	chr1	45966086	45972976	+	51	MMACHC	0.602338	0.697956	0.717005	0.93945	0.0267118	0.0331656	0.0323001	0.0340311	0.00645382	0.00173106	0.0615385	0.04	0	0	0.123077	0.0116279	0.0526316	0.0363636	0.0128205	0.0338983	0.0263158	0.0185185	0.0714286	0	0.0208333	0.031746	0.0188679	0.0188679	0.0175439	0.0508475	0.0877193
chr1 : 46082376 - 46083113	chr1	46082376	46083113	+	21	NASP	0.0221212	0.240764	0.029038	0.0440189	0.00174752	0.0138484	0.0043477	0.0233491	0.0121009	0.0190014	0	0.00129702	0.00192062	0.0088845	0.00518471	0.00947226	0	0	0.00151133	0	0	0.0052356	0.012012	0.00835655	0.0025	0.0444444	0.0324484	0.0396601	0.00210526	0.00141443	0.00495868
chr1 : 46083264 - 46083714	chr1	46083264	46083714	+	18	NASP	0.622399	0.925706	0.514942	0.661046	0.00399448	0.00338997	0.00383784	0.00294209	-0.000604518	-0.000895759	0.0032967	0.00420168	0.00675676	0	0.00359281	0.00112867	0.000856898	0.00439239	0.00414938	0.00865052	0	0.0109689	0	0	0.00877193	0.00431035	0	0.00862069	0	0.00212314	0.0075188
chr1 : 46099348 - 46099767	chr1	46099348	46099767	-	28	GPBP1L1	0.282595	0.735492	0.0367898	0.557299	0.0107896	0.00744326	0.00897674	0.00590978	-0.00334635	-0.00306695	0.00502513	0.00220751	0	0.00672646	0.00604839	0.0107296	0.00860215	0.0123457	0.00875273	0.021164	0.00512821	0.0314136	0.0314961	0.0117188	0.00341297	0.00377358	0.00327869	0.00490196	0	0.015748	0.0117188
chr1 : 46498391 - 46499452	chr1	46498391	46499452	+	21	MAST2	0.827857	0.859851	0.617614	0.589272	0.010965	0.00999851	0.0120203	0.00797673	-0.000966529	-0.00404356	0.0246914	0	0.0116279	0	0	0.0208333	0.02	0	0	0.0306122	0.0052356	0.0295567	0.0296296	0.00617284	0	0.027027	0	0	0	0.00641026	0.0265957
chr1 : 46661615 - 46661683	chr1	46661615	46661683	-	18	POMGNT1	0.172907	0.0670303	0.622102	0.3568	0.0040184	0.00634258	0.00749442	0.00519073	0.00232418	-0.00230369	0.00613497	0.0134228	0.00719425	0	0.005291	0.0123457	0.00606061	0	0	0.00522193	0.00280899	0.0116959	0.00816326	0.00570342	0.00434783	0.00867679	0	0.00483092	0.00186567	0.00406504	0.0114068
chr1 : 46739138 - 46739265	chr1	46739138	46739265	+	30	RAD54L	0.298861	0.198936	0.780662	0.173983	0.0248248	0.0344078	0.0459816	0.022834	0.00958303	-0.0231476	0.0271739	0.0603015	0.0232558	0.0169492	0.0205761	0.0314961	0.0340426	0.0391304	0.0285714	0.0153846	0	0.0609756	0	0.0882353	0.0769231	0.0416667	0.0263158	0	0.0322581	0.0163934	0.0454545
chr1 : 47108989 - 47110832	chr1	47108989	47110832	-	15	ATPAF1	0.000502242	0.0038181	0.016639	0.185285	0.00145842	0.0735705	0.0526658	0.0944751	0.0721121	0.0418093	0.0357143	0.0363636	0.0335196	0.0145985	0.0482759	0.0536913	0	0	0.00564972	0.00851064	0	0.00917431	0.0510204	0.0982659	0.0611111	0.12093	0.16	0.169355	0	0	0
chr1 : 47645111 - 47645536	chr1	47645111	47645536	+	3	LINC00853	0.186895	0.314023	0.314023	1	0.430556	0.222222	0.222222	0.222222	-0.208333	0	1	0.333333	0	0	1	0.333333	0	0	0	1	1	0.5	0	0	0	0	0	0	0	1	0
chr1 : 52293559 - 52299688	chr1	52293559	52299688	-	17	NRD1	0.00117327	0.0302991	0.011856	0.0939117	0.00137029	0.0443094	0.0273742	0.0612447	0.0429391	0.0338704	0.0123894	0.0200927	0.00840336	0.0416667	0.0246046	0.0163339	0.00133156	0.00243605	0	0.00468384	0.00286533	0	0.0244755	0.0314685	0.0674157	0.0901961	0.0933333	0.101333	0	0.00630915	0
chr1 : 52822819 - 52823197	chr1	52822819	52823197	-	20	CC2D1B	0.0387008	0.00151234	0.390411	0.232444	0.0314481	0.0175459	0.0120102	0.0230816	-0.0139023	0.0110714	0.0197368	0.018018	0.010101	0	0.036036	0.0512821	0.017094	0.00671141	0.0243902	0.0461538	0.0744186	0.0483871	0.0042735	0.011236	0.00869565	0.0184332	0.0285714	0.00416667	0.00952381	0.0452675	0.0229885
chr1 : 52825919 - 52826095	chr1	52825919	52826095	-	13	CC2D1B	0.0185246	0.13574	0.0167972	0.331515	0.00983764	0.0199822	0.0174553	0.0225091	0.0101445	0.00505377	0	0.0204082	0.0230415	0.0352113	0.0207254	0.0167364	0	0.00473934	0.00490196	0.0419847	0.0379747	0.00396825	0.0179487	0.02	0.0233333	0.0228758	0.0280112	0.0114943	0.00662252	0.00835655	0
chr1 : 52867920 - 52869917	chr1	52867920	52869917	-	19	ORC1	0.000929057	0.0696578	0.00782795	0.21383	0.000860761	0.0386645	0.0278242	0.0495048	0.0378038	0.0216807	0.0141509	0.0147601	0.00985222	0.0473684	0.00925926	0.0588235	0	0.00396825	0	0	0	0	0.06	0	0.0681818	0.0694444	0.0851064	0.027027	0	0.00980392	0
chr1 : 52880320 - 52880403	chr1	52880320	52880403	+	30	PRPF38A	0.000819508	0.0382025	0.0181977	0.528806	0.00192798	0.0209356	0.0181296	0.0237415	0.0190076	0.00561189	0.0265152	0.0265734	0.0312989	0.0216306	0.0273438	0.00658761	0.00105152	0.00442478	0.00318471	0.00666667	0.0075188	0	0.0243902	0	0	0.0176991	0.0169492	0.0522388	0	0	0
chr1 : 52880320 - 52880412	chr1	52880320	52880412	+	21	PRPF38A	9.41e-07	0.00098693	0.000819445	0.278314	0.0254851	0.276706	0.30655	0.246861	0.25122	-0.0596892	0.218053	0.207289	0.221384	0.265	0.133411	0.185745	0.0175801	0.00881057	0.0369231	0.0509554	0.0503597	0.057554	0.375	0.424242	0.393333	0.331325	0.321637	0.244048	0.017094	0.00598802	0.015748
chr1 : 54506514 - 54507396	chr1	54506514	54507396	-	3	TMEM59	0.0975094	0.202675	0.267739	0.849548	0.279902	0.258414	0.256366	0.260463	-0.0214879	0.00409682	0.27674	0.226316	0.202413	0.267343	0.248668	0.199667	0.2416	0.237366	0.22085	0.289784	0.241824	0.290541	0.297872	0.248276	0.286579	0.259459	0.304912	0.282727	0.296	0.315789	0.278719
chr1 : 55186914 - 55188330	chr1	55186914	55188330	+	17	MROH7-TTC4	0.170334	0.0285677	0.635989	0.275575	0.00588783	0.00299665	0.00148918	0.00450412	-0.00289118	0.00301494	0	0	0.00355872	0	0.00369004	0.0123457	0	0	0.00401606	0	0	0	0	0.00537634	0	0	0.010989	0	0.0190476	0	0.0191083
chr1 : 55525337 - 55526937	chr1	55525337	55526937	+	110	PCSK9	0.742208	0.6242	0.735508	0.546738	0.0359653	0.0456863	0.063447	0.0279255	0.00972099	-0.0355214	0	0.0625	0.318182	0	0.0425532	0	0	0.075	0.0980392	0	0	0	0	0	0	0	0.125	0	0	0	0
chr1 : 5987935 - 5993206	chr1	5987935	5993206	-	87	NPHP4	0.227675	0.67976	0.0629175	0.17414	0.0723262	0.0397513	0.0590771	0.0204255	-0.0325749	-0.0386516	0.146341	0.0487805	0.0307692	0.08	0	0	0.0322581	0.0833333	0.0188679	0	0.0930233	0.0425532	0.0285714	0.1	0	0	0.0425532	0	0.0181818	0.0465116	0.0645161
chr1 : 6246899 - 6252989	chr1	6246899	6252989	-	22	RPL22	0.021197	0.093676	0.0858166	0.267053	9.3e-05	0.000748638	0.000459768	0.00103751	0.000655662	0.000577741	0.000133654	0.00041511	0	0.000423729	0.000149948	0.000262398	0	0	0	0	0.000263089	0	0.000501379	0.00124657	0.000461894	0.00228775	0.00255374	0.000547495	0	0	0.000441306
chr1 : 6260893 - 6268740	chr1	6260893	6268740	-	82	RPL22	0.17523	0.549873	0.0162461	0.0120516	0.0566539	0.089073	0.0426462	0.1355	0.0324191	0.0928536	0.120879	0.0253165	0.0784314	0.2	0.0857143	0.189189	0.1	0.102041	0.0952381	0	0	0.0625	0.03125	0	0	0.166667	0.0714286	0.1	0	0	0.0666667
chr1 : 6272477 - 6272727	chr1	6272477	6272727	+	14	RNF207	0.00837943	0.0751858	0.0462428	0.61822	0.33384	0.494427	0.471048	0.517807	0.160588	0.046759	0.439394	0.3	0.416667	0.392857	0.289474	0.441176	0.3	0.340909	0.162791	0.384615	0.26087	0.3125	0.411765	0.538462	0.72	0.65	0.733333	0.6	0.375	0.75	0.277778
chr1 : 62908991 - 62910350	chr1	62908991	62910350	+	58	USP1	0.720075	0.408836	0.263945	0.229028	0.0103805	0.0127618	0.0203288	0.00519481	0.0023813	-0.015134	0.0149254	0	0.010929	0.012987	0.0181818	0	0.0292398	0.037234	0.0152672	0	0.028169	0	0.0135135	0.0731707	0.00943396	0	0	0	0	0.00813008	0.0111111
chr1 : 63097090 - 63099168	chr1	63097090	63099168	-	13	DOCK7	0.0136647	0.112673	0.0365882	0.0888701	0.0021788	0.0645782	0.0267157	0.102441	0.0623994	0.0757249	0	0	0	0	0.2	0.2	0.0285714	0	0	0	0	0	0.0694444	0.0352941	0.0555556	0.122807	0.0714286	0.0204082	0	0.00628931	0
chr1 : 6315183 - 6320884	chr1	6315183	6320884	-	108	GPR153	0.00271654	0.0587001	0.0243919	0.770828	0.0852903	0.384327	0.408248	0.360407	0.299037	-0.0478409	0	0.5	0	0.272727	0.2	0.0833333	0	0.375	0.0526316	0.0606061	0.0869565	0.125	0.655172	0.717391	0.576923	0.4	0.559322	0.647059	0.0638298	0.0571429	0.0434783
chr1 : 63879818 - 63881488	chr1	63879818	63881488	+	55	ALG6	0.303226	0.119766	0.625561	0.0831305	0.00983108	0.0167719	0.0265921	0.00695165	0.00694081	-0.0196405	0.0338983	0	0.0344828	0	0.0163934	0.0253165	0	0.010989	0.0133333	0	0	0.0186916	0	0.0416667	0.0495049	0	0	0	0.0566038	0.00909091	0.0172414
chr1 : 6646091 - 6646636	chr1	6646091	6646636	+	118	ZBTB48	0.293168	0.32433	0.581021	0.775652	0.0241498	0.0373754	0.0404904	0.0342604	0.0132256	-0.00622998	0.0136986	0.0305344	0.038835	0	0.0318471	0	0.013986	0.0359712	0.00862069	0	0	0.027027	0.0909091	0	0.0689655	0.047619	0.105263	0.0208333	0.08	0	0.0909091
chr1 : 6646091 - 6646654	chr1	6646091	6646654	+	100	ZBTB48	0.973648	0.99287	0.968993	0.982937	0.050625	0.0501883	0.0504506	0.0499261	-0.000436655	-0.00052457	0.033557	0.0078125	0.019802	0.0363636	0.0193548	0.00684931	0.0472973	0.0359712	0.0336134	0.0851064	0.025641	0.1	0.0625	0.05	0.129032	0.0909091	0.105263	0.0408163	0.08	0	0.047619
chr1 : 6697607 - 6698354	chr1	6697607	6698354	-	42	DNAJC11	0.380848	0.522631	0.431912	0.947537	0.00468279	0.00305305	0.00313573	0.00297036	-0.00162974	-0.000165371	0	0.00442478	0	0.00224719	0.0021692	0.0104384	0.00431965	0.00204918	0.0150215	0.0100334	0.0075188	0.0181818	0.00265252	0.0117371	0	0.00296736	0	0	0	0.00737101	0
chr1 : 6711783 - 6712888	chr1	6711783	6712888	-	120	DNAJC11	0.967191	0.56892	0.442825	0.206761	0.00380452	0.00373199	0.00506446	0.00239951	-7.25e-05	-0.00266495	0.00239808	0.0109409	0.00647948	0.00476191	0	0.00404858	0	0.00384615	0.0063425	0	0.0179641	0	0.00746269	0	0.00310559	0	0.00558659	0	0	0.00884956	0.0143885
chr1 : 67891987 - 67895670	chr1	67891987	67895670	-	18	SERBP1	0.000119118	0.0012727	4.26e-06	7.76e-07	0.000102876	0.01256	0.00572094	0.019399	0.0124571	0.013678	0.0030326	0.00586725	0.00561347	0.0199409	0.0173574	0.0158831	0	0	0.000685871	0	0	0	0.00829302	0.00368324	0.00783605	0.0209231	0.0212121	0.0210773	0	0.000547645	0
chr1 : 70703236 - 70705099	chr1	70703236	70705099	+	22	SRSF11	0.00121707	0.0808722	0.00431162	0.0410953	0.000500547	0.00766807	0.00436102	0.0109751	0.00716753	0.00661411	0.0030303	0	0.00217391	0.0120192	0.0110375	0.00441501	0.00706714	0	0	0	0	0	0.00248139	0.0121212	0.0063593	0.0183673	0.00542496	0.0145867	0	0	0
chr1 : 70712591 - 70712763	chr1	70712591	70712763	+	36	SRSF11	3.85e-05	0.000103545	0.0110509	0.356005	0	0.0457863	0.0388224	0.0527502	0.0457863	0.0139278	0.037037	0.0526316	0.0416667	0.0555556	0	0.0714286	0	0	0	0	0	0	0.0416667	0.030303	0.0296296	0.0990099	0.0472973	0.0432099	0	0	0
chr1 : 71544279 - 71544338	chr1	71544279	71544338	-	30	ZRANB2	0.52156	0.635869	0.614059	0.99979	0.00192576	0.00258306	0.00258285	0.00258327	0.000657303	4.24e-07	0	0	0.00303951	0.00549451	0	0.00242131	0	0	0.00707547	0.00204918	0.00206186	0.00760456	0.00239808	0.00234742	0.00771208	0.00591716	0.00166667	0	0	0.00659341	0
chr1 : 76255960 - 76256114	chr1	76255960	76256114	+	16	RABGGTB	0.224768	0.0468888	0.673055	0.026123	0.0411993	0.0488955	0.0586473	0.0391437	0.00769615	-0.0195036	0.0307692	0.07	0.0731707	0.0398551	0.0328639	0.0391304	0.0257353	0.0648649	0.0333333	0.0446429	0.0204082	0.0384615	0.0562771	0.055	0.0666667	0.0356234	0.0427699	0.0446194	0.0762712	0.0227273	0.0620155
chr1 : 76257023 - 76257123	chr1	76257023	76257123	+	22	RABGGTB	0.234588	0.38384	0.423772	0.914958	0.000861081	0.00173685	0.00180751	0.0016662	0.000875771	-0.000141311	0.00492611	0.0045045	0.00141443	0.00253807	0.0056101	0	0	0.00530504	0.00263852	0	0	0	0	0	0	0	0.000862813	0.000986193	0	0	0
chr1 : 78430057 - 78430330	chr1	78430057	78430330	-	15	FUBP1	0.000242804	0.00767249	0.0214338	0.683034	0.00106786	0.0225194	0.0207416	0.0242973	0.0214516	0.00355575	0.0163488	0.0214008	0.00204082	0.004914	0.00952381	0.0248447	0.00217391	0.0021692	0	0.00222717	0	0	0.0363036	0.0243902	0.0239651	0.0261905	0.0262097	0.0541012	0.00793651	0	0
chr1 : 7897210 - 7902685	chr1	7897210	7902685	+	46	PER3	0.983554	0.642056	0.545012	0.415451	0.0420082	0.0417374	0.0511441	0.0323306	-0.000270825	-0.0188135	0.0530973	0.0413223	0.027027	0.0277778	0.0163934	0.0273973	0.0220588	0.0310078	0.0503145	0.0185185	0.0555556	0.0615385	0.135135	0.0232558	0.027027	0.025641	0	0.0967742	0.0612245	0.0535714	0
chr1 : 84373370 - 84376847	chr1	84373370	84376847	-	25	TTLL7	0.00443759	0.115905	0.0278935	0.442168	0	0.248985	0.19215	0.30582	0.248985	0.11367	0	0	0	0	0	0.5	0	0	0	0	0	0	0.62069	0.238095	0.294118	0.444444	0.533333	0.357143	0	0	0
chr1 : 85029598 - 85031523	chr1	85029598	85031523	-	82	CTBS	0.374669	0.551448	0.522011	0.892704	0.0372205	0.0537319	0.0561741	0.0512898	0.0165115	-0.00488428	0.102564	0	0.18	0.047619	0.0697674	0.137255	0.0392157	0.0408163	0.0285714	0.030303	0.0473373	0.0331126	0.0322581	0.0222222	0	0	0.0265487	0.0265487	0.0840336	0.0365854	0.0958904
chr1 : 87569273 - 87570149	chr1	87569273	87570149	+	3	HS2ST1	0.152511	0.147725	0.472766	0.59041	0.115007	0.132894	0.138274	0.127513	0.0178869	-0.0107602	0.15	0.194805	0.108911	0.0707071	0.163043	0.102273	0.0791367	0.0859375	0.0674157	0.112903	0.102564	0.111111	0.128049	0.125926	0.121951	0.161677	0.141667	0.125714	0.103448	0.133971	0.101604
chr1 : 880200 - 880421	chr1	880200	880421	-	19	NOC2L	0.00203843	0.000519856	0.0124575	0.0492362	0.00494267	0.0237753	0.0140433	0.0335072	0.0188326	0.0194638	0.0125392	0.0112721	0.0176471	0.0296192	0.016	0.0139104	0.00421348	0.0107362	0.0034188	0	0	0	0.01875	0.00934579	0.0147059	0.0551471	0.0299401	0.0564263	0.00851064	0	0.0110294
chr1 : 880200 - 880436	chr1	880200	880436	-	19	NOC2L	0.00044466	0.0136758	0.0117941	0.174429	0.00559666	0.0363391	0.027475	0.0452032	0.0307425	0.0177282	0.0155602	0.019019	0.0105263	0.0381406	0.0235546	0.0194473	0.00654307	0.00469043	0.0165289	0.00466201	0.00246305	0.00221239	0.0480592	0.0357143	0.0359712	0.0875	0.0430528	0.0595238	0	0.0134529	0
chr1 : 8923058 - 8923293	chr1	8923058	8923293	-	53	ENO1	0.312631	0.532631	0.45574	0.80427	6.15e-05	0.000143417	0.000123948	0.000162886	8.19e-05	3.89e-05	5.83e-05	0.000122407	0	0	0	0	0	0	0.000166528	0	0.000334896	0	0	0.000562957	0	0.000109433	0.000770342	9.75e-05	0	0.000309215	0.000101286
chr1 : 8926591 - 8927175	chr1	8926591	8927175	-	30	ENO1	0.355585	0.223943	0.908095	0.217696	0.000382352	0.000495931	0.000623063	0.000368799	0.000113579	-0.000254264	0.00032902	0.00139074	0.000315139	0.000203721	0.000372694	0.00074385	0.000388023	0.000392971	0.000377074	0	0.000463177	0.000112663	0.000408789	0.000577478	0.000717213	0.000110059	0.00047719	0.000305281	0.000228284	0.000206954	9.71e-05
chr1 : 897428 - 897665	chr1	897428	897665	+	69	KLHL17	0.181987	0.635939	0.110832	0.268382	0.207555	0.162276	0.18888	0.135673	-0.0452785	-0.0532071	0.27907	0.162162	0.271739	0.0833333	0.25	0.205128	0.271845	0.22314	0.319588	0.162162	0.114286	0.230769	0.15873	0.176471	0.0851064	0.0208333	0.116279	0.138462	0.0754717	0.137255	0.102041
chr1 : 897852 - 897995	chr1	897852	897995	+	88	KLHL17	0.788264	0.32669	0.0851832	0.0437026	0.0484556	0.0452139	0.0640505	0.0263772	-0.0032417	-0.0376733	0.0365297	0.056962	0.117021	0.028436	0.0643564	0.015625	0.0657895	0.0756972	0.065	0.0344828	0.0833333	0.0625	0.0298507	0.0833333	0.0606061	0.0375	0	0.0123457	0.0126582	0.0121951	0.0430108
chr1 : 899911 - 900314	chr1	899911	900314	+	28	KLHL17	0.132303	0.918414	0.0758231	0.0887112	0.0383186	0.0602613	0.0395757	0.0809468	0.0219426	0.0413711	0.0315789	0.00653595	0.0283019	0.0448718	0.0654206	0.0316742	0.0358744	0.0721649	0.0634921	0.0211268	0.0882353	0.072	0.04	0.0707965	0.060241	0.155844	0.113402	0.0744681	0.0337079	0.0366972	0.0892857
chr1 : 90470804 - 90473167	chr1	90470804	90473167	+	3	ZNF326	0.130791	0.101772	0.610186	0.375747	0.279017	0.416647	0.4885	0.344794	0.13763	-0.143706	0.333333	0.111111	0.857143	0	0.363636	0.538462	0.333333	0.454545	0.181818	0	0.555556	0.5	0.6	0.529412	0.5	0	0.5	0.666667	0.357143	0.2	0.454545
chr1 : 91966506 - 91967193	chr1	91966506	91967193	+	17	CDC7	0.00177844	0.0860995	0.0141428	0.452522	0.00499661	0.200677	0.162582	0.238773	0.195681	0.076191	0.16	0.0227273	0.105263	0.166667	0	0.170732	0	0	0	0	0	0	0.5	0	0.1875	0.428571	0.333333	0.333333	0	0.0555556	0
chr1 : 91980555 - 91981298	chr1	91980555	91981298	+	52	CDC7	0.460236	0.71887	0.359078	0.599674	0.0260118	0.018875	0.0218299	0.0159201	-0.00713675	-0.00590988	0.00900901	0.0143885	0.0175439	0.0289855	0	0.0362319	0.0258065	0.0243902	0.00628931	0.0138889	0.056338	0.0377358	0.0555556	0	0.0344828	0.030303	0	0	0.131579	0	0
chr1 : 92754745 - 92755754	chr1	92754745	92755754	-	36	GLMN	0.306989	0.424038	0.0688667	0.0357795	0.0140519	0.0223827	0.00806678	0.0366987	0.00833088	0.0286319	0	0	0.0113636	0.0243902	0.0625	0	0	0	0.0238095	0	0.0363636	0	0	0	0.037037	0.0625	0.0350877	0.0357143	0	0	0.05
chr1 : 92755888 - 92756974	chr1	92755888	92756974	-	24	GLMN	0.449125	0.380483	0.0665395	0.0227591	0.0784744	0.0933663	0.0615796	0.125153	0.014892	0.0635735	0.106383	0.0224719	0.0363636	0.121212	0.156627	0.0350877	0.0925926	0.0733945	0.133333	0.0757576	0.0689655	0.105263	0.0392157	0.0892857	0.0757576	0.145833	0.136986	0.155172	0.119048	0.21875	0.107143
chr1 : 9307143 - 9322085	chr1	9307143	9322085	+	32	H6PD	0.0331595	0.16389	0.142772	0.659729	0.00612439	0.0377588	0.0316898	0.0438278	0.0316344	0.0121381	0	0	0	0	0	0	0	0	0	0.030303	0.0153846	0	0.0918367	0.0540541	0.0442478	0.0701754	0.128571	0.0642202	0	0.0210526	0.03125
chr1 : 94341358 - 94341823	chr1	94341358	94341823	-	18	DNTTIP2	0.0217705	0.351118	0.0372413	0.133784	0.000455565	0.00755306	0.00349292	0.0116132	0.00709749	0.00812027	0	0	0	0.0132159	0	0	0	0	0	0	0	0	0.0180505	0.00290698	0	0.0241692	0.0163488	0.0159453	0	0	0
chr1 : 9640293 - 9642338	chr1	9640293	9642338	+	18	SLC25A33	0.00532055	0.12768	0.0182673	0.0818693	0	0.0280778	0.0138083	0.0423473	0.0280778	0.0285389	0.00877193	0	0	0.0547445	0.0212014	0.039548	0	0	0	0	0	0	0.00649351	0.048951	0.0186335	0.01875	0.0969388	0.0229008	0	0	0
chr1 : 976261 - 976540	chr1	976261	976540	+	12	AGRN	0.425054	0.885591	0.124616	0.164145	0.00625191	0.00844411	0.00575291	0.0111353	0.0021922	0.0053824	0.00440529	0.0183486	0.00446429	0.0132159	0.0142566	0.0143149	0.00792393	0.0179641	0.00353357	0.00680272	0	0.013986	0.00729927	0	0	0.0129032	0.0121212	0	0.00531915	0.0049505	0.0248447
chr1 : 9776678 - 9777103	chr1	9776678	9777103	+	18	PIK3CD	0.00426163	0.002484	0.0349228	0.564236	0.472933	0.79043	0.820833	0.760026	0.317497	-0.0608075	0.666667	1	0.857143	1	0.444444	0.555556	0.363636	0	0.125	0.714286	0.666667	1	0.708333	0.8	0.892857	0.851064	0.909091	0.8	0.649123	0.8125	0.785714
chr1 : 9804079 - 9804452	chr1	9804079	9804452	-	15	CLSTN1	0.0169709	0.425015	0.0111844	0.0151708	0.00193139	0.0127791	0.00359529	0.021963	0.0108478	0.0183677	0	0	0	0.0217391	0.0384615	0	0	0	0	0	0	0	0.00592885	0.00634921	0.00929368	0.0209424	0.0211268	0.0295082	0	0.00156986	0.00385357
chr1 : 987196 - 989104	chr1	987196	989104	+	28	AGRN	0.314146	0.917122	0.138228	0.190556	0.0062292	0.00911753	0.00585532	0.0123797	0.00288833	0.00652442	0.0113379	0.00492611	0	0.0163934	0.00428265	0.0143198	0.0128755	0.00406504	0.00411523	0	0.00819672	0	0	0	0.0188679	0.0194805	0	0.019802	0	0.00757576	0.00326797
chr1 : 995227 - 995656	chr1	995227	995656	+	3	RP11-465B22.3	0.786596	0.0450111	0.368158	0.0488125	0.385281	0.348089	0.137821	0.558357	-0.0371928	0.420536	0.375	0.0769231	0.375	0.428571	0.588235	0.333333	0.545455	0.416667	0.285714	1	0	0	0	0	0	1	1	0	1	0.666667	0
chr2 : 102490715 - 102493384	chr2	102490715	102493384	+	80	MAP4K4	0.0541303	0.0279947	0.596134	0.0794456	0.00253965	0.00540027	0.00743326	0.00336728	0.00286062	-0.00406599	0.00361011	0.0124611	0.0117302	0	0	0.00310559	0	0	0	0.00226244	0	0.00233645	0.0058651	0.00320513	0.00772797	0.00316456	0.00773196	0.00620155	0.0101781	0	0.00385604
chr2 : 102774246 - 102781168	chr2	102774246	102781168	+	65	IL1R1	0.371322	0.871466	0.0793619	0.244633	0.0138433	0.00667348	0.0121032	0.00124378	-0.0071698	-0.0108594	0	0	0	0	0	0	0	0	0	0.00514139	0.0130548	0.0249307	0	0.047619	0.025	0	0	0.00746269	0.0833333	0	0.0223048
chr2 : 10537047 - 10546265	chr2	10537047	10546265	+	125	HPCAL1	0.160641	0.406371	0.248793	0.6636	0.100496	0.211679	0.181944	0.241414	0.111183	0.0594697	0	0.416667	0	0.5	0.6	0	0	0.222222	0.285714	0	0	0	0.375	0.3	0	0	0.181818	0.166667	0.2	0	0
chr2 : 10537047 - 10548684	chr2	10537047	10548684	+	3	HPCAL1	0.356496	0.637409	0.233965	0.286847	0.186408	0.148852	0.167192	0.130513	-0.0375556	-0.0366783	0.166667	0.184211	0.128571	0.0666667	0.214286	0.0545455	0.166667	0.0833333	0.123457	0.4	0.333333	0.25	0.127451	0.15625	0.24	0.162791	0.0963855	0.188406	0.31746	0.224138	0.225806
chr2 : 105713783 - 105716106	chr2	105713783	105716106	+	21	MRPS9	9.33e-05	0.005714	0.0030713	0.0560589	0.00251244	0.120302	0.0826248	0.157979	0.117789	0.075354	0.0377907	0.0610687	0.0698324	0.108187	0.0745501	0.104895	0.00240964	0.00252525	0	0.00471698	0	0.00492611	0.153285	0.11284	0.0609319	0.192429	0.21978	0.248031	0	0.00408163	0
chr2 : 105897200 - 105900772	chr2	105897200	105900772	-	19	TGFBRAP1	0.741399	0.593409	0.996433	0.650489	0.0589233	0.0640086	0.0691834	0.0588339	0.00508533	-0.0103495	0.0657895	0.134831	0.0819672	0.10101	0.0654206	0.109244	0.133333	0.136842	0.0377358	0.0212766	0.0394737	0	0.0585366	0.027027	0.0469484	0.0196078	0.0378007	0.0199203	0.0083682	0.0538721	0.0375587
chr2 : 109102365 - 109102954	chr2	109102365	109102954	+	12	GCC2	2.62e-07	0.00314582	8.52e-07	0.124088	0.0102793	0.642908	0.548172	0.737645	0.632629	0.189473	0.272727	0.358491	0.351852	0.766667	0.709091	0.674419	0	0	0	0	0	0	0.721311	0.859649	0.725	0.836735	0.784091	0.654867	0.0192308	0	0
chr2 : 10924602 - 10925059	chr2	10924602	10925059	-	149	PDIA6	0.178157	0.161916	0.880219	0.155208	0.00105648	0.0028293	0.00467658	0.000982024	0.00177283	-0.00369456	0	0	0	0	0	0.00185874	0	0	0.00181984	0.00119048	0.00248447	0.00130976	0.0121951	0.00699913	0.00886525	0.00178094	0.000661376	0.00159109	0.00188857	0.00469851	0.002079
chr2 : 109288902 - 109289319	chr2	109288902	109289319	+	16	LIMS1	0.0127482	0.0928778	0.0994284	0.696506	0	0.0508651	0.0436922	0.0580381	0.0508651	0.014346	0.00338983	0.00925926	0.00772201	0.0204082	0.0164474	0.0314961	0	0	0	0	0	0	0.133333	0.0322581	0.0761905	0.047619	0.2	0.0322581	0	0	0
chr2 : 109389503 - 109392163	chr2	109389503	109392163	+	24	RANBP2	0.871975	0.260481	0.340573	0.136525	0.0138202	0.0145832	0.00823415	0.0209323	0.000763026	0.0126981	0.00970874	0	0	0	0.0170213	0.0103627	0.0169492	0.0231023	0	0.0268456	0.00769231	0.0078125	0.0233918	0.0163043	0	0.0322581	0.0452261	0.0207254	0.0218579	0.0234742	0.0265487
chr2 : 111399422 - 111399695	chr2	111399422	111399695	-	41	BUB1	0.27784	0.398993	0.492992	0.794467	0.0118241	0.0173936	0.0185889	0.0161982	0.00556942	-0.00239073	0.0150376	0.0217391	0.0430108	0.0175439	0.00243309	0.0358744	0.014	0.0220264	0.0385542	0.00581395	0.00348432	0.00323625	0	0.031746	0	0	0.0172414	0.0240964	0	0.00970874	0
chr2 : 111414710 - 111415122	chr2	111414710	111415122	-	15	BUB1	0.0923536	0.914054	0.0537059	0.0519807	0.00884392	0.0176085	0.00847102	0.0267459	0.00876455	0.0182749	0.00995025	0.0106157	0.0110294	0.0251572	0.0193237	0.0170576	0.00852879	0.0111359	0.0133038	0	0.00355872	0.0105634	0	0.0192308	0	0.0610687	0.0126582	0.0252101	0	0	0.0162602
chr2 : 111417629 - 111419158	chr2	111417629	111419158	-	15	BUB1	0.0186797	0.399086	0.0183344	0.0421554	0.00270964	0.0104519	0.00498124	0.0159225	0.00774223	0.0109413	0.00795229	0.0124113	0	0.0200927	0.0233813	0.024952	0.00141243	0.00320513	0.0134003	0	0	0.00389105	0	0	0.00952381	0.018018	0.00909091	0	0	0.0125786	0
chr2 : 111996654 - 111997378	chr2	111996654	111997378	-	23	MIR4435-1HG	9.8e-06	0.0192664	1.93e-05	0.288413	0.0146104	0.295254	0.251684	0.338825	0.280644	0.0871413	0.208333	0.388889	0.125	0.291667	0.333333	0.44	0	0	0	0	0	0	0	0.333333	0.454545	0.333333	0.25	0.384615	0	0	0.142857
chr2 : 112005223 - 112005724	chr2	112005223	112005724	-	87	MIR4435-1HG	0.177288	0.175465	0.73878	0.211643	0.053205	0.124953	0.184844	0.0650628	0.0717484	-0.119781	0.192308	0.227273	0.0625	0.0454545	0.0967742	0.148148	0.133333	0.0909091	0.0322581	0.375	0	0	0	0.555556	0.0714286	0	0.1	0	0	0	0
chr2 : 112579043 - 112579998	chr2	112579043	112579998	-	12	ANAPC1	0.00144699	0.00732586	0.0227987	0.03593	0.0132409	0.0526125	0.0723415	0.0328836	0.0393717	-0.0394579	0.0961538	0.0687831	0.124	0.0333333	0.0559441	0.0218579	0.0102041	0.0292683	0.0104712	0.0119048	0.0333333	0.0147059	0.0632911	0.0561798	0.025641	0.0379747	0.0366972	0.0114943	0.0319149	0.010101	0.0117647
chr2 : 112638471 - 112641518	chr2	112638471	112641518	-	44	ANAPC1	0.673089	0.63307	0.84836	0.841056	0.0139917	0.0167593	0.0177828	0.0157358	0.00276761	-0.00204697	0.00543478	0.0357143	0	0	0.00651466	0.00363636	0.00735294	0.00684931	0.00380228	0	0	0	0.033557	0.00729927	0.0246914	0.0197368	0.0512821	0.013245	0.0437956	0.0306122	0.0116279
chr2 : 113011685 - 113012476	chr2	113011685	113012476	-	8	ZC3H8	0.0041571	0.0041571	0.0041571	NaN	0.393624	0	0	0	-0.393624	0	0	0	0	0	0	0	0	0	0	0	0	0	0	0	0	0	0	0	0	0	0
chr2 : 113481704 - 113482337	chr2	113481704	113482337	+	20	NT5DC4	0.225609	0.222018	0.272756	0.839831	0.224764	0.0953597	0.0887585	0.101961	-0.129404	0.0132023	0.259259	0.142857	0.130435	0.2	0.235294	0.176471	0.111111	0.105263	0.0465116	0	0	0	0	0	0	0	0	0	0	0	0
chr2 : 114346281 - 114352626	chr2	114346281	114352626	+	13	WASH2P	0.0439855	0.331908	0.068246	0.398784	0.0886929	0.143048	0.12354	0.162556	0.054355	0.0390162	0.115385	0.119048	0.0677966	0.186047	0.0851064	0.0655738	0.131579	0.025	0.177419	0.0638298	0.047619	0.0333333	0.177778	0.0243902	0.236842	0.272727	0.16	0.205882	0.0666667	0.1	0.102564
chr2 : 114346281 - 114352636	chr2	114346281	114352636	+	3	WASH2P	0.302159	0.403763	0.302626	0.93086	0.121657	0.0938767	0.094982	0.0927714	-0.0277798	-0.00221061	0.08	0.119048	0.0178571	0.0540541	0.0851064	0.0806452	0.195122	0.0714286	0.12069	0.0434783	0.259259	0.121212	0.139535	0.148936	0.0645161	0.142857	0.125	0.0689655	0.176471	0.0689655	0
chr2 : 114353093 - 114353260	chr2	114353093	114353260	+	9	WASH2P	0.00445864	0.00445864	0.00445864	NaN	0.0662971	0	0	0	-0.0662971	0	0	0	0	0	0	0	0	0	0	0	0	0	0	0	0	0	0	0	0	0	0
chr2 : 114354407 - 114354982	chr2	114354407	114354982	+	80	WASH2P	0.32164	0.518145	0.428363	0.701789	0.00798452	0.0109868	0.00997655	0.011997	0.00300225	0.00202045	0.0132231	0.00608828	0.0206422	0.00396825	0.0290323	0.0222222	0.0203046	0.0159744	0.0189781	0	0	0.00847458	0.00416667	0.00816326	0.00757576	0.00444444	0.00829875	0.00401606	0.00526316	0	0.00990099
chr2 : 114355216 - 114355953	chr2	114355216	114355953	+	21	WASH2P	0.00884039	0.0590581	0.0688401	0.370754	0.00204572	0.0266073	0.0192129	0.0340017	0.0245616	0.0147887	0.00319489	0.00611621	0.00512821	0.0127119	0.0106383	0.00324675	0.00344828	0.00310559	0.00295858	0	0	0	0.0463918	0.0271739	0.0272727	0.0934066	0.0502513	0.0337553	0	0	0
chr2 : 114358422 - 114358788	chr2	114358422	114358788	-	18	DDX11L2	0.118075	0.630726	0.0846759	0.0742932	0.0300605	0.110633	0.022019	0.199247	0.0805725	0.177228	0.0487805	0.0555556	0.0277778	0.290323	0.139535	0.265625	0	0	0.105263	0	0	0	0	0	0	0	0.5	0	0	0	0
chr2 : 114688974 - 114691734	chr2	114688974	114691734	+	121	ACTR3	0.0183761	0.119546	0.0829647	0.645221	0.00165478	0.00394244	0.00357139	0.00431349	0.00228766	0.000742104	0.0062724	0.00221402	0	0.0030722	0.00396196	0.000724638	0.000647249	0.00131406	0.00257235	0.00335196	0.00725389	0	0.00328947	0.00621601	0.00343643	0.00279525	0.0092219	0.00610501	0.00291545	0.00210084	0.00222222
chr2 : 118579327 - 118579413	chr2	118579327	118579413	+	24	DDX18	0.00896884	0.377143	0.00235525	0.00256296	0.000431034	0.00747291	0.00131865	0.0136272	0.00704187	0.0123085	0.00345423	0.00445765	0	0.0240964	0.0122888	0.00943396	0	0	0	0	0.00689655	0	0	0	0	0.0077821	0.0120846	0.0160772	0	0	0
chr2 : 11907985 - 11911477	chr2	11907985	11911477	+	20	LPIN1	0.00112478	0.0351375	0.00132053	0.00278628	0	0.0729622	0.0282379	0.117686	0.0729622	0.0894486	0.0222222	0.030303	0	0.142857	0.142857	0.12069	0	0	0	0	0	0	0.00813008	0.0421053	0.0666667	0.0956522	0.164062	0.04	0	0	0
chr2 : 130898896 - 130899705	chr2	130898896	130899705	-	26	CCDC74B	0.0209918	0.120752	0.100637	0.412861	0.00407046	0.236806	0.161111	0.3125	0.232735	0.151389	0	0	0	0	0	0	0	0	0	0.0277778	0.0246914	0.0126582	0.166667	0.3	0.5	0.384615	0.875	0.615385	0	0	0
chr2 : 132259082 - 132263822	chr2	132259082	132263822	+	62	AC093838.4	0.25172	0.417415	0.421809	0.79318	0.0145969	0.0278492	0.0249794	0.030719	0.0132523	0.00573958	0.0149254	0.0701754	0.0425532	0.0166667	0	0.0307692	0	0.0142857	0	0.0545455	0.0408163	0	0	0	0.0222222	0	0.117647	0.0192308	0	0.027027	0
chr2 : 132288401 - 132289210	chr2	132288401	132289210	+	26	CCDC74A	1.39e-05	0.00033401	0.000707402	0.0131601	0.0146889	0.354773	0.243685	0.465861	0.340084	0.222176	0.302326	0.257143	0.236842	0.636364	0.44	0.533333	0	0	0	0.0227273	0	0.0517241	0.318182	0.214286	0.133333	0.277778	0.6	0.307692	0	0.0333333	0
chr2 : 132288401 - 132289224	chr2	132288401	132289224	+	12	CCDC74A	0.000534424	0.00367487	0.00672225	0.044507	0.0170398	0.293419	0.175035	0.411802	0.276379	0.236767	0.166667	0.1875	0.292683	0.384615	0.481481	0.3	0.0188679	0	0.0714286	0	0	0.0178571	0.117647	0.214286	0.0714286	0.1875	0.809524	0.307692	0	0.0333333	0.0185185
chr2 : 136511138 - 136511709	chr2	136511138	136511709	+	19	UBXN4	0.38581	0.332874	0.562701	0.777859	0.0160436	0.0114032	0.0105927	0.0122137	-0.00464044	0.00162101	0.00653595	0.0186047	0.00578035	0.0190476	0	0.0123457	0.0190476	0.00473934	0.034188	0	0.0179641	0.0179641	0.021978	0.00617284	0.00448431	0.0310078	0.00561798	0.00526316	0.0272727	0.0108696	0.015748
chr2 : 136533922 - 136536496	chr2	136533922	136536496	+	21	UBXN4	0.042562	0.232951	0.0596371	0.0826723	0.000378788	0.017074	0.00358963	0.0305583	0.0166952	0.0269687	0	0	0	0.0159574	0.00442478	0.00896861	0	0	0	0	0	0	0	0.0131579	0.00837989	0.0875576	0.0304054	0.036036	0	0	0
chr2 : 136614474 - 136615466	chr2	136614474	136615466	-	20	MCM6	0.0509895	0.310573	0.0890567	0.150759	0.00106998	0.0171506	0.00593212	0.0283691	0.0160806	0.022437	0	0.00141044	0	0.00368324	0.00434153	0.0140449	0.00357995	0.0043431	0.00290276	0	0	0.00531915	0	0.00763359	0.0265487	0.0512821	0.0143885	0.0824742	0	0	0
chr2 : 145780841 - 145815213	chr2	145780841	145815213	+	4	TEX41	0.93082	0.969917	0.849517	0.841145	0.267008	0.256019	0.273148	0.238889	-0.0109896	-0.0342593	0	0	0	0	0	0	0	0	0	1	0.5	1	0.416667	0.666667	0.555556	0.533333	0.5	0.4	0.818182	0.578947	0.375
chr2 : 145828509 - 145830048	chr2	145828509	145830048	+	42	TEX41	0.932739	0.734141	0.710132	0.577485	0.0994544	0.105093	0.135185	0.075	0.00563823	-0.0601852	0	0	0	0	0	0	0	0	0	0.285714	0.25	0.5	0.533333	0.277778	0	0.25	0.2	0	0.444444	0.111111	0
chr2 : 150438809 - 150443602	chr2	150438809	150443602	-	23	MMADHC	0.0226002	0.0832497	0.0953002	0.334706	0.000642055	0.00227707	0.00166238	0.00289176	0.00163502	0.00122938	0.00157729	0.00076864	0.00245298	0.00685518	0.00260191	0.00323363	0.00321285	0.00211416	0.0013986	0	0	0	0	0.00220507	0.0029703	0	0	0.00465983	0	0	0.00120192
chr2 : 152317804 - 152318745	chr2	152317804	152318745	+	10	RIF1	0.00775218	0.13887	0.0253409	0.951557	0.00243886	0.0298409	0.0292875	0.0303943	0.0274021	0.00110685	0	0.0107527	0	0	0.0243902	0.04	0	0.00826446	0	0	0	0	0.0930233	0.0555556	0.0163934	0.0151515	0.0617284	0.0410959	0	0	0.0140845
chr2 : 152325066 - 152325134	chr2	152325066	152325134	+	20	RIF1	0.736934	0.857788	0.706835	0.927439	0.0143945	0.0171128	0.0165445	0.0176811	0.00271831	0.00113661	0.0238095	0.0116279	0	0.0277778	0.027027	0.0128205	0.012987	0.03125	0.0877193	0	0	0	0	0.0638298	0	0	0	0.0384615	0.015873	0	0
chr2 : 152684369 - 152684644	chr2	152684369	152684644	-	14	ARL5A	0.0393717	0.12013	0.128627	0.327045	0.00390625	0.144715	0.0811547	0.208276	0.140809	0.127122	0.264706	0.0416667	0.0555556	0.419355	0.030303	0.133333	0.0625	0	0	0	0	0	0	0	0.125	0	0	0.666667	0	0	0
chr2 : 152684436 - 152684644	chr2	152684436	152684644	-	81	ARL5A	0.175284	0.0432056	0.703198	0.254514	0.224651	0.132157	0.075641	0.188673	-0.0924939	0.113032	0.0384615	0.115385	0	0.4375	0.0588235	0.35	0.230769	0.227273	0.171429	0	0	0	0	0	0.3	0	0.285714	0	0	0.333333	0.666667
chr2 : 153520494 - 153520651	chr2	153520494	153520651	-	12	PRPF40A	0.178655	0.0868075	0.662233	0.0686031	0.276865	0.304295	0.338323	0.270267	0.0274296	-0.0680558	0.315668	0.255556	0.270748	0.30713	0.278689	0.280072	0.248143	0.250769	0.287338	0.238411	0.315789	0.311688	0.357143	0.434783	0.39604	0.25	0.288321	0.217391	0.273632	0.266904	0.289474
chr2 : 153571157 - 153572508	chr2	153571157	153572508	-	13	PRPF40A	0.338115	0.234254	0.581211	0.747804	0.0643091	0.0938146	0.0998946	0.0877345	0.0295055	-0.0121601	0.166667	0.0967742	0.0555556	0.0909091	0	0	0.25	0	0	0	0	0	0.1	0.103448	0.0769231	0.121212	0.1	0.214286	0.0555556	0.235294	0.238095
chr2 : 158116049 - 158140758	chr2	158116049	158140758	+	35	GALNT5	0.611172	0.847374	0.48306	0.697983	0.00717215	0.00544718	0.00630484	0.00458952	-0.00172496	-0.00171531	0.00806452	0.00775194	0.0220126	0.0114943	0.0126984	0.00334448	0.0239521	0.0292398	0.0238095	0	0	0	0	0	0	0	0	0	0	0	0
chr2 : 158165241 - 158167671	chr2	158165241	158167671	+	48	GALNT5	0.147987	0.0611117	0.393733	0.602573	0.0084842	0.00283413	0.0017	0.00396825	-0.00565007	0.00226825	0	0.00406504	0.00613497	0.0238095	0	0	0.00684931	0.00289017	0	0	0.0294118	0.0425532	0	0	0	0	0	0	0	0	0
chr2 : 160253916 - 160255339	chr2	160253916	160255339	-	15	BAZ2B	0.112164	0.149338	0.175233	0.236755	0.0100251	0.147701	0.0450817	0.25032	0.137676	0.205239	0.125	0	0.0588235	1	0	0.0769231	0	0	0	0	0	0	0	0.0666667	0.02	0.104478	0.129032	0.191489	0	0.0175439	0
chr2 : 160571110 - 160572043	chr2	160571110	160572043	+	148	2024-03-07	0.770659	0.473362	0.132598	0.0444604	0.237076	0.21693	0.296615	0.137245	-0.0201458	-0.15937	0.444444	0.0588235	0.217391	0.0909091	0.0434783	0.153846	0.2	0.166667	0	0.142857	0.545455	0.333333	0.292683	0.424242	0.342105	0.111111	0.15942	0.264706	0.588235	0.6	0.35
chr2 : 163054952 - 163055266	chr2	163054952	163055266	-	143	FAP	0.164367	0.702849	0.17225	0.279147	0.0231182	0.0675192	0.0353395	0.0996989	0.044401	0.0643594	0	0	0	0	0	0	0	0	0	0	0.0454545	0.107143	0.037037	0.175	0	0.242424	0.125	0.230769	0	0.131579	0.0857143
chr2 : 163074665 - 163075572	chr2	163074665	163075572	-	14	FAP	0.0123452	0.110218	0.089091	0.768901	0	0.0293349	0.0262386	0.0324311	0.0293349	0.00619247	0	0	0	0	0	0	0	0	0	0	0	0	0.081761	0.0316456	0.0440252	0.0733333	0.0792952	0.041958	0	0	0
chr2 : 170388019 - 170393736	chr2	170388019	170393736	-	18	FASTKD1	0.000385926	0.022345	0.00489344	0.0600903	0.003194	0.20058	0.127158	0.274002	0.197386	0.146844	0.0316456	0.0377358	0.0764706	0.150538	0.23125	0.10219	0	0.00318471	0	0	0	0	0.257143	0.203704	0.15625	0.468085	0.323529	0.368421	0	0	0.0120482
chr2 : 170465269 - 170470911	chr2	170465269	170470911	+	62	PPIG	0.200534	0.221946	0.656472	0.351267	0.00332966	0.00733835	0.00998962	0.00468708	0.0040087	-0.00530254	0	0.0153257	0	0	0.0155039	0.00369004	0.00316456	0.0202703	0.0109489	0	0	0	0.0258621	0.01875	0	0	0	0.00892857	0	0	0.00632911
chr2 : 170667555 - 170667669	chr2	170667555	170667669	+	23	SSB	0.0117687	0.0644826	0.0607076	0.223729	0.00038091	0.00451475	0.00273903	0.00629047	0.00413384	0.00355144	0	0.00125892	0.00174703	0.00230627	0.00182565	0.000446828	0.000437445	0.000788955	0	0	0	0	0.00657895	0.00209644	0.00475285	0.00801603	0.0163297	0.00881834	0.00141443	0	0.00117233
chr2 : 170681163 - 170681291	chr2	170681163	170681291	-	12	METTL5	0.302834	0.736953	0.0966415	0.106126	0.00996453	0.0136506	0.00851314	0.0187881	0.00368608	0.0102749	0.0137255	0.0199115	0	0.0277136	0.00705882	0.0207373	0.00395257	0.00967118	0.011194	0.0070922	0.00884956	0	0.0174419	0	0	0.00555556	0.0309735	0.0206897	0.0175439	0.0229885	0.00995025
chr2 : 170681163 - 170681377	chr2	170681163	170681377	-	12	METTL5	0.30907	0.806468	0.317033	0.425493	0.00411236	0.00835038	0.00514824	0.0115525	0.00423802	0.00640429	0	0	0	0	0	0	0	0	0	0	0	0	0.0230769	0	0.0078125	0.00943396	0.0406504	0.0192308	0	0	0.00943396
chr2 : 171871479 - 171884848	chr2	171871479	171884848	-	20	TLK1	0.00889837	0.0428413	0.0410958	0.132607	0.000317259	0.0284472	0.0142999	0.0425945	0.0281299	0.0282946	0	0.0235294	0.0135747	0.015873	0.0215827	0.0229008	0.00507614	0	0	0	0	0	0	0.0169492	0.031746	0.0740741	0.105263	0.015873	0	0	0
chr2 : 172584929 - 172585212	chr2	172584929	172585212	+	14	DYNC1I2	0.00107756	0.0358326	0.0199812	0.628964	0.00165234	0.0324637	0.0361061	0.0288214	0.0308114	-0.00728468	0.00963855	0.0188172	0.00182482	0.0147601	0.00568182	0.0146628	0	0	0	0.00877193	0	0.00295858	0.0540541	0.0595745	0.0727273	0.036	0.0512821	0.0505415	0	0.00235294	0
chr2 : 173457777 - 173460541	chr2	173457777	173460541	+	15	PDK1	0.0205048	0.179423	0.079154	0.387455	0.0164032	0.0646393	0.0484187	0.0808598	0.048236	0.032441	0	0.0555556	0.0392157	0.0722892	0.0172414	0.160714	0.0267857	0.031746	0	0	0.0147059	0	0	0.0606061	0.135135	0	0.0625	0.172414	0.030303	0.037037	0
chr2 : 174228191 - 174228524	chr2	174228191	174228524	+	21	CDCA7	0.00496596	0.0320482	0.0415637	0.210825	0.00140191	0.0445813	0.0281825	0.0609802	0.0431794	0.0327977	0.0208333	0.0172414	0.0189873	0.0371353	0.0289855	0.0278638	0	0	0	0	0	0	0.02	0.0183486	0.0736842	0.0519481	0.168224	0.0517241	0	0.0163043	0
chr2 : 175087907 - 175094035	chr2	175087907	175094035	-	18	OLA1	0.0222045	0.12824	0.051943	0.106968	0.000139977	0.00449833	0.00170118	0.00729547	0.00435835	0.00559429	0.00464499	0.00385852	0	0.0145594	0.000718391	0.000639386	0	0	0	0	0	0	0	0	0.00170358	0.00448431	0.0167598	0.00661157	0	0	0
chr2 : 178096759 - 178097119	chr2	178096759	178097119	-	22	NFE2L2	0.000110291	0.00494714	0.000830318	0.00629188	0.0138663	0.142362	0.0870467	0.197677	0.128496	0.110631	0.126761	0.052356	0.0340909	0.209581	0.0962567	0.144105	0.0239521	0.00510204	0.00769231	0.0273038	0.0177305	0.0100334	0.086514	0.127536	0.0950226	0.245146	0.255682	0.235294	0.0070922	0.0152284	0.0290237
chr2 : 178364459 - 178370215	chr2	178364459	178370215	+	18	AGPS	0.000828059	0.0240026	0.0140607	0.165847	0	0.0156818	0.0107284	0.0206352	0.0156818	0.0099068	0.00324675	0.0150754	0.00959233	0.00294118	0.0202312	0.00842697	0	0	0	0	0	0	0.0223214	0.0141343	0	0.0214286	0.0311005	0.0396825	0	0	0
chr2 : 178990912 - 178994085	chr2	178990912	178994085	+	38	RBM45	0.719066	0.111998	0.142184	0.0155432	0.0292068	0.0335886	0.0538183	0.013359	0.0043818	-0.0404593	0.0344828	0.075	0.0967742	0	0	0.030303	0.121212	0.0606061	0.0185185	0	0.0212766	0	0.0208333	0.0566038	0.0392157	0	0.0298507	0.02	0.0465116	0.0185185	0
chr2 : 179456042 - 179462319	chr2	179456042	179462319	+	3	TTN-AS1	0.816631	0.602173	0.466746	0.283632	0.0822658	0.090713	0.0620303	0.119396	0.00844717	0.0573654	0	0.037037	0.0434783	0.105263	0.166667	0.222222	0.0882353	0.214286	0	0	0	0	0	0.166667	0.125	0.222222	0	0	0	0.111111	0.272727
chr2 : 183619832 - 183621025	chr2	183619832	183621025	+	15	DNAJC10	0.0524927	0.491613	0.0619305	0.0864038	0.00167383	0.0118772	0.00358924	0.0201652	0.0102034	0.016576	0	0.00938967	0	0.00653595	0	0.0251572	0	0	0	0	0	0	0.0121457	0	0	0.02	0.0540541	0.0152439	0.0213904	0	0
chr2 : 183817246 - 183817520	chr2	183817246	183817520	-	15	NCKAP1	0.00625782	0.176363	0.00597743	0.00971849	0	0.00844158	0.00224879	0.0146344	0.00844158	0.0123856	0	0	0	0.00490196	0.0176991	0.00598802	0	0	0	0	0	0	0	0.00621118	0.00728155	0.0254777	0.0174129	0.0163265	0	0	0
chr2 : 187371564 - 187373256	chr2	187371564	187373256	+	13	ZC3H15	0.0165019	0.379898	0.012217	0.0163655	0.00249806	0.0120149	0.00400297	0.0200269	0.00951688	0.0160239	0.00655738	0.00462963	0.001221	0.0202899	0.00526316	0.0117994	0.00137363	0.00535475	0.00426743	0	0.010453	0	0.00224215	0.00936768	0	0.0269663	0.0374753	0.0183673	0	0	0.00248139
chr2 : 187531958 - 187532375	chr2	187531958	187532375	+	22	ITGAV	0.37976	0.701638	0.230417	0.181704	0.0153462	0.0238809	0.0123401	0.0354217	0.00853476	0.0230816	0	0	0	0.0512821	0.0967742	0	0.015873	0.0140845	0	0.0102041	0	0.0473373	0.0298507	0.0147783	0.0294118	0.0350877	0.0135135	0.015873	0.0193237	0.0241935	0.0113636
chr2 : 188385346 - 188394090	chr2	188385346	188394090	-	5	TFPI	0.0136224	0.00285153	0.0898233	0.191637	0.62863	0.905868	0.965278	0.846457	0.277238	-0.11882	0.916667	0.875	1	0.956522	0.9	0.555556	0.636364	0.833333	1	0.727273	1	1	1	1	1	1	1	0.666667	0	0	0.4
chr2 : 188385346 - 188418926	chr2	188385346	188418926	-	5	TFPI	0.345178	0.422604	0.436682	0.959327	0.799521	0.727014	0.724627	0.729402	-0.0725067	0.00477423	0.863636	0.647059	0.862069	0.74359	0.833333	0.843137	0.741935	0.782609	0.83871	1	1	1	0.6	0.5	0.875	0.428571	0.75	0.777778	0	0.555556	0.7
chr2 : 189093263 - 189152193	chr2	189093263	189152193	-	3	AC068718.1	0.702909	0.612834	0.886084	0.714047	0.195486	0.154151	0.130952	0.17735	-0.0413347	0.046398	0.285714	0.5	0	0.5	0.230769	0.333333	0.777778	0	1	0	0	0	0	0	0	0	0	0	0	0	0
chr2 : 189093311 - 189152193	chr2	189093311	189152193	-	51	AC068718.1	0.689233	0.922408	0.362059	0.473836	0.381742	0.321958	0.403175	0.240741	-0.0597844	-0.162434	0.8	0.619048	1	0.545455	0.444444	0.454545	0.857143	0.736842	1	0	0	0	0	0	0	0	0	0	0	0	0
chr2 : 190339535 - 190339908	chr2	190339535	190339908	+	30	WDR75	0.022674	0.0962819	0.127809	0.712717	0.003014	0.00790789	0.00721659	0.00859919	0.00489389	0.00138261	0.00381679	0.00892857	0.00932401	0.0209059	0.00617284	0.0028169	0.00271003	0.0132626	0.00330033	0	0	0	0.0142857	0.00694444	0	0	0.0105263	0.0111732	0	0	0
chr2 : 191840161 - 191840537	chr2	191840161	191840537	-	46	STAT1	0.920204	0.416477	0.318129	0.156003	0.336458	0.349928	0.494048	0.205808	0.0134695	-0.28824	0	0	0.666667	0	0.333333	0	1	0	0	0	0	0	0.714286	0.666667	0.916667	0.0833333	0.545455	0.272727	0.666667	0.4	0.666667
chr2 : 196593074 - 196599592	chr2	196593074	196599592	+	14	SLC39A10	0.0054374	0.0346719	0.00828281	0.017072	0.00350958	0.0561631	0.0194823	0.0928439	0.0526535	0.0733617	0.0212766	0.0263158	0.0133333	0.116883	0.0422535	0.0322581	0	0.0291262	0	0	0	0	0	0.0151515	0.0408163	0.153846	0.142857	0.0689655	0.027027	0	0
chr2 : 197004545 - 197005972	chr2	197004545	197005972	-	21	STK17B	0.00210125	0.0265032	0.0113716	0.0481981	0.00211864	0.14346	0.072253	0.214667	0.141341	0.142414	0.16	0.0555556	0	0.04	0.235294	0.0666667	0	0	0	0	0	0.0338983	0.0588235	0.109756	0.0493827	0.266667	0.305882	0.373494	0	0	0
chr2 : 197657915 - 197662520	chr2	197657915	197662520	-	38	GTF3C3	0.00532988	0.0399412	0.102778	0.487619	0	0.0169561	0.0205687	0.0133434	0.0169561	-0.00722527	0	0.0155039	0.00980392	0	0	0.0241935	0	0	0	0	0	0	0.0121951	0.0469484	0.038961	0.0163934	0.0394737	0	0	0	0
chr2 : 198267784 - 198268308	chr2	198267784	198268308	-	24	SF3B1	0.0167741	0.11145	0.0826476	0.345581	0.000180115	0.0252881	0.0163304	0.0342457	0.025108	0.0179153	0.0169972	0.0486111	0.0323741	0.0836576	0.0561798	0.0656371	0	0	0	0	0	0	0	0	0	0	0	0	0	0	0
chr2 : 198359496 - 198360017	chr2	198359496	198360017	-	19	HSPD1	0.946817	0.345468	0.486845	0.2425	0.000384198	0.000395564	0.000216214	0.000574914	1.14e-05	0.000358699	0	0	0	0	0.000305717	0	0.000616713	0.000544811	0	0.000653168	0.000708717	0.000666223	0	0.000849257	0.000448029	0.000712504	0.000886263	0.001545	0.000487092	0	0.00102934
chr2 : 20145866 - 20146221	chr2	20145866	20146221	-	108	WDR35	0.00167968	0.000826059	0.0979594	0.949886	0.0154606	0.131777	0.133718	0.129837	0.116316	-0.00388096	0.1	0.105263	0.107143	0.380952	0.0625	0	0.0714286	0.0769231	0	0	0	0	0.111111	0.212121	0.166667	0.0322581	0.147059	0.15625	0.02	0.0434783	0
chr2 : 201684844 - 201685893	chr2	201684844	201685893	+	12	BZW1	0.000679266	0.0795384	0.00183456	0.598448	0.000642686	0.00833507	0.00739161	0.00927853	0.00769238	0.00188693	0.00521739	0.00430416	0	0.00902256	0.00592593	0.00417827	0	0	0.00580046	0	0	0	0.0219436	0.00709939	0.00578512	0.012766	0.0136402	0.0101382	0	0	0
chr2 : 201853164 - 201857003	chr2	201853164	201857003	-	19	FAM126B	0.00196908	0.02873	0.0528887	0.878763	0.00868382	0.124657	0.119929	0.129386	0.115974	0.00945694	0.0769231	0.142857	0.176471	0.0526316	0.0526316	0	0	0	0	0	0	0.0625	0.259259	0.037037	0.027027	0.289474	0.131579	0.25	0	0.0238095	0
chr2 : 202154524 - 202163960	chr2	202154524	202163960	-	15	ALS2CR12	0.0291281	0.186801	0.0408464	0.0595536	0	0.238525	0.0489927	0.428057	0.238525	0.379064	0	0	0	0	1	0	0	0	0	0	0	0	0.115385	0.178571	0	0.484848	0.612903	0.470588	0	0	0
chr2 : 202263094 - 202264099	chr2	202263094	202264099	-	16	TRAK2	0.0910242	0.683199	0.0913383	0.0942646	0.000470886	0.0168872	0.000852515	0.032922	0.0164164	0.0320695	0	0	0	0	0	0	0	0	0	0	0	0	0	0.00511509	0	0.0810811	0.0724947	0.043956	0.00211864	0.00282486	0.00259067
chr2 : 202265837 - 202272125	chr2	202265837	202272125	-	19	TRAK2	0.0403102	0.221525	0.0918288	0.823459	0	0.0133192	0.0147031	0.0119354	0.0133192	-0.00276768	0	0.0666667	0	0	0	0	0	0	0	0	0	0	0.00791557	0.0103359	0.00330033	0.01983	0.033195	0.0185874	0	0	0
chr2 : 202272335 - 202285139	chr2	202272335	202285139	-	14	TRAK2	0.0698707	0.115183	0.134729	0.213825	0	0.0194783	0.00636731	0.0325892	0.0194783	0.0262219	0	0	0	0.111111	0	0	0	0	0	0	0	0	0.0205279	0.00815217	0.00952381	0.00292398	0.0217391	0.059761	0	0	0
chr2 : 202339479 - 202340328	chr2	202339479	202340328	+	13	STRADB	0.0196091	0.207476	0.0409323	0.111437	0.00638754	0.0216299	0.0127539	0.0305059	0.0152424	0.017752	0.0246914	0.0215054	0	0	0.0229885	0.0215054	0	0.0217391	0	0	0.00465116	0.00458716	0.00809717	0.0176211	0.0046083	0.0635452	0.0303867	0.0446097	0.0101351	0	0.0204082
chr2 : 203142726 - 203142874	chr2	203142726	203142874	+	60	NOP58	0.0979845	0.438781	0.0236139	0.495354	0.0730817	0.0313221	0.0436508	0.0189934	-0.0417597	-0.0246574	0	0.0714286	0.190476	0	0	0.0769231	0	0.121951	0.133333	0	0.125	0.125	0	0	0	0	0	0.037037	0	0	0
chr2 : 203157627 - 203162080	chr2	203157627	203162080	+	21	NOP58	0.00541475	0.0651943	0.0204037	0.0675139	0	0.179449	0.0816199	0.277279	0.179449	0.195659	0	0.181818	0.0434783	0.217391	0.16129	0.047619	0	0	0	0	0	0	0	0.0769231	0.1875	0.555556	0.181818	0.5	0	0	0
chr2 : 203160561 - 203162080	chr2	203160561	203162080	+	21	NOP58	0.00023037	0.0101734	0.000250872	0.000554839	0.000140677	0.0425081	0.0200943	0.0649218	0.0423674	0.0448275	0.00206612	0.0131148	0.0149007	0.0767327	0.0390947	0.063655	0	0	0.00128205	0	0	0	0.0268456	0.0349854	0.0286533	0.0517241	0.0724138	0.0859107	0	0	0
chr2 : 203162630 - 203164808	chr2	203162630	203164808	+	148	NOP58	0.309098	0.0155411	0.950794	0.182895	0.0104141	0.00762511	0.00457133	0.0106789	-0.00278897	0.00610756	0.00165289	0.00578871	0.00457317	0.00691244	0.0109689	0.00943396	0.00846262	0.0227273	0.0122399	0.00378788	0.0041841	0.00421941	0	0.0103627	0.00505051	0.0281125	0.00864553	0	0.0222222	0.0107066	0.0176471
chr2 : 203914699 - 203921133	chr2	203914699	203921133	+	16	NBEAL1	0.0165321	0.100112	0.0550171	0.149011	0	0.189605	0.0869883	0.292222	0.189605	0.205234	0	0.25	0	0.1	0	0	0	0	0	0	0	0	0.166667	0	0.105263	0.533333	0.52	0.6	0	0	0
chr2 : 20511440 - 20511996	chr2	20511440	20511996	-	15	PUM2	0.00289321	0.0683759	0.00820196	0.0284091	0.0039085	0.0427389	0.020686	0.0647919	0.0388304	0.0441059	0.05	0.00813008	0.0130719	0.0619469	0.0149254	0.0630631	0	0	0	0	0.00952381	0	0.0272727	0.025641	0	0.046729	0.121795	0.080292	0	0.00591716	0
chr2 : 20526213 - 20527070	chr2	20526213	20527070	-	66	PUM2	0.03312	0.876473	0.0187919	0.0192708	0.0078125	0.119234	0.00980392	0.228664	0.111422	0.21886	0	0	0	0.1	0.125	0.4	0	0	0	0	0	0	0	0.0588235	0	0.0526316	0.275	0.419355	0	0	0
chr2 : 207009782 - 207011626	chr2	207009782	207011626	-	31	NDUFS1	0.718456	0.625192	0.98886	0.683935	0.00813375	0.00934537	0.010619	0.00807174	0.00121161	-0.00254725	0	0.00887574	0.0057971	0.0027027	0	0.00308642	0.00882353	0.0106101	0.0143541	0.00759494	0.00724638	0.0160183	0.0162791	0.0303867	0.0023753	0.00462963	0.0116959	0.0263158	0.0200501	0.012931	0.0144033
chr2 : 207025435 - 207025605	chr2	207025435	207025605	+	5	EEF1B2	0.0442401	0.249082	0.0824184	0.368377	0.366396	0.465811	0.430288	0.501333	0.099415	0.0710448	0.4	0.435897	0.333333	0.333333	0.352941	0.452381	0.411765	0.216216	0.44186	0.444444	0.5	0.5	0.3125	0.6	0.5	0.625	0.538462	0.705882	0.5	0.130435	0.4
chr2 : 208425097 - 208432169	chr2	208425097	208432169	+	17	CREB1	0.0397607	0.463557	0.0421887	0.0532964	0.00912361	0.0693164	0.0172093	0.121423	0.0601927	0.104214	0	0.02	0	0.0888889	0.12963	0.025641	0	0.0555556	0	0.03125	0	0	0.0232558	0.06	0	0.075	0.317073	0.0923077	0	0.0147059	0
chr2 : 208425885 - 208432169	chr2	208425885	208432169	+	17	CREB1	0.054243	0.327107	0.0879308	0.210037	0.0157967	0.0603647	0.0354968	0.0852327	0.044568	0.0497359	0	0	0.0285714	0.104167	0.037037	0	0	0	0	0	0	0	0.0714286	0.0192308	0.09375	0.230769	0.0769231	0.0625	0	0	0
chr2 : 208607067 - 208611755	chr2	208607067	208611755	+	15	CCNYL1	0.000456401	0.0802083	3.11e-05	0.000941943	0	0.197487	0.0842702	0.310704	0.197487	0.226433	0	0.0555556	0.04	0.375	0.266667	0.363636	0	0	0	0	0	0	0.263158	0.0392157	0.107692	0.236842	0.313253	0.308824	0	0	0
chr2 : 209689075 - 209709854	chr2	209689075	209709854	+	3	PTH2R	0.238248	0.988038	0.00587971	0.103606	0.263318	0.139815	0.261111	0.0185185	-0.123504	-0.242593	0.666667	0.5	0.4	0	0	0.111111	0.2	0.5	0.375	0	0	0	0	0	0	0	0	0	0	0	0
chr2 : 209706508 - 209709854	chr2	209706508	209709854	+	3	PTH2R	0.644378	0.335897	0.943005	0.419583	0.119907	0.094071	0.0627451	0.125397	-0.0258356	0.0626517	0	0.2	0.176471	0.133333	0.285714	0.333333	0.0526316	0.6	0.214286	0	0	0	0	0	0	0	0	0	0	0	0
chr2 : 216237048 - 216238044	chr2	216237048	216238044	-	24	FN1	0.442942	0.864447	0.40835	0.491655	0.00137915	0.00254296	0.00164014	0.00344579	0.00116381	0.00180566	0	0	0	0	0	0	0	0	0	0.00111545	0.00101937	0.00328048	0	0.00746269	0.00237812	0.00990099	0	0.0107738	0	0.0133333	0.00331785
chr2 : 216249718 - 216251411	chr2	216249718	216251411	-	18	FN1	0.177172	0.477521	0.249391	0.408726	0.000211036	0.000850464	0.000490827	0.0012101	0.000639429	0.000719275	0	0	0	0	0	0	0	0	0	0	6.9e-05	0	0	0.00172513	0.00121983	0.00471698	0.000896861	0.00164677	0	0.00330761	0
chr2 : 217069120 - 217069890	chr2	217069120	217069890	+	20	XRCC5	0.00932871	0.0606485	0.00823556	0.0125116	9.54e-05	0.00256184	0.000589546	0.00453413	0.00246646	0.00394458	0	0.000852515	0.000688705	0.00813835	0.00367985	0.000791766	0	0	0.000788644	0	0	0	0.000726216	0	0.00126984	0.0032113	0.00639907	0.00498442	0	0	0
chr2 : 217363601 - 217363958	chr2	217363601	217363958	+	34	RPL37A	0.925792	0.609754	0.0470023	0.364643	0.000307977	0.000334357	0.000594416	7.43e-05	2.64e-05	-0.000520119	0.00318471	0	0	0	0	0	0	0	0	0.000173385	0	9.23e-05	0.000279981	0.000101802	0	0.00010553	0	0.000340252	0	0	0
chr2 : 217364122 - 217364648	chr2	217364122	217364648	+	23	RPL37A	0.00330422	0.000723993	0.0520913	0.293652	5.21e-05	0.000341993	0.00025324	0.000430747	0.000289857	0.000177507	0.000298389	0.000108425	0.000319932	0.000320102	0.000142146	0	0	0.000107331	0	4.64e-05	0.000194524	0	0.000228603	0.000251509	0.000312581	0.00101082	0.000454504	0.000656913	0	0	9.84e-05
chr2 : 219114188 - 219114521	chr2	219114188	219114521	+	22	ARPC2	0.00515397	0.0785945	0.0529258	0.907411	7.57e-05	0.000855609	0.000827696	0.000883523	0.000779861	5.58e-05	0	0	0.000790514	0	0	0.000831255	0	0	0	0	0	0.000406174	0.001	0.00226904	0.000906618	0.00130804	0.00115207	0.00200976	0	0	0
chr2 : 219142716 - 219143237	chr2	219142716	219143237	-	18	TMBIM1	0.0100099	0.149028	0.0121152	0.0204019	0.000160307	0.00306908	0.000887661	0.00525049	0.00290877	0.00436283	0	0.00107066	0	0.00116279	0.00212992	0.00484966	0	0	0	0.00108342	0	0	0.000793021	0.000659196	0.00280308	0.00667111	0.00672269	0.00996678	0	0.00148148	0
chr2 : 219499354 - 219500504	chr2	219499354	219500504	+	14	PLCD4	0.0378818	0.165651	0.179642	0.923734	0	0.0776134	0.0809997	0.0742272	0.0776134	-0.00677249	0	0	0	0	0	0	0	0	0	0	0	0	0.151515	0.3	0.0344828	0.145455	0.0178571	0.282051	0	0	0
chr2 : 219526031 - 219526108	chr2	219526031	219526108	+	20	BCS1L	0.417648	0.81777	0.21748	0.548001	0.00654915	0.00463997	0.00573321	0.00354673	-0.00190918	-0.00218648	0.00606061	0.00993378	0	0	0.00303951	0.0023753	0	0.0166113	0.00743494	0.00552486	0	0	0	0.0184049	0	0.00462963	0.011236	0	0	0	0
chr2 : 219557017 - 219557209	chr2	219557017	219557209	+	96	STK36	0.00759151	0.103303	0.0198461	0.152597	0.14531	0.319934	0.250819	0.389049	0.174625	0.13823	0.409091	0.181818	0.241379	0.64	0.6	0.225	0.5	0.388889	0.2	0.0612245	0	0.0697674	0.145455	0.152174	0.375	0.276316	0.268657	0.324324	0.075	0	0.159091
chr2 : 219610955 - 219611741	chr2	219610955	219611741	+	11	TTLL4	0.346272	0.478155	0.353055	0.837747	0.145833	0.24212	0.230776	0.253464	0.0962867	0.0226887	0.111111	0.4	0.0909091	0.0571429	0.1875	0.294118	1	0	0	0	0	0	0.545455	0.0833333	0.153846	0.176471	0.222222	0.583333	1	0	0
chr2 : 220044486 - 220044888	chr2	220044486	220044888	+	31	FAM134A	5.08e-06	0.000141461	0.0103687	0.290727	0.0106765	0.34284	0.389066	0.296615	0.332164	-0.0924517	0.571429	0.3125	0.333333	0.45	0.1875	0	0	0.0909091	0	0.0222222	0.0576923	0	0.370787	0.350515	0.395833	0.462121	0.353333	0.326733	0	0	0
chr2 : 220075312 - 220075432	chr2	220075312	220075432	-	114	ABCB6	0.107614	0.366443	0.109418	0.313948	0.00873685	0.0176297	0.0138268	0.0214325	0.00889282	0.00760565	0.0128755	0.030888	0.00564972	0	0.0202429	0.0141509	0	0	0.00414938	0	0.0638298	0.00833333	0.0078125	0.00892857	0.0168067	0.043956	0.0208333	0.0294118	0.00813008	0.00917431	0
chr2 : 220089642 - 220089792	chr2	220089642	220089792	-	65	ATG9A	0.0759333	0.378499	0.0944897	0.65202	0.00266866	0.00746739	0.00638281	0.00855197	0.00479873	0.00216916	0.0027933	0.00757576	0.00383142	0.00826446	0.0108108	0	0.00240964	0.00478469	0.00229885	0.00925926	0	0	0.0240964	0	0	0.00724638	0.00465116	0.020339	0.0168539	0	0
chr2 : 220111599 - 220111817	chr2	220111599	220111817	+	17	STK16	0.0603565	0.240064	0.155016	0.835069	0.00495154	0.0177789	0.0191283	0.0164295	0.0128274	-0.00269878	0	0	0	0	0	0.019802	0	0.00900901	0	0	0.00803213	0.0077821	0.0424242	0.0123457	0.06	0.0195122	0.045045	0.014218	0	0.0168776	0
chr2 : 220250272 - 220250352	chr2	220250272	220250352	-	18	DNPEP	0.342555	0.876832	0.102957	0.162469	0.00486303	0.0064574	0.00451942	0.00839538	0.00159437	0.00387596	0.00190476	0.0119048	0.00606061	0.00442478	0.00943396	0.00757576	0.00206612	0.00671141	0.00557621	0.0161943	0.00377358	0.00452489	0	0.00724638	0	0.00680272	0.016129	0.00600601	0.00647249	0.00316456	0
chr2 : 223160494 - 223161696	chr2	223160494	223161696	-	117	PAX3	0.615963	0.401396	0.55834	0.280053	0.00922182	0.0128364	0.0197055	0.00596722	0.00361454	-0.0137383	0	0	0	0	0	0	0	0	0	0.042735	0.00806452	0.015748	0.0675105	0.018315	0.0324074	0.0237154	0.00732601	0.00476191	0.0127119	0.0488722	0.0194175
chr2 : 224744971 - 224746658	chr2	224744971	224746658	-	21	WDFY1	0.0257278	0.179883	0.0567614	0.118224	0.000866182	0.0107107	0.0044373	0.0169842	0.00984456	0.0125469	0	0	0	0	0.0102041	0	0	0.00909091	0	0.00308166	0.00168634	0	0.0111266	0.011465	0.00403226	0.0319735	0.0226904	0.037037	0	0	0
chr2 : 224849798 - 224856519	chr2	224849798	224856519	-	130	SERPINE2	0.468924	0.554614	0.604469	0.935818	0.000626976	0.000935469	0.000961917	0.000909021	0.000308493	-5.29e-05	0	0	0	0	0	0	0	0	0	0.000620732	0.0019802	0	0.00200803	0.00255428	0.00120919	0.00134228	0.00257732	0.00153453	0.00216138	0.0013587	0.00391062
chr2 : 225670232 - 225670842	chr2	225670232	225670842	-	12	DOCK10	0.0174681	0.104218	0.121044	0.696082	0.0424107	0.357188	0.40377	0.310606	0.314777	-0.0931638	0	0	0	0	0	0	0	0	0	0	0	0	0.833333	0.875	0.714286	0.772727	0.545455	0.545455	0	0.428571	0.25
chr2 : 228190144 - 228193373	chr2	228190144	228193373	+	20	MFF	0.977658	0.962084	0.933977	0.886946	0.00844056	0.00857884	0.00820122	0.00895647	0.000138289	0.000755253	0	0	0.0128205	0	0	0	0.0659341	0.00862069	0.0288462	0.00311526	0	0.003003	0.0136986	0.012012	0.0106762	0.0103093	0.0185185	0.024911	0.00257732	0.00568182	0
chr2 : 228399742 - 228401306	chr2	228399742	228401306	+	34	AGFG1	0.100148	0.035164	0.313532	0.426536	0.00585495	0.00190266	0.000981238	0.00282407	-0.0039523	0.00184284	0	0	0	0	0.00444444	0	0.0299625	0	0	0.011236	0.00854701	0.0137615	0.00276243	0.003125	0	0	0	0.0125	0.00308642	0.00506329	0.00288184
chr2 : 230663785 - 230663998	chr2	230663785	230663998	-	19	TRIP12	0.0144289	0.102299	0.0681983	0.265733	0	0.0109604	0.00649548	0.0154254	0.0109604	0.00892991	0	0	0	0	0	0.00621118	0	0	0	0	0	0	0.0161725	0.00645161	0.0163488	0.0163399	0.0352941	0.0347072	0	0	0
chr2 : 231226413 - 231235571	chr2	231226413	231235571	+	51	SP140L	0.191768	0.705089	0.0311627	0.299442	0.0726297	0.0469098	0.0617346	0.032085	-0.0257198	-0.0296496	0	0.0540541	0.106061	0.0217391	0	0.0181818	0.129032	0.177778	0.113636	0.0512821	0	0	0.037037	0.0163934	0.156863	0.0666667	0.0606061	0.0253165	0	0.136986	0.0789474
chr2 : 231951896 - 231973256	chr2	231951896	231973256	+	21	PSMD1	0.00152461	0.0521179	0.00106088	0.792245	0.125	0.540079	0.517196	0.562963	0.415079	0.0457672	0	0.666667	0.333333	0.333333	0.6	0.5	0	0	0	0	0	0	0.285714	0.928571	0.888889	0.833333	0.666667	0.444444	1	0	1
chr2 : 232072966 - 232079524	chr2	232072966	232079524	+	19	ARMC9	0.0179385	0.0965878	0.0909465	0.360518	0.000443153	0.00864472	0.00576234	0.0115271	0.00820157	0.00576476	0	0	0	0	0	0	0	0	0	0	0	0.00319489	0.0131265	0.0104046	0.0110429	0.0286299	0.0204255	0.0201072	0.0010627	0.00283286	0
chr2 : 232087534 - 232091344	chr2	232087534	232091344	+	142	ARMC9	0.843666	0.576276	0.865066	0.465794	0.00243906	0.00214525	0.00154382	0.00274667	-0.000293816	0.00120284	0	0	0	0	0	0	0	0	0	0.00299401	0.0197044	0.0058309	0.00228571	0.00104602	0.0059312	0.00664767	0.00545596	0.00437637	0.0042328	0.0018315	0.00443131
chr2 : 232196610 - 232209660	chr2	232196610	232209660	+	26	ARMC9	0.000451156	0.00592475	0.0298233	0.584154	0.00066815	0.451241	0.397274	0.505208	0.450573	0.107934	0.428571	0	0.333333	1	0	0	0	0	0	0.00248756	0	0	0.539576	0.545932	0.536232	0.684768	0.676149	0.67033	0.00209424	0.003003	0.00310559
chr2 : 232320000 - 232320111	chr2	232320000	232320111	-	21	NCL	0.000146614	0.00331986	0.0179529	0.0960193	0.000588175	0.00332595	0.00415089	0.00250102	0.00273778	-0.00164987	0.00224719	0.00273973	0.00573614	0.00296516	0	0.00371287	0.00197889	0	0	0.000598444	0	0.00114351	0.00290336	0.00609756	0.00518135	0.00302572	0.00341556	0.00188679	0.000437063	0.000925069	0.000377929
chr2 : 232577227 - 232577498	chr2	232577227	232577498	+	15	PTMA	0.519199	0.388961	0.998379	0.491669	0.000836818	0.000950028	0.00106276	0.000837299	0.00011321	-0.000225458	0.00120864	0.00143699	0.000872727	0.000504117	0.000671366	0.000431034	0.00062637	0.00132509	0.00119814	0.000176819	0.00110151	0.000598956	0.0018965	0.000339866	0.000621813	0.0014861	0.00152439	0.00040678	0.000831025	0.000756501	0.000475342
chr2 : 232656519 - 232658955	chr2	232656519	232658955	+	17	COPS7B	0.00657157	0.00657157	0.00657157	NaN	0.0193982	0	0	0	-0.0193982	0	0	0	0	0	0	0	0	0	0	0	0	0	0	0	0	0	0	0	0	0	0
chr2 : 234358023 - 234358604	chr2	234358023	234358604	+	23	DGKD	0.723354	0.788295	0.765757	0.964261	0.0484465	0.0426041	0.0431213	0.0420868	-0.00584242	-0.00103448	0.0615385	0.0892857	0	0.0192308	0.0967742	0	0	0.0857143	0.0493827	0	0.171429	0.025	0.0666667	0	0.0412371	0.0645161	0	0.072	0.0714286	0.0888889	0.0265487
chr2 : 234368538 - 234368750	chr2	234368538	234368750	+	89	DGKD	0.860942	0.296882	0.584492	0.194564	0.0927618	0.0951726	0.107767	0.0825778	0.00241083	-0.0251896	0.101266	0.118421	0.0851064	0.144928	0.0526316	0.0882353	0.102804	0.111111	0.0857143	0.148148	0.0416667	0.0222222	0.132075	0.0769231	0.132812	0.0434783	0.0684932	0.0977011	0.132353	0.121951	0.0941176
chr2 : 234368538 - 234368776	chr2	234368538	234368776	+	63	DGKD	0.514377	0.435146	0.867545	0.653498	0.0194683	0.0278877	0.03317	0.0226054	0.0084194	-0.0105646	0.0138889	0.0428571	0.104167	0.106061	0.0136986	0.015873	0	0.0666667	0.0588235	0.0612245	0.0212766	0.0434783	0	0.0204082	0.0176991	0	0	0	0	0	0.00645161
chr2 : 234407271 - 234408524	chr2	234407271	234408524	-	12	USP40	0.00677607	0.00677607	0.00677607	NaN	0.0443318	0	0	0	-0.0443318	0	0	0	0	0	0	0	0	0	0	0	0	0	0	0	0	0	0	0	0	0	0
chr2 : 234449416 - 234450913	chr2	234449416	234450913	-	3	USP40	0.0450364	0.0252533	0.413705	0.096469	0.937018	0.882098	0.850263	0.913933	-0.0549197	0.0636701	0.888889	0.769231	0.913043	1	0.888889	0.888889	1	1	0.727273	0.952381	0.891304	0.955224	0.826087	0.78125	0.923077	0.851852	0.920635	0.933333	0.947368	0.907407	0.956522
chr2 : 238286102 - 238287278	chr2	238286102	238287278	-	114	COL6A3	0.233648	0.294317	0.587222	0.349243	0.000508526	0.00443786	0.00760346	0.00127227	0.00392933	-0.00633119	0	0	0	0	0	0	0	0	0	0	0.00150887	0.000387297	0.037037	0	0.00858369	0	0	0.00763359	0	0	0.00624025
chr2 : 238419745 - 238427139	chr2	238419745	238427139	+	42	MLPH	0.110505	0.293577	0.224802	0.494244	0.00119341	0.00405692	0.0029176	0.00519623	0.0028635	0.00227863	0	0	0	0	0	0	0	0	0	0.00117509	0.00351288	0.0105882	0.00601956	0.00734095	0.00414508	0.0115761	0.016129	0.00347222	0.00238474	0.00143369	0
chr2 : 238990478 - 238990636	chr2	238990478	238990636	+	49	SCLY	0.0627246	0.281781	0.149972	0.432299	0.00610221	0.0190218	0.0139456	0.0240979	0.0129195	0.0101522	0.0248447	0	0	0.0666667	0	0.0166667	0	0	0.00469484	0	0.0123457	0.0103093	0.032967	0.0258621	0	0	0.0202703	0.0409836	0.00724638	0	0
chr2 : 23977669 - 23980287	chr2	23977669	23980287	-	24	ATAD2B	0.000496192	0.00878598	0.0432702	0.654003	0.0015625	0.181441	0.199192	0.16369	0.179879	-0.0355016	0.125	0.133333	0.0740741	0.125	0	0	0	0	0	0	0	0	0.352941	0.333333	0.176471	0.222222	0.357143	0.277778	0	0	0
chr2 : 240006034 - 240009254	chr2	240006034	240009254	-	95	HDAC4	0.0792651	0.150208	0.227473	0.381612	0.00681216	0.0267879	0.0349256	0.0186501	0.0199757	-0.0162755	0	0	0	0.037037	0	0	0	0.105263	0	0	0	0	0.0717949	0.055	0.0827586	0.0361991	0.0168067	0.0218579	0.00373134	0	0
chr2 : 24205904 - 24222524	chr2	24205904	24222524	+	17	UBXN2A	0.000163513	0.0681864	6.91e-07	0.00954955	0.0208333	0.427136	0.241667	0.612605	0.406303	0.370938	0	0.25	0.2	0.6	0.666667	0.666667	0	0	0	0	0	0	0	0.4	0.6	0.666667	0.647059	0.428571	0	0	0
chr2 : 242076692 - 242077367	chr2	242076692	242077367	-	12	PASK	0.010122	0.0820824	0.0286679	0.0718299	0	0.0679581	0.0268083	0.109108	0.0679581	0.0822996	0.0133333	0.0422535	0	0.25	0	0.0416667	0	0	0	0	0	0	0.0789474	0.0263158	0	0.09375	0.153846	0.115385	0	0	0
chr2 : 24207702 - 24222524	chr2	24207702	24222524	+	17	UBXN2A	2.5e-05	0.00856569	0.00137957	0.113282	0.0103332	0.302639	0.234878	0.3704	0.292306	0.135522	0.109244	0.096	0.146853	0.375887	0.292035	0.132353	0	0.00621118	0.017094	0.00729927	0.0070922	0.00704225	0.315789	0.355556	0.385827	0.474026	0.451282	0.496815	0.0106383	0	0.00769231
chr2 : 242179556 - 242181874	chr2	242179556	242181874	-	18	HDLBP	0.00290618	0.134524	0.002897	0.715101	0.000385928	0.00330089	0.00299779	0.00360399	0.00291496	0.000606197	0	0	0	0.00308166	0.003003	0.00133511	0.0015083	0.00269542	0	0	0	0.00139276	0.00448431	0.00492611	0.00857633	0.00382166	0.00598151	0.00440098	0	0.000578369	0
chr2 : 242403396 - 242405071	chr2	242403396	242405071	+	17	FARP2	8.55e-09	0.000192699	9.29e-10	0.00701536	0.0334498	0.783925	0.641693	0.926156	0.750475	0.284463	0.7	0.4	0.5	1	1	0.833333	0	0	0	0	0.111111	0	0.814815	0.810345	0.625	0.905405	0.869048	0.949153	0.130435	0.222222	0.0714286
chr2 : 242438245 - 242438403	chr2	242438245	242438403	-	45	STK25	0.272236	0.350009	0.423143	0.874877	0.00201186	0.00337179	0.00322297	0.00352062	0.00135993	0.000297656	0.00607903	0.0030349	0	0.00530974	0.00422535	0.00155521	0	0.0116429	0.00160514	0.00144092	0.00151515	0	0.00543478	0.0016835	0.00310559	0	0.0100334	0	0.0037037	0	0
chr2 : 242438249 - 242438403	chr2	242438249	242438403	-	49	STK25	0.00287471	0.0401237	0.0203084	0.645705	0.0125297	0.0206189	0.0197353	0.0215025	0.00808925	0.00176718	0.0150602	0.0105422	0.0189781	0.0243056	0.0125698	0.0243161	0.00904393	0.016731	0.0220126	0.00431035	0.00302572	0.00902256	0.0231317	0.0278689	0.022831	0.0135823	0.0263158	0.0279255	0.0037037	0.0145985	0.00734214
chr2 : 242438608 - 242438671	chr2	242438608	242438671	-	18	STK25	0.00050992	0.0247942	0.00705893	0.0939931	0.000574671	0.00748777	0.00504311	0.00993243	0.0069131	0.00488932	0.00507614	0	0.00353982	0.00890869	0.00662252	0.00485437	0	0	0	0	0	0	0.00770713	0.00386847	0.0100671	0.0200803	0.00994036	0.00918836	0	0.00522648	0
chr2 : 242438833 - 242439587	chr2	242438833	242439587	-	3	STK25	0.223512	0.175807	0.579392	0.621937	0.00645877	0.00417173	0.00341826	0.00492521	-0.00228704	0.00150695	0	0	0.0034965	0	0.015873	0.00505051	0	0.0123153	0.0026455	0	0.0100756	0.005	0.00295858	0.00249377	0.0115607	0.00337838	0	0.00524934	0.00936768	0.00276243	0.00466201
chr2 : 242438925 - 242439587	chr2	242438925	242439587	-	95	STK25	0.789951	0.547286	0.492582	0.338523	0.00451542	0.00504626	0.00328617	0.00680635	0.000530841	0.00352018	0.0103896	0.0058309	0.0034965	0.0125786	0.0184697	0.00505051	0.00884956	0	0.013089	0.00724638	0.00506329	0.00250627	0	0	0	0	0.00473934	0	0.00704225	0.00276243	0
chr2 : 242681990 - 242683018	chr2	242681990	242683018	+	18	D2HGDH	0.000809849	0.00728356	0.0626575	0.180712	0.00473606	0.0602136	0.0769923	0.0434349	0.0554775	-0.0335574	0.0597015	0.0724638	0.0204082	0	0.0266667	0	0.028169	0.0120482	0	0	0	0	0.0810811	0.0816327	0.146667	0.0657895	0.0795455	0.0886076	0	0	0
chr2 : 24300729 - 24302313	chr2	24300729	24302313	-	97	TP53I3	0.556297	0.740253	0.557689	0.664147	0.041122	0.049551	0.0452771	0.053825	0.00842905	0.00854784	0.0344828	0.04	0.0740741	0	0.09375	0.117647	0	0	0.122807	0.0193237	0.00505051	0.0134831	0.0413534	0.0408805	0.0408719	0.0285714	0.0411985	0.0417827	0.0124224	0.00520833	0.014652
chr2 : 24538115 - 24544682	chr2	24538115	24544682	-	21	ITSN2	0.023585	0.117352	0.0942459	0.641645	0.0625	0.324913	0.281274	0.368552	0.262413	0.0872773	0.5	0	0	1	0	0.25	0	0	0	1	0	0	0.384615	0.166667	0.636364	0.4375	0.428571	0.0952381	0	0	0
chr2 : 24538115 - 24550920	chr2	24538115	24550920	-	21	ITSN2	6.71e-05	0.0220465	0.00196501	0.277569	0.00770664	0.225358	0.184891	0.265826	0.217651	0.0809349	0.142857	0	0.277778	0.15	0.318182	0.444444	0	0	0	0	0	0	0.1875	0.383562	0.117647	0.177778	0.294872	0.209677	0	0.0121951	0
chr2 : 25057863 - 25059785	chr2	25057863	25059785	-	57	ADCY3	0.826341	0.557014	0.787808	0.463736	0.0246907	0.0231898	0.0194199	0.0269597	-0.00150085	0.0075398	0.00724638	0.0441176	0.00877193	0.0382166	0.0151515	0	0.015625	0.00671141	0.0268456	0.028436	0.0180995	0.0298507	0	0.0187266	0.0376569	0.0281125	0.0375427	0.042735	0.00796813	0.0214592	0.0416667
chr2 : 25064271 - 25064424	chr2	25064271	25064424	-	15	ADCY3	0.152148	0.405186	0.0858357	0.348539	0.0121597	0.00662438	0.00848578	0.00476298	-0.00553529	-0.0037228	0.011236	0	0.0163934	0	0	0.0140845	0.00684931	0.0327869	0	0.0136986	0	0.00613497	0.0137615	0.00952381	0	0	0.0041841	0.0103093	0.0144928	0.0378151	0
chr2 : 25991756 - 25994308	chr2	25991756	25994308	-	18	ASXL2	0.329608	0.707261	0.237377	0.365859	0.0202068	0.0328003	0.025407	0.0401937	0.0125936	0.0147867	0	0.0338983	0	0	0.0204082	0.0238095	0	0.0338983	0.0227273	0.0232558	0	0	0.02	0.0485437	0.05	0.0803571	0.0490196	0.0675676	0.00763359	0	0.0105263
chr2 : 26418183 - 26420559	chr2	26418183	26420559	-	81	HADHA	0.0138704	0.0114286	0.388601	0.0667535	0.0033444	0.00634992	0.008168	0.00453184	0.00300552	-0.00363616	0.00870322	0.00714924	0.0121951	0.00108225	0.00408163	0.00455373	0.00452899	0.00171674	0.0033841	0.00382409	0.00381679	0.00210305	0.00788177	0.00294695	0.0101317	0.00180832	0.00918964	0.00647549	0.00295567	0.00533537	0.00300601
chr2 : 26437446 - 26437921	chr2	26437446	26437921	-	15	HADHA	0.00123252	0.0216127	0.016375	0.134335	0.00241018	0.0684835	0.0446243	0.0923427	0.0660733	0.0477184	0.020073	0.0152749	0.0197425	0.0479115	0.0249458	0.0372389	0.0030303	0.00101729	0.0025974	0.00567537	0	0.00241254	0.0909091	0.0702479	0.0514981	0.156841	0.155593	0.131526	0.004561	0.00338696	0.00212089
chr2 : 26477187 - 26477280	chr2	26477187	26477280	+	17	HADHB	0.00204605	0.0689421	0.00504301	0.0207954	0.00702591	0.0188792	0.0122757	0.0254827	0.0118533	0.013207	0.0131827	0.00824742	0.00779727	0.028169	0.0180723	0.01002	0.00195312	0.00518135	0.00556586	0.00929615	0.00544218	0.00475624	0.00694444	0.02002	0.0174622	0.0271739	0.0334608	0.036	0.0100756	0.00493097	0.0110429
chr2 : 26477343 - 26486220	chr2	26477343	26486220	+	27	HADHB	0.000820338	0.0084639	0.0400256	0.643245	9.72e-05	0.00341457	0.00304961	0.00377954	0.00331737	0.000729931	0.00314961	0.00541516	0	0.00176367	0	0.00353357	0	0.00155521	0	0	0	0	0.00343249	0.00301811	0.00328228	0.00543478	0.00935454	0.00259067	0	0	0
chr2 : 27258154 - 27258446	chr2	27258154	27258446	+	15	TMEM214	7.04e-05	0.0213319	0.000838213	0.840471	0.00898072	0.0542596	0.0559025	0.0526167	0.0452789	-0.00328589	0.0582011	0.0159236	0.0126984	0.0469208	0.0311615	0.0387409	0	0.00314465	0	0.0058651	0.0192308	0.00332226	0.0909091	0.0921659	0.0655172	0.0604839	0.0654762	0.0729167	0.0123077	0.0139276	0.0257235
chr2 : 27258597 - 27258813	chr2	27258597	27258813	+	24	TMEM214	0.000213372	0.000772872	0.0159044	0.250008	0.000178063	0.0223922	0.017299	0.0274853	0.0222141	0.0101864	0.0153374	0.0106007	0.0209205	0.0141844	0.00344828	0.016	0	0	0	0	0	0	0.027027	0.015873	0.0140351	0.0385965	0.0426829	0.05	0.002849	0	0
chr2 : 27262033 - 27262583	chr2	27262033	27262583	+	25	TMEM214	0.685073	0.716883	0.836774	0.848803	0.00544394	0.00614882	0.00644146	0.00585617	0.000704879	-0.000585283	0.0130597	0.0137525	0.00558659	0.00892857	0.00200803	0.0114068	0.0107296	0.00813008	0.00213675	0	0.0060241	0.00675676	0	0.00625	0	0.00254453	0.00817439	0.00207469	0.0023753	0.0123762	0.00677201
chr2 : 27315317 - 27317341	chr2	27315317	27317341	+	3	KHK	0.0653181	0.141026	0.0977791	0.25278	0.0758648	0.139113	0.176588	0.101638	0.0632482	-0.0749497	0.130769	0.0967742	0.147368	0.121951	0.127907	0.106796	0.0592593	0.0446429	0.059322	0.0465116	0.04	0.147059	0	0.384615	0.3	0.0833333	0.114286	0.0555556	0.108108	0.0952381	0.0714286
chr2 : 27426795 - 27427328	chr2	27426795	27427328	-	59	SLC5A6	0.0229014	0.114966	0.140136	0.588237	0.00312984	0.0192414	0.022764	0.0157189	0.0161116	-0.00704508	0.0246479	0.00572519	0.00449438	0.00675676	0.00166667	0.00622084	0.00186567	0.0017094	0.0049505	0	0.00704225	0	0.0705128	0.00641026	0.0247934	0.0097561	0.0208333	0.0490798	0	0	0
chr2 : 27428395 - 27428893	chr2	27428395	27428893	-	22	SLC5A6	0.000891857	0.00702681	0.0351008	0.455741	0.000913272	0.0214235	0.0177603	0.0250867	0.0205102	0.00732637	0.00732601	0.0150659	0.0143369	0.0330579	0.0218579	0.0229508	0.00174216	0	0	0	0	0	0.0138889	0.020979	0.034965	0.0612245	0.00574713	0.00568182	0	0	0.00769231
chr2 : 27447359 - 27447580	chr2	27447359	27447580	+	32	CAD	0.590587	0.94278	0.463269	0.61539	0.0162053	0.0190804	0.016747	0.0214138	0.00287511	0.00466683	0.00442478	0.0177936	0.00465116	0.00392157	0.0272727	0.0172414	0.0128617	0.0172414	0.012987	0.0456853	0.0285714	0.0287356	0.0204082	0.00632911	0.046875	0.0353982	0.00581395	0.038835	0.00636943	0.010929	0.0222222
chr2 : 27455093 - 27455297	chr2	27455093	27455297	+	18	CAD	0.139487	0.271916	0.3129	0.813333	0.00666628	0.013022	0.0138963	0.0121477	0.00635574	-0.00174854	0.0188679	0.0101523	0.0361757	0.0278552	0.0176471	0.00920245	0.0280612	0.0116279	0.0180723	0	0	0.0155039	0	0.0181818	0	0	0.0181818	0	0	0	0
chr2 : 27460751 - 27460907	chr2	27460751	27460907	+	16	CAD	0.0322575	0.347992	0.042265	0.0624092	0.001083	0.00921465	0.00277071	0.0156586	0.00813165	0.0128879	0.00465116	0.0021692	0	0.00717703	0.00252525	0.00258398	0	0.00224719	0	0	0.0037037	0	0	0	0.00980392	0.0325581	0.0267857	0.0223214	0	0	0.00401606
chr2 : 27590711 - 27590891	chr2	27590711	27590891	-	21	EIF2B4	0.00736324	0.0199925	0.0455683	0.166568	0.000359195	0.0165384	0.0092309	0.023846	0.0161792	0.0146151	0.00219298	0.00729927	0.00180505	0.00872093	0.00810811	0.00769231	0	0	0	0	0	0	0.0161943	0.016129	0.0117647	0.0538462	0.0493827	0.0153257	0	0	0
chr2 : 27594211 - 27595465	chr2	27594211	27595465	+	24	SNX17	0.0605998	0.374909	0.0540142	0.650831	0.00251408	0.00677767	0.00585639	0.00769896	0.00426359	0.00184256	0.021978	0	0	0.0139665	0	0.00965251	0	0.00210526	0.00821355	0.000979432	0.000948767	0	0.00403877	0.00524934	0.00387222	0.00568828	0.00540541	0.0114811	0	0	0.00339847
chr2 : 27601486 - 27601750	chr2	27601486	27601750	-	3	ZNF513	0.726087	0.63257	0.884113	0.664417	0.372269	0.335838	0.315476	0.3562	-0.0364302	0.0407242	0.375	0.333333	0	0.2	0.5	0.4	0.25	0	0	0.321429	0.333333	0.172414	0.375	0.52381	0.285714	0.166667	0.40625	0.464286	0.307692	0.571429	0.333333
chr2 : 27601486 - 27602959	chr2	27601486	27602959	-	3	ZNF513	0.171964	0.482311	0.0667957	0.439426	0.224645	0.100529	0.140873	0.0601852	-0.124116	-0.0806878	0	0	0	0	0	0	0.5	0	0	0.4	0.176471	0.875	0.428571	0	0.416667	0.25	0.111111	0	0.571429	0.571429	0
chr2 : 27700496 - 27700861	chr2	27700496	27700861	-	16	IFT172	0.00142937	0.039147	0.0143147	0.123797	0.00178571	0.0769408	0.0487764	0.105105	0.0751551	0.056329	0.105263	0	0	0.193548	0	0.0689655	0	0	0	0	0	0	0.0571429	0.0714286	0.0588235	0.138889	0.148148	0.0810811	0	0	0
chr2 : 27822546 - 27822819	chr2	27822546	27822819	+	17	ZNF512	0.00266347	0.035436	0.00457341	0.0105367	0	0.0979525	0.0347808	0.161124	0.0979525	0.126343	0.0100503	0.00502513	0.0181818	0.0993377	0.0662651	0.106918	0	0	0	0	0	0	0.0804598	0.0588235	0.0361446	0.256757	0.193878	0.24359	0	0	0
chr2 : 27857792 - 27857982	chr2	27857792	27857982	+	24	ZNF512	0.919718	0.328605	0.633495	0.269291	0.00882609	0.00849523	0.00586819	0.0111223	-0.000330859	0.00525409	0.00343643	0.0100334	0.00514139	0.027972	0	0.0100671	0.026616	0	0.00595238	0.0307692	0.00729927	0.0133333	0	0.0116959	0.00490196	0.0100503	0.003663	0.0149813	0.0070922	0.0114943	0
chr2 : 27865387 - 27870687	chr2	27865387	27870687	+	15	GPN1	0.747931	0.892423	0.711401	0.871284	0.00957259	0.00844772	0.00890274	0.0079927	-0.00112487	-0.000910039	0.0265487	0	0.0078125	0.00306749	0.016129	0.00505051	0.00668896	0.0365854	0.0154799	0.00403226	0.0037037	0	0	0.0152091	0.00384615	0	0.00268817	0.021021	0.0191388	0.0149813	0.0141343
chr2 : 27884311 - 27885045	chr2	27884311	27885045	-	55	SUPT7L	0.00416441	0.0370526	0.0515776	0.506689	0.0134314	0.0432243	0.0375338	0.0489148	0.0297929	0.0113811	0.0406977	0.0384615	0.0215054	0.0273973	0.025	0.0306748	0	0.037234	0.00473934	0	0	0	0.0325203	0.0162602	0.0757576	0.0451128	0.0494505	0.115854	0	0.0248447	0
chr2 : 29164441 - 29165159	chr2	29164441	29165159	+	18	WDR43	0.662393	0.926011	0.605354	0.735236	0.00246714	0.00320118	0.00268175	0.0037206	0.000734036	0.00103885	0	0	0	0	0	0	0	0.00234192	0	0	0	0.00595238	0	0.00347222	0.0126183	0.00626959	0.00280899	0.013245	0	0	0.0107143
chr2 : 32237126 - 32248490	chr2	32237126	32248490	-	4	DPY30	0.989993	0.477653	0.152697	0.175084	0.128641	0.129072	0.168178	0.0899657	0.000431289	-0.0782124	0.0666667	0.391304	0.1875	0.130435	0.0322581	0.0666667	0.108696	0	0.269231	0.173913	0.030303	0.0277778	0.0882353	0.108696	0.166667	0.08	0.130435	0.1	0.0769231	0.151515	0.1
chr2 : 32264591 - 32264801	chr2	32264591	32264801	-	29	DPY30	0.929127	0.00989375	0.397245	0.101246	0.00688372	0.00657612	0.00123916	0.0119131	-0.000307605	0.0106739	0	0	0	0	0.032967	0	0	0.011236	0.00806452	0.00330033	0.0034965	0.00597015	0	0.00743494	0	0.0214286	0.00914634	0.00793651	0	0.00310559	0.0034965
chr2 : 32614012 - 32617091	chr2	32614012	32617091	+	15	BIRC6	3.52e-05	0.0123288	0.00167153	0.174828	0.00251281	0.170462	0.135342	0.205582	0.167949	0.0702402	0.15625	0.0408163	0.08	0.235294	0.0645161	0.16129	0.0169492	0	0	0	0	0	0.264706	0.194805	0.0754717	0.277778	0.21875	0.275862	0	0	0
chr2 : 32658873 - 32660521	chr2	32658873	32660521	+	42	BIRC6	0.808594	0.993696	0.681162	0.710245	0.439193	0.42106	0.438462	0.403659	-0.0181325	-0.0348024	0.230769	0.722222	0.444444	0.6	0.388889	0.529412	0.565217	0.677419	0.380952	0.363636	0.72	0.6	0.4	0.5	0.333333	0.423077	0.235294	0.245283	0.564103	0.55	0.532258
chr2 : 32670737 - 32673842	chr2	32670737	32673842	+	20	BIRC6	0.00539809	0.189907	0.0139606	0.289035	0	0.0689874	0.0468177	0.091157	0.0689874	0.0443393	0	0	0	0.142857	0.047619	0	0	0	0	0	0	0	0.195122	0.0441176	0.0416667	0.139535	0.142857	0.0740741	0	0	0
chr2 : 32733327 - 32734787	chr2	32733327	32734787	+	17	BIRC6	0.0503198	0.153439	0.0789919	0.112918	0	0.0461027	0.0102652	0.0819403	0.0461027	0.071675	0	0	0	0	0	0	0	0	0	0	0	0	0.0128205	0.0384615	0.0103093	0.134615	0.176471	0.180556	0	0	0
chr2 : 33447219 - 33468710	chr2	33447219	33468710	+	18	LTBP1	0.0439515	0.130904	0.116824	0.2481	0	0.0242466	0.010976	0.0375172	0.0242466	0.0265412	0	0.00966184	0.0191571	0.0271739	0.0673575	0.00862069	0	0	0	0	0	0	0	0	0.037037	0	0	0.121951	0	0	0
chr2 : 3461465 - 3464015	chr2	3461465	3464015	+	18	TRAPPC12	0.0884208	0.398751	0.012732	0.00765996	0.00512792	0.0131465	0.00286552	0.0234274	0.00801853	0.0205619	0.00714286	0	0	0.023622	0.0307692	0.0337838	0.0134228	0	0	0.00826446	0.00502513	0	0	0.0100503	0	0.0223464	0	0.0300429	0	0	0.00492611
chr2 : 3464108 - 3464414	chr2	3464108	3464414	+	3	TRAPPC12	0.0619998	0.340155	0.0118509	0.857274	0.807051	0.618409	0.634005	0.602814	-0.188642	-0.031191	0	0.714286	0.333333	0.571429	0.5	0.714286	1	0.555556	1	1	1	0.846154	0.833333	0.923077	1	0.5	0.785714	0.545455	0.9	0.5	0.6
chr2 : 3581472 - 3581702	chr2	3581472	3581702	-	33	AC108488.4	0.0447476	0.0290778	0.553857	0.158076	0.101823	0.326786	0.464683	0.188889	0.224963	-0.275794	0.0833333	0.166667	0.416667	0	0	0	0	0	0.166667	0.428571	0	0	0.8	0.571429	0.75	0.8	0.333333	0	0.4	0	0
chr2 : 3581500 - 3581702	chr2	3581500	3581702	-	61	AC108488.4	0.771055	0.806804	0.842061	0.99865	0.405974	0.433678	0.43381	0.433547	0.0277045	-0.000262515	0.56	0.642857	0.5	0.2	0.6	0.384615	0.375	0.588235	0.545455	0.6	0.5	0.428571	0.5	0.4	0	0	0.75	0.666667	0.571429	0.555556	1
chr2 : 3581524 - 3581702	chr2	3581524	3581702	-	85	AC108488.4	0.513411	0.67968	0.605042	0.902436	0.170674	0.228423	0.21875	0.238095	0.0577482	0.0193452	0.3125	0	0.5	0	0.428571	0	0.0909091	0	0.375	0.5	0.5	0.333333	0	0	0.5	0.666667	0	0.333333	0	0.333333	0
chr2 : 3581537 - 3581702	chr2	3581537	3581702	-	98	AC108488.4	0.00361554	0.0600139	0.0190409	0.267273	0.154259	0.493549	0.397619	0.589478	0.33929	0.191859	0.5	0.285714	0.533333	0.6	0.5	0	0	0.125	0.166667	0.333333	0.333333	0	0	0.4	0.666667	0.909091	0.777778	0.75	0.25	0	1
chr2 : 3606589 - 3606993	chr2	3606589	3606993	+	44	AC108488.3	0.680018	0.163161	0.508715	0.122598	0.410893	0.43567	0.514784	0.356556	0.0247772	-0.158228	0.439024	0.513514	0.263158	0.625	0.391304	0.464286	0.432432	0.348837	0.362069	0.472222	0.361111	0.243243	0.655172	0.578947	0.638889	0.304348	0.211538	0.142857	0.255319	0.391304	0.733333
chr2 : 3622941 - 3623146	chr2	3622941	3623146	+	35	RPS7	0.982198	0.729454	0.133321	0.482548	0.000430424	0.000422183	0.000683995	0.000160371	-8.24e-06	-0.000523623	0	0	0.00410397	0	0	0.000688705	0	0.00201613	0	0	0	0	0	0	0	0	0.000273523	0	0.00077101	0.000267308	0.000267594
chr2 : 36780340 - 36782825	chr2	36780340	36782825	-	17	FEZ2	0.000731092	0.0130358	0.0291408	0.501375	0.00582811	0.0671323	0.0575631	0.0767015	0.0613042	0.0191383	0.081761	0.0125786	0.0334928	0.0522876	0.0166667	0.0147059	0	0	0.0052356	0.00438597	0	0.014218	0.044335	0.0682731	0.104938	0.151685	0.123636	0.101227	0.0136054	0.00510204	0
chr2 : 37376104 - 37384050	chr2	37376104	37384050	-	21	EIF2AK2	0.00433365	0.23346	0.00584928	0.0496603	0	0.0758164	0.0352859	0.116347	0.0758164	0.0810609	0	0	0	0.166667	0	0.1	0	0	0	0	0	0	0.0166667	0.162791	0.0322581	0.163934	0.134146	0.133333	0	0	0
chr2 : 37428870 - 37431442	chr2	37428870	37431442	+	4	AC007390.5	0.660951	0.301772	0.396711	0.168825	0.0187516	0.0235543	0.0376747	0.00943396	0.00480272	-0.0282407	0.1	0.016129	0.057971	0	0	0	0	0.0166667	0	0.0322581	0.0285714	0.037037	0	0	0.0519481	0.0566038	0	0	0	0.0338983	0.0555556
chr2 : 38973342 - 38973835	chr2	38973342	38973835	-	20	SRSF7	0.00293982	0.0307885	0.016134	0.0666932	0.000749836	0.00941163	0.00510106	0.0137222	0.00866179	0.00862114	0.00478469	0.00176783	0.00205339	0.012643	0.00161987	0.00551268	0.00165837	0.000508906	0.000561482	0	0	0.00246609	0.011611	0.00429184	0.00609756	0.0238095	0.0163934	0.0223547	0	0	0
chr2 : 39025597 - 39029856	chr2	39025597	39029856	-	12	DHX57	0.111525	0.651653	0.0303672	0.201978	0.0167519	0.0316004	0.0224765	0.0407244	0.0148485	0.0182479	0.0204082	0	0	0.0322581	0.0405405	0.0379747	0.0102041	0	0	0	0.011236	0	0.015625	0.0273973	0.0714286	0.0606061	0.0618557	0.0111111	0.0847458	0.0428571	0
chr2 : 39285969 - 39294768	chr2	39285969	39294768	-	23	SOS1	0.00464199	0.0211618	0.0372024	0.169247	0	0.0992883	0.0582347	0.140342	0.0992883	0.0821072	0.0357143	0.0212766	0.0217391	0.0555556	0.0416667	0.037037	0	0	0	0	0	0	0.12	0.104167	0.0465116	0.333333	0.136364	0.238095	0	0	0
chr2 : 39481687 - 39485488	chr2	39481687	39485488	-	25	MAP4K3	0.767283	0.165071	0.65158	0.235405	0.0374858	0.0335417	0.0200191	0.0470643	-0.00394405	0.0270452	0	0	0.0116279	0	0.116279	0	0.0285714	0.0666667	0.0789474	0.0446429	0.0843373	0.00769231	0.0147059	0.0553191	0.0384615	0.0272727	0.0691824	0.0696517	0.0176211	0.0230769	0.0502513
chr2 : 39988575 - 39993196	chr2	39988575	39993196	-	16	THUMPD2	0.00371323	0.0432395	0.0470679	0.406138	0.000875196	0.0381226	0.0291277	0.0471176	0.0372474	0.0179899	0.02	0.0105263	0	0.118812	0.0229008	0.057377	0	0	0.00724638	0	0	0	0.0333333	0.0731707	0.0377358	0.0666667	0	0.0169492	0	0	0
chr2 : 42511844 - 42513381	chr2	42511844	42513381	+	27	EML4	0.00671723	0.072995	0.0165771	0.0421227	0.0030552	0.0313586	0.0137212	0.048996	0.0283034	0.0352748	0.0267857	0.0168067	0	0.00884956	0.0430108	0.0175439	0	0	0	0.0163934	0	0	0.0238095	0	0.0149254	0.0864198	0.0576923	0.0804598	0	0	0
chr2 : 43804401 - 43805651	chr2	43804401	43805651	-	19	THADA	0.00137044	0.0515445	0.0111469	0.69041	0.00284091	0.153523	0.1688	0.138246	0.150682	-0.0305538	0	0.04	0.0377358	0.0666667	0.0754717	0.0769231	0	0	0	0	0	0.0454545	0.363636	0.285714	0.285714	0.125	0.21875	0.266667	0	0	0
chr2 : 43819571 - 43823069	chr2	43819571	43823069	-	15	THADA	0.00484959	0.0319774	0.0437502	0.147366	0.00122549	0.106247	0.151749	0.0607449	0.105021	-0.0910038	0.0434783	0	0.142857	0.0681818	0.0714286	0	0	0	0	0	0	0	0.354839	0.1875	0.181818	0.157895	0.0357143	0.03125	0.0196078	0	0
chr2 : 43968183 - 43969866	chr2	43968183	43969866	+	13	PLEKHH2	0.000324268	0.00809327	0.0319729	0.38255	0.0480086	0.624539	0.728571	0.520507	0.576531	-0.208064	1	1	0	1	0	0.142857	0	0	0	0	0.1	0.125	0.8	1	0.571429	0.833333	0.454545	0.692308	0.166667	0	0.176471
chr2 : 44145291 - 44145394	chr2	44145291	44145394	-	18	LRPPRC	0.000126399	0.00181163	0.0010656	0.00733507	0.00334006	0.0599861	0.0349168	0.0850555	0.0566461	0.0501386	0.0199601	0.0247093	0.03	0.0966767	0.0691824	0.0359937	0.00241254	0.0023175	0.00156006	0.0207612	0	0.00657895	0.0449438	0.0561798	0.0337079	0.104089	0.0830671	0.121324	0	0.00452489	0
chr2 : 44436467 - 44445081	chr2	44436467	44445081	+	24	PPM1B	0.29603	0.970155	0.138966	0.198657	0.00957869	0.0148253	0.00934855	0.020302	0.00524659	0.0109535	0	0	0.0333333	0.0166667	0.0434783	0.0277778	0	0.037594	0.00862069	0	0	0.0178571	0.00877193	0.013986	0	0.0224719	0.00512821	0.00628931	0.00854701	0.00564972	0.00588235
chr2 : 48685367 - 48686855	chr2	48685367	48686855	+	37	PPP1R21	0.0738201	0.511252	0.00296328	0.325532	0.110255	0.0626488	0.0827447	0.0425529	-0.047606	-0.0401918	0.0666667	0.232558	0.142857	0.0769231	0.0576923	0.0333333	0.196078	0.125	0.179487	0.0181818	0.047619	0.0526316	0.0181818	0.0151515	0.0210526	0.015625	0.0149254	0.0568182	0.0888889	0.0833333	0.130435
chr2 : 55201024 - 55201830	chr2	55201024	55201830	-	20	RTN4	0.00142985	0.0201192	0.0460431	0.726166	0.000342626	0.00150548	0.00160613	0.00140482	0.00116285	-0.000201309	0.00229183	0	0.00159744	0.000655738	0.0014556	0	0	0	0.000589275	0	0.000443459	0	0.00212766	0.00107643	0.00254345	0.0018648	0.00159872	0.00285409	0	0.00159151	0
chr2 : 55462099 - 55462545	chr2	55462099	55462545	+	18	RPS27A	0.000292991	0.00907648	0.00717585	0.0928723	0.000854724	0.0129082	0.0089179	0.0168985	0.0120535	0.00798062	0.00527344	0.00421128	0.00425376	0.0141714	0.00668292	0.0065313	0.000660589	0.00063857	0.00133091	0.000770713	0.00121902	0	0.0139816	0.0125365	0.0132508	0.023217	0.0254418	0.0253467	0.001305	0.00185723	0.000781686
chr2 : 55462099 - 55462548	chr2	55462099	55462548	+	15	RPS27A	0.000125805	0.00857478	0.00628755	0.171504	0.000710906	0.00742314	0.00577279	0.00907349	0.00671223	0.0033007	0.00326179	0.00285898	0.00308393	0.00583942	0.00409901	0.00505149	0.000924581	0.00108508	0.00108919	0.000385505	0.00027115	0.000384468	0.00848638	0.00843315	0.0085125	0.0132307	0.0121925	0.0140278	0.001305	0.000464954	0.000670092
chr2 : 55481983 - 55489451	chr2	55481983	55489451	-	21	MTIF2	0.0279162	0.202445	0.0499295	0.0870089	0.00107806	0.019579	0.00639405	0.032764	0.0185009	0.0263699	0.00358423	0	0.00552486	0	0.0205761	0.00331126	0	0.00934579	0	0	0	0	0.00558659	0.0236686	0	0.0402299	0.0754717	0.0569948	0	0	0
chr2 : 55493659 - 55494704	chr2	55493659	55494704	-	4	MTIF2	0.742823	0.711303	0.966779	0.756997	0.0818877	0.0915939	0.0999388	0.083249	0.00970617	-0.0166899	0.0357143	0.111111	0.193548	0	0.102564	0	0.0227273	0	0.142857	0.137931	0.0952381	0	0	0	0.259259	0.125	0.166667	0.105263	0.1	0.0416667	0.08
chr2 : 61415872 - 61416044	chr2	61415872	61416044	-	27	USP34	0.00300839	0.0800262	0.0267542	0.892836	0.0146936	0.0739634	0.0716941	0.0762326	0.0592698	0.00453851	0.0208333	0	0.0384615	0.0608696	0.0324675	0.00943396	0.047619	0.0438596	0	0.0215827	0.00854701	0.00675676	0.147826	0.0761905	0.146853	0.123967	0.117021	0.113636	0.0130719	0.0150376	0
chr2 : 61417574 - 61417652	chr2	61417574	61417652	-	24	USP34	0.313384	0.0112707	0.965259	0.150299	0.00875112	0.00495723	0.00092081	0.00899365	-0.00379389	0.00807284	0	0	0.00552486	0	0.00689655	0.0238095	0	0.0120482	0.00746269	0	0	0	0	0	0	0	0	0.0232558	0.0212766	0	0
chr2 : 61524079 - 61528085	chr2	61524079	61528085	-	18	USP34	0.0527576	0.23883	0.0938529	0.151356	0.000600962	0.025802	0.00794045	0.0436636	0.0252011	0.0357232	0	0	0.0153846	0	0.0128205	0	0	0.00961539	0	0	0	0	0.0322581	0	0	0.0438596	0.0769231	0.128378	0	0	0
chr2 : 61721245 - 61722589	chr2	61721245	61722589	-	18	XPO1	0.0431032	0.114234	0.183786	0.620311	0.00232719	0.0142107	0.0114796	0.0169417	0.0118835	0.00546207	0.00381679	0.00257069	0	0.0030581	0.00134048	0.00798935	0	0	0.00262467	0	0	0	0.0278746	0.0231214	0.0114943	0.0630631	0.0139442	0.0122549	0	0.00913242	0.0209424
chr2 : 62095857 - 62096574	chr2	62095857	62096574	-	15	CCT4	2.87e-07	0.0002526	0.00088478	0.342657	9.46e-05	0.00770039	0.0069898	0.00841098	0.00760584	0.00142118	0.00642055	0.00523169	0.00525131	0.00991609	0.0128535	0.0050396	0.00151286	0	0	0	0	0	0.00904977	0.00641613	0.00956938	0.00910596	0.00803461	0.00551615	0	0	0
chr2 : 63832007 - 63832325	chr2	63832007	63832325	+	88	MDH1	0.00312203	0.034155	0.0474309	0.437181	8.21e-05	0.00301568	0.00236883	0.00366253	0.0029336	0.0012937	0.000796813	0.000847458	0.00251889	0	0	0.00394633	0	0	0	0	0	0	0.000633714	0.00457516	0.00484094	0.00891795	0.00484653	0.00426439	0	0	0.000631712
chr2 : 65316225 - 65318116	chr2	65316225	65318116	-	20	RAB1A	0.00381143	0.122408	0.0135614	0.076602	7.91e-05	0.00372903	0.00195546	0.00550261	0.00364997	0.00354714	0	0	0.00146413	0.00704225	0	0.00463679	0	0	0	0	0	0	0.00312256	0.000735835	0.00641026	0.00435414	0.00614754	0.0108349	0	0	0.00126502
chr2 : 65467097 - 65473638	chr2	65467097	65473638	+	19	ACTR2	9.74e-07	0.000937341	0.00171484	0.762683	0.00117571	0.00597273	0.00578603	0.00615942	0.00479702	0.000373391	0.0034632	0.0035137	0.00793651	0.00249792	0.00625489	0.00457666	0.000626959	0	0.000764526	0.00174216	0.00281849	0.00116686	0.00693481	0.00575221	0.00711575	0.00791557	0.00744325	0.00826826	0.00459418	0.00177857	0.00350467
chr2 : 65473874 - 65478133	chr2	65473874	65478133	+	27	ACTR2	0.00255332	0.0384039	0.0212334	0.129006	0.000154421	0.00673105	0.00405871	0.00940338	0.00657663	0.00534468	0	0.0027248	0.00152439	0.00773694	0.000925926	0.00277264	0	0	0.000903342	0	0	0	0.00617284	0.00443656	0.00949367	0.0176252	0.0112676	0.016092	0	0	0
chr2 : 68274469 - 68280192	chr2	68274469	68280192	-	17	C1D	0.00315798	0.0701508	0.028496	0.279483	0	0.0747337	0.0521922	0.0972751	0.0747337	0.045083	0	0.0833333	0	0.0416667	0.04	0.0416667	0	0	0	0	0	0	0.146341	0.0434783	0.04	0.0714286	0.222222	0.166667	0	0	0
chr2 : 68274469 - 68290089	chr2	68274469	68290089	-	17	C1D	0.000187494	0.0321405	0.00188526	0.0642011	0.0133485	0.183445	0.126145	0.240744	0.170096	0.114599	0.0714286	0.0714286	0	0.214286	0.0909091	0.181818	0.117647	0	0	0	0	0	0.211111	0.155844	0.247059	0.349398	0.304054	0.304	0	0	0.0201342
chr2 : 68544450 - 68546353	chr2	68544450	68546353	-	10	CNRIP1	0.135902	0.273838	0.164545	0.463062	0.00874924	0.0364005	0.0499733	0.0228277	0.0276512	-0.0271456	0.0277778	0	0.214286	0.05	0	0	0	0	0.0384615	0.0150754	0	0.0390244	0.00462963	0.0116959	0.0414508	0.0337079	0.0175439	0.0357143	0.0225225	0.0163934	0.00851064
chr2 : 68693606 - 68694342	chr2	68693606	68694342	-	3	FBXO48	0.107952	0.657234	0.00467251	0.362963	0.751669	0.589343	0.673383	0.505303	-0.162326	-0.16808	0.9	1	0	0.5	0.25	0.5	1	1	0.5	0.722222	0.590909	0.666667	0.384615	0.9375	0.818182	0.6	0.545455	0.636364	0.785714	0.761905	0.52381
chr2 : 69736596 - 69741602	chr2	69736596	69741602	-	3	AAK1	0.449003	0.74115	0.325456	0.418057	0.425434	0.372566	0.401065	0.344066	-0.0528681	-0.0569995	0.214286	0.45	0.357143	0.111111	0.333333	0.5	0.461538	0.178571	0.409091	0.48	0.46	0.390244	0.474576	0.452055	0.458333	0.329412	0.419753	0.370787	0.460317	0.553846	0.433333
chr2 : 70277401 - 70278334	chr2	70277401	70278334	-	16	PCBP1-AS1	0.247931	0.686297	0.199336	0.512065	0.144911	0.219977	0.18254	0.257413	0.0750658	0.0748737	0.333333	0	0.428571	0.375	0.0909091	0.25	0	0.125	0.16	0	0	0.5	0	0	0.333333	0	0.428571	0.4	0	0.125	0.2
chr2 : 70452545 - 70454866	chr2	70452545	70454866	-	19	TIA1	0.00231552	0.037041	0.0480265	0.723838	0	0.138976	0.125589	0.152364	0.138976	0.0267745	0.318182	0.0666667	0.166667	0.1	0	0.4	0	0	0	0	0	0	0.0909091	0	0.111111	0.0606061	0.122807	0.230769	0	0	0
chr2 : 71299882 - 71300592	chr2	71299882	71300592	+	19	NAGK	0.0058484	0.101135	0.0144675	0.71371	0.00883743	0.0314473	0.0291696	0.033725	0.0226099	0.00455535	0.0126582	0	0.015625	0.0638298	0.025974	0.0444444	0	0	0	0.00344037	0.00770218	0.00719425	0.0484211	0.0634058	0.0349076	0.0238908	0.0245327	0.019678	0.00595238	0.00230947	0.00888889
chr2 : 73308792 - 73315177	chr2	73308792	73315177	-	134	RAB11FIP5	0.841404	0.433018	0.815821	0.421288	0.886695	0.902919	0.94596	0.859878	0.016224	-0.0860819	1	0.909091	1	1	1	0.416667	1	1	1	1	0.714286	0.933333	1	1	0.766667	0.904762	1	0.837838	0.8	1	0.882353
chr2 : 73466925 - 73467542	chr2	73466925	73467542	+	22	CCT7	0.000132503	0.0282111	0.00329609	0.422001	0	0.00138448	0.00117885	0.00159011	0.00138448	0.000411257	0.00226347	0.00096432	0	0.00103842	0.00258933	0.00213402	0	0	0	0	0	0	0.000961076	0.000529942	0.00235433	0.00058548	0.00133929	0.00185414	0	0	0
chr2 : 73959832 - 73961555	chr2	73959832	73961555	-	4	TPRKB	0.947634	0.8554	0.769485	0.707101	0.131661	0.129592	0.139661	0.119522	-0.00206968	-0.0201395	0.103896	0.0408163	0.0733945	0.05	0.0243902	0.047619	0.116505	0.0851064	0.107527	0.218182	0.1375	0.194805	0.151515	0.305556	0.162791	0.2	0.2	0.195122	0.175	0.240741	0.307692
chr2 : 74154180 - 74173813	chr2	74154180	74173813	+	32	DGUOK	0.00287188	0.106345	0.0101929	0.057194	0	0.0120723	0.00610712	0.0180376	0.0120723	0.0119304	0.00398406	0	0.00331126	0.0305882	0.0182768	0.00426439	0	0	0	0	0	0	0.019943	0	0.00940439	0.00746269	0.0301508	0.0174825	0	0	0
chr2 : 74596644 - 74597091	chr2	74596644	74597091	-	25	DCTN1	0.0797758	0.263208	0.197514	0.500334	0.000494732	0.00283966	0.00197571	0.00370361	0.00234493	0.0017279	0	0.00363636	0	0	0	0	0	0	0	0	0	0	0	0.00698487	0.00123305	0.00135685	0.0113636	0.00950119	0.00121507	0	0
chr2 : 74653784 - 74654295	chr2	74653784	74654295	-	82	RTKN	0.0523668	0.343493	0.0784016	0.11786	0.00353651	0.0446393	0.0134017	0.0758769	0.0411028	0.0624752	0	0.0555556	0	0	0	0.0277778	0.0526316	0	0	0	0.00395257	0	0.00384615	0.0210084	0	0.199219	0.125461	0.102804	0	0	0
chr2 : 74657945 - 74659593	chr2	74657945	74659593	-	140	RTKN	0.558646	0.233912	0.990648	0.182874	0.0139847	0.00988859	0.00569721	0.01408	-0.00409614	0.00838277	0	0	0	0.0322581	0	0	0.0869565	0	0	0.0106952	0.0252101	0.0163934	0.00925926	0.0142857	0.0106383	0.0163934	0.015748	0.0200803	0	0.012605	0.0130719
chr2 : 74754252 - 74754374	chr2	74754252	74754374	-	3	AUP1	0.761695	0.418778	0.593221	0.27186	0.0244135	0.0272169	0.0354108	0.019023	0.00280335	-0.0163879	0.0204082	0.057554	0	0.0133333	0.0196078	0.00641026	0.0150376	0.0314465	0.0245399	0	0.0722892	0.0792079	0.0789474	0.0277778	0.0277778	0	0.0555556	0.0192308	0.016129	0.0142857	0.0172414
chr2 : 74754268 - 74754374	chr2	74754268	74754374	-	19	AUP1	0.00753013	0.0718279	0.0399693	0.168872	0.00189512	0.0476354	0.0273898	0.067881	0.0457403	0.0404912	0	0.00757576	0.00826446	0.0512821	0.0291262	0.0189873	0	0	0	0	0	0	0.0277778	0.0540541	0.0666667	0.115385	0.0285714	0.163934	0	0	0.0172414
chr2 : 74754280 - 74754374	chr2	74754280	74754374	-	31	AUP1	0.0888138	0.260858	0.207387	0.967177	0.0706855	0.103738	0.104445	0.10303	0.0330524	-0.0014149	0.0769231	0.10274	0.0697674	0.075	0.0825688	0.0606061	0.057554	0.125	0.0245399	0.0526316	0.0128205	0.07	0.222222	0.0410959	0.113924	0.08	0.116883	0.203125	0.115942	0.0142857	0.0806452
chr2 : 74754521 - 74754597	chr2	74754521	74754597	-	30	AUP1	0.0105901	0.180949	0.00351695	0.758856	0.0034723	0.00703861	0.00668986	0.00738736	0.00356631	0.000697495	0.0064433	0.00524934	0.00537634	0.00520833	0.00670241	0.00620417	0.0106914	0.00406229	0.00434546	0.00555942	0.00149925	0.00142755	0.00203528	0.00472654	0.0163084	0.0103022	0.00637755	0.00952948	0.00265957	0.00075188	0.00183823
chr2 : 74754524 - 74754597	chr2	74754524	74754597	-	33	AUP1	0.21404	0.71056	0.13607	0.44384	0.00056273	0.00123941	0.000866399	0.00161242	0.000676679	0.000746021	0.00451905	0	0	0.00326158	0.00336248	0.000567215	0	0.00135777	0.00380435	0	0	0	0.000679348	0	0	0	0.00128205	0.0012012	0	0	0.000919963
chr2 : 74754984 - 74755066	chr2	74754984	74755066	-	18	AUP1	0.00263987	0.0266009	0.00436427	0.170562	0.0106843	0.00552699	0.00681039	0.00424358	-0.00515735	-0.00256681	0.00251046	0.00722674	0.00925212	0.000952381	0.00817439	0.0015748	0.00814664	0.00489796	0.00779423	0.00519031	0.00589391	0.00873786	0.00641026	0.00909843	0.00636436	0.00300978	0.00281492	0.00893522	0.01001	0.002849	0.0108814
chr2 : 74757040 - 74757567	chr2	74757040	74757567	+	4	HTRA2	0.635689	0.599495	0.859534	0.725156	0.322739	0.3649	0.388807	0.340994	0.0421609	-0.047813	0.533333	0.766667	0.413793	0.5	0.217391	0.428571	0.517241	0.25	0.351351	0.5	0.25	0	0.285714	0.333333	0	0.5	0.4	0	0.428571	0	0.333333
chr2 : 75929574 - 75933648	chr2	75929574	75933648	-	24	GCFC2	0.00842084	0.0288849	0.0977839	0.161148	0.0980068	0.154398	0.178069	0.130726	0.0563908	-0.0473429	0.107843	0.185185	0.2	0.0684932	0.155556	0.123457	0.122642	0.0434783	0.195402	0.09375	0.1	0.0853659	0.28	0.191489	0.103896	0.116667	0.163934	0.15625	0.118421	0.0869565	0.0657895
chr2 : 85133242 - 85133394	chr2	85133242	85133394	+	118	TMSB10	5.58e-05	0.00539563	0.0110055	0.930519	0.00157074	0.00482812	0.00487886	0.00477738	0.00325738	-0.000101485	0.00313129	0.00249031	0.0067659	0.00371172	0.00509716	0.00411125	0.00365066	0.00343915	0.00339051	0.000641873	0.000456118	0.000384069	0.00513545	0.00470798	0.00704225	0.00378183	0.00315665	0.00880566	0.00177427	0.00199347	0.00218193
chr2 : 85133242 - 85133478	chr2	85133242	85133478	+	34	TMSB10	0.261839	0.331624	0.512851	0.906901	0.000279586	0.000424032	0.00043755	0.000410515	0.000144446	-2.7e-05	0.00089666	0.000277316	0.000680735	0.00124031	0	0.000485437	0.000844832	0.000265393	0	7.56e-05	0.000114068	0.000230477	4.3e-05	0.000596252	0.00013132	0.000267265	0.000189018	0.000281057	0.000114659	0.000339876	7.54e-05
chr2 : 85133242 - 85133489	chr2	85133242	85133489	+	23	TMSB10	0.798274	0.658455	0.882689	0.556341	0.00154692	0.00163969	0.00178066	0.00149873	9.28e-05	-0.000281926	0.00313129	0.00249031	0.00237852	0.00124031	0.00191755	0.00193892	0.00168824	0.00132556	0.0009996	0.000566401	0.000532097	0.000614369	0.000902527	0.000425967	0.00135531	0.00138822	0.000991548	0.00151583	0.000401192	0.000297404	0.000527545
chr2 : 85622106 - 85622660	chr2	85622106	85622660	-	24	CAPG	0.0657708	0.355562	0.0184931	0.995809	0.00118968	0.00961616	0.00959256	0.00963976	0.00842648	4.72e-05	0.0506912	0	0	0.00787402	0.00909091	0	0	0	0.00425532	0	0	0.00281955	0.00313972	0.0037244	0	0.0152355	0.00846262	0.0171756	0	0	0
chr2 : 85823773 - 85823929	chr2	85823773	85823929	+	15	RNF181	0.183795	0.824293	0.110556	0.097884	0.00326311	0.0053895	0.00301865	0.00776035	0.00212639	0.0047417	0.000791766	0.00433276	0.00145879	0.00715015	0.00454546	0.00371057	0.00306749	0.0034904	0.00142349	0.00369686	0.00112108	0.00200602	0.0021164	0.0031881	0.00622407	0.00524109	0.0189055	0.00700935	0.00136799	0.0010661	0.00552486
chr2 : 85827915 - 85828143	chr2	85827915	85828143	-	32	TMEM150A	0.587082	0.474963	0.982914	0.477167	0.478296	0.55639	0.637566	0.475214	0.0780935	-0.162352	0.111111	0.714286	1	0.4	1	0.384615	0.571429	0.272727	0.8	0.666667	0.888889	0.636364	1	0	1	0.333333	0.333333	0.4	0	0	0.666667
chr2 : 85848703 - 85850728	chr2	85848703	85850728	+	20	USP39	1.51e-09	4.24e-05	1.53e-08	0.00438471	0	0.703134	0.597694	0.808574	0.703134	0.21088	0.560976	0.567568	0.672414	0.814516	0.8	0.858333	0	0	0	0	0	0	0.672414	0.703704	0.409091	0.805556	0.808333	0.764706	0	0	0
chr2 : 86333475 - 86335454	chr2	86333475	86335454	+	18	PTCD3	0.00531959	0.0733437	0.0286998	0.142558	0.00109883	0.00893448	0.00549664	0.0123723	0.00783565	0.00687567	0	0.0117647	0.00769231	0.00588235	0	0.0148515	0	0	0	0	0	0	0	0.0083682	0.00515464	0.021645	0.0231214	0.00873362	0	0.00301205	0
chr2 : 86362111 - 86363640	chr2	86362111	86363640	+	3	PTCD3	0.864734	0.295971	0.685684	0.342151	0.0103844	0.00989678	0.0075085	0.0122851	-0.000487574	0.00477656	0.0057971	0.00481928	0.00259067	0	0.0274314	0.0159453	0.00254453	0.0194384	0.0167598	0.00955414	0.0101351	0.00986842	0.00704225	0.0174216	0.00738007	0.00298507	0.00883002	0.0185185	0.0176056	0.0186667	0
chr2 : 86705389 - 86705705	chr2	86705389	86705705	+	25	KDM3A	0.00444373	0.164102	0.0139582	0.346921	0.00109351	0.0530297	0.0385907	0.0674686	0.0519361	0.0288779	0	0	0	0.0190476	0.0352941	0.0340909	0	0	0	0	0	0	0.0597015	0.0289855	0.142857	0.123457	0.109589	0.0833333	0	0	0
chr2 : 86705859 - 86707219	chr2	86705859	86707219	+	70	KDM3A	0.547696	0.609639	0.688923	0.91969	0.0120445	0.0163465	0.0169179	0.0157751	0.00430199	-0.00114274	0	0.00869565	0.0151515	0.0176991	0	0.0392157	0.0185185	0.00892857	0.0609756	0.0392157	0	0	0.027027	0	0.0506329	0	0.0377358	0	0	0.0140845	0.010989
chr2 : 87276939 - 87279936	chr2	87276939	87279936	-	12	AC125232.1	0.169314	0.902283	0.00366358	0.000716646	0.0932451	0.0534707	0.0966632	0.0102783	-0.0397744	-0.0863849	0.037037	0.111111	0.121212	0	0	0	0	0.025641	0.0487805	0.0344828	0.06	0.0540541	0.0769231	0.108696	0.125	0	0.0294118	0.0322581	0.05	0.0238095	0
chr2 : 9004381 - 9008575	chr2	9004381	9008575	-	16	MBOAT2	0.00414771	0.0607911	0.0137446	0.0509928	0.0186769	0.0792451	0.0461777	0.112312	0.0605681	0.0661347	0.0189873	0.038674	0.0210526	0.122951	0.0227273	0.0472441	0	0.00440529	0	0.0555556	0.0217391	0.0253165	0.0416667	0.0888889	0.0677966	0.142857	0.171429	0.166667	0	0.0363636	0.0810811
chr2 : 9048865 - 9083315	chr2	9048865	9083315	-	18	MBOAT2	0.000439503	0.0378367	0.00905322	0.395089	0.00094697	0.0695955	0.0571237	0.0820674	0.0686486	0.0249437	0.03	0.00735294	0.0236686	0.0769231	0.00917431	0.128205	0	0	0	0	0	0	0.133333	0.1	0.0483871	0.137931	0.0888889	0.0512821	0	0	0
chr2 : 91825205 - 91842945	chr2	91825205	91842945	-	145	AC027612.6	0.107627	0.10923	0.311097	0.808436	0.188392	0.0984545	0.0888889	0.10802	-0.0899372	0.0191312	0.222222	0.2	0	0.142857	0.4	0.105263	0.222222	0.153846	0.173913	0	0	0	0	0.111111	0	0	0	0	0.25	0	0
chr2 : 9570150 - 9570864	chr2	9570150	9570864	+	16	CPSF3	0.00955063	0.0354739	0.0977388	0.569461	0.00132187	0.0107866	0.00894807	0.0126251	0.0094647	0.00367702	0	0.00537634	0.0121359	0	0.00253165	0	0	0	0	0	0	0.0113636	0.0188679	0.00581395	0.0114943	0.0185185	0.0315789	0.0231214	0	0	0
chr2 : 95775849 - 95780810	chr2	95775849	95780810	-	62	MRPS5	0.363539	0.726835	0.0317353	0.097183	0.0056416	0.00430195	0.00638902	0.00221489	-0.00133965	-0.00417413	0.00597907	0.00152439	0.00503356	0	0.00320513	0.00699301	0.00482315	0.00581395	0.00883652	0.0118343	0.00531915	0.00542005	0.00431965	0.0153173	0.00616016	0	0.00309119	0	0.00558659	0.00635593	0.00977995
chr2 : 96542261 - 96546174	chr2	96542261	96546174	-	3	ANKRD36C	0.489538	0.0848493	0.784913	0.135488	0.353267	0.279493	0.166433	0.392552	-0.073774	0.226119	0	0.285714	0.428571	0	0.25	0.333333	0.125	0	0.2	0.5	0	0.142857	0	0.166667	0.117647	0.714286	0.307692	0.75	0.538462	0.142857	0.857143
chr2 : 9661451 - 9663377	chr2	9661451	9663377	-	5	ADAM17	0.464568	0.51593	0.65973	0.988463	0.0847894	0.0720488	0.0718203	0.0722773	-0.0127406	0.000457017	0.020202	0.0338983	0.0614525	0.010101	0.0340909	0.00806452	0.0413223	0.0791367	0.0743802	0.0666667	0.1375	0.147541	0.108696	0.0804598	0.126214	0.0987654	0.139785	0.142857	0.121212	0.0873786	0.0952381
chr2 : 9666394 - 9667914	chr2	9666394	9667914	-	20	ADAM17	0.635906	0.858086	0.590067	0.706051	0.0543553	0.0615114	0.057399	0.0656238	0.00715607	0.00822483	0.04	0.101124	0.024	0.0759494	0.0348837	0.117647	0.0102041	0.137255	0.0813953	0.0597015	0.031746	0.135593	0.04	0.0493827	0.0898876	0	0.0849057	0.0803571	0	0.0263158	0.097561
chr2 : 96932228 - 96932973	chr2	96932228	96932973	+	54	CIAO1	0.00032002	0.00107577	0.0374976	0.0109156	0	0.25156	0.365503	0.137617	0.25156	-0.227887	0.206897	0.333333	0.333333	0.0526316	0.0666667	0.0869565	0	0	0	0	0	0	0.307692	0.6	0.411765	0.111111	0.133333	0.375	0	0	0
chr2 : 96934397 - 96934993	chr2	96934397	96934993	+	12	CIAO1	0.000480317	0.017308	0.00840316	0.250832	0.00443472	0.0512559	0.0629413	0.0395704	0.0468212	-0.0233709	0.032	0.034	0.0178891	0.0236887	0.0185529	0.0218023	0	0.005	0	0.0120482	0.0134409	0	0.112903	0.10757	0.0732861	0.05386	0.0669935	0.0525253	0.00717703	0.00215054	0
chr2 : 97030330 - 97031555	chr2	97030330	97031555	+	58	NCAPH	0.0322067	0.101717	0.21521	0.367614	0.00296477	0.0196364	0.02611	0.0131629	0.0166717	-0.0129471	0	0.00829875	0	0.0207254	0.0141343	0	0	0	0	0.00925926	0	0.008	0.0576923	0.028169	0.0625	0	0	0.0441176	0.0123457	0	0
chr2 : 97030330 - 97031578	chr2	97030330	97031578	+	35	NCAPH	0.00545907	0.0897009	0.044617	0.442444	0.00109001	0.0198841	0.0154428	0.0243253	0.018794	0.00888249	0	0.0284553	0.00324675	0.055	0.00711744	0.0164609	0	0	0	0	0	0	0.0392157	0	0.0217391	0	0.0232558	0.0441176	0	0	0
chr2 : 97285514 - 97297048	chr2	97285514	97297048	-	14	KANSL3	6.85e-08	0.00166925	6.38e-06	0.512104	0.00529368	0.364736	0.34426	0.385212	0.359442	0.040952	0.148515	0.226087	0.346667	0.33945	0.351648	0.377193	0	0.00724638	0.0238095	0	0	0	0.379747	0.469697	0.494845	0.445946	0.448718	0.348315	0.00925926	0.00990099	0
chr2 : 98262653 - 98262957	chr2	98262653	98262957	+	22	COX5B	0.676985	0.777717	0.704449	0.960076	0.0651414	0.0816748	0.0833333	0.0800163	0.0165335	-0.00331699	0.166667	0	0	0	0	0.05	0.0714286	0	0	0	0.25	0.1875	0.333333	0	0	0.151515	0.148148	0.130435	0.25	0.2	0.0833333
chr2 : 98262855 - 98263476	chr2	98262855	98263476	+	53	COX5B	0.283381	0.0047379	0.883689	0.102629	0.362001	0.242014	0.0979167	0.386111	-0.119987	0.288194	0.1875	0.2	0	0	0.6	0.25	0.222222	0.4	0.266667	0.5	0	0	0	0	0.2	0.8	0	0.666667	0	0	1
chr2 : 99788124 - 99789876	chr2	99788124	99789876	-	14	MITD1	0.000110301	0.00864637	0.0142819	0.984108	0.021104	0.172655	0.173227	0.172083	0.151551	-0.00114353	0.0416667	0.217391	0.0909091	0.105263	0.171429	0.111111	0.0333333	0	0	0	0	0.0666667	0.25	0.166667	0.272727	0.375	0.136364	0.133333	0.125	0	0.047619
chr2 : 99788124 - 99790377	chr2	99788124	99790377	-	14	MITD1	0.00311752	0.00370006	0.138284	0.0115144	0.00518927	0.0351814	0.0539643	0.0163986	0.0299922	-0.0375657	0.0520833	0.0196078	0.0392157	0	0.00917431	0	0.0107527	0.0138889	0.0347826	0.00793651	0	0	0.05	0.0795455	0.0833333	0.032967	0.03125	0.025	0	0	0.00806452
chr3 : 100088023 - 100091449	chr3	100088023	100091449	-	43	TOMM70A	0.0440162	0.165892	0.147729	0.542304	0.00325061	0.00823399	0.00688446	0.00958352	0.00498338	0.00269906	0.0109589	0.00476191	0.00357782	0.0104167	0.00696056	0.0118203	0.0121065	0.00213675	0.00506329	0.00414938	0.00858369	0	0.0145455	0.00746269	0	0.0254545	0	0.002849	0	0.00740741	0.00743494
chr3 : 10088408 - 10089567	chr3	10088408	10089567	+	33	FANCD2	0.00561402	0.0919451	0.0193353	0.0665704	0.00143624	0.117236	0.0540948	0.180377	0.1158	0.126283	0.0469799	0.017341	0.0550847	0.114094	0.160221	0.0960452	0	0	0	0.0138889	0	0	0.173913	0	0.03125	0.428571	0.2	0.0833333	0	0	0
chr3 : 101293124 - 101298615	chr3	101293124	101298615	+	18	PCNP	0.00176153	0.0260473	0.036886	0.442886	0.00011343	0.0232791	0.018649	0.0279092	0.0231656	0.00926022	0.00837989	0.00997506	0.0031348	0.0121654	0.00702576	0.00252525	0	0	0	0	0	0	0.0397614	0.018315	0.0323276	0.0513347	0.0590909	0.035313	0	0.00181488	0
chr3 : 101293124 - 101298671	chr3	101293124	101298671	+	14	PCNP	0.0734835	0.392181	0.0377076	0.0315147	0.0022535	0.0144358	0.000771605	0.0281001	0.0121823	0.0273285	0	0	0	0	0.012987	0.010989	0	0	0	0	0	0	0	0.00462963	0	0.0529801	0.047619	0.0440252	0.00492611	0	0
chr3 : 101401354 - 101401614	chr3	101401354	101401614	-	17	RPL24	0.000203301	0.00749405	0.0245703	0.719819	0.000418874	0.0475137	0.0508432	0.0441842	0.0470948	-0.00665904	0.0236502	0.0275788	0.0243024	0.0236364	0.0118299	0.00794351	0.00117312	0	0.000431282	0	0.000375164	0	0.0821578	0.079093	0.0682771	0.0792097	0.0815701	0.0609156	0.00199005	0.000310126	0.00111323
chr3 : 101498169 - 101498526	chr3	101498169	101498526	+	51	NXPE3	0.81136	0.599678	0.199874	0.193391	0.387397	0.352627	0.5	0.205255	-0.0347698	-0.294745	0	1	0	0	0	0	0.666667	0	1	0.545455	0.8	0.4	0.5	1	0.5	0.285714	0.517241	0.428571	0.333333	0.25	0.869565
chr3 : 101501135 - 101501499	chr3	101501135	101501499	+	4	NXPE3	0.904046	0.740674	0.869854	0.652418	0.0415376	0.0441975	0.0510712	0.0373238	0.00265986	-0.0137475	0.0588235	0	0	0	0	0	0	0	0	0.0347826	0.0434783	0.031746	0.0208333	0.140351	0.0864198	0.0547945	0.115385	0.0537634	0.118644	0.0879121	0.0392157
chr3 : 10157504 - 10167295	chr3	10157504	10167295	+	14	BRK1	0.00171688	0.0534955	0.0244771	0.428673	8.06e-05	0.00792668	0.0063282	0.00952517	0.00784607	0.00319697	0.00246548	0.00225606	0.000609756	0.00553165	0.00212014	0.00257069	0	0	0	0.000462749	0	0	0.0135484	0.0144491	0.00464037	0.0110159	0.0173348	0.0185778	0	0	0
chr3 : 10342846 - 10345709	chr3	10342846	10345709	-	14	SEC13	0.261086	0.550351	0.352339	0.846537	0.00649261	0.0130005	0.011899	0.014102	0.00650787	0.00220296	0.052381	0	0.0075188	0.0483871	0	0.0153846	0.00719425	0	0.0189873	0	0	0	0.0114943	0	0	0.0114943	0	0.00934579	0.0113636	0	0
chr3 : 10357155 - 10359733	chr3	10357155	10359733	-	34	SEC13	0.0151008	0.0975382	0.112147	0.858106	0.00159993	0.00435204	0.00453121	0.00417286	0.00275211	-0.000358354	0.00461894	0.00239808	0.0110132	0.001443	0.00661157	0	0.00402145	0.00137363	0.00347625	0	0.00348837	0.00110865	0.00249066	0.0013245	0.00534188	0.00443787	0.00882724	0.00371747	0.00132802	0	0.00321543
chr3 : 108394721 - 108396329	chr3	108394721	108396329	+	14	DZIP3	0.0942234	0.226992	0.275468	0.718454	0.0447236	0.0907429	0.0998289	0.0816569	0.0460193	-0.018172	0.25	0.0909091	0	0.181818	0	0	0.0714286	0.027027	0	0	0.0517241	0.0212766	0	0.16129	0.0967742	0.117647	0.107143	0.0833333	0	0.0512821	0.0943396
chr3 : 108403189 - 108405274	chr3	108403189	108405274	+	17	DZIP3	8.78e-05	0.0336772	0.000253351	0.0263179	0.0297638	0.454502	0.302671	0.606333	0.424738	0.303662	0.25	0	0.307692	0.8	0.545455	0.333333	0.0967742	0	0	0.0961538	0.0192308	0.0333333	0.55	0.125	0.583333	0.65	0.625	0.684211	0	0	0
chr3 : 112724878 - 112727017	chr3	112724878	112727017	-	26	C3orf17	0.000591541	0.0432529	0.000259542	0.000615383	0.0051953	0.0645719	0.0295061	0.0996377	0.0593766	0.0701317	0.0392157	0.010989	0.027027	0.108333	0.0777778	0.0925926	0	0	0	0.00641026	0	0.0193548	0.0696203	0.0141844	0.016	0.0808824	0.149068	0.089172	0	0	0
chr3 : 113003415 - 113003526	chr3	113003415	113003526	+	102	BOC	0.0280127	0.180606	0.105022	0.91614	0.00937661	0.113437	0.118095	0.108778	0.10406	-0.00931697	0	0	0	0	0	0	0	0	0	0.0434783	0.0322581	0.0465116	0.2	0.08	0.428571	0.25	0.241379	0.16129	0	0.0277778	0
chr3 : 113497683 - 113499879	chr3	113497683	113499879	+	17	ATP6V1A	5.1e-05	0.00773653	0.0022143	0.0792816	0	0.0757051	0.0549627	0.0964475	0.0757051	0.0414849	0	0.0495868	0.0510204	0.130841	0.0353982	0.0642202	0	0	0	0	0	0	0.0862745	0.0840708	0.0588235	0.127778	0.086758	0.13369	0	0	0
chr3 : 113499631 - 113499879	chr3	113499631	113499879	+	17	ATP6V1A	0.00367761	0.0593339	0.0506635	0.719215	0	0.405952	0.363329	0.448575	0.405952	0.0852468	0	0	0.25	0.2	0	0	0	0	0	0	0	0	0.714286	0.882353	0.333333	0.944444	0.769231	0.777778	0	0	0
chr3 : 11600342 - 11600805	chr3	11600342	11600805	-	40	VGLL4	0.121307	0.225719	0.207494	0.824484	0.0347204	0.0474512	0.0487096	0.0461928	0.0127308	-0.00251681	0.00961539	0.0621469	0.0397351	0.0248963	0.0282486	0.06	0	0.0097561	0.0114286	0.0436508	0.028	0.0510204	0.0672897	0.0472313	0.0662393	0.0530973	0.0528233	0.0580913	0.0177936	0.0480349	0.0601852
chr3 : 121151884 - 121154968	chr3	121151884	121154968	-	3	POLQ	0.991516	0.932602	0.8552	0.879897	0.148978	0.149392	0.155375	0.143408	0.000413717	-0.0119674	0.0625	0.0487805	0.147059	0.0769231	0.0833333	0.25	0.097561	0.175	0.0227273	0.211538	0.166667	0.205479	0.0434783	0.130435	0.5	0.172414	0.166667	0.111111	0.171429	0.162791	0.125
chr3 : 122087205 - 122090521	chr3	122087205	122090521	-	35	CCDC58	0.160225	0.365592	0.219134	0.851646	0.00321213	0.00688641	0.00732333	0.0064495	0.00367428	-0.00087383	0.00552486	0.00248756	0	0.00623053	0.016	0.00238663	0.00304878	0	0.00587084	0.0193237	0.00947867	0	0	0.0102041	0.0257235	0.00335571	0.00771208	0.00301205	0	0.00673401	0
chr3 : 122152653 - 122156016	chr3	122152653	122156016	-	17	KPNA1	0.000220956	0.0354126	0.00418888	0.342028	0.000369822	0.100706	0.0820933	0.119318	0.100336	0.0372246	0	0.0350877	0.032	0.0747664	0.0927835	0.08	0	0.00591716	0	0	0	0	0.179856	0.113636	0.13198	0.128205	0.232044	0.108108	0	0	0
chr3 : 123304649 - 123348337	chr3	123304649	123348337	+	3	MYLK-AS1	0.659289	0.315973	0.244896	0.10234	0.281994	0.345833	0.15	0.541667	0.0638393	0.391667	0	0	0	0	1	0	0	0	0	0.75	0.428571	0.5	0.5	0.4	0	0.5	1	0.75	0.666667	0.5	0
chr3 : 12626504 - 12626620	chr3	12626504	12626620	-	23	RAF1	0.00143092	0.0128898	0.00536659	0.0196004	0.000588239	0.0110768	0.00529093	0.0168626	0.0104885	0.0115717	0.00240964	0.00688073	0.00229358	0.0209974	0.00671141	0.00649351	0	0.00471698	0	0	0	0	0.00298507	0.00744417	0.00973236	0.0231788	0.0169492	0.0268456	0	0.00469484	0
chr3 : 12633351 - 12641189	chr3	12633351	12641189	-	59	RAF1	0.374337	0.472945	0.584142	0.908926	0.00671752	0.00890535	0.00915793	0.00865278	0.00218783	-0.000505146	0.00765306	0	0.0216535	0.00514139	0.015748	0.0195599	0.0078534	0.0052356	0.0157729	0	0.010101	0	0.00689655	0.00657895	0.0121654	0	0.00884956	0.0026178	0.003367	0	0.00835655
chr3 : 126733219 - 126733304	chr3	126733219	126733304	+	16	PLXNA1	0.215104	0.370726	0.386253	0.931867	0.00194022	0.00385673	0.0037396	0.00397385	0.00191651	0.00023425	0	0.00917431	0.00674157	0	0.013289	0.00311526	0.00767263	0.00970874	0.00253807	0.00525394	0.00182149	0.00404858	0	0.00652174	0	0.00550459	0	0.00193424	0	0	0
chr3 : 126748908 - 126749063	chr3	126748908	126749063	+	22	PLXNA1	0.862112	0.204808	0.720861	0.363406	0.0049777	0.00442572	0.00192743	0.006924	-0.000551986	0.00499657	0	0	0	0	0.0309735	0	0.00367647	0.0149254	0	0	0.0022173	0	0	0.00318471	0.00837989	0.00259067	0.00501253	0.00296736	0	0.0019802	0.012931
chr3 : 12854888 - 12856590	chr3	12854888	12856590	+	49	CAND2	0.00752928	0.00192573	0.0544839	0.288079	0.0633689	0.0118411	0.0035461	0.0201361	-0.0515278	0.01659	0	0	0.0212766	0.08	0.0408163	0	0.0217391	0.027027	0.166667	0	0	0.2	0	0	0	0	0	0	0	0.0769231	0.0588235
chr3 : 128616554 - 128618004	chr3	128616554	128618004	+	125	ACAD9	0.394352	0.958573	0.0172241	0.428112	0.0270772	0.0359757	0.028082	0.0438693	0.00889843	0.0157874	0	0	0	0.0333333	0.0447761	0.0340909	0.0263158	0.0235294	0.0175439	0.0284091	0.00961539	0.0284091	0.00833333	0.107527	0.0526316	0.0606061	0.0519481	0.0384615	0.0305344	0.0368098	0.0305344
chr3 : 128628265 - 128628761	chr3	128628265	128628761	+	102	ACAD9	0.274368	0.83329	0.211762	0.380954	0.00828352	0.0138477	0.00970018	0.0179953	0.0055642	0.0082951	0	0	0	0.0105263	0.045045	0	0.00680272	0.0078125	0	0	0.0167364	0	0.0285714	0.0296296	0	0.0114943	0.0294118	0.0114943	0.00684931	0	0
chr3 : 12877769 - 12880847	chr3	12877769	12880847	-	46	RPL32	0.178957	0.359282	0.331027	0.787887	7.48e-05	0.00014337	0.000156371	0.000130369	6.86e-05	-2.6e-05	0.000406069	4.34e-05	0.000402432	0.000128293	0.000274512	0.0001139	0	0.000194977	0.000120144	0	9.57e-05	0	0	0	8.63e-05	0	0	0.00026551	0	0	0.000243546
chr3 : 128991259 - 128991589	chr3	128991259	128991589	+	60	COPG1	0.521801	0.615686	0.714273	0.818509	0.00238684	0.00324808	0.00354765	0.0029485	0.00086124	-0.000599146	0	0.013369	0	0.00952381	0.00263158	0	0.0049505	0	0.00260417	0.000914913	0	0.000957854	0.00327869	0	0.00463822	0.00109409	0.00180996	0.00263158	0	0.0017316	0.00260643
chr3 : 128998759 - 129007678	chr3	128998759	129007678	+	18	HMCES	7.3e-05	0.00464992	0.0142011	0.408281	0.00512753	0.0715658	0.0811132	0.0620184	0.0664383	-0.0190948	0.0642857	0.03125	0.0541872	0.0711111	0.00819672	0.0326531	0.0142857	0.00986842	0	0	0	0.00444444	0.0869565	0.131579	0.118421	0.116838	0.0621302	0.0811808	0.0217391	0.00367647	0
chr3 : 129156809 - 129158572	chr3	129156809	129158572	-	15	MBD4	0.00248968	0.0423442	0.0511827	0.875455	0.000794043	0.0266161	0.0277325	0.0254997	0.025822	-0.00223284	0	0.00476191	0.0178571	0.0421053	0.00540541	0.00510204	0	0	0	0.00621118	0	0	0.0327869	0.0534351	0.057554	0.0650407	0.0217391	0.0136054	0	0	0
chr3 : 129197062 - 129198608	chr3	129197062	129198608	+	19	IFT122	0.121528	0.712059	0.0115945	0.200012	0.0473749	0.0286072	0.0407925	0.0164218	-0.0187678	-0.0243707	0.047619	0	0.0285714	0.0294118	0	0	0.0208333	0.0425532	0.114286	0.0253165	0.0285714	0.0727273	0.111111	0.0217391	0.0357143	0.0434783	0	0.025641	0.0444444	0.025641	0.0227273
chr3 : 129275314 - 129275459	chr3	129275314	129275459	-	42	PLXND1	0.0482753	0.200336	0.124791	0.98522	0.0286972	0.0616965	0.0619592	0.0614338	0.0329993	-0.000525444	0.0535714	0.108108	0.140845	0.097561	0.0425532	0.104167	0.047619	0.111111	0	0.0215517	0.0379747	0.0245902	0	0.05	0.0192308	0.0357143	0	0.0886076	0	0.0196078	0.0212766
chr3 : 129275318 - 129275459	chr3	129275318	129275459	-	46	PLXND1	0.339812	0.601979	0.412081	0.884443	0.0162874	0.0286436	0.0268585	0.0304287	0.0123562	0.00357027	0	0	0	0	0.0217391	0	0	0.0344828	0	0.0299145	0.012987	0.0165289	0.025641	0.116279	0.0192308	0.1	0.0208333	0.04	0	0.0196078	0.0107527
chr3 : 129284873 - 129285369	chr3	129284873	129285369	-	12	PLXND1	2.38e-05	0.00929874	0.000119806	0.0061113	0.00499344	0.306697	0.199724	0.41367	0.301704	0.213946	0.12963	0.222222	0.0847458	0.485714	0.26087	0.4	0.0434783	0	0	0	0	0.010101	0.130435	0.222222	0.409091	0.511628	0.357143	0.466667	0	0	0
chr3 : 129599406 - 129612336	chr3	129599406	129612336	-	3	TMCC1	0.898334	0.653253	0.601261	0.476581	0.196289	0.203137	0.236445	0.16983	0.00684841	-0.0666144	0.611111	0.05	0.25	0.181818	0	0.26087	0.3125	0	0.166667	0.0740741	0.428571	0.0689655	0.178571	0.133333	0.195652	0.241379	0.129032	0.205882	0.16129	0.28	0.0909091
chr3 : 129620704 - 129624446	chr3	129620704	129624446	+	23	TMCC1-AS1	2.03e-05	0.00961165	0.000167804	0.44755	0.0113231	0.16418	0.182453	0.145907	0.152857	-0.036547	0.09375	0.0869565	0.35	0.176471	0.142857	0.0740741	0	0	0	0	0	0	0.169811	0.26087	0.133333	0.171875	0.140351	0.169811	0.05	0	0
chr3 : 130720189 - 130734991	chr3	130720189	130734991	+	4	ATP2C1	0.18089	0.644694	0.10857	0.356897	0.020623	0.0311289	0.0254592	0.0367985	0.0105059	0.0113392	0.047619	0	0.0238095	0.0232558	0.0740741	0.0344828	0	0.0588235	0.0357143	0.03125	0.0104167	0.029703	0.047619	0	0.0337079	0.0319149	0.0240964	0.032967	0.0166667	0.0289855	0
chr3 : 131181738 - 131186934	chr3	131181738	131186934	-	18	MRPL3	0.0159532	0.0372043	0.0090573	0.0109303	0.000408554	0.0332924	0.00344296	0.0631418	0.0328838	0.0596988	0.0013624	0.00129032	0.00201207	0.0426908	0.0290038	0.0259434	0	0	0	0	0	0	0.00235294	0.00707547	0.00656455	0.0674419	0.113949	0.0998217	0.0025	0.002	0
chr3 : 131188631 - 131190014	chr3	131188631	131190014	-	13	MRPL3	0.00381603	0.0809462	0.0354961	0.960163	8.66e-05	0.0110542	0.0108926	0.0112158	0.0109676	0.000323153	0	0.00141643	0.00103627	0.00452489	0	0.0052356	0	0	0	0	0	0	0.0294118	0.0136674	0.0198238	0.0147992	0.0252252	0.0175097	0	0	0
chr3 : 132182662 - 132184794	chr3	132182662	132184794	+	44	DNAJC13	0.042788	0.243488	0.0939271	0.36226	0.0358803	0.0751717	0.0602812	0.0900621	0.0392913	0.0297808	0	0.105263	0.103448	0.0357143	0	0.166667	0	0.1	0	0.0263158	0.0261438	0.0656934	0.0449438	0.0743243	0.0337079	0.128049	0.130233	0.0797101	0.0339806	0.0619835	0.0462428
chr3 : 132209896 - 132211241	chr3	132209896	132211241	+	16	DNAJC13	0.047232	0.10268	0.0941696	0.156114	0	0.0531748	0.0166731	0.0896765	0.0531748	0.0730034	0	0	0	0.3	0	0.0625	0	0	0	0	0	0	0.0428571	0.0406977	0.0164835	0.0596026	0.0779817	0.0379747	0	0	0
chr3 : 132402389 - 132403397	chr3	132402389	132403397	-	20	NPHP3	0.0252454	0.123729	0.134836	0.696495	0.0295337	0.0994635	0.0883393	0.110588	0.0699298	0.0222484	0	0.166667	0.2	0	0	0.277778	0	0	0	0.037037	0.0273973	0	0.05	0.0545455	0.0588235	0.0909091	0.202532	0.0923077	0.0163934	0.0361446	0.0421053
chr3 : 135759805 - 135768085	chr3	135759805	135768085	+	15	PPP2R3A	0.000905761	0.00650834	0.0429801	0.056101	0	0.43327	0.615725	0.250815	0.43327	-0.364911	0.8	1	0	0	0	0.25	0	0	0	0	0	0	0.614035	0.686567	0.59375	0.509434	0.509091	0.236364	0	0	0
chr3 : 137940840 - 137942216	chr3	137940840	137942216	+	14	ARMC8	2.25e-05	0.00460086	0.00538657	0.709607	0	0.0314273	0.0296367	0.0332179	0.0314273	0.00358121	0.0168067	0.0441176	0.0207254	0.0409836	0.0608108	0.0361446	0	0	0	0	0	0	0.0506329	0.0306122	0.0149254	0.0315789	0.0155039	0.0142857	0	0	0
chr3 : 139063041 - 139065709	chr3	139063041	139065709	+	10	MRPS22	0.00115095	0.0200935	0.0417358	0.806669	0.00117947	0.0109246	0.0103316	0.0115177	0.00974516	0.00118604	0.00642055	0.00704225	0.00639659	0.00747664	0.0123457	0.00567108	0.00587084	0.00319489	0	0.00835655	0	0	0.0223881	0.0144231	0.00531915	0.00824176	0.0298913	0.00547945	0	0	0
chr3 : 140953161 - 140953710	chr3	140953161	140953710	+	17	ACPL2	0.53023	0.215894	0.0476478	0.00511256	0.0935096	0.131828	0.0296296	0.234026	0.0383183	0.204397	0	0.111111	0	0.133333	0.4	0.25	0.25	0	0.692308	0.153846	0.2	0	0.0666667	0	0	0.0909091	0.307692	0.222222	0	0.2	0
chr3 : 141272783 - 141274647	chr3	141272783	141274647	+	34	RASA2	0.0103293	0.0613679	0.111543	0.683028	0.0356543	0.104049	0.113345	0.0947528	0.0683946	-0.0185923	0.0454545	0.133333	0.114286	0.0425532	0.0204082	0.0294118	0.0238095	0.107143	0.0645161	0	0	0	0.176471	0	0.210526	0.2	0.138889	0.137255	0	0	0.0238095
chr3 : 142752193 - 142753708	chr3	142752193	142753708	+	21	U2SURP	0.00284639	0.216908	0.000794019	0.00152587	0.00261893	0.0213341	0.00817495	0.0344932	0.0187151	0.0263182	0.00600601	0	0.00750469	0.0390947	0.0360934	0.0219298	0	0.00904159	0.00239808	0.00787402	0	0	0	0.00970874	0.0258303	0.0456853	0.0447761	0.0193798	0	0.00854701	0.00760456
chr3 : 14708455 - 14708860	chr3	14708455	14708860	+	70	CCDC174	0.0145601	0.00547817	0.0661505	0.350474	0.0297145	0.0074201	0.00414223	0.010698	-0.0222944	0.00655575	0	0.0126582	0.0121951	0	0.0144928	0.0375	0.0144928	0.0519481	0.038961	0.0576923	0	0	0	0	0	0.0121951	0	0	0	0.04	0
chr3 : 15045494 - 15046050	chr3	15045494	15046050	+	13	NR2C2	0.223903	0.172513	0.407008	0.492008	0.117138	0.171399	0.185489	0.15731	0.0542611	-0.0281792	0.193548	0.125	0.189189	0.142857	0.0344828	0.166667	0.214286	0	0.0227273	0	0.111111	0.0769231	0.0909091	0.285714	0.228571	0.222222	0.206897	0.170732	0.176471	0	0.037037
chr3 : 15046121 - 15054953	chr3	15046121	15054953	+	142	NR2C2	0.402145	0.536286	0.413173	0.781487	0.10109	0.0714358	0.0768973	0.0659742	-0.029654	-0.0109231	0.194444	0.0434783	0.0571429	0.0333333	0.0869565	0.2	0.0681818	0.0967742	0.05	0	0.0714286	0	0.0652174	0.027027	0.0740741	0	0.0555556	0.02	0	0.0833333	0.0454545
chr3 : 15262489 - 15264959	chr3	15262489	15264959	+	22	CAPN7	0.0669738	0.0872148	0.124888	0.193966	0.00381667	0.0482877	0.0175204	0.079055	0.044471	0.0615345	0	0	0.0241935	0.0178571	0.0253165	0	0.0169492	0	0	0	0	0.0441176	0.031746	0.0138889	0.0352941	0.0512821	0.113208	0.266667	0	0	0
chr3 : 154797546 - 154801928	chr3	154797546	154801928	+	18	MME	0.0180287	0.141172	0.0949015	0.936941	0	0.00467247	0.00481581	0.00452913	0.00467247	-0.000286677	0	0	0	0	0	0	0	0	0	0	0	0	0.015025	0.0116959	0.00217391	0.0112108	0.0107692	0.00519481	0	0	0
chr3 : 154802884 - 154832762	chr3	154802884	154832762	+	20	MME	0.0432035	0.126079	0.0895382	0.155546	6.04e-05	0.00492761	0.00166787	0.00818735	0.00486725	0.00651949	0	0	0	0	0	0	0	0	0	0	0	0	0.0021322	0.00537875	0.00249626	0.0126506	0.0218069	0.0146667	0	0.000965717	0
chr3 : 154886415 - 154886505	chr3	154886415	154886505	+	15	MME	0.0932119	0.325028	0.151347	0.22299	6.85e-05	0.00259163	0.000784389	0.00439887	0.00252317	0.00361448	0	0	0	0	0	0	0	0	0	0.00109529	0	0	0.000701754	0.00400458	0	0.00735895	0.00330578	0.0157285	0	0	0
chr3 : 155546181 - 155547476	chr3	155546181	155547476	-	14	SLC33A1	6.98e-05	0.00617029	0.0110889	0.507647	0.00706405	0.105356	0.116673	0.094039	0.0982918	-0.0226338	0.0714286	0.105263	0.0588235	0.126316	0.025974	0.03125	0	0.0306122	0.00990099	0	0.00917431	0	0.212389	0.0884956	0.163636	0.139785	0.15	0.0909091	0	0	0.00719425
chr3 : 15614767 - 15616483	chr3	15614767	15616483	-	17	HACL1	0.000327123	0.01994	0.0126509	0.410217	0.00104192	0.061546	0.0512592	0.0718329	0.0605041	0.0205737	0.0245902	0.0917431	0.0425532	0.0967742	0.0344828	0.04	0	0	0	0	0	0	0.0458015	0.00546448	0.0974026	0.153061	0.0612245	0.0454545	0.00543478	0	0.011236
chr3 : 15719135 - 15719715	chr3	15719135	15719715	-	65	ANKRD28	0.558569	0.120828	0.811857	0.21885	0.00589653	0.00455763	0.00242667	0.00668859	-0.0013389	0.00426192	0	0	0	0	0.0178571	0	0	0	0	0.0125786	0.0152905	0.00289855	0.00387597	0.00174216	0.00894188	0.00952381	0.00930233	0.00344828	0.00827815	0.00517241	0.00152672
chr3 : 160148532 - 160148799	chr3	160148532	160148799	+	20	SMC4	0.00813213	0.132662	0.0328748	0.965107	0.00106723	0.0132211	0.0130432	0.013399	0.0121539	0.000355811	0.0454545	0.0117302	0.00831025	0.0144509	0.00581395	0	0.00728155	0.00266667	0	0	0	0	0	0.00609756	0.00666667	0.0292398	0.0199005	0.010989	0	0	0.00531915
chr3 : 16313230 - 16327830	chr3	16313230	16327830	+	18	OXNAD1	0.409219	0.0743731	0.595972	0.0261947	0.0188775	0.0234524	0.0308747	0.01603	0.00457488	-0.0148447	0.0206186	0.0214592	0.0416667	0.005291	0.0271739	0.0122699	0.0220994	0.041841	0.0214592	0.0306122	0.0123457	0.0625	0.0465116	0.0224719	0.0325203	0.0227273	0.0153846	0.0133333	0.0128205	0.0285714	0
chr3 : 167761333 - 167762615	chr3	167761333	167762615	-	15	GOLIM4	0.0144212	0.17087	0.0218094	0.0377806	0	0.0380905	0.0100673	0.0661136	0.0380905	0.0560463	0	0	0	0.0227273	0	0.0648148	0	0	0	0	0	0	0.00862069	0.0397351	0.0120482	0.137097	0.0806452	0.0913978	0	0	0
chr3 : 168810909 - 168812863	chr3	168810909	168812863	-	18	MECOM	0.00886209	0.0906982	0.0271724	0.0755713	0.00390625	0.188747	0.081471	0.296024	0.184841	0.214553	0.146341	0.148936	0.193548	0.488889	0.416667	0.4	0	0	0	0	0	0	0	0	0	0	0	0.470588	0	0	0
chr3 : 169524737 - 169525213	chr3	169524737	169525213	-	17	LRRC34	0.045626	0.274849	0.114862	0.730666	0.00875	0.0606935	0.052308	0.0690789	0.0519435	0.016771	0	0	0	0	0	0	0	0	0	0.08	0.0333333	0	0.0344828	0.0571429	0.222222	0.125	0.122807	0.166667	0	0.0266667	0
chr3 : 169846197 - 169846471	chr3	169846197	169846471	-	21	PHC3	0.941959	0.662067	0.565034	0.385981	0.36407	0.370606	0.313973	0.427239	0.00653594	0.113266	0	0.666667	0.272727	0.666667	0.7	0.25	0.5	0.705882	0.428571	0.375	0.363636	0.7	0.25	0.444444	0.25	0.285714	0.421053	0.24	0.214286	0.2	0.529412
chr3 : 169889253 - 169890344	chr3	169889253	169890344	-	14	PHC3	0.00104604	0.024104	0.00756711	0.0441948	0	0.134807	0.0731576	0.196457	0.134807	0.1233	0.125	0.037037	0.015873	0.205882	0.0689655	0.0833333	0	0	0	0	0	0	0.153846	0.0294118	0.0777778	0.181818	0.35443	0.284314	0	0	0
chr3 : 172473165 - 172473258	chr3	172473165	172473258	+	14	ECT2	0.000210709	0.0010839	0.036316	0.100469	0.017852	0.105821	0.132662	0.0789806	0.0879691	-0.053681	0.12	0.111111	0.0810811	0.047619	0.173913	0.0277778	0.15	0	0	0	0.0666667	0	0.214286	0.1	0.169492	0.104478	0.0634921	0.0566038	0	0	0.0689655
chr3 : 172479474 - 172480187	chr3	172479474	172480187	+	18	ECT2	3.23e-05	7.85e-05	0.000681439	0.00761968	0.00523779	0.423318	0.261702	0.584934	0.41808	0.323231	0.346939	0.291139	0.244186	0.883333	0.650794	0.615385	0.0217391	0	0.0120482	0	0	0	0.27451	0.215909	0.197531	0.603175	0.405063	0.351852	0	0	0.0173913
chr3 : 179050912 - 179051038	chr3	179050912	179051038	+	18	ZNF639	0.0451886	0.28699	0.0886014	0.180596	0.00235799	0.0120528	0.00605151	0.0180541	0.00969479	0.0120026	0	0.00677966	0.0127226	0.0451389	0.0244898	0.03	0	0	0	0	0	0.0114943	0	0	0.0168067	0	0	0.00869565	0	0	0.00833333
chr3 : 180688147 - 180693892	chr3	180688147	180693892	+	17	FXR1	0.0186218	0.892722	0.00523096	0.00507916	0.000388803	0.00664947	0.000462963	0.012836	0.00626066	0.012373	0	0	0	0.0206186	0.00332226	0.0110497	0	0.00311526	0	0	0	0	0.00277778	0	0	0.0199501	0.0110619	0.0110132	0	0	0
chr3 : 180693193 - 180693892	chr3	180693193	180693892	+	17	FXR1	0.020075	0.190302	0.0303161	0.0495031	0	0.0152878	0.00377192	0.0268037	0.0152878	0.0230318	0.00854701	0	0	0.0533981	0.0287081	0	0	0	0	0	0	0	0	0	0.0140845	0.0506912	0.0077821	0.0202429	0	0	0
chr3 : 182511575 - 182538015	chr3	182511575	182538015	+	32	ATP11B	0.0229003	0.231795	0.0274074	0.0388194	0	0.0257148	0.00478067	0.046649	0.0257148	0.0418683	0	0	0	0.00657895	0.00666667	0.0344828	0	0	0	0	0	0	0.00740741	0	0.0212766	0.0865385	0.0895522	0.0560748	0	0	0
chr3 : 182607337 - 182614469	chr3	182607337	182614469	+	18	ATP11B	0.00262715	0.10611	0.0152533	0.2184	0	0.0296373	0.0198814	0.0393932	0.0296373	0.0195118	0	0	0	0.02	0.00549451	0.0218978	0	0	0	0	0	0	0.037037	0.0595238	0.0227273	0.0645161	0.0571429	0.0673077	0	0	0
chr3 : 183170301 - 183171779	chr3	183170301	183171779	+	20	LINC00888	0.498662	0.33191	0.29074	0.227716	0.0424569	0.0590597	0.0888112	0.0293083	0.0166029	-0.0595028	0.0697674	0.294118	0.078125	0.0208333	0	0.025641	0.0888889	0.0810811	0.04	0.0227273	0.0338983	0.0625	0.0638298	0.027027	0	0.0666667	0.0192308	0.0434783	0.030303	0	0.097561
chr3 : 183470042 - 183471910	chr3	183470042	183471910	+	3	YEATS2	0.714484	0.797326	0.324925	0.384851	0.356357	0.340909	0.373049	0.308768	-0.0154481	-0.0642812	0.396552	0.231707	0.19697	0.295775	0.311475	0.142857	0.28169	0.227273	0.186441	0.367647	0.407895	0.4375	0.447917	0.583333	0.381818	0.41573	0.394737	0.292035	0.421053	0.377358	0.34
chr3 : 183645247 - 183646534	chr3	183645247	183646534	-	15	ABCC5	0.000567199	0.00250439	0.013762	0.119379	0	0.0553727	0.0362755	0.0744699	0.0553727	0.0381943	0.0392157	0.0366972	0.00909091	0.0263158	0.045045	0.0252101	0	0	0	0	0	0	0.037594	0.0362319	0.0588235	0.138889	0.0927152	0.118644	0	0	0
chr3 : 183702832 - 183703091	chr3	183702832	183703091	-	149	ABCC5	0.0988773	0.131943	0.257978	0.522238	0.155327	0.219178	0.235494	0.202863	0.0638513	-0.0326303	0.152941	0.191781	0.210526	0.146789	0.105882	0.181818	0.275862	0.333333	0.0512821	0	0	0	0.270833	0.170213	0.416667	0.278481	0.231481	0.272727	0.1	0.3	0.125
chr3 : 183855594 - 183855661	chr3	183855594	183855661	+	24	EIF2B5	0.00260652	0.113127	0.00336775	0.00966881	0.00287713	0.0193199	0.00907705	0.0295627	0.0164428	0.0204857	0.0157729	0.00649351	0.00239808	0.0180995	0.016835	0.0314465	0.00967742	0.00292398	0	0	0	0	0	0.00938967	0.0204082	0.052381	0.0285714	0.0300429	0	0	0
chr3 : 183858519 - 183859708	chr3	183858519	183859708	+	4	EIF2B5	0.744071	0.178477	0.756046	0.321131	0.0171607	0.0155323	0.0113744	0.0196902	-0.00162837	0.00831573	0.0109649	0.00973236	0.00791557	0.00842697	0.00931677	0.00416667	0.00438597	0.0182648	0.0103306	0.0428571	0.0289855	0.0148515	0.0237288	0.0126582	0.00324675	0.0362538	0.0126582	0.0473186	0.010453	0.00952381	0.0102041
chr3 : 183860931 - 183861218	chr3	183860931	183861218	+	11	EIF2B5	0.134592	0.777942	0.0360066	0.0314944	0.0106319	0.0158601	0.00976803	0.0219523	0.0052282	0.0121842	0.00660793	0.0186667	0.0147059	0.0229592	0.00970874	0.0144033	0.00434783	0.00856531	0.00904159	0.015625	0.0215827	0.00760456	0.00287356	0.004914	0.0108401	0.0233236	0.0384615	0.0228571	0.00643087	0.0176471	0.00297619
chr3 : 183861354 - 183861866	chr3	183861354	183861866	+	20	EIF2B5	0.0159533	0.278981	0.0328365	0.204105	0.000890977	0.0088385	0.00522368	0.0124533	0.00794753	0.00722964	0	0.00212766	0.00733945	0.0127226	0.00782779	0.00187266	0.0118343	0	0	0	0	0	0	0.021875	0	0.0301003	0.0147059	0.00749064	0	0	0
chr3 : 183881515 - 183882040	chr3	183881515	183882040	+	14	DVL3	0.00197223	0.0897086	0.00319135	0.938471	0	0.0123645	0.0126225	0.0121064	0.0123645	-0.000516041	0	0	0.00682594	0.0156863	0.0106762	0.0058997	0	0	0	0	0	0	0.0125	0.0392857	0.0171233	0.0174419	0.0175439	0.00539084	0	0	0
chr3 : 183882720 - 183882870	chr3	183882720	183882870	+	30	DVL3	0.0286375	0.370529	0.0353552	0.0661278	0.00281178	0.0108275	0.00505355	0.0166015	0.00801575	0.011548	0.00938967	0	0.0121951	0.0348837	0.0203252	0.0045045	0	0.00408163	0	0	0	0	0.00414938	0.00458716	0	0.00819672	0.00740741	0.0242915	0	0.00380228	0.0145455
chr3 : 183885854 - 183887723	chr3	183885854	183887723	+	70	DVL3	0.38522	0.311916	0.703536	0.693428	0.00658945	0.0085359	0.00923985	0.00783195	0.00194645	-0.00140789	0.00451467	0.00488998	0.00961539	0.00223214	0.00890869	0	0.00190114	0.00592885	0.0114504	0.00773196	0.0045977	0.0105263	0.00615385	0.0165289	0.0137363	0.00536193	0.0117096	0.0187793	0	0.0123762	0
chr3 : 183898040 - 183898349	chr3	183898040	183898349	+	83	AP2M1	0.526682	0.882949	0.127401	0.237735	0.000867646	0.000637523	0.000943521	0.000331524	-0.000230123	-0.000611998	0.000997506	0	0	0	0	0.001001	0.00178891	0	0.000524109	0	0.00070373	0	0.00279916	0.00128205	0.000582411	0	0	0.000988142	0.000879507	0	0
chr3 : 183898670 - 183898979	chr3	183898670	183898979	+	3	AP2M1	0.0111463	0.0199207	0.0119374	0.590745	0.116466	0.02417	0.0304829	0.0178571	-0.0922957	-0.0126258	0.0740741	0.05	0	0	0	0.107143	0.0714286	0.142857	0	0	0	0	0	0	0.0588235	0	0	0	0	0	0
chr3 : 183906933 - 183907021	chr3	183906933	183907021	+	21	ABCF3	0.00107096	0.0418161	0.000309277	0.00067151	0.00182511	0.0157544	0.00668109	0.0248278	0.0139293	0.0181467	0.00619195	0.00392157	0	0.015873	0.0181818	0.0260116	0	0	0.0104895	0	0.00373134	0	0.00787402	0.00980392	0.0122951	0.0232558	0.0338983	0.031746	0	0.0078125	0.00716846
chr3 : 183907066 - 183907152	chr3	183907066	183907152	+	23	ABCF3	0.815186	0.843393	0.893731	0.903001	0.00749372	0.00834927	0.00875227	0.00794627	0.00085555	-0.000806	0.0027933	0	0.00465116	0	0.00664452	0.00280899	0.00347222	0.0129032	0.0321543	0.00740741	0	0.00390625	0.00803213	0	0.037037	0.0185185	0.00829875	0.0114068	0.00492611	0	0.00363636
chr3 : 184032463 - 184033249	chr3	184032463	184033249	+	27	EIF4G1	0.12832	0.87558	0.116888	0.127143	0.00127962	0.00368532	0.00141556	0.00595507	0.00240569	0.00453951	0	0.00201207	0.00363636	0.00258398	0.00240964	0	0	0	0	0.00649351	0.00230415	0.00479616	0.00284495	0	0	0.0168919	0.00725514	0.00658979	0.00131579	0.00121655	0.00434783
chr3 : 184033645 - 184033836	chr3	184033645	184033836	+	23	EIF4G1	0.0117211	0.376687	0.00717029	0.0156443	0.00742986	0.0352979	0.0147467	0.0558491	0.027868	0.0411024	0	0	0	0.0327869	0.0379747	0.025	0.0175439	0.0120482	0	0	0	0	0.0322581	0.0217391	0.0344828	0.0666667	0.0746269	0.0980392	0.0416667	0	0
chr3 : 184043428 - 184043616	chr3	184043428	184043616	+	22	EIF4G1	0.0301895	0.518834	0.0246532	0.0434371	0.000715047	0.00226026	0.00106298	0.00345753	0.00154521	0.00239455	0.000775795	0.00126024	0	0.00296296	0.000633312	0.0013369	0	0	0	0	0.00356189	0	0.00314663	0.000609385	0.000585823	0.00488145	0.00507328	0.0058573	0.00147384	0	0.000612745
chr3 : 184072503 - 184072691	chr3	184072503	184072691	-	56	CLCN2	0.0836327	0.057993	0.208094	0.35041	0.287325	0.175665	0.149545	0.201786	-0.11166	0.0522408	0.133333	0.159091	0.0465116	0.133333	0.125	0.166667	0.0752688	0.109375	0.107692	0.25	0.444444	0.3	0.333333	0.1	0.125	0.333333	0.285714	0.166667	0	0.222222	0.857143
chr3 : 184566984 - 184567705	chr3	184566984	184567705	+	18	VPS8	0.000345316	0.0276082	0.00910973	0.307795	0.00474773	0.219818	0.174666	0.26497	0.21507	0.0903035	0.0833333	0.257143	0.106383	0.25	0.133333	0.08	0	0	0.0555556	0	0	0	0.230769	0.37037	0	0.4	0.486486	0.24	0	0	0.0204082
chr3 : 184587317 - 184588487	chr3	184587317	184588487	+	16	VPS8	0.000598595	0.0421073	0.00619218	0.098877	0.0131815	0.301236	0.20032	0.402153	0.288055	0.201832	0.0909091	0.03125	0.075	0.8	0.290323	0.259259	0	0.016129	0	0	0	0	0.47619	0.228571	0.3	0.48	0.3125	0.270833	0.0625	0	0.037037
chr3 : 185766668 - 185769818	chr3	185766668	185769818	-	18	ETV5	0.0206576	0.035528	0.110121	0.35486	0.000184911	0.0188287	0.0119061	0.0257514	0.0186438	0.0138453	0.025	0	0.0172414	0	0.0877193	0	0	0	0	0	0	0	0.0194805	0.003003	0.00671141	0.0199005	0.0240964	0.022792	0	0	0.00295858
chr3 : 186504063 - 186504206	chr3	186504063	186504206	+	84	EIF4A2	0.0604475	0.232726	0.16419	0.976572	0.00275026	0.00990246	0.0100039	0.009801	0.0071522	-0.000202919	0.0206297	0.0309544	0.00583516	0.0284665	0.0145985	0.00670141	0.020145	0.0100739	0.0116598	0	0	0	0	0	0.00260417	0	0.00338983	0.00564972	0	0	0
chr3 : 186505672 - 186506080	chr3	186505672	186506080	+	18	EIF4A2	0.0060437	0.0571173	0.0138698	0.0335782	0.0052283	0.0224476	0.0114444	0.0334509	0.0172193	0.0220065	0.0206379	0.0137615	0.0019802	0.0360656	0.00665779	0.0139082	0.00631912	0.00472255	0.00118064	0	0.0105485	0.00375234	0.0123457	0.00813008	0.011811	0.0457516	0.0483221	0.05	0.0021692	0.00704225	0.00851789
chr3 : 193355855 - 193360536	chr3	193355855	193360536	+	17	OPA1	0.00453763	0.0114221	0.166224	0.446306	0.000954781	0.0129792	0.015723	0.0102355	0.0120244	-0.00548753	0.0194805	0.00865801	0	0	0	0	0	0	0	0	0	0	0.0233918	0.0200803	0.0227273	0.00653595	0.0330189	0.0218579	0	0.00369004	0
chr3 : 193361417 - 193361740	chr3	193361417	193361740	+	23	OPA1	0.0161282	0.248701	0.0246454	0.081568	0.00909197	0.0215441	0.014295	0.0287932	0.0124521	0.0144983	0.0049505	0.00775194	0.0159744	0.0176211	0.0171674	0.012987	0.012945	0.00680272	0	0	0.015625	0.026087	0.0166667	0.0295567	0.0108696	0.030303	0.0468085	0.0478723	0	0.00444444	0.00452489
chr3 : 194331807 - 194336297	chr3	194331807	194336297	-	57	TMEM44	0.803383	0.294706	0.356195	0.0833748	0.0408266	0.0446021	0.0616935	0.0275107	0.00377544	-0.0341828	0.047619	0.0909091	0.1	0.0571429	0	0.0425532	0	0.025641	0.162791	0.0526316	0	0.0188679	0.05	0.0816327	0	0.025974	0.0166667	0.0227273	0.0322581	0	0.109091
chr3 : 195782191 - 195785154	chr3	195782191	195785154	-	18	TFRC	6.07e-05	0.00705517	0.000179649	0.00130662	0.000247963	0.0453564	0.0259353	0.0647775	0.0451084	0.0388422	0.027441	0.0306984	0.0266833	0.0904198	0.0514436	0.0589226	0.000824063	0.000459664	0.000274048	0	0	0.00240964	0.0490196	0.0135593	0.00821018	0.0714286	0.0464286	0.0700219	0	0	0
chr3 : 195799040 - 195800800	chr3	195799040	195800800	-	16	TFRC	0.00604457	0.0104242	0.00752581	0.0141542	0.000565255	0.0109733	0.00333363	0.0186129	0.010408	0.0152792	0.00152788	0.00301912	0.00131105	0.0162686	0.00974462	0.00799695	0.000789266	0.000578369	0.000352237	0	0	0	0.00591716	0.00475436	0.00347222	0.030445	0.0319716	0.0152505	0	0	0.00560748
chr3 : 195799040 - 195803934	chr3	195799040	195803934	-	16	TFRC	0.00280139	0.24534	2.73e-05	0.000151564	0.0144231	0.138238	0.0450483	0.231428	0.123815	0.18638	0.0833333	0.1	0	0.285714	0.153846	0.3125	0.230769	0	0	0	0	0	0	0.0869565	0	0.214286	0.2	0.222222	0	0	0
chr3 : 195925531 - 195925659	chr3	195925531	195925659	-	69	ZDHHC19	0.371812	0.980133	0.203862	0.267576	0.121652	0.200159	0.118974	0.281343	0.0785068	0.162368	0.56	0.153846	0	0.294118	0.363636	0.363636	0.375	0.2	0.571429	0	0	0	0	0	0	0.666667	0	0	0	0	0
chr3 : 195968990 - 195969432	chr3	195968990	195969432	-	28	PCYT1A	0.0075414	0.037362	0.018551	0.0422406	0	0.0163255	0.00576865	0.0268823	0.0163255	0.0211137	0	0.00359712	0.003367	0.0290456	0.0149813	0.0236486	0	0	0	0	0	0	0.00369004	0.0113314	0.0126263	0.0558824	0.0377358	0	0	0	0
chr3 : 196730995 - 196733419	chr3	196730995	196733419	-	24	MFI2	0.571618	0.381781	0.998043	0.30945	0.00252843	0.0041803	0.00582527	0.00253534	0.00165188	-0.00328993	0	0	0	0	0	0	0	0	0.0392157	0	0	0	0.00842359	0.0134639	0.0130641	0.00560748	0.00742115	0.00218341	0	0.00123916	0
chr3 : 196731042 - 196733419	chr3	196731042	196733419	-	71	MFI2	0.00275259	0.0158767	0.0856734	0.122714	0.000568449	0.0562774	0.0791109	0.0334438	0.0557089	-0.0456671	0.136364	0.153846	0.0740741	0	0	0.1	0	0	0	0.00136612	0	0.00142653	0.0429733	0.0416171	0.0257913	0.0184502	0.034296	0.0479167	0.00136426	0.00493827	0
chr3 : 196731052 - 196733419	chr3	196731052	196733419	-	81	MFI2	0.00716286	0.0820442	0.0481224	0.364529	0.035501	0.103674	0.0843448	0.123003	0.0681728	0.038658	0.0952381	0	0.0384615	0.047619	0	0.142857	0.0645161	0	0	0.0851064	0.0668648	0.0765172	0.127119	0.140725	0.104526	0.218796	0.178187	0.150558	0.0698856	0.0484061	0.0325444
chr3 : 196744252 - 196748274	chr3	196744252	196748274	-	90	MFI2	0.288926	0.264532	0.3233	0.654476	0.006057	0.00116764	0.000885798	0.00144949	-0.00488936	0.000563695	0	0	0	0	0	0	0	0	0.0714286	0.00301659	0.00443787	0	0.00429646	0.00101833	0	0.00584795	0.002849	0	0.00710059	0.00214362	0.00878477
chr3 : 196750805 - 196751173	chr3	196750805	196751173	-	23	MFI2	0.478789	0.21758	0.253649	0.111618	0.0724722	0.1155	0.201734	0.0292659	0.0430276	-0.172468	0.571429	0	0	0	0	0	0	0.5	0.0909091	0.0212766	0.0612245	0.115942	0.235294	0.106383	0.297297	0.104167	0.0714286	0	0.134328	0.113924	0.121951
chr3 : 196754927 - 196756524	chr3	196754927	196756524	-	145	MFI2	0.261536	0.27922	0.259932	0.963372	0.0349752	0.010411	0.0106021	0.0102198	-0.0245642	-0.000382287	0	0.0147059	0.0425532	0	0.0208333	0.0263158	0	0.0361446	0.0163934	0.00275989	0.00192493	0.0109589	0.000577034	0.00577664	0	0.00652985	0.00498753	0.00265252	0.00393701	0.00482509	0.00618921
chr3 : 196792336 - 196792578	chr3	196792336	196792578	-	16	DLG1	1.66e-05	0.01702	0.000116575	0.0714314	0.0261854	0.384113	0.293098	0.475127	0.357927	0.182029	0.0816327	0.146667	0.176471	0.395833	0.390625	0.397436	0	0.0234375	0.0446429	0	0.0265487	0	0.44898	0.55	0.354839	0.571429	0.457143	0.638298	0.0319149	0.0283019	0.0693069
chr3 : 197678183 - 197680839	chr3	197678183	197680839	+	34	RPL35A	0.269718	0.0843695	0.537731	0.0558699	9.28e-05	0.000138999	0.000209138	6.89e-05	4.62e-05	-0.000140279	0.000403031	0.000181077	0.000101276	0	0.000191241	0	8.79e-05	0	0.000155897	0.000111111	0.000110816	0	0.000343958	0.0001155	0.000109987	0.000119646	0.00010227	0	0.000166945	0.00010866	0.000215983
chr3 : 20189799 - 20189868	chr3	20189799	20189868	+	26	KAT2B	0.828825	0.0190862	0.400178	0.167903	0.00878669	0.0100991	0.00194314	0.0182551	0.00131242	0.0163119	0	0	0	0	0.0571429	0.0416667	0	0.0121951	0	0.0196078	0	0.00420168	0.00299401	0.0028169	0.00584795	0	0.00662252	0.00409836	0.0130293	0.0104822	0.00824176
chr3 : 23958665 - 23959327	chr3	23958665	23959327	+	13	RPL15	0.943444	0.52392	0.400368	0.266066	0.00317109	0.00324429	0.00418033	0.00230825	7.32e-05	-0.00187208	0.00737101	0	0	0	0	0.00330033	0	0.00307692	0	0.000763942	0.000861326	0.000601926	0.00679612	0.00483092	0.00608396	0.00319489	0.00293887	0.00441543	0.00292113	0.00130866	0.00149551
chr3 : 23958731 - 23959327	chr3	23958731	23959327	+	13	RPL15	0.155099	0.349726	0.242787	0.89932	0.00218657	0.00399802	0.00386716	0.00412887	0.00181145	0.000261713	0.00124069	0.00134953	0	0.00877193	0	0.00134409	0	0.00127065	0.00627353	0.00443459	0	0	0.00469484	0.00961539	0.00630252	0.00688073	0.00375234	0.00402414	0	0	0.00224719
chr3 : 25666312 - 25668050	chr3	25666312	25668050	-	17	TOP2B	0.000250242	0.0143073	0.0132997	0.456548	0	0.0176811	0.0150443	0.020318	0.0176811	0.0052737	0.00392157	0.00555556	0.0117096	0.00898204	0.0154799	0.00623053	0	0	0	0	0	0	0.0168067	0.0298507	0.0224215	0.0412844	0.0200803	0.0298507	0	0	0
chr3 : 3186395 - 3188099	chr3	3186395	3188099	+	14	TRNT1	5.4e-06	0.00274176	0.00294336	0.607205	0.0464335	0.156271	0.148181	0.164361	0.109837	0.0161803	0.128571	0.0808081	0.158537	0.166667	0.136364	0.12987	0.0215054	0.0340909	0.0689655	0.0153846	0.0307692	0.0657895	0.230769	0.147541	0.142857	0.262295	0.102564	0.188406	0	0.0833333	0.02
chr3 : 32806302 - 32811373	chr3	32806302	32811373	+	5	CNOT10	0.101985	0.110155	0.213715	0.667641	0.00620925	0.00264089	0.00214722	0.00313455	-0.00356836	0.000987329	0	0	0.0031746	0.00917431	0.0040568	0.00557621	0	0	0.00191205	0	0	0.0215054	0.00970874	0	0	0	0	0	0	0	0.0103093
chr3 : 33450856 - 33450940	chr3	33450856	33450940	-	17	UBP1	0.0283134	0.103365	0.0283439	0.0355691	0.000526667	0.0118304	0.00191583	0.0217449	0.0113037	0.0198291	0	0.00225734	0.00183823	0.0120482	0.0101351	0.0171149	0	0.00403226	0	0	0	0	0	0.00380228	0.00359712	0.0552486	0.012987	0.0229358	0	0	0
chr3 : 33451111 - 33453072	chr3	33451111	33453072	-	17	UBP1	0.127507	0.789765	0.0582731	0.0508988	0.00416697	0.00996941	0.00340865	0.0165302	0.00580244	0.0131215	0.015015	0	0.00196464	0.00934579	0.00970874	0	0	0.00204918	0.00511509	0	0	0.00689655	0	0	0.00347222	0.0301508	0.030837	0.0191388	0.0183486	0	0
chr3 : 37053591 - 37055899	chr3	37053591	37055899	+	23	MLH1	0.0175421	0.148608	0.0808107	0.928801	0.000336022	0.0106683	0.0110242	0.0103124	0.0103323	-0.000711859	0.0131579	0.00369004	0.00138889	0	0.0168539	0.00198807	0	0	0	0	0	0	0	0.0070922	0.0408163	0.0265487	0.0164835	0	0	0.00537634	0
chr3 : 37196216 - 37216029	chr3	37196216	37216029	-	68	LRRFIP2	0.0469293	0.513617	0.0122503	0.166311	0.195181	0.329639	0.255777	0.403501	0.134458	0.147724	0.5	0.0909091	0	0.583333	0.2	0.5	0.2	0.166667	0.227273	0.375	0.5	0.2	0.173913	0.388889	0.380952	0.461538	0.3125	0.363636	0.1	0.176471	0.272727
chr3 : 37893002 - 37903191	chr3	37893002	37903191	-	18	AC093415.2	0.000254316	0.00528691	0.0356957	0.47761	0.0125	0.664683	0.757937	0.571429	0.652183	-0.186508	1	1	0	0.5	0	0	0	0	0	0.2	0	0	1	0.714286	0.833333	1	0.928571	1	0	0	0
chr3 : 38038679 - 38038959	chr3	38038679	38038959	+	14	VILL	0.00171501	0.095748	0.00877243	0.139155	0.0112134	0.136241	0.090472	0.18201	0.125027	0.0915377	0.0416667	0.0681818	0	0.176471	0.0983607	0.0892857	0	0	0.0169492	0	0	0	0.0833333	0.0769231	0.272727	0.25	0.352941	0.125	0	0.142857	0
chr3 : 38047744 - 38047917	chr3	38047744	38047917	+	22	VILL	0.0560835	0.348351	0.0458637	0.682219	0.0702431	0.125986	0.115565	0.136407	0.055743	0.0208414	0.0779221	0.146067	0.119403	0.166667	0.0843373	0.075	0.057377	0.025	0.0693069	0.0465116	0.0869565	0.212121	0.3	0.05	0	0.15	0.235294	0.107143	0	0	0
chr3 : 38167844 - 38168000	chr3	38167844	38168000	-	11	ACAA1	0.617235	0.775403	0.226135	0.20962	0.0435516	0.0379109	0.0476733	0.0281485	-0.00564069	-0.0195248	0.0640569	0.088968	0.0588235	0.0436508	0.0420712	0.0566038	0.0473373	0.0504732	0.0640569	0.00348432	0.0177305	0.00296736	0.0369128	0.0212014	0.0160772	0.0136612	0.00534759	0.00755667	0.0122449	0.0331325	0.0166667
chr3 : 39436068 - 39437862	chr3	39436068	39437862	+	26	SLC25A38	0.279592	0.313429	0.650856	0.558881	0.00457671	0.00723715	0.00854663	0.00592766	0.00266044	-0.00261897	0.00761421	0.0074813	0.0146789	0.0162162	0.00222717	0.00736648	0.00245098	0.0113379	0.00189394	0	0	0	0	0	0.0215054	0.0097561	0	0	0	0.00925926	0.0140845
chr3 : 39448256 - 39449087	chr3	39448256	39449087	+	6	RPSA	0.100928	0.128161	0.549498	0.17077	0.0115941	0.0387892	0.0605806	0.0169979	0.0271951	-0.0435827	0	0.176471	0	0	0	0	0	0	0	0	0	0	0.0454545	0.0844156	0.0571429	0.0333333	0.0375427	0.0311111	0	0.0512821	0
chr3 : 39452491 - 39453060	chr3	39452491	39453060	+	79	RPSA	0.078511	0.532252	0.0101187	0.447306	0.000112397	0.000215455	0.000175531	0.000255378	0.000103057	7.98e-05	0.000115456	9.15e-05	0	0.000184851	0.000413109	0.000195542	0.00013936	0.000293969	0.000226757	0	0	0	0.000111982	0.000109733	0.00062448	0.000297265	0.00026643	0.00017507	0	0	0.000297944
chr3 : 40353063 - 40353446	chr3	40353063	40353446	+	14	EIF1B	0.026502	0.338327	0.0230095	0.0278249	0.000544339	0.00768848	0.0013189	0.0140581	0.00714414	0.0127392	0.00111857	0.00255755	0	0.0107962	0.00156495	0.00980392	0.00121655	0.00255428	0	0	0	0	0	0	0.00423729	0.032419	0.0150943	0.0146699	0	0	0
chr3 : 40499483 - 40500111	chr3	40499483	40500111	+	21	RPL14	0.0248848	0.17018	0.0523382	0.103519	2.04e-05	0.000319067	0.000121911	0.000516222	0.000298683	0.00039431	0	0	0.000275816	0.000149783	0.000111259	0.000141483	0	0	4.46e-05	0.000249813	0	0	0.000344195	0	0.000111458	0.000986193	0.000491932	0.00121668	0	0	0
chr3 : 41280846 - 41281131	chr3	41280846	41281131	+	19	CTNNB1	0.0360649	0.107632	0.107225	0.271416	0.00192411	0.00575994	0.00392419	0.00759569	0.00383583	0.00367149	0.00306749	0.003367	0	0	0.0193798	0.00993378	0	0.0026738	0	0.0011236	0.00291262	0.00104058	0.00634921	0.00475185	0.00600962	0.00568769	0.00933748	0.00123533	0.00258064	0.000538793	0.00335571
chr3 : 42674316 - 42675052	chr3	42674316	42675052	+	19	NKTR	0.0700393	0.255846	0.104673	0.391685	0.0483961	0.080719	0.0696065	0.0918316	0.032323	0.0222251	0.0232558	0.109091	0.0505051	0.0416667	0.08	0.0609756	0.0697674	0.0803571	0	0.146341	0.0208333	0	0.101695	0.0571429	0.0759494	0.0588235	0.142857	0.166667	0.031746	0.0434783	0.0612245
chr3 : 42684888 - 42685369	chr3	42684888	42685369	+	24	NKTR	0.00566682	0.315631	0.0022967	0.00564755	0.0076674	0.036732	0.0158442	0.0576198	0.0290646	0.0417756	0	0.0470588	0	0.0555556	0.0405405	0.0909091	0	0	0.015625	0.0277778	0.0277778	0	0.0135135	0.0169492	0.0175439	0.030303	0.0506329	0.0777778	0	0	0
chr3 : 42684888 - 42685390	chr3	42684888	42685390	+	3	NKTR	0.910667	0.502212	0.127819	0.17144	0.491812	0.489574	0.513766	0.465383	-0.00223726	-0.0483828	0.565574	0.52071	0.406452	0.425676	0.477941	0.44	0.427273	0.465686	0.5	0.492754	0.507042	0.39726	0.44697	0.57037	0.572519	0.457627	0.509804	0.48125	0.550388	0.521212	0.454054
chr3 : 42980424 - 42982698	chr3	42980424	42982698	+	19	KRBOX1	0.00622679	0.0536493	0.0659677	0.485519	0	0.16243	0.126471	0.198389	0.16243	0.0719182	0.0784314	0.117647	0.0294118	0.0714286	0.142857	0.0638298	0	0	0	0	0	0	0	0.333333	0.2	0.235294	0.6	0.0769231	0	0	0
chr3 : 42980424 - 42982701	chr3	42980424	42982701	+	16	KRBOX1	7.22e-08	0.000263964	0.000194227	0.152294	0.00293642	0.499833	0.441753	0.557914	0.496897	0.11616	0.347222	0.516129	0.440678	0.61	0.433962	0.413333	0	0.0125	0.0344828	0	0	0	0.583333	0.263158	0.5	0.551724	0.8	0.538462	0	0	0
chr3 : 43740854 - 43743681	chr3	43740854	43743681	+	25	ABHD5	0.00216221	0.0183611	0.0202828	0.112047	0.00180507	0.0395191	0.0237397	0.0552984	0.037714	0.0315587	0.019774	0.0161725	0.00353357	0.0320988	0.0231214	0.0224439	0.00230947	0	0	0.00819672	0	0	0.0178571	0.0441176	0.0409836	0.097561	0.0454545	0.111111	0	0	0
chr3 : 44492077 - 44492359	chr3	44492077	44492359	-	11	ZNF445	0.000773773	0.0417493	0.014612	0.408672	0.0316685	0.377221	0.311319	0.443123	0.345552	0.131804	0.3125	0.136364	0	0.631579	0.277778	0.206897	0.0606061	0	0.0540541	0.105263	0	0.0740741	0.6	0.2	0.619048	0.666667	0.111111	0.764706	0	0.0555556	0
chr3 : 44795071 - 44795715	chr3	44795071	44795715	-	26	KIAA1143	0.00308611	0.0509624	0.0180053	0.0880615	0	0.0307513	0.0164708	0.0450319	0.0307513	0.0285611	0.00738916	0.0123762	0.00540541	0.0537897	0.0230263	0.0138122	0	0	0	0	0	0	0.0204082	0.00657895	0.0466667	0.103175	0.043956	0.0324324	0	0	0
chr3 : 44795100 - 44795715	chr3	44795100	44795715	-	55	KIAA1143	0.666386	0.620908	0.358557	0.265018	0.0147374	0.0163877	0.0125655	0.0202099	0.00165031	0.00764438	0	0.0172414	0.0107527	0.0152672	0.0262295	0.0192308	0.00699301	0.0078534	0.0149254	0.016	0.0192308	0.0333333	0.027027	0.00657895	0.0137931	0	0.038674	0.0218579	0.0247934	0.00636943	0.011236
chr3 : 44869793 - 44871440	chr3	44869793	44871440	+	22	KIF15	0.242416	0.0354494	0.0907937	0.0484297	0.0100469	0.0260981	0	0.0521962	0.0160512	0.0521962	0	0	0	0.0294118	0.0428571	0.0206186	0.0117647	0.0208333	0.0705882	0	0	0	0	0	0	0.133333	0.0869565	0	0	0	0
chr3 : 45043101 - 45046767	chr3	45043101	45046767	+	15	EXOSC7	3.64e-05	6.73e-05	0.00102185	0.0123463	0.00112161	0.0724887	0.0456723	0.099305	0.0713671	0.0536327	0.0415282	0.0405904	0.0348259	0.0845295	0.0692641	0.0547264	0	0.00156986	0	0.00505051	0	0	0.0471698	0.061674	0.0482456	0.127907	0.144295	0.115108	0	0.00408163	0
chr3 : 47040608 - 47040759	chr3	47040608	47040759	+	45	NBEAL2	0.265693	0.174873	0.431459	0.216748	0.19232	0.150816	0.138286	0.163346	-0.0415047	0.0250599	0.130435	0.125874	0.0806452	0.163522	0.147887	0.134752	0.108808	0.127778	0.054878	0.375	0.333333	0.05	0.125	0.178571	0.189189	0.16	0.173913	0.2	0.0666667	0.0555556	0.0769231
chr3 : 47042670 - 47042740	chr3	47042670	47042740	+	28	NBEAL2	8.66e-05	0.0149712	0.00551745	0.461484	0.00180584	0.0394351	0.0344807	0.0443896	0.0376293	0.00990896	0.0491803	0.0372093	0.0162162	0.0485437	0.056872	0.0194805	0	0	0	0	0	0	0.0588235	0.0454545	0	0.0810811	0.027027	0.0333333	0	0	0
chr3 : 47047753 - 47047808	chr3	47047753	47047808	+	14	NBEAL2	0.0232922	0.0114168	0.0492505	0.0901848	0.0288979	0.00399493	0.000727802	0.00726205	-0.024903	0.00653425	0	0	0.00436681	0.00873362	0.00512821	0.00930233	0.00387597	0	0.0180995	0	0.117647	0	0	0	0	0	0	0.0204082	0.125	0	0
chr3 : 47376310 - 47378009	chr3	47376310	47378009	+	15	KLHL18	0.00910716	0.116204	0.0351945	0.974448	0.351487	0.461708	0.460574	0.462843	0.110222	0.00226816	0.325301	0.353791	0.363265	0.424749	0.359873	0.352313	0.320423	0.305085	0.334416	0.268293	0.263158	0.444444	0.676471	0.483871	0.560748	0.564103	0.541667	0.534351	0.342105	0.352941	0.453608
chr3 : 47378248 - 47382046	chr3	47378248	47382046	+	15	KLHL18	0.000288493	0.0299268	0.004321	0.106025	0.00946699	0.1001	0.0716117	0.128588	0.0906329	0.0569764	0.033557	0.0432099	0.0731707	0.157233	0.0751445	0.0538922	0.0176471	0.00574713	0.0384615	0.0147059	0	0	0.0808081	0.0322581	0.166667	0.195402	0.102941	0.186916	0	0.0103093	0.0114943
chr3 : 47456175 - 47456316	chr3	47456175	47456316	-	32	SCAP	0.0112107	0.0139975	0.290342	0.144054	0.00583287	0.0177858	0.0234472	0.0121244	0.0119529	-0.0113228	0.00496278	0.0192771	0.0207101	0.0026178	0.0112613	0	0.00441501	0.00425532	0.0111607	0.0114943	0	0.00380228	0.0253807	0.0414508	0.0289017	0.035503	0.0149254	0.00843882	0	0	0
chr3 : 47539947 - 47543139	chr3	47539947	47543139	-	24	ELP6	0.252619	0.697906	0.163588	0.598541	0.00858984	0.0162359	0.0129144	0.0195574	0.00764605	0.00664306	0	0.0627803	0	0.0208333	0.0338983	0.00819672	0	0	0.0075188	0	0	0	0	0.0147059	0	0.0125	0.0419162	0	0	0.0340909	0
chr3 : 47539957 - 47543139	chr3	47539957	47543139	-	34	ELP6	0.157644	0.35211	0.290974	0.930027	0.00903141	0.0156016	0.0152393	0.0159638	0.00657016	0.0007245	0.0122951	0.0187793	0	0.005291	0.0214592	0.00819672	0.00425532	0.0045045	0	0.0339806	0.00485437	0	0.0243902	0.0359712	0	0.0246914	0.0361446	0	0.00671141	0.017341	0.00684931
chr3 : 47846911 - 47852062	chr3	47846911	47852062	+	84	DHX30	0.156657	0.553514	0.0326591	0.389273	0.0201359	0.0113535	0.014881	0.00782613	-0.00878239	-0.00705482	0.0178571	0.0357143	0.0357143	0.00854701	0.0188679	0.00990099	0.0470588	0.05	0.0131579	0	0.010582	0	0	0	0	0	0.0052356	0.00440529	0	0.010929	0.00641026
chr3 : 47882669 - 47883017	chr3	47882669	47883017	+	89	DHX30	0.788879	0.966797	0.768834	0.772123	0.00350753	0.00390985	0.00355421	0.00426549	0.000402318	0.000711288	0.00429799	0.00278552	0.00329489	0	0.00165563	0	0	0	0.00966851	0	0	0.00409836	0.00578035	0.00232558	0.00284091	0.00501253	0.00407332	0.0148515	0	0.0027248	0.00719425
chr3 : 47882669 - 47883022	chr3	47882669	47883022	+	84	DHX30	0.438066	0.893116	0.167291	0.199221	0.0020396	0.00277891	0.00188103	0.00367678	0.000739304	0.00179575	0	0	0.00329489	0.00322581	0	0.0027248	0	0	0.00416667	0	0	0.00816326	0	0.00232558	0.00566572	0.00501253	0.00609756	0.005	0	0	0
chr3 : 47889027 - 47889216	chr3	47889027	47889216	+	54	DHX30	0.234109	0.182069	0.689439	0.157099	0.00117899	0.00288276	0.00484934	0.000916187	0.00170377	-0.00393315	0.010929	0	0.0124309	0	0.00126422	0.00242131	0	0	0.00343249	0	0	0.00295858	0	0	0.00573614	0	0	0.00181159	0	0.00247525	0
chr3 : 47894548 - 47894652	chr3	47894548	47894652	-	18	MAP4	0.0083995	0.0558918	0.0757374	0.470398	0.000845056	0.0057455	0.00456642	0.00692459	0.00490045	0.00235817	0	0.00503778	0.00357143	0.0151057	0	0	0.00257732	0.00235849	0.00273973	0	0	0.00179856	0.00420168	0.011215	0.00337268	0.00505051	0.0070028	0.0143885	0	0.00269179	0.00135501
chr3 : 48451793 - 48451863	chr3	48451793	48451863	-	3	PLXNB1	0.95327	0.127485	0.48694	0.202749	0.0378042	0.0389985	0.0158364	0.0621606	0.00119427	0.0463242	0	0	0	0.0625	0.210526	0	0.12	0	0	0.0495868	0.0192308	0.0294118	0.0243902	0.0510204	0.0196078	0.046875	0.040404	0.0126582	0.0106383	0.020979	0.015625
chr3 : 48457879 - 48459319	chr3	48457879	48459319	-	18	PLXNB1	0.000671603	0.0502454	0.00301184	0.0262245	0.0115281	0.372979	0.209027	0.53693	0.361451	0.327903	0.142857	0	0	0.125	0.363636	0.7	0	0	0	0.0405405	0.0512821	0	0.42	0.391304	0.3	0.691358	0.637363	0.704225	0.0186916	0.0438596	0.0300752
chr3 : 48557385 - 48559418	chr3	48557385	48559418	-	145	PFKFB4	0.594484	0.538854	0.856072	0.639813	0.00992311	0.0129279	0.0148256	0.0110302	0.00300477	-0.00379537	0.0392157	0	0	0.00934579	0.0263158	0	0.00729927	0	0	0.0338983	0.02	0.0555556	0.0227273	0.0226244	0.00438597	0.00990099	0	0.0206186	0.00497512	0.028777	0.00826446
chr3 : 48561055 - 48561133	chr3	48561055	48561133	-	22	PFKFB4	0.188555	0.671037	0.161849	0.242506	0.00753206	0.0137324	0.00937007	0.0180947	0.00620031	0.00872459	0	0	0.0131579	0.0344828	0	0	0	0	0	0	0.0128205	0	0.0107914	0.0158103	0.0164609	0.0315315	0.0195122	0.0230415	0	0.0192308	0
chr3 : 48602656 - 48602842	chr3	48602656	48602842	-	21	COL7A1	0.0428445	0.120768	0.201809	0.312875	0.000523918	0.0137984	0.0200462	0.00755051	0.0132745	-0.0124957	0	0	0	0	0	0	0	0	0	0	0.00517241	0.00321027	0.0454545	0.0576923	0.0171306	0.0232558	0	0.0220472	0	0	0
chr3 : 48602669 - 48602842	chr3	48602669	48602842	-	34	COL7A1	0.280319	0.829251	0.230446	0.307542	0.0108794	0.0237178	0.0134584	0.0339771	0.0128384	0.0205187	0	0	0	0	0	0	0	0	0	0.00573066	0.0119863	0.0064	0.0232558	0	0.0574949	0.0454545	0.0689655	0.0894428	0.0967742	0	0.0531792
chr3 : 48602672 - 48602842	chr3	48602672	48602842	-	37	COL7A1	0.514635	0.742693	0.587102	0.771081	0.00180626	0.00364803	0.0028551	0.00444096	0.00184177	0.00158586	0	0	0	0	0	0	0	0	0	0.00715308	0.0017301	0.00321027	0	0	0.0171306	0	0	0.0266458	0	0	0.0168067
chr3 : 48602738 - 48602842	chr3	48602738	48602842	-	103	COL7A1	0.142533	0.252438	0.132575	0.124446	0.000544474	0.0102852	0	0.0205704	0.00974074	0.0205704	0	0	0	0	0	0	0	0	0	0.00143885	0	0	0	0	0	0.0232558	0.0689655	0.0312012	0	0	0.00727273
chr3 : 48602959 - 48603068	chr3	48602959	48603068	-	29	COL7A1	0.0786946	0.11564	0.241314	0.555821	0.000502874	0.0174236	0.0118376	0.0230097	0.0169208	0.011172	0	0	0	0	0	0	0	0	0	0	0	0	0.0217391	0.0350877	0.0141988	0	0.102564	0.0354938	0	0	0.00804598
chr3 : 48626456 - 48626759	chr3	48626456	48626759	-	27	COL7A1	0.282223	0.130276	0.541264	0.12677	0.147006	0.0499535	0.0113208	0.0885862	-0.0970525	0.0772655	0	0	0	0	0	0	1	0	0	0.0487239	0.0261628	0.0291545	0	0	0.0679245	0.235294	0.157895	0.138329	0	0	0.0480549
chr3 : 48638573 - 48638784	chr3	48638573	48638784	-	21	UQCRC1	0.0144761	0.184197	0.0233345	0.0903106	0.0006261	0.00167997	0.00111892	0.00224102	0.00105387	0.0011221	0.000527983	0.00107354	0.00115741	0.0012987	0.00242131	0.0020202	0.000598802	0.00059988	0	0	0	0	0.00110558	0.000528821	0.00232019	0.000551268	0.0030896	0.00406504	0.00141343	0.00121359	0
chr3 : 48638904 - 48640996	chr3	48638904	48640996	-	3	UQCRC1	0.105243	0.161812	0.359016	0.473698	0.0233464	0.0203194	0.0192149	0.021424	-0.00302695	0.00220912	0.0125821	0.0176849	0.0168161	0.0243122	0.0228677	0.0149031	0.0202082	0.0136337	0.0180224	0.0229153	0.0258807	0.0255548	0.0161871	0.0226612	0.0293578	0.0265372	0.0188889	0.0210347	0.0249622	0.0299401	0.0236998
chr3 : 48663807 - 48664063	chr3	48663807	48664063	-	19	SLC26A6	0.000299244	0.044177	0.00248897	0.0806835	0.00148447	0.0312827	0.0212537	0.0413118	0.0297983	0.0200581	0	0.00704225	0.010989	0.0410959	0.0238095	0.0184049	0.00555556	0	0	0	0	0	0.0422535	0.0252525	0.0419847	0.0652174	0.047619	0.0517241	0.0112994	0	0
chr3 : 48663812 - 48664063	chr3	48663812	48664063	-	24	SLC26A6	0.0142788	0.146299	0.0740881	0.855002	0	0.0113011	0.0105374	0.0120649	0.0113011	0.00152747	0	0	0	0.0070922	0	0	0	0	0	0	0	0	0.00487805	0.035	0.0233463	0.00921659	0.0243902	0.0316901	0	0	0
chr3 : 48664541 - 48665378	chr3	48664541	48665378	-	35	SLC26A6	0.00670479	0.106628	0.0103708	0.450064	0.752604	0.335985	0.416667	0.255303	-0.416619	-0.161364	0.333333	1	0.5	0.25	0.875	0.1	0.833333	1	1	0	1	0	0	0.666667	0	0.125	0	0.181818	1	1	1
chr3 : 48666165 - 48667074	chr3	48666165	48667074	-	17	SLC26A6	0.36272	0.884042	0.282767	0.265141	0.0104808	0.01639	0.00975754	0.0230225	0.00590924	0.0132649	0	0	0.0135135	0	0.0114943	0	0.0169492	0	0.0408163	0.0131579	0.00735294	0	0.024	0.0138889	0.00714286	0.0652174	0.0333333	0.0280899	0	0.00689655	0.030303
chr3 : 48681114 - 48681648	chr3	48681114	48681648	-	3	CELSR3	0.637588	0.855989	0.588732	0.823486	0.481462	0.426826	0.449573	0.40408	-0.0546353	-0.0454924	1	0.333333	0	0.25	0.2	1	0.6	0.75	0.4	0.8	0.714286	0.833333	0.230769	0.833333	0.3	0.272727	0.333333	0.368421	0.5	0	0.230769
chr3 : 48732275 - 48732522	chr3	48732275	48732522	-	17	IP6K2	0.0496887	0.00689266	0.511025	0.126118	0.135636	0.0720617	0.0364407	0.107683	-0.0635746	0.071242	0.118644	0.1	0	0.111111	0.0405405	0.111111	0.0612245	0.0384615	0.0806452	0.173913	0.181818	0.181818	0	0	0	0.25	0	0.133333	0	0.153846	0
chr3 : 48732370 - 48732522	chr3	48732370	48732522	-	112	IP6K2	0.532348	0.55069	0.902369	0.58793	0.0541085	0.0969938	0.134091	0.0598968	0.0428853	-0.0741941	0.0545455	0	0	0.0204082	0	0.0175439	0	0.0196078	0	0	0	0.357143	0	0	0.75	0.25	0	0.0714286	0	0	0.142857
chr3 : 49017930 - 49019066	chr3	49017930	49019066	+	26	ARIH2	0.832986	0.670282	0.940742	0.692158	0.00965898	0.0101207	0.0108076	0.00943382	0.00046174	-0.0013738	0.0107066	0.00659341	0.0125523	0.0184211	0.0134529	0.00219298	0.0169492	0.025	0.0141176	0.0125	0.00359712	0.00348432	0.00294118	0.0142857	0.0177665	0.00923077	0.00263852	0.0106667	0.00361011	0.00849858	0.00611621
chr3 : 49051933 - 49052010	chr3	49051933	49052010	+	22	WDR6	0.489078	0.27196	0.897046	0.484035	0.0200573	0.0169101	0.0145878	0.0192323	-0.00314721	0.0046445	0.0168269	0.0184758	0.0154185	0.0171569	0.0317125	0.00877193	0.0228426	0.0206186	0.00419287	0.015873	0.0413223	0.00966184	0.00471698	0.00487805	0.0272109	0.00519481	0.0379747	0.0145833	0.00347222	0.00668896	0.0208877
chr3 : 49138126 - 49138787	chr3	49138126	49138787	-	18	QARS	0.0104959	0.156826	0.0390212	0.844882	0.00029988	0.00498998	0.00466918	0.00531078	0.0046901	0.000641601	0.00127714	0.000851789	0.00179372	0.00364299	0.00271248	0.00159744	0	0.00222883	0	0	0	0	0.00396301	0.0175913	0.00253807	0.00860832	0.00251572	0.0127877	0	0.00125	0.00131926
chr3 : 49155297 - 49155379	chr3	49155297	49155379	-	33	USP19	0.000810943	0.0393558	0.00270489	0.0137591	0.00195085	0.0342405	0.0177758	0.0507051	0.0322896	0.0329293	0.0119048	0.00862069	0	0.027027	0.0240964	0.0727273	0	0.0123457	0	0	0	0.00943396	0.0217391	0.0243902	0.04	0.0677966	0.0686275	0.043956	0	0.00943396	0
chr3 : 49166598 - 49166677	chr3	49166598	49166677	-	12	LAMB2	0.0597938	0.817835	0.0370568	0.0347202	0.00493997	0.0228147	0.00426199	0.0413675	0.0178748	0.0371055	0	0	0	0.0851064	0.0714286	0	0	0	0	0.0131827	0.00220264	0.011257	0.00404858	0.00994036	0.011583	0.0215264	0.0309278	0.0392157	0.0120192	0.0205224	0.0198556
chr3 : 49166775 - 49167036	chr3	49166775	49167036	-	17	LAMB2	0.386238	0.177921	0.715641	0.287398	0.0665923	0.0369865	0.0219369	0.052036	-0.0296058	0.0300991	0	0	0.0263158	0.173913	0.04	0.0212766	0.116279	0	0.0833333	0.0154242	0.00307692	0.0217918	0.0302198	0.0512195	0.0238663	0.0207373	0.028463	0.0278261	0.00813008	0.0199005	0.00966184
chr3 : 49211837 - 49212153	chr3	49211837	49212153	+	21	KLHDC8B	0.000290088	0.014725	0.00593644	0.269614	0.0520721	0.172548	0.200054	0.145042	0.120476	-0.0550128	0.109228	0.111922	0.132616	0.121762	0.0679406	0.116505	0.0883721	0.0581395	0.0890269	0.0243902	0.0492958	0.0246914	0.318182	0.202797	0.325581	0.195122	0.203704	0.165217	0.0764706	0.00537634	0.0397727
chr3 : 49395200 - 49395459	chr3	49395200	49395459	-	19	GPX1	0.00833793	0.08273	0.0830614	0.997715	0.000594707	0.0336442	0.0336759	0.0336124	0.0330494	-6.35e-05	0	0	0	0	0	0	0	0	0	0.000940734	0.00184691	0.000598922	0.0738719	0.0724665	0.0557169	0.065213	0.0786517	0.0578099	0.00203252	0.00227838	0.00181785
chr3 : 49406097 - 49412866	chr3	49406097	49412866	-	115	RHOA	0.418132	0.614887	0.354067	0.575623	0.000915174	0.000623065	0.000721447	0.000524682	-0.000292109	-0.000196764	0.000856898	0.000463607	0	0	0	0	0.00213038	0	0	0.000563698	0.000282247	0	0.000870322	0.000573723	0.00156413	0.000596303	0.00153965	0.00101215	0.00371632	0.000966884	0.00279981
chr3 : 49718063 - 49718400	chr3	49718063	49718400	+	133	APEH	0.19424	0.41397	0.194839	0.854394	0.00159466	0.00360872	0.00386243	0.003355	0.00201406	-0.000507422	0	0.010395	0	0.00236967	0.00419287	0.00161031	0	0.0119048	0	0.004914	0	0	0	0	0.0127796	0.00544959	0.00650759	0	0	0	0
chr3 : 49728943 - 49734558	chr3	49728943	49734558	+	17	RNF123	0.00151808	0.0495695	0.00957013	0.0742347	0.00957688	0.0430137	0.0286237	0.0574037	0.0334368	0.0287801	0.0254237	0.0359712	0	0.0210526	0.0454545	0.0283019	0.03	0.0322581	0.0208333	0.00628931	0	0.0148515	0.0298507	0.0558659	0.0246305	0.0851064	0.08	0.084507	0.00966184	0	0.00478469
chr3 : 49735571 - 49735762	chr3	49735571	49735762	+	110	RNF123	0.249487	0.482455	0.345246	0.840893	0.0371379	0.0573771	0.0542982	0.0604559	0.0202391	0.00615764	0.135135	0.0816327	0.0740741	0.0869565	0.141304	0.0666667	0.0561798	0.135417	0.0550459	0	0.00943396	0.00892857	0.0254237	0	0.00952381	0.0116279	0.0561798	0	0.0291971	0.00769231	0
chr3 : 49740187 - 49740840	chr3	49740187	49740840	+	19	RNF123	0.00951781	0.208483	0.0046413	0.679813	0.00697735	0.0225862	0.0204198	0.0247527	0.0156089	0.00433287	0.00662252	0.0272109	0	0.00714286	0.0253165	0.0359712	0	0.0272727	0.00584795	0.0147059	0.00793651	0	0.0616438	0.00649351	0.0205479	0.0227273	0.0258621	0.0314961	0.00628931	0.00714286	0
chr3 : 49743113 - 49743332	chr3	49743113	49743332	+	82	RNF123	0.517793	0.524227	0.915788	0.579978	0.00831289	0.0134536	0.0178519	0.00905539	0.00514075	-0.00879649	0.0229008	0	0.0842105	0.0169492	0.0373832	0	0	0.00952381	0.015748	0	0	0	0	0	0	0	0	0	0	0.00763359	0.0223881
chr3 : 49848903 - 49849302	chr3	49848903	49849302	-	14	UBA7	0.00222107	0.0929688	0.0140651	0.691973	0.0320509	0.467966	0.421117	0.514815	0.435915	0.0936974	1	1	0	1	0.5	0	0.142857	0	0	0.0724638	0.0961538	0.0447761	0.0454545	0.2	0.28125	0.611111	0.444444	0.533333	0.0135135	0.0789474	0.0641026
chr3 : 50153414 - 50154487	chr3	50153414	50154487	+	19	RBM5	0.00260581	0.0412193	0.0122794	0.311641	0.00249754	0.0122504	0.0149715	0.00952936	0.00975289	-0.00544215	0.0166667	0.00414938	0	0.010582	0.00462963	0.0046729	0	0	0.00381679	0.00177936	0.00465116	0.00411523	0.0250569	0.0153846	0.0285714	0.00869565	0.0114286	0.0171674	0	0	0.00930233
chr3 : 50325737 - 50325839	chr3	50325737	50325839	-	34	IFRD2	0.788222	0.410875	0.817917	0.406604	0.00877187	0.00811883	0.00668073	0.00955694	-0.000653033	0.00287621	0.01473	0.00594059	0.00223214	0.00422833	0.00533808	0.00311042	0.00379507	0.004	0.00622084	0.00598802	0.00328947	0	0.00651466	0.00478469	0.00588235	0.020339	0.0151515	0.00917431	0.00677966	0.00611621	0.00993378
chr3 : 50326808 - 50326877	chr3	50326808	50326877	-	16	IFRD2	0.707526	0.276689	0.767524	0.244096	0.00845553	0.00757802	0.00579395	0.00936209	-0.000877507	0.00356814	0.00449102	0.00841751	0.00345423	0.0108696	0.0158451	0.00308166	0.00722022	0.00521739	0.0193237	0	0.00341297	0	0.00995025	0.0084507	0	0.0157729	0.00262467	0.00797872	0	0.00268096	0.0126984
chr3 : 50335127 - 50336643	chr3	50335127	50336643	-	23	HYAL3	0.654725	0.263822	0.542467	0.130289	0.0463841	0.0586453	0.0880194	0.0292712	0.0122613	-0.0587482	0	0.166667	0	0	0	0.111111	0	0.0666667	0.2	0.0277778	0	0	0.097561	0.125	0.138889	0	0	0.0645161	0.0740741	0	0.230769
chr3 : 50363636 - 50363787	chr3	50363636	50363787	-	18	TUSC2	0.028695	0.235897	0.044904	0.0749191	0.00377611	0.0166095	0.00715133	0.0260677	0.0128334	0.0189164	0	0.00847458	0	0.0199203	0.00813008	0	0.00440529	0	0	0	0	0.0120968	0.012945	0.00967742	0.011811	0.0553746	0.0372671	0.0357143	0.0136364	0	0.00706714
chr3 : 50609233 - 50609507	chr3	50609233	50609507	+	38	HEMK1	0.550267	0.390539	0.900953	0.560607	0.0765823	0.0881952	0.0965657	0.0798247	0.0116129	-0.0167409	0.0625	0.0333333	0.1375	0.182927	0.0379747	0.0531915	0.206186	0.0357143	0.110294	0.0784314	0.119718	0.0629371	0.0933333	0.106061	0.146667	0.0588235	0.0666667	0.0793651	0.0413223	0.0306122	0.072
chr3 : 51970599 - 51971207	chr3	51970599	51971207	-	27	RRP9	0.801088	0.508595	0.430015	0.255912	0.00391888	0.00455705	0.00214067	0.00697343	0.000638174	0.00483276	0	0	0.012844	0.0025	0.00796178	0	0	0	0.00190114	0.0116959	0	0	0	0	0	0.00555556	0.00309597	0.0227273	0	0.0222222	0.00490196
chr3 : 51975524 - 51975796	chr3	51975524	51975796	-	16	RRP9	0.17086	0.270556	0.198811	0.956586	0.0509367	0.0373391	0.037629	0.0370491	-0.0135976	-0.00057987	0.0204082	0.0479452	0.025	0.0254237	0.0142857	0.0361446	0.0486111	0.0070922	0.039604	0.0681818	0.0923077	0.0108696	0.0625	0.0552147	0.0147059	0.0396825	0.056338	0.0504202	0.104294	0.0738255	0.030303
chr3 : 52088414 - 52089865	chr3	52088414	52089865	-	23	DUSP7	0.000632823	0.0220625	0.00726554	0.066092	0	0.0207492	0.0126097	0.0288886	0.0207492	0.0162789	0.00735294	0.0214286	0.00769231	0.00840336	0.0245902	0.0144928	0	0	0	0	0	0	0	0.025	0.0141844	0.0454545	0.0485437	0.0318471	0	0	0
chr3 : 52240768 - 52242080	chr3	52240768	52242080	+	18	ALAS1	0.000861152	0.0826769	0.00432919	0.136934	0.00104044	0.00796566	0.00563617	0.0102951	0.00692522	0.00465898	0.00760456	0.0152091	0.00442478	0.0162602	0.00411523	0.0083682	0.00471698	0	0	0.00534759	0	0.0026455	0.0015674	0.00166667	0.00334448	0.00728597	0.0101892	0.0155521	0	0	0.00393701
chr3 : 52325128 - 52325729	chr3	52325128	52325729	+	31	GLYCTK	0.164846	0.0282104	0.872601	0.0424836	0.277604	0.512626	0.777778	0.247475	0.235022	-0.530303	1	1	1	0	0	0	1	0.5	0	0	0.4	0.666667	1	0	0.666667	0.666667	0.818182	0	0	0	0.5
chr3 : 52436718 - 52436794	chr3	52436718	52436794	-	27	BAP1	0.438827	0.64308	0.515088	0.821514	0.00226835	0.00327486	0.00302245	0.00352727	0.00100651	0.000504821	0	0.00660066	0	0	0	0	0	0	0	0.00888889	0.00155763	0.00802568	0.00677966	0	0.00475436	0.00478469	0.00706215	0.00931677	0.00297177	0.00268456	0.00493421
chr3 : 52440355 - 52440844	chr3	52440355	52440844	-	16	BAP1	0.747221	0.55223	0.909383	0.602365	0.144591	0.132409	0.113842	0.150977	-0.0121813	0.0371356	0	0	0.04	0.129032	0.4	0.142857	0.0344828	0.0833333	0.296296	0.190476	0.128205	0.106383	0.175439	0.236842	0.230769	0.0923077	0.075	0.0666667	0.0851064	0.169811	0.0888889
chr3 : 52440475 - 52440844	chr3	52440475	52440844	-	82	BAP1	0.730609	0.454508	0.897311	0.493412	0.00401107	0.00345569	0.00261037	0.004301	-0.000555386	0.00169063	0	0	0	0.00823045	0.00330033	0.0114504	0.00390625	0.00754717	0	0.00487805	0.00481928	0	0.00883002	0.00431965	0.00251256	0	0	0.00282486	0.0105042	0	0.00462963
chr3 : 52440493 - 52440844	chr3	52440493	52440844	-	100	BAP1	0.0952559	0.336787	0.190618	0.840239	0.00602067	0.0131113	0.0123084	0.0139143	0.00709066	0.00160586	0.0136986	0.0401606	0.00398406	0.0163265	0.00330033	0	0.0192308	0.0112782	0.00729927	0.00244499	0.00481928	0	0.00883002	0.0021645	0.00501253	0.011655	0.0354906	0.0167131	0.00632911	0.00533808	0.00232019
chr3 : 52448604 - 52448716	chr3	52448604	52448716	+	27	PHF7	0.232641	0.971518	0.153651	0.148658	0.0740226	0.154609	0.0721771	0.237041	0.0805866	0.164864	0.121951	0.2	0	0.157895	0.0333333	0	0.0731707	0	0.136364	0.0434783	0	0	0	0.111111	0	0.235294	0.384615	0.611111	0	0.111111	0.6
chr3 : 52507846 - 52510448	chr3	52507846	52510448	+	14	NISCH	0.0271419	0.164635	0.101623	0.910757	0.00427786	0.019164	0.0198427	0.0184854	0.0148862	-0.00135727	0.00909091	0	0	0.030303	0	0.0102041	0	0	0	0	0.00549451	0.00995025	0.0119048	0.045977	0.0520833	0	0.0387597	0.0316456	0.027027	0	0
chr3 : 52512299 - 52512388	chr3	52512299	52512388	+	76	NISCH	0.367255	0.862524	0.209453	0.455102	0.155522	0.131904	0.148793	0.115016	-0.0236175	-0.0337778	0.0588235	0.0638298	0.116279	0.0363636	0.0583942	0.110294	0.132948	0.0993377	0.173333	0.0979381	0.191257	0.222222	0.163265	0.226562	0.264	0.195122	0.107438	0.182482	0.22973	0.238095	0.222892
chr3 : 52512299 - 52512390	chr3	52512299	52512390	+	74	NISCH	0.654054	0.77575	0.359114	0.221929	0.0195822	0.0169248	0.0212831	0.0125665	-0.0026574	-0.00871667	0.0204082	0.0222222	0.00869565	0	0.00769231	0.0396825	0.00662252	0	0.008	0.00568182	0.0263158	0.00645161	0.0352941	0.019802	0.0212766	0.01	0.00917431	0.00884956	0	0.0103093	0.0373134
chr3 : 52514312 - 52514873	chr3	52514312	52514873	+	21	NISCH	3.52e-05	0.0140688	0.00223136	0.573251	0.00168919	0.0821758	0.0748361	0.0895155	0.0804866	0.0146794	0.025	0.0377358	0.0625	0.0967742	0.0857143	0.0416667	0.027027	0	0	0	0	0	0.111111	0.153846	0.0588235	0.0888889	0.155556	0.0684932	0	0	0
chr3 : 52523695 - 52524047	chr3	52523695	52524047	+	43	NISCH	0.107966	0.773822	0.00115064	0.0981473	0.014825	0.00707339	0.0128745	0.00127227	-0.00775165	-0.0116022	0	0	0.00689655	0	0	0	0.00787402	0	0.015748	0.0322581	0.00740741	0.023622	0.0126582	0.021978	0.0357143	0	0	0.00763359	0.0147059	0	0.0277778
chr3 : 52613231 - 52620440	chr3	52613231	52620440	-	15	PBRM1	0.000752671	0.0290415	0.00820505	0.0794939	0	0.0367209	0.0226209	0.0508209	0.0367209	0.0282	0	0.0169492	0.0491803	0.0930233	0.0227273	0.0625	0	0	0	0	0	0	0.0373832	0.0238095	0.00840336	0.0674157	0.0148148	0.0444444	0	0	0
chr3 : 52692359 - 52696148	chr3	52692359	52696148	-	27	PBRM1	0.633534	0.100254	0.824453	0.280096	0.0323309	0.0262616	0.0157712	0.0367521	-0.00606924	0.0209809	0	0.0188679	0.0217391	0	0.0833333	0.0952381	0.015625	0.0294118	0.0425532	0	0	0	0.0243902	0.0185185	0.0111111	0.0217391	0.020202	0	0.0886076	0.0206186	0
chr3 : 53902917 - 53904008	chr3	53902917	53904008	-	27	ACTR8	0.542995	0.504009	0.751049	0.836122	0.007419	0.01016	0.0108677	0.0094523	0.00274098	-0.00141537	0.0144928	0	0	0	0	0.0337079	0	0	0.05	0.00598802	0	0	0.0147059	0.0111111	0.0248963	0.0108108	0	0.0121951	0	0.00490196	0.00540541
chr3 : 56601082 - 56605194	chr3	56601082	56605194	+	14	CCDC66	0.0120553	0.0796003	0.0788956	0.616767	0.0484755	0.116525	0.105188	0.127862	0.0680493	0.0226738	0	0.117647	0.125	0.115385	0.0714286	0	0.0526316	0.147059	0.0333333	0	0	0.0714286	0.1875	0.117647	0.0833333	0.25	0.142857	0.1875	0.1	0	0.0333333
chr3 : 56649301 - 56649917	chr3	56649301	56649917	+	32	CCDC66	0.0156842	0.0263474	0.318782	0.185076	0.0206722	0.246829	0.354575	0.139083	0.226157	-0.215491	0.125	0.461538	0.0909091	0	0	0.0769231	0	0	0	0	0	0	0.25	0.4	0.8	0.666667	0.0909091	0	0	0.04	0.05
chr3 : 56649301 - 56649931	chr3	56649301	56649931	+	18	CCDC66	1.7e-07	0.00132392	0.000180966	0.363319	0.0783933	0.695957	0.64087	0.751044	0.617564	0.110174	0.333333	0.461538	0.6	0.807692	0.714286	0.52	0.0882353	0.16	0.0689655	0	0	0	0.727273	0.8	0.923077	0.964286	0.583333	0.916667	0.0454545	0.0769231	0.0952381
chr3 : 57558050 - 57561274	chr3	57558050	57561274	-	24	ARF4	0.0259174	0.879873	0.00819503	0.00741716	0.000695636	0.00632133	0.000588928	0.0120537	0.0056257	0.0114648	0	0	0.00353357	0.0142096	0.00382409	0.00357782	0.00531915	0	0	0	0	0.000776398	0	0	0	0.018283	0.0172304	0.0151976	0	0.00153965	0
chr3 : 58271181 - 58279312	chr3	58271181	58279312	+	3	ABHD6	0.743394	0.395757	0.881486	0.484768	0.182517	0.174643	0.161347	0.187938	-0.00787477	0.0265903	0.097561	0.2	0.114286	0.0833333	0.130435	0.192308	0.195122	0.131579	0.140351	0.257812	0.20979	0.142857	0.195266	0.192053	0.168919	0.305389	0.227273	0.188889	0.254335	0.196172	0.161905
chr3 : 63820934 - 63820999	chr3	63820934	63820999	-	34	THOC7	0.717678	0.944461	0.567302	0.575974	0.0027986	0.0032194	0.00270102	0.00373778	0.000420799	0.00103676	0	0	0.00438597	0.00262467	0.00271003	0.00992064	0.00438597	0.00603622	0	0	0.002849	0	0.00728155	0.00241546	0.00212314	0.00478469	0	0.00238663	0	0.011655	0.00222717
chr3 : 69037547 - 69037656	chr3	69037547	69037656	-	14	EOGT	0.000166713	0.00956361	0.00567302	0.113261	0.00142045	0.254771	0.181169	0.328373	0.25335	0.147204	0.1	0.214286	0	0.375	0.333333	0	0	0	0	0	0	0.0227273	0.272727	0.25	0.25	0.428571	0.333333	0.5	0	0	0
chr3 : 69987201 - 69988223	chr3	69987201	69988223	+	25	MITF	0.0416952	0.160924	0.0826646	0.142578	0.000238644	0.00610294	0.00210184	0.010104	0.0058643	0.0080022	0	0	0	0	0	0	0	0	0	0	0	0	0.00155039	0.00475436	0.00630631	0.0225043	0.0201666	0.0179533	0.00223214	0.000553097	0.00103306
chr3 : 8923170 - 8932072	chr3	8923170	8932072	-	26	RAD18	0.00673294	0.0614811	0.00194327	0.00242447	0.00159278	0.076422	0.0121303	0.140714	0.0748293	0.128584	0.0114286	0.0239234	0.0240964	0.144144	0.0607735	0.103448	0.00847458	0	0.00452489	0	0	0	0.0133333	0	0	0.213115	0.197802	0.125	0	0	0
chr3 : 9485102 - 9486728	chr3	9485102	9486728	+	3	SETD5	0.53157	0.951252	0.225602	0.0593828	0.0263596	0.0226418	0.0267211	0.0185626	-0.0037178	-0.00815851	0.0267857	0.0189873	0.031746	0.015625	0.0301508	0.0124224	0.00502513	0.00990099	0.0075188	0.0686275	0.0379747	0.060241	0.0285714	0.0322581	0.021978	0.0120482	0.0258621	0.0152672	0	0.0505051	0.0373832
chr3 : 9495553 - 9506093	chr3	9495553	9506093	+	15	SETD5	0.000751042	0.00903641	0.0208722	0.262837	0.00288187	0.0171138	0.0134169	0.0208106	0.0142319	0.00739371	0.023622	0.00595238	0.00892857	0.015625	0.0110497	0.0129032	0.00537634	0.00526316	0.0141844	0.00909091	0.0121951	0	0.00900901	0.0172414	0.015748	0.00952381	0.037594	0.0381679	0	0	0
chr3 : 9783124 - 9783691	chr3	9783124	9783691	+	17	BRPF1	0.106727	0.106236	0.46664	0.219571	0.0126835	0.0247678	0.0317996	0.0177359	0.0120843	-0.0140638	0.0264901	0.0152672	0	0	0.031746	0.0297619	0.02	0.0740741	0.00653595	0	0.0181818	0	0.038961	0.045977	0.0641026	0.0185185	0.0125	0.0138889	0	0	0
chr3 : 9859444 - 9860453	chr3	9859444	9860453	+	52	ARPC4-TTLL3	0.00384443	0.238646	0.00137132	0.0540717	0.128766	0.567361	0.348611	0.786111	0.438595	0.4375	0.625	0	0	0.666667	1	0.25	0	1	0.2	0	0	0	0.8	0.666667	0	1	1	0.8	0	0	0
chr3 : 99509855 - 99513070	chr3	99509855	99513070	+	3	COL8A1	0.261244	0.243992	0.752053	0.227285	0.0346613	0.135688	0.246377	0.025	0.101027	-0.221377	0	0	0	0	0	0	0	0	0	0.187773	0.102857	0.142857	1	0.333333	0.144928	0	0	0.15	0	0	0.121094
chr3 : 9959760 - 9962150	chr3	9959760	9962150	+	24	IL17RC	0.0185745	0.0842419	0.167914	0.545737	0.00480769	0.181982	0.223304	0.14066	0.177175	-0.0826442	0	0	0	0	0	0	0	0	0	0	0	0	0.363636	0.47619	0.5	0.1	0.521739	0.222222	0	0	0.0769231
chr3 : 9960294 - 9962150	chr3	9960294	9962150	+	24	IL17RC	3.17e-05	0.00884595	0.00290024	0.308013	0.0045597	0.434655	0.366587	0.502723	0.430096	0.136136	0.185185	0.125	0.217391	0.314286	0.176471	0.458333	0	0.0344828	0	0	0	0	0.614865	0.535714	0.521368	0.751938	0.658824	0.656489	0	0.0285714	0.00990099
chr3 : 9985200 - 9985573	chr3	9985200	9985573	+	12	CRELD1	0.779505	0.801287	0.436659	0.413504	0.243727	0.273077	0.207265	0.338889	0.0293495	0.131624	0	0.0769231	0	0.2	0.333333	0.333333	0.277778	0	0.0909091	0.142857	0	0.666667	0	0.666667	0.5	0	0.666667	0.5	1	0.5	0
chr4 : 10080664 - 10082980	chr4	10080664	10082980	-	38	WDR1	0.0096377	0.0311401	0.0478821	0.181103	0.00248912	0.00387797	0.00439541	0.00336053	0.00138885	-0.00103488	0.0025	0.00592718	0.00476644	0.003367	0.00359712	0.003108	0.000882613	0.00166251	0.00450112	0.00247036	0.00308483	0.00147493	0.00473684	0.00245098	0.00599101	0.00360523	0.00237248	0.00411335	0.0023245	0.000426803	0.00257954
chr4 : 100869705 - 100869967	chr4	100869705	100869967	-	24	H2AFZ	0.0172295	0.885415	0.000720804	0.000287508	0.000393002	0.00109189	0.000370736	0.00181304	0.000698885	0.0014423	0	0.000777303	0	0.00164745	0.00154979	0.0027027	0.00075358	0.000668673	0.000582411	0.000381146	0.000263366	0.000383975	0.000213356	0.000604961	0.000628799	0.00196175	0.00180832	0.00120822	0.00019755	0.000273112	0.000585366
chr4 : 103720678 - 103722610	chr4	103720678	103722610	-	20	UBE2D3	0.000147149	0.00512642	0.00466207	0.0702601	0.000293043	0.00627233	0.00431615	0.00822852	0.00597929	0.00391237	0.00429184	0.00326531	0.000654022	0.0107431	0.00360685	0.00312013	0	0.000783699	0	0	0.00165975	0	0.00618238	0.00611413	0.00538922	0.010699	0.00836587	0.0128362	0	0	0
chr4 : 103723815 - 103730828	chr4	103723815	103730828	-	19	UBE2D3	0.088679	0.39492	0.0147855	0.989951	9.98e-05	0.00145108	0.001461	0.00144115	0.00135123	-1.99e-05	0	0	0.00876602	0.00165837	0.000766284	0	0	0	0	0	0	0	0	0	0	0.00152905	0.00244598	0.00224719	0	0	0
chr4 : 108576193 - 108578051	chr4	108576193	108578051	-	136	PAPSS1	0.689142	0.571535	0.104398	0.152027	0.0383746	0.0342836	0.0474633	0.0211038	-0.00409101	-0.0263595	0.027027	0.0927835	0.0923077	0.039604	0.0506329	0	0.0431034	0.046729	0.0625	0.00420168	0.0384615	0.0365854	0.030303	0.0138889	0.0284698	0.00882353	0.0060241	0.0215385	0.0213675	0.0165289	0.0311284
chr4 : 113153331 - 113174342	chr4	113153331	113174342	+	21	AP1AR	0.0213609	0.0339116	0.0376023	0.0621777	0.000491139	0.069765	0.0184218	0.121108	0.0692738	0.102686	0	0.03125	0	0.0384615	0	0.0434783	0	0	0	0	0	0	0.0194175	0.0344828	0.0253807	0.239583	0.186851	0.218274	0.00452489	0.00333333	0
chr4 : 113348822 - 113350286	chr4	113348822	113350286	+	18	ALPK1	0.0751867	0.152528	0.102475	0.128609	0.00164474	0.213081	0.0356993	0.390464	0.211437	0.354764	0	0	0	1	0	1	0	0	0	0.0263158	0	0	0.027027	0.0652174	0.121951	0.102041	0.203704	0.037037	0	0	0
chr4 : 119199948 - 119200088	chr4	119199948	119200088	+	10	SNHG8	0.15094	0.277673	0.38825	0.785824	0.0317461	0.0663427	0.0724763	0.0602091	0.0345966	-0.0122672	0	0	0	0	0	0	0	0	0	0.0534351	0.0916667	0.01	0.166667	0.136612	0.131579	0.16185	0.0738636	0.125541	0.06	0.0927835	0.0619469
chr4 : 122617804 - 122618017	chr4	122617804	122618017	-	24	ANXA5	0.491148	0.907231	0.160131	0.402947	0.000964402	0.000548767	0.000864133	0.000233401	-0.000415635	-0.000630732	0	0.0042735	0	0	0	0	0	0.004	0.00701754	0.000739372	0.000386623	0.000573285	0.000334672	0.000169952	0.000406669	0.000544959	0.000440852	0.000414594	0	0.0002918	0.000179662
chr4 : 122732827 - 122734309	chr4	122732827	122734309	+	79	EXOSC9	0.00354294	0.0658787	0.0251681	0.168771	0.0005	0.0109259	0.00689187	0.0149599	0.0104259	0.00806807	0	0.0035461	0.00294118	0.00740741	0.0106007	0.00645161	0	0	0	0	0.008	0	0.0119048	0.00510204	0.0178571	0.0364583	0.0177305	0.0111111	0	0	0
chr4 : 122739358 - 122739954	chr4	122739358	122739954	-	25	CCNA2	0.00679974	0.0317144	0.0483133	0.20702	0	0.00868741	0.00516705	0.0122078	0.00868741	0.00704071	0.0017094	0.00314961	0.00677966	0.0103397	0.00176367	0.00770416	0	0	0	0	0	0	0	0.008	0.0113636	0.0347826	0.00813008	0.0105263	0	0	0
chr4 : 122740084 - 122740526	chr4	122740084	122740526	-	15	CCNA2	0.00056053	0.00411043	0.0146598	0.147627	0.00334602	0.0217178	0.0158052	0.0276305	0.0183718	0.0118253	0.0119205	0.021978	0.0121495	0.0163934	0.00668449	0.0187032	0.00227015	0.00216685	0.00326442	0.00448431	0.00201207	0	0.0175439	0.00714286	0.0240964	0.0378788	0.0507246	0.0353982	0.0153846	0	0
chr4 : 122775979 - 122776643	chr4	122775979	122776643	-	3	BBS7	0.625449	0.765685	0.478748	0.414149	0.0675284	0.0814387	0.0598231	0.103054	0.0139103	0.0432313	0	0	0.047619	0	0.0833333	0.318182	0	0	0	0.126761	0.136986	0.113636	0.0918367	0.0973451	0.122137	0.05	0.0898876	0.0769231	0.130435	0.119565	0.11215
chr4 : 129867320 - 129869650	chr4	129867320	129869650	-	12	SCLT1	0.984428	0.93057	0.91559	0.872083	0.0256317	0.025942	0.0239234	0.0279605	0.000310313	0.00403708	0	0.0526316	0	0	0.0625	0	0.0322581	0.0285714	0	0	0	0.030303	0.0909091	0	0	0	0	0.105263	0	0	0.176471
chr4 : 129886490 - 129891532	chr4	129886490	129891532	-	16	SCLT1	0.000681527	0.0113096	0.00638083	0.0398505	0.00138889	0.203182	0.113711	0.292653	0.201793	0.178942	0.0714286	0.0869565	0.0277778	0.5	0.136364	0.111111	0	0	0	0	0	0	0.1	0.181818	0.214286	0.272727	0.45	0.285714	0	0	0
chr4 : 129959286 - 129960195	chr4	129959286	129960195	-	4	SCLT1	0.96938	0.802066	0.721418	0.657791	0.0929565	0.0914264	0.0764791	0.106374	-0.00153016	0.0298946	0.0285714	0	0.0666667	0.0612245	0.0434783	0.117647	0.0227273	0.111111	0.103448	0.285714	0	0	0	0	0.363636	0.2	0.172414	0.0434783	0	0.0714286	0.2
chr4 : 1326654 - 1330624	chr4	1326654	1330624	+	24	MAEA	0.688823	0.197869	0.724065	0.203588	0.00540675	0.00463291	0.00292197	0.00634385	-0.000773843	0.00342188	0	0.00613497	0.00238663	0.0159151	0.0020284	0.00808081	0.00858369	0.00849257	0.00208768	0.00283286	0.00566572	0.00522193	0.00680272	0.00220751	0	0.00621118	0.00179533	0.00403226	0	0	0
chr4 : 13611049 - 13612557	chr4	13611049	13612557	-	18	BOD1L1	0.519818	0.43467	0.774061	0.78109	0.0251834	0.0360245	0.0396901	0.032359	0.0108411	-0.00733109	0.0769231	0.037037	0	0	0	0	0	0.05	0	0.166667	0	0	0.0491803	0	0.075	0.135135	0.0272727	0.031746	0.0862069	0.0266667	0.0306122
chr4 : 138442856 - 138449631	chr4	138442856	138449631	-	5	PCDH18	0.77607	0.750506	0.242062	0.232007	0.082374	0.0609684	0.115216	0.00672043	-0.0214056	-0.108496	0	0	0	0	0	0	0	0	0	0.0859539	0.0723684	0.0719424	0.125	0.5	0.0662983	0	0	0.0403226	0	0	0.0877193
chr4 : 139106420 - 139135738	chr4	139106420	139135738	-	21	SLC7A11	0.104505	0.695115	0.106983	0.109792	0.000199045	0.00863567	0.000369549	0.0169018	0.00843662	0.0165322	0	0	0	0	0	0	0	0	0	0	0	0	0	0	0.0022173	0.0501931	0.0202899	0.0309278	0.00318471	0	0
chr4 : 140216319 - 140216885	chr4	140216319	140216885	-	18	NDUFC1	0.00459491	0.0744892	0.0504554	0.75048	0.000809532	0.00488861	0.00449688	0.00528034	0.00407908	0.000783469	0	0.00436047	0.00197628	0.00161551	0.00177936	0.00144928	0	0.00146413	0	0	0	0	0.00594452	0.0115774	0.00312256	0.0114679	0.00686342	0.00850662	0.00218103	0	0
chr4 : 142145832 - 142147832	chr4	142145832	142147832	+	88	ZNF330	0.201238	0.486772	0.155265	0.318872	0.00675858	0.00389535	0.00519223	0.00259847	-0.00286323	-0.00259376	0	0.00680272	0.00651466	0	0	0	0.00990099	0.0194175	0	0.00357143	0	0.0218182	0.00328947	0.00561798	0.00892857	0.00282486	0.012766	0	0	0.00842697	0.003663
chr4 : 142950092 - 143003183	chr4	142950092	143003183	-	24	INPP4B	0.0278606	0.145379	0.113415	0.427115	0.00122549	0.0168639	0.0116638	0.022064	0.0156384	0.0104002	0	0	0	0	0	0	0	0	0	0.0196078	0	0	0.02267	0.0352645	0.0120482	0.0343137	0.0336634	0.0644068	0	0	0
chr4 : 144466737 - 144467062	chr4	144466737	144467062	+	15	SMARCA5	0.0128232	0.222029	0.0361098	0.423994	0.000293427	0.0195744	0.0140781	0.0250708	0.019281	0.0109927	0	0	0	0.0209205	0.00392157	0.0252525	0	0	0	0	0	0	0.0136986	0.0621118	0.00865801	0.0238095	0.0653266	0.011194	0	0	0
chr4 : 148552657 - 148554023	chr4	148552657	148554023	+	30	TMEM184C	0.751407	0.522317	0.89605	0.528883	0.0334392	0.0303764	0.0256358	0.035117	-0.00306281	0.00948127	0.0217391	0.0727273	0.0117647	0.0212766	0.0169492	0.0819672	0	0.0196078	0.0185185	0.097561	0.046875	0.0210526	0.027027	0.00892857	0.0116279	0.047619	0.0118343	0.0310559	0.0131579	0.0689655	0.0549451
chr4 : 152100569 - 152108574	chr4	152100569	152108574	-	19	SH3D19	0.00748703	0.0785744	0.0784744	0.923717	0.00227273	0.298059	0.288742	0.307375	0.295786	0.0186331	0	0	0	0	0	0	0	0	0	0.0363636	0	0	0.612903	0.605263	0.514286	0.675	0.611111	0.55814	0	0	0
chr4 : 153249553 - 153250823	chr4	153249553	153250823	-	11	FBXW7	0.0222642	0.119337	0.101386	0.505688	0.0157734	0.108974	0.133929	0.084019	0.0932007	-0.0499102	0.235294	0	0	0.0588235	0	0	0	0	0	0	0.05	0	0.0701754	0.393939	0.104167	0.09375	0.137255	0.214286	0	0.0444444	0.0454545
chr4 : 15581795 - 15587761	chr4	15581795	15587761	+	18	CC2D2A	0.0838125	0.155863	0.134997	0.189073	0.00523418	0.0809161	0.0242165	0.137616	0.075682	0.113399	0	0	0	0	0	0	0	0	0	0	0	0	0.0512821	0.0555556	0.0384615	0.111111	0.433333	0.28125	0	0.0192308	0.0645161
chr4 : 15627620 - 15628495	chr4	15627620	15628495	-	19	FBXL5	0.00872396	0.050405	0.053325	0.219063	0	0.0199803	0.0117675	0.028193	0.0199803	0.0164256	0	0.0212766	0	0.0555556	0	0	0	0	0	0	0	0	0.0145985	0.0272109	0.0075188	0.0429448	0.0118343	0.0588235	0	0	0
chr4 : 15632418 - 15638116	chr4	15632418	15638116	-	3	FBXL5	0.28755	0.466453	0.284989	0.808495	0.0138532	0.00829553	0.00907076	0.0075203	-0.00555766	-0.00155046	0	0	0	0	0	0	0	0	0	0.0225989	0.0242718	0.0322581	0.0217391	0.00671141	0.025974	0.0240964	0.0111732	0.00985222	0.047619	0.00961539	0.0424242
chr4 : 156721227 - 156723454	chr4	156721227	156723454	+	39	GUCY1B3	0.0114375	0.0839747	0.102938	0.821597	0	0.129727	0.119347	0.140107	0.129727	0.0207602	0	0	0	0	0	0	0	0	0	0	0	0	0.305556	0.210526	0.2	0.333333	0.138889	0.368421	0	0	0
chr4 : 156721227 - 156723466	chr4	156721227	156723466	+	27	GUCY1B3	0.0090566	0.0784492	0.0776268	0.55945	0	0.255756	0.2052	0.306312	0.255756	0.101112	0	0	0	0	0	0	0	0	0	0	0	0	0.468085	0.411765	0.351351	0.695652	0.586667	0.555556	0	0	0
chr4 : 15688086 - 15688550	chr4	15688086	15688550	+	4	FAM200B	0.030765	0.0636204	0.128191	0.986689	0.562649	0.231548	0.229762	0.233333	-0.331101	0.00357143	0.2	0.428571	0.75	0	0	1	1	1	0	0.8	0	1	0	0	0	0	0.4	0	0	0	1
chr4 : 1713740 - 1713856	chr4	1713740	1713856	-	22	SLBP	0.338573	0.206514	0.946306	0.190892	0.00113057	0.00195905	0.00283917	0.00107894	0.000828487	-0.00176023	0.00223964	0.00297324	0	0.00184162	0.00178571	0.0028463	0.00200803	0.00425532	0	0.00456621	0	0	0.00671141	0.00511073	0	0	0	0	0.00725953	0	0
chr4 : 1739430 - 1741425	chr4	1739430	1741425	+	3	TACC3	0.554367	0.374697	0.5175	0.278896	0.00906049	0.0116951	0.0165711	0.00681907	0.0026346	-0.00975204	0.0204778	0	0.00425532	0	0.0058997	0.00268096	0.014881	0.0026178	0.0058997	0.0172144	0.0107198	0.00310078	0.0185185	0.00515464	0.0510204	0	0.0169492	0.0153846	0.00564972	0.0104167	0.00873362
chr4 : 17608562 - 17609000	chr4	17608562	17609000	+	22	LAP3	0.014424	0.115243	0.0282681	0.0549297	0.000129668	0.00845117	0.00271462	0.0141877	0.0083215	0.0114731	0	0	0.00470588	0.00271003	0	0.026616	0.00207469	0	0	0	0	0	0.00804829	0.00353357	0	0.010989	0.0235849	0.0212264	0	0	0
chr4 : 17623323 - 17625203	chr4	17623323	17625203	+	20	MED28	0.14563	0.631263	0.169709	0.253148	0.00233355	0.00602711	0.00333559	0.00871864	0.00369356	0.00538305	0	0.00239234	0.00904977	0	0	0	0	0.00215517	0.00414938	0	0	0	0	0	0.00857143	0.0149254	0.0185185	0.0188679	0.00452489	0	0.0145773
chr4 : 17816982 - 17818818	chr4	17816982	17818818	+	65	NCAPG	0.787407	0.00341057	0.104467	0.00251072	0.01585	0.0143323	0.00250119	0.0261634	-0.00151764	0.0236622	0.0116959	0	0.00331126	0.0222222	0.0223214	0.00961539	0.00729927	0.0186335	0	0.00699301	0.0125786	0.0196078	0	0	0	0.0392157	0.0392157	0.0243902	0.040404	0.00854701	0.0471698
chr4 : 17824747 - 17825253	chr4	17824747	17825253	+	16	NCAPG	0.00319134	0.0224087	0.0420921	0.288945	0.000496032	0.117452	0.0821733	0.15273	0.116956	0.0705571	0.0756303	0.0121951	0.0309735	0.0654206	0.00621118	0.0174419	0	0	0	0	0	0	0.0625	0.157895	0.153846	0.25	0.271186	0.306122	0	0.00793651	0
chr4 : 17826681 - 17826976	chr4	17826681	17826976	+	28	NCAPG	0.0221447	0.202225	0.0422897	0.0808579	0.000310945	0.0393569	0.0125661	0.0661477	0.039046	0.0535816	0	0	0	0.00724638	0.0408163	0.0100503	0	0	0	0.00497512	0	0	0	0.047619	0.0277778	0.111111	0.0697674	0.157895	0	0	0
chr4 : 1808662 - 1808839	chr4	1808662	1808839	+	3	FGFR3	0.452047	0.726031	0.384386	0.758127	0.0444625	0.0330131	0.0366846	0.0293416	-0.0114495	-0.00734299	0.0456026	0.0598802	0.114625	0.0493827	0.0666667	0.06	0.0344828	0.0741935	0.0602007	0	0	0	0	0	0	0	0	0	0	0	0
chr4 : 1836730 - 1838155	chr4	1836730	1838155	-	20	LETM1	0.00121648	0.0686663	5.87e-05	2.07e-05	0.000286041	0.024618	0.00737961	0.0418563	0.0243319	0.0344767	0.0167064	0.00273973	0.0097561	0.05	0.0378619	0.0512821	0	0	0.00457666	0	0	0	0	0.0150754	0	0.0451613	0.0365297	0.030303	0	0	0
chr4 : 184577128 - 184580081	chr4	184577128	184580081	-	13	RWDD4	1.44e-05	0.0100541	0.000438239	0.0774132	0.0282061	0.419054	0.325283	0.512825	0.390848	0.187542	0.151515	0.168067	0.181818	0.462121	0.377778	0.322314	0.0295858	0.0140845	0.0416667	0	0.0615385	0.00775194	0.563452	0.485714	0.40113	0.623894	0.671053	0.619792	0.025	0.0327869	0.0404624
chr4 : 186253914 - 186260513	chr4	186253914	186260513	+	19	SNX25	0.00619052	0.0173899	0.11391	0.0540415	0.00115853	0.0424906	0.0663412	0.0186401	0.0413321	-0.0477011	0.0555556	0	0.142857	0	0	0	0	0	0	0	0	0	0.0642202	0.0616438	0.0737705	0.0338983	0.0248447	0.0530973	0.00704225	0.0114943	0
chr4 : 188920840 - 188923863	chr4	188920840	188923863	+	3	ZFP42	0.114591	0.111981	0.17616	0.815086	0.386708	0.556765	0.56647	0.54706	0.170057	-0.0194098	0.619048	0.411765	0.538462	0.428571	0.34	0.565217	0.351351	0.617647	0.66	0.666667	0.6	1	0.75	0.454545	0.625	0.761905	0.52	0.666667	0.666667	0.625	1
chr4 : 1902979 - 1905915	chr4	1902979	1905915	+	27	WHSC1	0.000271559	0.0311858	0.00666685	0.364713	0	0.0296311	0.0242497	0.0350124	0.0296311	0.0107627	0.0229008	0.0118343	0.03125	0.0382514	0.0444444	0.0206186	0	0	0	0	0	0	0.0588235	0	0.0206897	0.0625	0.0372671	0.00699301	0	0	0
chr4 : 190881995 - 190882961	chr4	190881995	190882961	+	15	FRG1	0.00859127	0.162352	0.00668983	0.00978793	0.000467996	0.00880894	0.00219555	0.0154223	0.00834095	0.0132268	0	0	0.00524934	0.019943	0.00289855	0.00852273	0	0	0	0	0	0	0	0.005	0.00292398	0.015015	0.022831	0.0233236	0	0.00335571	0.00413223
chr4 : 2257083 - 2259708	chr4	2257083	2259708	-	4	MXD4	0.987026	0.593072	0.510664	0.334853	0.240924	0.239323	0.313889	0.164757	-0.00160106	-0.149132	0.833333	0.25	0	0	0	0	0	0	0.75	0.0769231	0.5625	0.176471	0.333333	0.3	0.166667	0.571429	0.235294	0.181818	0.666667	0.3	0.3
chr4 : 25158620 - 25160574	chr4	25158620	25160574	-	23	SEPSECS	8.99e-06	0.00573009	1.79e-05	0.00367029	0.0225942	0.624926	0.420131	0.82972	0.602332	0.409589	0.333333	0.2	0.2	0.666667	0.75	0.714286	0.166667	0	0	0	0.0666667	0	0.709677	0.611111	0.466667	1	0.947368	0.9	0	0.025	0
chr4 : 25416323 - 25417021	chr4	25416323	25417021	+	66	ANAPC4	0.368723	0.34298	0.791501	0.532532	0.0242433	0.0361974	0.0437232	0.0286716	0.0119541	-0.0150517	0.0172414	0.0138889	0	0.0192308	0.0298507	0	0.039604	0.0470588	0	0.0172414	0.0078125	0.0104167	0.0441176	0.0694444	0.117647	0.0121951	0.0107527	0.1	0.0638298	0.0348837	0.0921053
chr4 : 2648560 - 2656754	chr4	2648560	2656754	+	30	FAM193A	0.757012	0.999087	0.592847	0.677072	0.305357	0.266549	0.305556	0.227543	-0.0388077	-0.0780123	0	0	0	0	0	0	0	0.5	0	0.142857	1	1	0.666667	0.416667	0.75	0.285714	0.625	0.454545	0.142857	0.1	0.666667
chr4 : 2814205 - 2816522	chr4	2814205	2816522	+	15	SH3BP2	0.00871938	0.0821443	0.0797021	0.683169	0	0.23351	0.201389	0.265631	0.23351	0.0642426	0	0	0	0	0	0	0	0	0	0	0	0	0.375	0.5	0.333333	0.6	0.565217	0.428571	0	0	0
chr4 : 2834140 - 2834647	chr4	2834140	2834647	+	69	SH3BP2	0.131653	0.316391	0.208278	0.706605	0.0367615	0.0689129	0.0627337	0.0750922	0.0321515	0.0123586	0.142857	0.0769231	0	0	0	0.1	0	0.0526316	0	0.0893855	0.044586	0.013986	0.0462963	0.0828025	0.0275229	0.13253	0.0930233	0.125	0.0208333	0.0233918	0.0322581
chr4 : 2877838 - 2883603	chr4	2877838	2883603	+	21	ADD1	0.00245838	0.0754413	0.0226278	0.308141	0.000223058	0.0213272	0.0155531	0.0271012	0.0211041	0.0115482	0	0	0.0138249	0.0177778	0.0037037	0.0133333	0	0	0	0	0	0	0.00910747	0.027833	0.0425532	0.0601942	0.0382775	0.029321	0	0.00201613	0.0015528
chr4 : 2900259 - 2900886	chr4	2900259	2900886	+	99	ADD1	0.0178866	0.0788534	0.111095	0.630528	0.00241325	0.00634343	0.00565107	0.00703579	0.00393018	0.00138473	0.00421941	0.00967742	0.00903615	0.00319489	0.00645161	0.017094	0.00547945	0	0	0	0.00178891	0	0.00204918	0.00733945	0.00158479	0	0.00679117	0.00868307	0.0041841	0.00176678	0.00369004
chr4 : 2934523 - 2934832	chr4	2934523	2934832	-	37	MFSD10	0.510582	0.535709	0.686329	0.947005	0.0060381	0.00821296	0.00839161	0.0080343	0.00217486	-0.000357309	0	0.0171674	0	0	0.0189873	0.00291545	0	0	0.00854701	0.00355872	0.00840336	0	0.0141343	0.0126582	0.00638978	0.00268096	0	0.023622	0	0	0
chr4 : 2934630 - 2934832	chr4	2934630	2934832	-	144	MFSD10	0.485257	0.551642	0.593731	0.943985	0.0104295	0.00831582	0.00817201	0.00845962	-0.00211372	0.000287603	0.0103448	0.0213675	0.00380228	0.0194175	0.00958466	0.00291545	0.00847458	0.0271493	0.0113636	0.0070922	0.00421941	0.00421941	0.00711744	0.00319489	0.00320513	0	0.0108401	0.008	0.0179211	0.00694444	0.00335571
chr4 : 2943504 - 2943918	chr4	2943504	2943918	-	47	NOP14	0.897409	0.447815	0.598409	0.248344	0.00624176	0.00656953	0.0085215	0.00461756	0.000327769	-0.00390395	0.00477327	0.0127932	0.0143737	0.013369	0.00898876	0	0.0243902	0.0043384	0.00408163	0.00574713	0	0	0	0.00847458	0.0107143	0.00534759	0	0	0	0.00420168	0
chr4 : 2950157 - 2951660	chr4	2950157	2951660	-	21	NOP14	0.000296172	0.0202473	0.013131	0.563682	0.000788025	0.0321181	0.0284012	0.035835	0.0313301	0.00743379	0.0117302	0.0116279	0.00759494	0.0393939	0.00255755	0.0129032	0.00254453	0	0	0	0	0	0.0492611	0.04	0.0501931	0.0514019	0.0583658	0.0503876	0	0.00515464	0
chr4 : 3142384 - 3144471	chr4	3142384	3144471	+	21	HTT	3.97e-06	0.000110658	0.00308112	0.225466	0.0130385	0.304259	0.258929	0.34959	0.291221	0.0906602	0.259259	0.25	0.170732	0.318182	0.295082	0.0888889	0	0	0	0.0198676	0.0070922	0.0444444	0.237624	0.347826	0.288136	0.412162	0.448087	0.535135	0.00787402	0.00851064	0.00985222
chr4 : 38907483 - 38910197	chr4	38907483	38910197	+	15	FAM114A1	0.000299948	0.0146899	0.0181936	0.670453	0.0111189	0.0818229	0.0755172	0.0881286	0.070704	0.0126114	0	0.1	0.125	0	0.111111	0.0588235	0	0	0	0.00442478	0.0125523	0.0297872	0.057971	0.0982143	0.0719178	0.0912863	0.103448	0.164103	0.0205128	0.0200803	0.0166205
chr4 : 39455867 - 39456152	chr4	39455867	39456152	-	21	RPL9	0.0143642	0.0380494	0.0113488	0.0152379	0.000256554	0.0115965	0.00188634	0.0213067	0.01134	0.0194204	0.00124069	0.0015748	0	0.0132289	0.00763984	0.00741073	0.000232504	0	0.000628009	0	0.00152964	0	0.00178444	0.0024	0.0043181	0.0328454	0.032092	0.0346232	0	0.000721761	0
chr4 : 39456600 - 39458025	chr4	39456600	39458025	-	35	RPL9	0.0622996	0.440627	0.086853	0.197889	0.000221943	0.00069317	0.000405738	0.000980602	0.000471227	0.000574864	0.000105775	0.000116537	0.000544544	0.000344234	0	0.000294811	0	9.38e-05	0.000184519	0.000779423	0	0.00026434	0	0.00032457	0.001343	0.00202664	0.00143403	0.00178389	0	0	0.00150451
chr4 : 39911977 - 39915230	chr4	39911977	39915230	-	18	PDS5A	0.000278795	0.0142118	0.0195916	0.830333	0.00322252	0.0833811	0.0869124	0.0798498	0.0801586	-0.00706266	0.037037	0.0612245	0.0340136	0.0555556	0.028169	0.0160428	0	0	0.00558659	0.00813008	0	0	0.15625	0.0776699	0.15528	0.100917	0.121951	0.156463	0.0198676	0.00480769	0
chr4 : 42067367 - 42068501	chr4	42067367	42068501	+	65	SLC30A9	0.320884	0.379014	0.545119	0.762888	0.0100519	0.0134251	0.0142359	0.0126143	0.00337324	-0.00162165	0.0104167	0.0252101	0.0258621	0.0192308	0.0172414	0.0223881	0.0060241	0.00537634	0.0215827	0	0.00896861	0.00917431	0.00492611	0.00390625	0.0150943	0.00888889	0	0.00793651	0.00970874	0	0.00377358
chr4 : 4650837 - 4651096	chr4	4650837	4651096	+	3	STX18-AS1	0.871948	0.563066	0.602083	0.391966	0.420685	0.44494	0.555556	0.334325	0.024256	-0.22123	0.333333	0	1	0	0.714286	0	0.2	0.714286	0.25	0.666667	0.333333	1	1	0	1	0.666667	0.125	0.5	1	0	0
chr4 : 48850464 - 48851836	chr4	48850464	48851836	+	127	OCIAD1	0.00656569	0.070859	0.0586152	0.815871	0.00227109	0.00716078	0.00751261	0.00680895	0.00488969	-0.000703665	0.00229621	0.00463499	0.00561798	0.00788436	0.00114679	0.00110375	0.00438116	0.00302115	0.00214362	0	0	0	0.00412371	0.0170576	0.0113452	0.00917431	0.0110497	0.0104948	0.00408163	0.00595238	0.0100865
chr4 : 48850464 - 48851903	chr4	48850464	48851903	+	60	OCIAD1	0.0223072	0.0683915	0.210888	0.73046	0.000651642	0.0027668	0.00305706	0.00247654	0.00211516	-0.000580525	0.0045819	0	0	0.00132275	0	0.00220507	0.0010989	0.00201613	0.00107296	0	0	0	0.00617284	0.00431965	0.00326797	0	0.00831025	0.00302115	0.00204499	0	0.00145349
chr4 : 5018717 - 5018861	chr4	5018717	5018861	-	25	CYTL1	0.0167963	0.0814196	0.105829	0.485395	0.000976563	0.0647324	0.0477692	0.0816956	0.0637559	0.0339264	0	0	0	0	0	0	0	0	0	0	0	0	0.104839	0.0952381	0.0865385	0.101449	0.146789	0.241935	0	0.015625	0
chr4 : 55565933 - 55569886	chr4	55565933	55569886	+	3	KIT	0.402337	0.378997	0.838168	0.357927	0.0721112	0.144382	0.224576	0.0641873	0.0722705	-0.160389	1	0	0	0	0	0	0	0	0.125	0.115242	0.090566	0.108626	0.123711	0.102913	0.120833	0.125604	0.11631	0.14321	0.131707	0.122961	0.0846774
chr4 : 56757589 - 56758710	chr4	56757589	56758710	+	90	EXOC1	0.214338	0.901183	9.03e-05	0.106083	0.0210038	0.0112863	0.0225726	0	-0.00971749	-0.0225726	0	0.0769231	0.0227273	0	0	0	0.0188679	0	0.0208333	0.0359712	0.05	0.0152672	0.00735294	0.0215827	0.00684931	0	0	0	0.0178571	0.0384615	0
chr4 : 56874549 - 56875878	chr4	56874549	56875878	+	22	CEP135	6.17e-06	0.00258556	0.00239202	0.450172	0.00585938	0.475117	0.522208	0.428025	0.469257	-0.0941825	0.3	0.4	0.272727	0.142857	0.421053	0.28	0	0.09375	0	0	0	0	0.823529	0.655172	0.681818	0.590909	0.583333	0.55	0	0	0
chr4 : 666357 - 667091	chr4	666357	667091	-	48	ATP5I	0.000150304	0.00682655	1.97e-05	0.0792045	0.000523011	0.00574906	0.00750334	0.00399478	0.00522605	-0.00350856	0.0111266	0.00724638	0.00143678	0.00433526	0.00331126	0.00291545	0	0	0	0	0.00268817	0.000586854	0.0119628	0.00814176	0.00510576	0.00518433	0.00354072	0.00468165	0	0	0.000703235
chr4 : 666369 - 667091	chr4	666369	667091	-	60	ATP5I	0.0163783	0.0263044	0.183967	0.0464418	1.2e-05	0.00195384	0.00336525	0.000542439	0.00194187	-0.00282281	0	0.00291121	0.00143678	0	0	0	0	0	0	0	0	0	0.00668151	0.006238	0.00292398	0.0017341	0.00152053	0	0	0	0
chr4 : 667232 - 667700	chr4	667232	667700	-	41	ATP5I	0.0592494	0.0670591	0.107409	0.1626	1.68e-05	0.00192091	0.000547537	0.00329428	0.00190408	0.00274674	0	0.00119904	0	0.00121803	0	0	0	0	0	0	0	0	0.000396983	0.000437637	0.00125156	0.00306905	0.0047081	0.0107705	0	0	0
chr4 : 667246 - 667700	chr4	667246	667700	-	55	ATP5I	0.0149679	0.0539612	0.0722185	0.235582	0.000105354	0.00338785	0.00193909	0.0048366	0.00328249	0.00289751	0	0.00239521	0	0.00121803	0	0	0	0.00104932	0	0	0	0	0.00474308	0.00262009	0.00187617	0.00662589	0.0112254	0.00995025	0	0	0
chr4 : 669644 - 669792	chr4	669644	669792	+	69	MYL5	0.540707	0.352804	0.926631	0.555081	0.692789	0.732098	0.762807	0.701389	0.0393084	-0.0614177	0.5	0.75	0.833333	0.5	0.75	1	0.75	0.7	1	0.857143	0.444444	0.666667	0.857143	0.727273	0.909091	0.833333	0.625	0.5	0.75	0.833333	0.571429
chr4 : 68527980 - 68528856	chr4	68527980	68528856	-	6	UBA6	0.542139	0.642137	0.663881	0.919364	0.0141532	0.0173094	0.0168477	0.0177711	0.0031562	0.000923413	0.0142857	0.0258621	0.0116959	0	0.018018	0	0.0208333	0.00813008	0	0.0147059	0.0363636	0.0181818	0.0151515	0	0.0340909	0.047619	0.0128205	0.028169	0.025	0.0114943	0.0102041
chr4 : 71888278 - 71889263	chr4	71888278	71889263	+	12	DCK	0.00587305	0.138048	0.00326657	0.00442745	0.00151269	0.0396438	0.00960178	0.0696857	0.0381311	0.060084	0	0	0	0.0843373	0.0963855	0.0208333	0	0	0	0	0	0	0.0162602	0.0258065	0.015544	0.0925926	0.0857143	0.0382514	0	0	0.00645161
chr4 : 724458 - 724665	chr4	724458	724665	+	75	PCGF3	0.931453	0.876513	0.789392	0.726634	0.529018	0.540873	0.501984	0.579762	0.0118552	0.0777778	0.666667	0.666667	1	1	1	0.75	0	0.666667	0.25	0.857143	0.5	1	0	0.428571	0.25	0.2	0.1	0.428571	0.333333	0.4	0.6
chr4 : 74013164 - 74014529	chr4	74013164	74014529	-	14	ANKRD17	0.00085593	0.0421794	0.017758	0.629983	0.00190118	0.0427722	0.0381105	0.0474338	0.040871	0.00932332	0.0909091	0.0280374	0	0.0630631	0.0247934	0	0	0	0.0222222	0	0	0	0.0188679	0.0289017	0.0619469	0.0373134	0.0787879	0.0806452	0	0	0
chr4 : 79475643 - 79494320	chr4	79475643	79494320	+	13	ANXA3	0.0189421	0.143908	0.0492299	0.117186	0.00204918	0.0495227	0.0211133	0.0779321	0.0474735	0.0568188	0.0638298	0.0208333	0.0420168	0.185185	0.0740741	0.0833333	0.0327869	0	0	0	0	0	0	0	0	0	0	0.125	0	0	0
chr4 : 83346948 - 83347189	chr4	83346948	83347189	-	127	HNRNPDL	0.218698	0.345708	0.474269	0.724572	0.0317456	0.0535749	0.0595518	0.0475981	0.0218294	-0.0119537	0.0681818	0.0645161	0.177778	0.140351	0.0508475	0	0.0694444	0.0793651	0	0	0.0289017	0	0.008	0.038835	0	0.0223881	0.037037	0.034965	0.0258621	0.0328947	0.0386473
chr4 : 83349355 - 83349430	chr4	83349355	83349430	-	22	HNRNPDL	0.459009	0.865237	0.156415	0.233463	0.00295186	0.00252925	0.00308647	0.00197203	-0.000422602	-0.00111444	0.000718391	0.00191939	0.00483968	0.000706714	0.00196721	0.000575043	0.00322997	0.00258064	0.00241984	0.00523835	0.00273224	0.00543774	0.00250156	0.00500626	0.00353357	0.00234192	0.00202634	0.00421496	0.00225056	0.0044335	0.00472193
chr4 : 83376008 - 83378044	chr4	83376008	83378044	+	23	ENOPH1	0.00250908	0.01849	0.0615514	0.136737	0.00131622	0.0284055	0.0390669	0.0177441	0.0270893	-0.0213229	0.0186335	0.0125786	0.027027	0.00684931	0.00645161	0.011976	0	0.0105263	0	0	0.00392157	0	0.0361446	0.0551471	0.0848708	0.0109091	0.0197368	0.0505415	0.00330033	0	0.00331126
chr4 : 83770157 - 83772583	chr4	83770157	83772583	-	26	SEC31A	0.0332658	0.295415	0.057469	0.120893	0.0014357	0.00544511	0.00285533	0.00803489	0.00400941	0.00517956	0	0.0019084	0.00170068	0.0058309	0.00251256	0.00852879	0	0	0	0	0	0.00548446	0.00203252	0.008	0.0034904	0	0.0151844	0.0161527	0.00199203	0.00179856	0
chr4 : 84378112 - 84379477	chr4	84378112	84379477	+	21	MRPS18C	0.000945985	0.0250642	0.0238791	0.40097	0.00107076	0.0667493	0.053649	0.0798495	0.0656785	0.0262005	0.0227743	0.0144033	0.0155211	0.0346535	0.0182232	0.0239521	0	0	0	0.00189036	0	0	0.0994036	0.0724638	0.0973282	0.1225	0.131417	0.148352	0	0.00481541	0.00491803
chr4 : 84380951 - 84382106	chr4	84380951	84382106	+	19	MRPS18C	0.031616	0.242456	0.0883998	0.309135	0.000456424	0.00372381	0.00230869	0.00513893	0.00326739	0.00283024	0.00865801	0	0	0	0.0043573	0	0	0	0.00362319	0	0	0	0.00339559	0	0.00179856	0.0145631	0.00458716	0.00732601	0	0.00177936	0
chr4 : 84380951 - 84382110	chr4	84380951	84382110	+	15	MRPS18C	0.00549252	0.111648	0.0263102	0.159728	0.00290698	0.0124312	0.00842626	0.0164362	0.00952426	0.00800996	0.00217865	0.010395	0.00659341	0.00510204	0.0043573	0.0114723	0.0037037	0.00170648	0.00181488	0.00409836	0	0	0.00170068	0.0207612	0.00892857	0.0256	0.0269058	0.0251799	0	0.00707965	0
chr4 : 84382186 - 84382251	chr4	84382186	84382251	+	22	MRPS18C	0.0761473	0.268305	0.192177	0.995449	0.00207063	0.00448684	0.00447959	0.00449409	0.0024162	1.45e-05	0.0027248	0	0.00543478	0.00338983	0.00789474	0	0.00235294	0.00209205	0	0.00352113	0.003367	0	0.0123077	0	0.00641026	0.0026455	0.0026178	0.0104167	0	0.00651466	0
chr4 : 844890 - 845537	chr4	844890	845537	-	17	GAK	0.000164241	0.0089008	0.0108103	0.379711	0.00444046	0.0227204	0.0195804	0.0258603	0.0182799	0.00627989	0.00847458	0.0225564	0.0252101	0.0422535	0.0123457	0.0440252	0	0	0	0	0	0	0.0114068	0.0338346	0.016	0.0212766	0.0177936	0.0174672	0	0	0.00383142
chr4 : 85654831 - 85656195	chr4	85654831	85656195	-	68	WDFY3	0.0795454	0.0922669	0.458172	0.106257	0.00900071	0.142507	0.262818	0.0221969	0.133507	-0.240621	0	0.5	0.75	0.1	0	0	0	0	0	0.04	0	0	0.0652174	0.0571429	0.204545	0.0212766	0	0.0119048	0.0327869	0.0612245	0.01
chr4 : 887376 - 887661	chr4	887376	887661	-	98	GAK	0.0590904	0.0802056	0.157771	0.810068	0.0477769	0.0282356	0.0267684	0.0297028	-0.0195413	0.00293446	0.0561224	0.0438596	0.0144928	0.0682927	0.00943396	0.0333333	0.0607477	0.040146	0.0484581	0.0212766	0.0143541	0.00796813	0.00625	0.0194175	0.0204678	0.0237288	0.00864553	0.0347826	0	0.0229508	0.00724638
chr4 : 95445027 - 95470941	chr4	95445027	95470941	+	3	PDLIM5	0.460552	0.59339	0.483573	0.889829	0.21515	0.184313	0.187901	0.180725	-0.0308375	-0.00717595	0.340909	0.0740741	0.133333	0.108108	0.333333	0.1	0.184211	0.235294	0.236842	0.611111	0.142857	0	0.192308	0.222222	0.164557	0.193798	0.180791	0.168317	0.162162	0.301887	0.326531
chr4 : 960415 - 960535	chr4	960415	960535	-	99	DGKQ	0.133755	0.121323	0.375221	0.466948	0.00938658	0.0203836	0.0238038	0.0169634	0.010997	-0.00684043	0.0210526	0	0.0227273	0.0123457	0	0	0	0	0	0.0344828	0	0.0247934	0.0441176	0.0149254	0.04	0.0296296	0.0259067	0.0338983	0	0	0.00757576
chr4 : 961832 - 962069	chr4	961832	962069	-	16	DGKQ	0.250009	0.984678	0.0797544	0.0799533	0.00866463	0.0199963	0.0084735	0.0315192	0.0113317	0.0230457	0	0	0	0.045977	0.0125	0.0595238	0.0275229	0	0	0	0	0	0.0416667	0	0.00917431	0.0483871	0	0.0227273	0	0	0
chr4 : 99355214 - 99357967	chr4	99355214	99357967	+	123	RAP1GDS1	0.573477	0.426095	0.665967	0.334048	0.00763699	0.0109889	0.0160971	0.00588067	0.00335187	-0.0102164	0.0615385	0	0.0114943	0	0.0131579	0	0.0487805	0	0	0	0	0	0	0.0127389	0.0108108	0.011976	0.00531915	0.00483092	0.0163934	0	0.0230769
chr4 : 995352 - 995433	chr4	995352	995433	+	33	IDUA	6.26e-07	8.11e-05	0.00256599	0.524529	0.060159	0.533092	0.498403	0.567782	0.472933	0.0693789	0.6	0.4	0.5	0.5	1	0.461538	0.142857	0.0833333	0	0.0340909	0.016129	0	0.608696	0.548387	0.333333	0.621622	0.470588	0.352941	0.211538	0.031746	0.0131579
chr4 : 995352 - 995438	chr4	995352	995438	+	28	IDUA	1.34e-09	4.03e-05	0.000117252	0.516863	0.0530029	0.68639	0.658719	0.714061	0.633387	0.055342	0.714286	0.75	0.428571	0.647059	1	0.533333	0	0.0833333	0	0.0957447	0.031746	0.0142857	0.763158	0.666667	0.62963	0.695652	0.763158	0.645161	0.0681818	0.0895522	0.0506329
chr4 : 99993613 - 99993723	chr4	99993613	99993723	-	20	ADH5	0.00115168	0.0189529	5.86e-05	5e-05	0.000647334	0.006591	0.00236741	0.0108146	0.00594366	0.00844717	0.00270636	0.00287356	0	0.0130624	0.0075188	0.0120321	0.00263505	0	0	0	0	0	0.00381679	0.00248756	0.00232019	0.00991326	0.0130826	0.00927835	0	0.00106496	0.00197628
chr5 : 10227776 - 10235322	chr5	10227776	10235322	-	16	FAM173B	0.816081	0.848085	0.581006	0.479197	0.0185334	0.0168961	0.0200897	0.0137025	-0.00163735	-0.00638718	0.0337079	0.012987	0.0215827	0.0140845	0.0114943	0	0.0175439	0.00934579	0.0103093	0.0103093	0	0.0243902	0.0379747	0.0142857	0	0.0131579	0.0434783	0	0.0786517	0	0
chr5 : 102342716 - 102343141	chr5	102342716	102343141	+	19	PAM	0.0801634	0.59483	0.0792985	0.0826056	0.000147059	0.00780265	0.000368732	0.0152366	0.00765559	0.0148678	0	0	0	0	0	0	0	0	0	0.00235294	0	0	0.00221239	0	0	0.027027	0.0309278	0.0334646	0	0	0
chr5 : 102345571 - 102353021	chr5	102345571	102353021	+	16	PAM	0.0101117	0.0869234	0.0947646	0.98111	0	0.0223675	0.0221838	0.0225513	0.0223675	0.000367476	0	0	0	0	0	0	0	0	0	0	0	0	0.0540541	0.0488827	0.0301659	0.064275	0.0365497	0.0344828	0	0	0
chr5 : 102509677 - 102512537	chr5	102509677	102512537	+	30	PPIP5K2	0.109501	0.419463	0.15114	0.289898	0.03125	0.128697	0.0733586	0.184036	0.0974475	0.110678	0	0	0	0	0	0	0.5	0	0	0	0	0	0.181818	0.05	0.208333	0.5	0.258065	0.346154	0	0	0
chr5 : 10263427 - 10264749	chr5	10263427	10264749	+	18	CCT5	0.00111335	0.00753553	0.00303931	0.00957984	0.00195426	0.0220819	0.0104467	0.0337171	0.0201276	0.0232704	0.00623229	0.00969602	0.00666112	0.0278552	0.0187221	0.0170367	0.00164564	0.00202634	0.00191709	0.000795545	0.001657	0.00226074	0.0163236	0.0167247	0.00704225	0.0490006	0.0492445	0.0404436	0.00480769	0.000690131	0.000696379
chr5 : 1078153 - 1078815	chr5	1078153	1078815	-	30	SLC12A7	0.142888	0.503022	0.196142	0.441462	0.0171363	0.0299854	0.0238359	0.036135	0.0128491	0.0122991	0	0.0465116	0	0.0394737	0.0166667	0.0952381	0	0	0.0147059	0.00854701	0.0135135	0	0.0150943	0.0419355	0.0394737	0.0322581	0.0207254	0.0124481	0.015873	0.0214067	0.0322581
chr5 : 1078168 - 1078815	chr5	1078168	1078815	-	45	SLC12A7	0.191408	0.284834	0.378987	0.810324	0.0110904	0.0207813	0.0191821	0.0223805	0.00969095	0.00319839	0.0408163	0.0238095	0	0	0.0483871	0.0655738	0	0.0384615	0.0289855	0.00854701	0.0135135	0	0.0261194	0.019802	0.00454546	0	0.00787402	0.0124481	0	0.00621118	0.0283401
chr5 : 1079630 - 1081691	chr5	1079630	1081691	-	18	SLC12A7	0.00353224	0.0383126	0.012918	0.0414082	0	0.0251501	0.010998	0.0393022	0.0251501	0.0283042	0	0	0.0114943	0.0336134	0.0105263	0.0196078	0	0	0	0	0	0	0.0220994	0.0114155	0.020979	0.0750751	0.0650759	0.0319149	0	0	0
chr5 : 109181708 - 109183328	chr5	109181708	109183328	+	29	MAN2A1	6.22e-08	0.000653339	7.94e-05	0.165368	0.0065324	0.238251	0.211103	0.2654	0.231719	0.0542966	0.15625	0.27027	0.104167	0.358974	0.296296	0.238095	0	0.0243902	0	0.0384615	0	0	0.212121	0.257143	0.266667	0.222222	0.272727	0.204082	0	0	0
chr5 : 115823910 - 115824583	chr5	115823910	115824583	-	17	SEMA6A	0.0525846	0.116977	0.22109	0.257202	0.000684307	0.00492603	0.00720948	0.00264257	0.00424172	-0.00456692	0	0	0	0	0	0	0	0	0	0	0.0109489	0	0.0153257	0.0094697	0.0184615	0.00546448	0.00734214	0.00304878	0	0	0
chr5 : 118407352 - 118417254	chr5	118407352	118417254	+	14	DMXL1	4.14e-06	0.0115629	4.98e-06	0.0938341	0	0.565667	0.446176	0.685158	0.565667	0.238982	0.428571	0.666667	0	0.636364	0.666667	0.75	0	0	0	0	0	0	0.4	0.818182	0.363636	0.619048	0.62069	0.818182	0	0	0
chr5 : 118454700 - 118456645	chr5	118454700	118456645	+	20	DMXL1	3.76e-07	0.00448706	4.31e-07	0.195509	0.00305677	0.096598	0.0839425	0.109254	0.0935412	0.0253111	0.140351	0.0735294	0.06	0.127273	0.111111	0.0933333	0	0	0	0	0.0243902	0	0.129032	0.059322	0.0414201	0.107143	0.101796	0.114865	0.00714286	0.00471698	0.0126582
chr5 : 118573110 - 118574551	chr5	118573110	118574551	+	132	DMXL1	0.0250775	0.0136117	0.162062	0.701651	0.0246425	0.0561757	0.0516535	0.0606979	0.0315332	0.00904441	0.0588235	0.0612245	0.0655738	0.166667	0.031746	0.0434783	0	0.0169492	0.0545455	0	0	0.00943396	0.0597015	0.0241935	0.040404	0.0555556	0.0344828	0.0322581	0.00671141	0.0248447	0.015625
chr5 : 122713246 - 122714029	chr5	122713246	122714029	-	16	CEP120	0.0590034	0.0553327	0.259414	0.744095	0.0143593	0.0452824	0.0401542	0.0504106	0.0309231	0.0102564	0.0408163	0.0666667	0.0434783	0.183673	0.03125	0	0.015873	0	0	0	0.03125	0.025	0	0.0243902	0.0655738	0	0.0612245	0.0263158	0	0.0447761	0
chr5 : 127624271 - 127624818	chr5	127624271	127624818	-	21	FBN2	0.0118427	0.120383	0.0784267	0.717545	0	0.253245	0.220635	0.285855	0.253245	0.0652201	0	0	0	0	0	0	0	0	0	0	0	0	0.166667	0.5	0.657143	0.5	0.555556	0.659574	0	0	0
chr5 : 130726802 - 130727521	chr5	130726802	130727521	+	89	CDC42SE2	0.673175	0.57202	0.943389	0.592895	0.729829	0.739488	0.747463	0.731514	0.00965964	-0.0159492	0.669492	0.70922	0.707182	0.684211	0.734177	0.703947	0.666667	0.685315	0.675	0.632353	0.710843	0.7	0.802632	0.781818	0.814433	0.719512	0.765625	0.781609	0.903226	0.8	0.730769
chr5 : 131593521 - 131598278	chr5	131593521	131598278	+	23	PDLIM4	0.00577513	0.0114082	0.173656	0.0589354	0.000609156	0.00338185	0.00486658	0.00189712	0.00277269	-0.00296945	0.00632911	0.0043384	0	0.00501253	0	0	0	0	0	0	0	0	0.00686813	0.00406504	0.00759878	0.00184843	0.00297619	0.0015456	0.00359712	0.002	0.00414938
chr5 : 132159234 - 132159314	chr5	132159234	132159314	-	19	SHROOM1	0.000132098	0.00434685	0.019943	0.793855	0.0212991	0.208661	0.19931	0.218013	0.187362	0.0187033	0.159091	0.222222	0.163636	0.2	0.175	0.0825688	0	0	0.0121951	0	0.103448	0	0.36	0.2	0.0909091	0.0714286	0.424242	0.354839	0	0.0285714	0.030303
chr5 : 132219274 - 132220767	chr5	132219274	132220767	-	21	AFF4	0.00468261	0.0976175	0.0139502	0.0470738	0.000817303	0.021402	0.00979142	0.0330126	0.0205847	0.0232212	0	0	0.0210526	0.011236	0.0208333	0.0704225	0	0	0	0	0	0	0	0.0203046	0.0173913	0.042328	0.0331754	0.0200803	0.00456621	0	0.00851064
chr5 : 132224886 - 132227855	chr5	132224886	132227855	-	20	AFF4	0.00184263	0.154837	0.00271389	0.0437638	0.00318771	0.0358111	0.0201135	0.0515086	0.0326234	0.0313952	0	0	0	0.0677966	0.0178571	0.0769231	0	0	0	0	0	0.0322581	0.0526316	0.0206186	0.0474308	0.055814	0.0313725	0.0592885	0	0.015	0.00374532
chr5 : 132388050 - 132400652	chr5	132388050	132400652	+	19	HSPA4	0.000208152	0.0132458	0.00174959	0.0155277	0	0.00867296	0.00502229	0.0123236	0.00867296	0.00730135	0.00210674	0.00434783	0.000626959	0.014742	0.00711974	0.00545785	0	0	0	0	0	0	0.00765027	0.00625559	0.00914634	0.0140977	0.0141034	0.0184211	0	0	0
chr5 : 132439719 - 132439902	chr5	132439719	132439902	+	22	HSPA4	1.46e-05	0.00453336	0.000860534	0.0510209	0.00245979	0.0371231	0.0278828	0.0463633	0.0346633	0.0184805	0.0194064	0.015411	0.0135135	0.0677452	0.0285714	0.0301921	0	0	0.000959693	0	0.010142	0	0.040724	0.039548	0.0386941	0.05919	0.043318	0.0491632	0.00311526	0.00510204	0.013373
chr5 : 1330519 - 1331913	chr5	1330519	1331913	-	20	CLPTM1L	0.601365	0.493455	0.265759	0.150211	0.00345047	0.00413845	0.0025693	0.0057076	0.000687982	0.0031383	0.0021322	0.00605449	0.00273473	0.00107411	0.00747863	0.00763359	0.00747065	0.00316456	0.00877963	0	0.00249377	0	0	0.00449438	0	0.0105263	0	0.00753296	0.0040568	0	0
chr5 : 1332050 - 1334403	chr5	1332050	1334403	-	51	CLPTM1L	0.303604	0.981192	0.00948231	0.203643	0.00199904	0.00106161	0.00196555	0.000157679	-0.000937428	-0.00180787	0.00187793	0	0.00779221	0	0.000946074	0	0	0.00365297	0.00077821	0.00671141	0	0	0	0.00212314	0	0	0	0	0	0.00166667	0.00197239
chr5 : 133536199 - 133536675	chr5	133536199	133536675	-	11	PPP2CA	0.104439	0.527082	0.113763	0.265739	0.00101524	0.00248857	0.00163013	0.00334702	0.00147333	0.00171689	0.00220022	0.00100807	0	0.00337079	0	0.00199005	0.00180832	0	0.00539084	0	0	0.00526316	0	0.00533333	0.00123916	0.00144092	0.00516129	0.00811908	0	0	0
chr5 : 1338115 - 1338974	chr5	1338115	1338974	-	17	CLPTM1L	0.628469	0.768915	0.629458	0.991553	0.00408103	0.00485917	0.00487407	0.00484427	0.000778142	-2.98e-05	0.000796813	0.00404531	0.00181984	0.0035057	0.00773861	0.0036049	0	0.000781861	0.00385505	0.0060241	0.0104822	0.00963391	0.015949	0.0066335	0	0	0.00653595	0.00768049	0.0110193	0.00145138	0.003367
chr5 : 134121277 - 134124184	chr5	134121277	134124184	+	18	DDX46	0.0138053	0.0847558	0.0215597	0.0369145	0.00122912	0.0436851	0.0121895	0.0751807	0.042456	0.0629911	0	0.00243902	0.00293255	0.012766	0.0275229	0.0604027	0	0	0	0	0	0	0.0164835	0.0196078	0.0316742	0.12605	0.0709677	0.153374	0.00512821	0	0.00851064
chr5 : 137495898 - 137496579	chr5	137495898	137496579	-	35	BRD8	0.193735	0.330752	0.178432	0.986889	0.00579981	0.00300146	0.003021	0.00298191	-0.00279835	-3.91e-05	0	0	0.0123457	0.00436681	0	0.00414938	0	0.0253165	0	0.00706714	0.0199336	0.00675676	0	0	0.00578035	0.0049505	0	0.00442478	0	0.00458716	0
chr5 : 137525608 - 137527162	chr5	137525608	137527162	-	12	CDC23	0.373313	0.749415	0.322254	0.632436	0.00620941	0.00921144	0.00778007	0.0106428	0.00300204	0.00286275	0.025641	0.0160643	0.00497512	0	0.0107527	0.0227273	0	0.00429184	0.00393701	0.0104167	0	0	0	0	0	0.0121951	0.0181818	0	0	0	0
chr5 : 137527241 - 137527550	chr5	137527241	137527550	-	16	CDC23	0.000848434	0.0104068	0.0456315	0.870309	0.00246341	0.015529	0.0150172	0.0160409	0.0130656	0.0010237	0.030303	0.012987	0.00843882	0.0241546	0.0171429	0.00913242	0.00403226	0	0.0122951	0	0	0.00787402	0.0163934	0.0111111	0.0108696	0.010101	0	0.0357143	0	0	0
chr5 : 137537158 - 137537801	chr5	137537158	137537801	-	20	CDC23	0.00140229	0.10823	0.00547079	0.14083	0.00371536	0.0349281	0.0238433	0.046013	0.0312128	0.0221697	0.0206186	0.014218	0.00485437	0.0427807	0.0104167	0.0331754	0.00769231	0	0	0.019802	0	0	0.0123457	0.0169492	0.0740741	0.0547945	0.076087	0.0588235	0.0232558	0	0
chr5 : 137894367 - 137895552	chr5	137894367	137895552	-	20	HSPA9	0.000541788	0.0747595	0.0029271	0.225795	8.96e-05	0.00199058	0.00149092	0.00249023	0.00190099	0.00099931	0.000389105	0.0012024	0.000736648	0.00324525	0.00129143	0.00151918	0	0.000373692	0.000359971	0	0	0	0.00147059	0.000639386	0.0045074	0.00409277	0.0029036	0.00188917	0	0	0.00069979
chr5 : 138738503 - 138739632	chr5	138738503	138739632	-	120	SPATA24	5.75e-05	0.0043469	0.00230965	0.0496592	0.00297619	0.318051	0.220569	0.415532	0.315074	0.194963	0.25	0.05	0.363636	0.307692	0.25	0.368421	0	0.047619	0	0	0	0	0.294118	0.176471	0.189189	0.571429	0.3	0.695652	0	0	0
chr5 : 139884819 - 139885288	chr5	139884819	139885288	+	20	ANKHD1	6.56e-05	0.0210096	0.00208394	0.335416	0	0.0353044	0.0295495	0.0410593	0.0353044	0.0115098	0.0135135	0.0114286	0.00507614	0.0198676	0.0481928	0.0615385	0	0	0	0	0	0	0.0444444	0.0540541	0.0487805	0.02	0.0458015	0.0509554	0	0	0
chr5 : 139921867 - 139928473	chr5	139921867	139928473	+	17	ANKHD1-EIF4EBP3	0.00249436	0.083882	0.00577853	0.80081	0.00135234	0.0669942	0.0716205	0.0623678	0.0656418	-0.00925271	0	0	0.212766	0.0606061	0.12	0.0204082	0	0	0	0.0111111	0	0	0.09375	0.0847458	0.0384615	0.0625	0.0625	0.0481928	0	0	0
chr5 : 139940112 - 139940223	chr5	139940112	139940223	-	22	APBB3	0.100149	0.262478	0.260204	0.988087	0.103905	0.147382	0.14702	0.147745	0.0434776	0.000724576	0.0208333	0.097561	0.147541	0.20339	0.103448	0.126984	0.0537634	0.0636364	0.0789474	0.0597015	0.149254	0.138889	0.15	0.232143	0.234043	0.285714	0.108108	0.0588235	0.125	0.0701754	0.0526316
chr5 : 140022257 - 140022506	chr5	140022257	140022506	+	3	TMCO6	0.179059	0.742412	0.137155	0.219689	0.0755536	0.0999129	0.0816262	0.1182	0.0243593	0.0365733	0.123596	0.0847458	0.0327869	0.104478	0.057971	0.0930233	0.0574713	0.0102041	0.0721649	0.0909091	0.09375	0.0588235	0.0888889	0.114286	0.0454545	0.144928	0.0892857	0.219512	0.195652	0.047619	0.0666667
chr5 : 140026977 - 140027067	chr5	140026977	140027067	-	29	NDUFA2	0.0222807	0.018054	0.406297	0.0287801	0.00421186	0.00850404	0.011932	0.00507606	0.00429218	-0.00685596	0.00358744	0.00790754	0.0101868	0.00805987	0.00483384	0.00610329	0.00767965	0.0056701	0.00619048	0.00522534	0.00711054	0.00379027	0.0157895	0.0173611	0.0167598	0.00353982	0.00479452	0.003125	0.00830737	0.00392773	0.00807265
chr5 : 140056728 - 140056911	chr5	140056728	140056911	-	26	HARS	0.117008	0.19779	0.249975	0.731524	0.0034161	0.00598592	0.00638833	0.00558351	0.00256983	-0.000804823	0.00178253	0.00591716	0.0138249	0.00223714	0.00898876	0.00846024	0	0.00580271	0	0.00197239	0.00408998	0	0.00918836	0.00426136	0.00335571	0.00455235	0.00122399	0.00803858	0.00401606	0	0.00501672
chr5 : 141007780 - 141008125	chr5	141007780	141008125	-	25	HDAC3	0.169602	0.0080034	0.869897	0.16593	0.0380152	0.0308264	0.0249315	0.0367214	-0.00718879	0.0117898	0.0234899	0.0211921	0.0350242	0.0336927	0.0311231	0.0586826	0.0248139	0.0318021	0.0243056	0.0414634	0.0526316	0.0350318	0.0145349	0.0237389	0.0316092	0.010274	0.0345679	0.0519878	0.0586081	0.0388889	0.0590062
chr5 : 141017309 - 141017697	chr5	141017309	141017697	+	39	RELL2	0.235302	0.298748	0.537387	0.435176	0.0295985	0.050603	0.063075	0.0381309	0.0210045	-0.0249441	0.00714286	0.0666667	0.192982	0.0631579	0	0.0564516	0	0.0366972	0.0120482	0	0.0540541	0.1	0.0309278	0.0117647	0.0689655	0.056338	0.0352941	0.0175439	0.0123457	0.0606061	0.0877193
chr5 : 141026373 - 141026701	chr5	141026373	141026701	-	83	FCHSD1	0.00212044	0.00186087	0.00484768	0.502378	0.0338219	0.00847208	0.00683238	0.0101118	-0.0253498	0.00327941	0.0144928	0	0.0188679	0.0181818	0.0151515	0	0	0.0714286	0	0.00961539	0.0582524	0.0526316	0.00763359	0	0	0.0145985	0	0.0127389	0.0409836	0.0359712	0
chr5 : 141044763 - 141044877	chr5	141044763	141044877	-	110	ARAP3	0.594713	0.407728	0.990398	0.379723	0.0124792	0.0160427	0.019691	0.0123943	0.00356347	-0.00729668	0	0.0243902	0.04	0.0136986	0	0.0266667	0.0172414	0	0	0	0	0	0.00826446	0.0105263	0.034965	0.00392157	0.00626959	0.0238095	0.0178571	0.00966184	0
chr5 : 141318326 - 141318416	chr5	141318326	141318416	+	4	KIAA0141	0.00711822	0.000166207	0.202256	0.0680246	0.664506	0.845458	0.919742	0.771174	0.180951	-0.148568	1	0.866667	1	0.692308	0.882353	0.809524	0.333333	0.9	0.84	0.642857	0.785714	0.6	0.857143	0.9375	0.857143	0.642857	1	0.6	0.5	0.454545	0.692308
chr5 : 145522669 - 145522974	chr5	145522669	145522974	-	21	LARS	0.00123617	0.0418382	0.0258943	0.996338	0.00148873	0.020693	0.0206709	0.020715	0.0192042	4.41e-05	0.00843882	0	0.0106383	0.00896861	0.0171674	0.00947867	0	0	0	0	0	0	0.0347222	0.025	0.0452261	0.0309278	0.0465116	0.011236	0	0.00371747	0.0034965
chr5 : 145609474 - 145610216	chr5	145609474	145610216	+	3	RBM27	0.803579	0.3264	0.196343	0.128313	0.0783475	0.0821643	0.103329	0.0609992	0.00381677	-0.0423302	0.103448	0.0614525	0.0318471	0.0742857	0.0324675	0.0509554	0.0970874	0.0723982	0.0769231	0.08	0.0746269	0.137931	0.189394	0.128571	0.105263	0.104651	0.056338	0.0472973	0.0775862	0.131313	0.08
chr5 : 145883103 - 145883371	chr5	145883103	145883371	+	15	TCERG1	0.00117299	0.010718	0.0012322	0.00260879	0.00031487	0.0808527	0.0294669	0.132238	0.0805378	0.102772	0.00694444	0.0168539	0.0188679	0.118033	0.138021	0.0574018	0	0	0	0	0	0	0.0434783	0.0367647	0.0538922	0.141892	0.127273	0.210811	0	0	0
chr5 : 145886771 - 145887195	chr5	145886771	145887195	+	112	TCERG1	0.398952	0.502138	0.633866	0.880839	0.85895	0.758929	0.741667	0.77619	-0.100021	0.0345238	1	0.75	1	0.857143	1	0	0.666667	1	1	0.636364	1	1	1	0.7	0	1	1	0.8	1	1	1
chr5 : 1467018 - 1470940	chr5	1467018	1470940	-	12	LPCAT1	0.00939103	0.0475524	0.125472	0.923396	0.00240185	0.010956	0.0112337	0.0106782	0.0085541	-0.000555421	0.0058997	0.0122951	0.0199336	0	0	0.0164474	0	0	0	0.00656455	0	0	0.00284091	0.0222222	0.00421053	0.00896861	0.0290381	0.00961539	0.00845666	0.00196464	0
chr5 : 148386656 - 148388413	chr5	148386656	148388413	-	15	SH3TC2	0.00468014	0.0230557	0.123862	0.576649	0.0295524	0.209009	0.239014	0.179003	0.179456	-0.0600106	0.5	0.2	0	0	0	0	0.25	0	0	0.0909091	0	0	0.22449	0.223881	0.285714	0.388889	0.358209	0.326923	0.0508475	0	0.0810811
chr5 : 148629408 - 148629995	chr5	148629408	148629995	+	14	ABLIM3	0.18102	0.239083	0.588725	0.333528	0.0047452	0.0208343	0.0322899	0.00937863	0.0160891	-0.0229113	0	0	0	0	0	0	0	0	0	0.00606061	0.0141844	0	0.123711	0.0588235	0.0112045	0	0.00952381	0.046748	0.00869565	0.0444444	0.00253807
chr5 : 149379898 - 149380036	chr5	149379898	149380036	-	18	TIGD6	1.09e-05	0.0048944	0.00334568	0.873022	0.025	0.673544	0.658159	0.68893	0.648544	0.0307711	0.307692	1	0.2	0.888889	0.1	1	0	0	0	0	0	0	0.923077	0.7	0.818182	0.692308	0.833333	0.619048	0	0.4	0
chr5 : 149425249 - 149427168	chr5	149425249	149427168	+	18	HMGXB3	0.817531	0.876894	0.839031	0.983611	0.00471125	0.0042604	0.00429164	0.00422917	-0.000450849	-6.25e-05	0.00714286	0	0.0143369	0	0	0	0	0.00357143	0.00438597	0	0.00308642	0	0.00210084	0	0.0021692	0.00773196	0.00851064	0.00913242	0.0132159	0	0.0116279
chr5 : 150411956 - 150413168	chr5	150411956	150413168	-	11	TNIP1	8.2e-07	0.000665148	0.00115697	0.286065	0.0222825	0.151686	0.13571	0.167663	0.129404	0.0319531	0.132353	0.0743802	0.104	0.146853	0.12963	0.0934579	0.0100503	0.0193548	0.0178571	0.0365854	0.0259067	0.0122699	0.158192	0.162963	0.182371	0.218543	0.242647	0.174847	0.026455	0	0.0118203
chr5 : 150411962 - 150413168	chr5	150411962	150413168	-	17	TNIP1	0.0917744	0.0567019	0.684337	0.0967263	0.06674	0.0870315	0.102786	0.071277	0.0202915	-0.0315089	0.0634921	0.131783	0.0588235	0.0615385	0.113208	0.0673077	0.0483092	0.0440252	0.0833333	0.0650888	0.0208333	0.0639535	0.118343	0.143939	0.100334	0.056	0.0636364	0.0659722	0.0891089	0.0782123	0.0669643
chr5 : 153756023 - 153759987	chr5	153756023	153759987	+	20	GALNT10	0.0275884	0.361025	0.0154758	0.0836176	0.0107278	0.0246401	0.0168581	0.0324221	0.0139124	0.015564	0.0362694	0.00628931	0.02	0.0316456	0.0228571	0.0245399	0.0113636	0	0.0361446	0	0.0169492	0	0.0181818	0.0204082	0	0.0588235	0.0166667	0.04	0	0	0.0188679
chr5 : 154188164 - 154190729	chr5	154188164	154190729	+	77	LARP1	0.00234828	0.0287797	0.0601385	0.894648	0.000150966	0.00426921	0.00411965	0.00441877	0.00411825	0.000299121	0.0033841	0.00546448	0.00440044	0.00733138	0	0.00996264	0	0	0	0	0	0	0.00207039	0	0.0093985	0.00735294	0.00186567	0	0	0	0
chr5 : 154188164 - 154190745	chr5	154188164	154190745	+	61	LARP1	0.0130792	0.18518	0.0396298	0.161809	0.000515047	0.00414595	0.00238247	0.00590944	0.00363091	0.00352697	0.00169491	0.00137174	0.00110375	0.00587371	0.0026738	0.0037594	0	0.00127551	0	0	0.00332226	0	0.00823045	0	0.00189394	0.0121951	0	0.0109546	0	0	0.00364299
chr5 : 154200053 - 154200819	chr5	154200053	154200819	-	20	FAXDC2	0.0553863	0.241123	0.165861	0.540425	0	0.0510564	0.0354346	0.0666782	0.0510564	0.0312436	0.00302115	0.0297619	0.0131579	0.0532213	0.0232558	0.021028	0	0	0	0	0	0	0	0	0.166667	0	0.0333333	0.269231	0	0	0
chr5 : 157240265 - 157241192	chr5	157240265	157241192	-	29	CLINT1	0.00298827	0.0902339	0.0119494	0.0610755	0.000315289	0.0269561	0.0138013	0.0401109	0.0266408	0.0263096	0.00401606	0.00787402	0.00390625	0.0532787	0.00369004	0.0206897	0	0	0	0	0	0	0.0075188	0.0144928	0.045	0.0735294	0.0357143	0.0537634	0	0	0
chr5 : 159849411 - 159849662	chr5	159849411	159849662	+	53	PTTG1	0.000149483	0.00126543	0.0413306	0.146296	0.000151473	0.00559913	0.00703974	0.00415852	0.00544766	-0.00288121	0.00503525	0.00472813	0.00444444	0.00117371	0	0.0045977	0	0	0	0	0.000688231	0	0.00881834	0.00872274	0.0104895	0.0103383	0.00430478	0.00453662	0.00126342	0.000471921	0
chr5 : 159849411 - 159849670	chr5	159849411	159849670	+	45	PTTG1	0.000901246	0.000876126	0.0252948	0.00171664	0.000283547	0.00721939	0.0114643	0.00297449	0.00693584	-0.00848979	0.012987	0.00941177	0.00554939	0.00467836	0	0.00230415	0.00102564	0	0	0	0.000688231	0.000672043	0.00998238	0.0148607	0.0159944	0.00331283	0.00172637	0.00582524	0	0	0
chr5 : 159849411 - 159849702	chr5	159849411	159849702	+	13	PTTG1	0.000573942	0.0460127	0.00958585	0.646033	0.000771939	0.0115144	0.0104065	0.0126224	0.0107425	0.00221581	0.00503525	0.0035503	0	0.00815851	0.00235018	0.00915332	0	0	0.00187091	0.00101283	0.00137552	0.00167842	0.0197674	0.0215252	0.0125611	0.0190964	0.0203304	0.0166453	0.00252366	0.00141443	0.000665336
chr5 : 162884640 - 162886867	chr5	162884640	162886867	-	23	NUDCD2	0.0185117	0.0656574	0.0420944	0.0823001	0.000122309	0.0109555	0.00371235	0.0181986	0.0108332	0.0144863	0.00407332	0	0	0.00680272	0.00865801	0.00609756	0	0	0	0	0	0	0.00423729	0.0037594	0.0102041	0.0148699	0.0243056	0.0484581	0	0	0
chr5 : 162940676 - 162940826	chr5	162940676	162940826	+	21	MAT2B	0.00201624	0.0714891	0.0143219	0.412942	0.0103213	0.0302256	0.0261084	0.0343427	0.0199042	0.00823422	0.00384615	0.0229008	0.0145985	0.025974	0.0137615	0.0280374	0	0.0248447	0	0	0	0.00352113	0.0486726	0.0419847	0.0246479	0.0436137	0.0619718	0.0326975	0.021645	0.00306749	0.0125392
chr5 : 16453287 - 16458625	chr5	16453287	16458625	-	21	ZNF622	0.000285203	0.0680909	0.000922074	0.213747	0.00121509	0.0152565	0.0117158	0.0187973	0.0140414	0.00708149	0.00464037	0.0078329	0.00215517	0.0227848	0.00852273	0.0144578	0.00462963	0	0	0	0	0	0.0136986	0.0328767	0.00909091	0.0192308	0.0269058	0.0208817	0.00306749	0	0
chr5 : 167921656 - 167922295	chr5	167921656	167922295	+	24	RARS	0.000300124	0.00147109	0.0602393	0.125835	0.00231576	0.0120829	0.0150695	0.00909639	0.00976718	-0.00597311	0.00883392	0.0130597	0.0237781	0	0.00840336	0.00313972	0	0.00746269	0.00414365	0	0.00584795	0	0.0109489	0.0175097	0.0162866	0.0104603	0.0187713	0.0138037	0.00557103	0	0
chr5 : 169021686 - 169023541	chr5	169021686	169023541	+	23	SPDL1	7.74e-05	0.00801953	0.00257412	0.0638245	0.00168027	0.0390587	0.027656	0.0504614	0.0373784	0.0228054	0.00961539	0.040404	0.0413223	0.0597015	0.0348837	0.047619	0	0	0.0125786	0	0	0	0.0243902	0.04	0.0102041	0.0185185	0.0625	0.0795455	0	0	0.00763359
chr5 : 170815011 - 170817030	chr5	170815011	170817030	+	24	NPM1	0.018001	0.402332	0.000528489	0.243786	8.87e-05	0.00022735	0.000168775	0.000285924	0.000138617	0.00011715	0.000273623	8.52e-05	0	0.000363306	0.000183083	0.000331923	0.000179856	7.81e-05	7.93e-05	0	0	0	0.000542711	0.000111099	0	0.000314103	0.000185977	0.000337154	0.00027552	0.000214179	0.000247893
chr5 : 173376601 - 173376882	chr5	173376601	173376882	+	80	CPEB4	0.0514716	0.151401	0.0289029	0.421483	0.135187	0.0607725	0.0735867	0.0479582	-0.0744149	-0.0256285	0.180723	0.0462963	0.110294	0.0612245	0.1125	0.0769231	0.0803571	0.0865385	0.0746269	0.0185185	0	0.0784314	0.0549451	0.0275229	0.0217391	0.0162602	0.0136986	0.00714286	0.0291262	0	0.0344828
chr5 : 175575160 - 175581753	chr5	175575160	175581753	-	18	RP11-844P9.2	0.532616	0.883499	0.552634	0.624221	0.0257914	0.0405093	0.0289352	0.0520833	0.0147178	0.0231481	0.0625	0.111111	0	0.25	0.0625	0	0.0714286	0.0869565	0	0	0	0	0	0	0	0	0	0	0	0	0
chr5 : 175782769 - 175786483	chr5	175782769	175786483	-	16	KIAA1191	0.00638937	0.276126	0.00731767	0.0346898	0.00044484	0.00851027	0.00364225	0.0133783	0.00806543	0.00973603	0	0	0	0.015873	0.00549451	0.00512821	0	0	0	0	0	0	0	0.00628931	0.0155642	0.0215385	0.0109589	0.0212766	0	0	0.00711744
chr5 : 175815975 - 175816311	chr5	175815975	175816311	+	20	HIGD2A	0.000288391	0.0184566	0.010805	0.325741	0.000510044	0.0410606	0.0330211	0.0491002	0.0405506	0.0160791	0.00731982	0.0209832	0.0127175	0.0352941	0.0170046	0.0152009	0.000628536	0	0.00104439	0	0	0	0.0485507	0.0416378	0.0669173	0.0758725	0.0712291	0.08	0.00151976	0.00190355	0.0023753
chr5 : 175956420 - 175956523	chr5	175956420	175956523	-	31	RNF44	0.203729	0.448787	0.295492	0.648293	0.0111603	0.0162346	0.0146611	0.017808	0.00507429	0.00314693	0.00824176	0.0123457	0.0225806	0.002331	0.00259067	0.0363636	0.0160772	0.0181269	0.00940439	0	0.0273973	0.0227273	0.0229008	0	0.0218978	0.025	0.0225989	0.0179641	0.020979	0.0127389	0.00641026
chr5 : 176731852 - 176732730	chr5	176731852	176732730	+	141	PRELID1	0.481614	0.578055	0.5188	0.989831	0.00060378	0.000411756	0.000409686	0.000413827	-0.000192024	4.14e-06	0	0.000271887	0	0	0.000516129	0.000229148	0.000834492	0	0.00022686	0	0.00214746	0	0.000579374	0.00160686	0	0.000544366	0	0.00119332	0	0.00105876	0
chr5 : 176764845 - 176765488	chr5	176764845	176765488	-	58	LMAN2	0.721464	0.876931	0.521266	0.550304	0.000804132	0.00095587	0.000709149	0.00120259	0.000151738	0.000493443	0.003465	0.000789889	0	0	0.00313972	0.0021322	0	0.000723066	0	0.00102987	0.00110988	0	0	0	0	0.00194363	0	0	0.00113122	0.00102145	0.00234467
chr5 : 176853899 - 176857671	chr5	176853899	176857671	+	5	GRK6	0.0990553	0.0531539	0.295427	0.503128	0.53125	0.297222	0.247222	0.347222	-0.234028	0.1	0.5	0.25	0.166667	0.333333	0.5	0.75	1	0	0	0	1	1	0	0.166667	0.4	0.5	0	0	1	0.333333	0.666667
chr5 : 176860241 - 176860316	chr5	176860241	176860316	+	31	GRK6	0.607503	0.950208	0.393152	0.57874	0.00563335	0.00455067	0.00544299	0.00365835	-0.00108268	-0.00178464	0.0165016	0.0083682	0.00229358	0.00862069	0.00813008	0.00519931	0	0.00208333	0.00592885	0.004329	0.0045045	0.00421941	0	0.00549451	0	0	0	0	0	0.00507614	0
chr5 : 176860678 - 176860856	chr5	176860678	176860856	+	58	GRK6	0.647521	0.783656	0.66712	0.74267	0.0174197	0.0157812	0.0166647	0.0148978	-0.00163841	-0.00176687	0.0168919	0.01417	0.0192771	0.0106838	0.035461	0.020339	0.0060241	0.0299786	0.0292398	0.0113208	0.0153374	0.0380952	0.0152091	0.0152091	0.0192308	0.0160772	0.00682594	0	0.0131004	0.00413223	0.00429184
chr5 : 176867839 - 176867916	chr5	176867839	176867916	+	3	GRK6	0.00317443	0.000793074	0.0295643	0.141724	0.0162932	0.00839401	0.00681471	0.00997332	-0.00789917	0.00315861	0.00570342	0.00941177	0.002	0.00915751	0.0045977	0.0124334	0.00609756	0.00431035	0.00759013	0.00896861	0.0213904	0.0248756	0.00862069	0.00763359	0.0075188	0.00645161	0.0120482	0.0151515	0.0137931	0.0229008	0.0331126
chr5 : 176916843 - 176917870	chr5	176916843	176917870	-	9	PDLIM7	2.2e-05	0.00863045	0.00228002	0.327972	0.00988499	0.116929	0.101007	0.132852	0.107044	0.0318449	0.0503778	0.0709117	0.0621019	0.142029	0.0713202	0.0836237	0.00409277	0.00797448	0.0206972	0.00728155	0	0	0.121951	0.196141	0.104558	0.115523	0.209836	0.174779	0.04	0.0144928	0.0244565
chr5 : 176942369 - 176942685	chr5	176942369	176942685	-	6	DDX41	0.929063	0.634947	0.368805	0.325175	0.197324	0.190675	0.252778	0.128571	-0.00664908	-0.124206	0.166667	0.5	0.6	0	0.285714	0.2	0	0.3	0.3	0	0	0.125	0	0	0.25	0	0.285714	0	0	0.428571	0.0909091
chr5 : 176980361 - 176980497	chr5	176980361	176980497	-	9	FAM193B	0.11426	0.123554	0.650388	0.167556	0.0577308	0.133439	0.194106	0.0727727	0.0757085	-0.121333	0.285714	0.208333	0.470588	0.133333	0.153846	0	0	0	0.192308	0	0	0.0909091	0	0.2	0	0.0869565	0.0625	0	0	0.222222	0
chr5 : 177031543 - 177032023	chr5	177031543	177032023	+	22	B4GALT7	0.039348	0.108936	0.119819	0.279908	0	0.18943	0.0949732	0.283887	0.18943	0.188914	0	0	0	1	0	0	0	0	0	0	0	0	0.0869565	0.216216	0.266667	0.173913	0.235294	0.294118	0	0	0
chr5 : 177576860 - 177577888	chr5	177576860	177577888	-	20	NHP2	0.000427245	0.0098466	0.0100112	0.117418	0.000359933	0.0490521	0.0331439	0.0649604	0.0486922	0.0318165	0.0183607	0.0150959	0.0151446	0.0456311	0.0280335	0.0251291	0.000810373	0	0	0	0	0	0.0592532	0.0530138	0.0379951	0.117452	0.0683761	0.10514	0.000827815	0.000670241	0.00142755
chr5 : 177576860 - 177580491	chr5	177576860	177580491	-	20	NHP2	0.00981715	0.111384	0.070931	0.768701	0.00107759	0.0456617	0.0411501	0.0501733	0.0445841	0.00902317	0.0208333	0.0208333	0	0	0.0416667	0	0	0	0	0	0	0	0.126582	0.0786517	0	0.0588235	0.0576923	0.142857	0.0172414	0	0
chr5 : 177578013 - 177580491	chr5	177578013	177580491	-	18	NHP2	0.0031766	0.028525	0.0363916	0.242503	8.11e-05	0.00472473	0.00319154	0.00625792	0.00464358	0.00306638	0.00232739	0.000925069	0.000591716	0.00111607	0.00315956	0.00127065	0	0.000470588	0.000409165	0	0	0	0.00682806	0.00296736	0.00550964	0.00675219	0.0124717	0.0127774	0	0	0
chr5 : 177649612 - 177649852	chr5	177649612	177649852	-	30	PHYKPL	0.90552	0.23137	0.402748	0.114534	0.0662202	0.0631029	0.0302198	0.0959859	-0.00311735	0.0657661	0.0384615	0.142857	0	0.133333	0.0540541	0.0833333	0.0322581	0.157895	0.222222	0	0.0652174	0	0	0	0	0.214286	0.0909091	0	0	0.027027	0.0491803
chr5 : 179150021 - 179150642	chr5	179150021	179150642	+	18	CANX	0.0657512	0.427906	0.108054	0.253333	0.00025412	0.00105234	0.00059277	0.00151191	0.000798222	0.000919144	0.000648929	0	0	0.0014881	0.00125156	0	0.00107991	0	0	0	0	0	0.00242131	0.000486381	0	0.00422833	0.00210349	0	0.000420698	0	0.00130208
chr5 : 179151785 - 179153660	chr5	179151785	179153660	+	20	CANX	3.68e-06	0.00195577	0.000774829	0.0965162	7.1e-05	0.00902791	0.00726657	0.0107892	0.00895691	0.00352266	0.00591017	0.00545554	0.0039604	0.0116518	0.00580046	0.00702703	0	0	0	0	0	0	0.0101223	0.0064688	0.0116822	0.0117137	0.0148125	0.01373	0	0	0.000361272
chr5 : 179225454 - 179225512	chr5	179225454	179225512	-	19	MGAT4B	0.825987	0.79259	0.447578	0.459786	0.00288919	0.00268374	0.00326401	0.00210347	-0.000205453	-0.00116054	0.00184672	0.00106044	0.00442478	0	0.00334821	0.00100604	0	0.00313152	0.000857633	0.00107296	0.00107066	0.00326087	0.00898876	0.000967118	0.00229621	0.00461361	0.00365297	0	0.00101523	0.00353982	0.00348432
chr5 : 179227097 - 179227183	chr5	179227097	179227183	-	28	MGAT4B	0.338342	0.156315	0.856986	0.16605	0.00204263	0.00308693	0.00435161	0.00182224	0.0010443	-0.00252937	0.00468019	0.00168634	0.003367	0.00325733	0	0	0.005997	0.00166667	0.00128866	0.00293255	0	0	0.00286944	0.0107095	0.0027972	0	0.00626566	0.00141044	0	0.00452489	0.00132275
chr5 : 179250054 - 179250833	chr5	179250054	179250833	+	24	SQSTM1	0.336201	0.196584	0.73381	0.305684	0.000496587	0.000880984	0.00111467	0.000647299	0.000384397	-0.000467371	0.00119904	0.00242718	0.000606428	0	0.000790514	0	0	0	0	0	0	0	0.000434688	0.00157056	0.000450113	0.0011558	0.00019658	0.0017409	0	0	0.000394867
chr5 : 179294855 - 179296768	chr5	179294855	179296768	-	5	TBC1D9B	0.667316	0.979816	0.491828	0.593817	0.0162029	0.0145801	0.016075	0.0130852	-0.00162277	-0.00298974	0.0214286	0	0.024	0.011976	0.0129032	0.0295858	0.005291	0.015625	0.0224215	0.0277778	0.00856531	0.00468384	0.00722892	0.0250569	0.0187354	0.010101	0.00909091	0.00485437	0.00894855	0.0159046	0.00959693
chr5 : 179305568 - 179306046	chr5	179305568	179306046	-	44	TBC1D9B	0.501958	0.439977	0.720836	0.389055	0.00823177	0.0127602	0.0184396	0.00708075	0.0045284	-0.0113588	0	0.0217391	0.0761905	0.0123457	0	0.0070922	0.03125	0.0283019	0.00598802	0	0	0	0.00307692	0.00660066	0.0030303	0.00983607	0.00677966	0.00643087	0	0.00332226	0.00332226
chr5 : 1801664 - 1802195	chr5	1801664	1802195	+	67	NDUFS6	0.597767	0.0711249	0.00532824	9.85e-05	0.171229	0.207969	0.0611111	0.354828	0.0367403	0.293717	0.2	0.1	0	0.318182	0.5	0.375	0.117647	0.545455	0	0	0.666667	0.230769	0.0666667	0	0	0.375	0.266667	0.294118	0.2	0	0
chr5 : 1802489 - 1814434	chr5	1802489	1814434	+	18	NDUFS6	0.00450202	0.0719721	0.0404463	0.350835	0.000160906	0.00569908	0.0041631	0.00723507	0.00553818	0.00307197	0.00126422	0	0	0.00403924	0.00172117	0.00094162	0	0.000452694	0.00041841	0	0	0	0.00826105	0.00967296	0.00578035	0.0106027	0.00859728	0.0175084	0	0.00040032	0
chr5 : 180665268 - 180666066	chr5	180665268	180666066	-	28	GNB2L1	0.971854	0.789979	0.838698	0.710732	0.000103223	0.000101543	8.64e-05	0.00011673	-1.68e-06	3.04e-05	0	0	0	0	0	8.18e-05	9.61e-05	0.000179276	0	0	0.000361489	0	0.00026564	0.000252493	0	0.000384911	0.000121981	0.000111719	0.000143021	0	0
chr5 : 31541119 - 31541368	chr5	31541119	31541368	+	19	C5orf22	0.0340923	0.0495297	0.0940141	0.192481	0.000672043	0.0238944	0.0103583	0.0374304	0.0232223	0.0270722	0.0135135	0	0.00892857	0	0	0	0.0107527	0	0	0	0	0	0.0229008	0	0.0168067	0.0769231	0.0503145	0.0973451	0	0	0
chr5 : 32249003 - 32255798	chr5	32249003	32255798	-	18	MTMR12	0.00873376	0.295931	0.0118385	0.0495523	0.00120192	0.03824	0.0159069	0.0605732	0.0370381	0.0446662	0	0	0	0.0350877	0.0247934	0.032	0	0	0	0	0	0	0.0185185	0	0.0769231	0.118644	0.0606061	0.0923077	0.0192308	0	0
chr5 : 34922393 - 34922624	chr5	34922393	34922624	+	19	BRIX1	0.000181669	0.0140141	0.00386398	0.0702397	0.00147217	0.0388259	0.026565	0.0510868	0.0373537	0.0245218	0.0104167	0.0145228	0.0203443	0.0459318	0.0284302	0.0251046	0.00379147	0.000898473	0.000854701	0	0	0	0.0234742	0.056	0.034632	0.0809717	0.0786517	0.0474308	0.00591716	0	0.00401606
chr5 : 36105401 - 36108635	chr5	36105401	36108635	-	101	LMBRD2	0.0217656	0.0996848	0.0267099	0.727499	0.0881729	0.037478	0.0419468	0.0330093	-0.0506949	-0.00893752	0	0.107143	0.0857143	0	0	0.08	0.0789474	0	0.0606061	0.3	0.0769231	0.0526316	0	0	0.0588235	0	0.0555556	0.0625	0.0714286	0.117647	0.105263
chr5 : 36606838 - 36607274	chr5	36606838	36607274	+	51	SLC1A3	0.840814	0.950877	0.716761	0.728499	0.0466518	0.0544772	0.0434783	0.0654762	0.00782544	0.0219979	0	0	0	0	0	0	0	0	0	0.285714	0	0.125	0	0	0.26087	0.142857	0	0.25	0.285714	0	0.05
chr5 : 38904127 - 38904451	chr5	38904127	38904451	+	3	OSMR	0.0743971	0.152881	0.257656	0.97341	0.106062	0.221042	0.222883	0.219201	0.11498	-0.00368256	0	0.285714	0.125	0	0	0.5	0.25	0	0.375	0.166667	0.227273	0.210526	0.315789	0.454545	0.15625	0.25	0.411765	0.153439	0.285714	0	0.181818
chr5 : 39390053 - 39390545	chr5	39390053	39390545	-	18	DAB2	0.00360186	0.0882458	0.00780886	0.0216131	0.000125755	0.00752715	0.00301202	0.0120423	0.0074014	0.00903027	0	0	0	0.00952381	0	0.02	0	0	0	0.00201207	0	0	0.00519931	0.00595238	0.00692042	0.0139949	0.0155963	0.0131387	0	0	0
chr5 : 43068320 - 43079997	chr5	43068320	43079997	+	4	ZNF131	0.870852	0.785495	0.516295	0.488844	0.183259	0.193324	0.158146	0.228501	0.0100644	0.0703556	0.166667	0.181818	0.0740741	0.0625	0.1	0.4375	0.217391	0.4375	0	0.125	0.176471	0.0416667	0	0	0.526316	0.285714	0.25	0.235294	0	0.5	0
chr5 : 43296042 - 43297103	chr5	43296042	43297103	-	22	HMGCS1	0.00803113	0.212927	0.0183642	0.0788545	0.000140217	0.00726982	0.00338245	0.0111572	0.0071296	0.00777475	0	0	0	0.00803213	0.00727273	0	0	0	0	0	0	0	0	0.0131004	0.00719425	0.0215517	0.0181818	0.0119048	0	0	0
chr5 : 43307947 - 43313457	chr5	43307947	43313457	-	20	HMGCS1	0.103182	0.241192	0.258244	0.941043	0.0675269	0.101096	0.102412	0.0997801	0.0335691	-0.00263175	0.101695	0.145455	0	0.0491803	0.0833333	0.047619	0.0266667	0.028169	0.0384615	0.114754	0.0491803	0.027027	0.0909091	0.181818	0.0945946	0.0866667	0.128492	0.20339	0.0238095	0.0333333	0.140351
chr5 : 446465 - 447545	chr5	446465	447545	+	102	EXOC3	0.551515	0.325031	0.888798	0.646412	0.0202006	0.0170533	0.0150795	0.0190272	-0.0031473	0.00394768	0.0163265	0.00956938	0.0125786	0.0454545	0.00851064	0.00381679	0.0106007	0	0.0253165	0.0166667	0	0.00469484	0.0157895	0.0314961	0.00471698	0	0.0227273	0.0336538	0.0248963	0.02	0.0110294
chr5 : 44813385 - 44814996	chr5	44813385	44814996	+	18	MRPS30	0.000113859	3.88e-05	0.000345906	0.0018921	0.00277752	0.0701299	0.0368448	0.103415	0.0673524	0.0665702	0.0380952	0.032491	0.0341727	0.11412	0.071028	0.0737179	0	0.00614439	0.00515464	0	0	0	0.0300752	0.0367647	0.04947	0.104603	0.148688	0.108333	0.00581395	0	0.00465116
chr5 : 458141 - 459458	chr5	458141	459458	+	15	EXOC3	0.011398	0.113961	0.0600131	0.305155	0.000630882	0.027371	0.0178127	0.0369293	0.0267401	0.0191166	0.00564972	0	0	0.00724638	0.00574713	0	0	0.00546448	0.00462963	0	0	0	0.056338	0.0298507	0.0150376	0.0839695	0.0588235	0.0657895	0	0	0
chr5 : 52194214 - 52201562	chr5	52194214	52201562	+	30	ITGA1	0.0529883	0.241473	0.108078	0.199344	0.00204918	0.0925798	0.0352104	0.149949	0.0905306	0.114739	0	0	0	0	0	0	0	0	0	0	0.0327869	0	0.15625	0.0188679	0.0361446	0.325581	0.421053	0.153061	0	0	0
chr5 : 54566334 - 54566405	chr5	54566334	54566405	-	18	DHX29	5.4e-05	0.0151302	0.00333884	0.774282	0.0114932	0.110533	0.105687	0.11538	0.0990398	0.00969303	0.038835	0.0803571	0.0491803	0.0761905	0.175258	0.0425532	0.0140845	0.0148148	0	0.00943396	0.0227273	0	0.207792	0.145455	0.1125	0.139785	0.11215	0.146341	0.0111111	0.0210526	0
chr5 : 54589995 - 54591206	chr5	54589995	54591206	-	21	DHX29	0.000455944	0.0198561	0.0201899	0.791491	0.00449483	0.0288122	0.0273911	0.0302333	0.0243174	0.00284228	0.0307692	0.0106383	0.0298507	0.028169	0.0224719	0	0.0220588	0	0	0	0	0	0.0289855	0.0555556	0.00854701	0.0377358	0.0348837	0.0581395	0	0	0
chr5 : 54591369 - 54592047	chr5	54591369	54592047	-	16	DHX29	0.0752113	0.0918297	0.520059	0.276601	0.00821929	0.0219923	0.0297091	0.0142754	0.013773	-0.0154337	0	0.0106383	0.0596026	0	0.0192308	0	0	0.00884956	0.00943396	0.0229885	0.015625	0	0.0571429	0.0142857	0.0365854	0.0126582	0.0537634	0	0.0253165	0	0.017094
chr5 : 54922502 - 54923718	chr5	54922502	54923718	-	14	SLC38A9	3.6e-06	0.00381145	0.000562179	0.15778	0.000534188	0.142395	0.11833	0.166459	0.141861	0.0481288	0.0701754	0.15873	0.0410959	0.140351	0.166667	0.0857143	0	0	0	0	0	0	0.116279	0.127273	0.196429	0.21875	0.227273	0.16	0	0	0
chr5 : 54968542 - 54993673	chr5	54968542	54993673	-	18	SLC38A9	0.00496295	0.0746389	0.000526437	0.000527299	0.00145349	0.12417	0.0180589	0.230281	0.122717	0.212222	0	0	0.0361446	0.213115	0.132075	0.338235	0	0	0	0	0	0	0.0178571	0.0428571	0.0114943	0.215909	0.2	0.282353	0	0	0
chr5 : 60198348 - 60199474	chr5	60198348	60199474	-	12	ERCC8	0.00621434	0.159475	0.00816814	0.022258	0.00685553	0.0388048	0.0180052	0.0596044	0.0319493	0.0415992	0	0.0175439	0	0.0793651	0	0.0625	0	0.016129	0	0	0	0	0.0338983	0.0232558	0.0333333	0.0526316	0.0862069	0.0769231	0	0	0
chr5 : 64847074 - 64847390	chr5	64847074	64847390	-	4	CENPK	0.254171	0.182647	0.459184	0.715996	0.0781939	0.0362859	0.0291246	0.0434473	-0.041908	0.0143227	0.030303	0.0333333	0	0.205128	0	0	0.04	0.0789474	0	0.0526316	0	0	0	0	0.111111	0	0.0555556	0	0.5	0	0
chr5 : 65310554 - 65317120	chr5	65310554	65317120	+	29	ERBB2IP	0.00807154	0.148822	0.0339008	0.725545	0.00059247	0.0160317	0.0142279	0.0178355	0.0154392	0.0036076	0	0	0	0.0246914	0	0.00854701	0	0	0	0	0	0	0.0482759	0.0110497	0.0260417	0.0408163	0.0228571	0.010101	0	0.00478469	0.00469484
chr5 : 6616992 - 6618062	chr5	6616992	6618062	-	21	NSUN2	0.10951	0.724001	0.0789971	0.0708172	0.00113524	0.00361281	0.000930851	0.00629478	0.00247758	0.00536392	0.00246002	0.00112108	0.00200401	0.00617284	0	0.00638978	0.00205973	0.00408163	0	0	0	0	0	0	0	0.016835	0.00259067	0.00578035	0	0	0
chr5 : 6622233 - 6623326	chr5	6622233	6623326	-	19	NSUN2	0.00225085	0.0785616	0.0117537	0.084625	0.00329457	0.0233045	0.0145107	0.0320983	0.0200099	0.0175877	0.00718563	0.00322928	0.00815957	0.0271547	0.0209877	0.00924974	0.0020202	0.00557621	0	0	0	0	0.0366667	0.0104895	0.0213333	0.0267176	0.0555556	0.0529248	0	0.00277778	0.00361011
chr5 : 663688 - 665247	chr5	663688	665247	+	47	CEP72	0.816131	0.654104	0.946547	0.679463	0.152972	0.140258	0.122549	0.157967	-0.0127143	0.0354181	0	0	0.235294	0.16	0.105263	0.0714286	0.0526316	0.192308	0.08	0.333333	0.166667	0.571429	0.25	0	0.25	0	0.166667	0.444444	0	0	0.0666667
chr5 : 68464171 - 68467078	chr5	68464171	68467078	+	18	CCNB1	0.1498	0.20172	0.465829	0.403289	0.000707087	0.00139426	0.00173823	0.00105029	0.000687173	-0.000687933	0.00229709	0.000789889	0.000606428	0	0.000812348	0.00210379	0	0.003003	0.00066313	0.0013624	0	0.000686813	0.00212766	0.0046083	0	0	0.0014881	0.00189753	0	0	0
chr5 : 68471365 - 68473102	chr5	68471365	68473102	+	15	CCNB1	0.933556	0.707235	0.669121	0.529452	0.0329	0.0339814	0.0268519	0.0411109	0.00108144	0.0142591	0.0833333	0.0444444	0	0	0.0588235	0	0.05	0	0	0.0408163	0.04	0.05	0.0333333	0	0	0.0517241	0.109091	0.027027	0.0833333	0	0
chr5 : 68687841 - 68688968	chr5	68687841	68688968	+	13	RAD17	0.0282689	0.176893	0.0460103	0.0738608	0.00158345	0.0257765	0.00766854	0.0438844	0.024193	0.0362159	0	0	0.00793651	0	0.05	0.0333333	0	0.00917431	0	0	0	0	0.0208333	0	0.0172414	0.116883	0.0327869	0.030303	0	0	0
chr5 : 70942105 - 70944896	chr5	70942105	70944896	+	27	MCCC2	0.00486978	0.0932675	0.00115837	0.00128512	0.000589073	0.0270051	0.0051543	0.0488559	0.026416	0.0437016	0.00403226	0.0140351	0	0.0625	0.0290456	0.0242915	0	0	0.00677966	0	0	0	0.00434783	0.00851064	0	0.0534979	0.0668896	0.0569106	0	0	0
chr5 : 71519744 - 71521883	chr5	71519744	71521883	-	66	MRPS27	0.97572	0.864376	0.893517	0.794698	0.0561819	0.0557406	0.0528948	0.0585865	-0.000441269	0.00569168	0.0885781	0.0942928	0.0741627	0.0745501	0.11007	0.0813953	0.0628019	0.0453564	0.0518672	0.037037	0.0187793	0	0.00729927	0.0100671	0.0429688	0.0278638	0.027027	0.0306122	0	0.0141343	0.0185185
chr5 : 71524211 - 71528269	chr5	71524211	71528269	-	15	MRPS27	0.000164567	0.00954279	0.014261	0.617514	0.0017762	0.0668311	0.0605889	0.0730733	0.0650549	0.0124844	0.0208333	0.044586	0.0243902	0.0459459	0.04534	0.0260521	0.00233645	0	0.00221239	0	0	0	0.0776699	0.0956522	0.100402	0.11588	0.147157	0.0580645	0	0	0.00406504
chr5 : 72183050 - 72183887	chr5	72183050	72183887	+	17	TNPO1	0.00659021	0.00623012	0.0359441	0.115135	0	0.00900134	0.0044435	0.0135592	0.00900134	0.00911568	0	0.00514139	0.00414938	0.00557103	0.0049505	0	0	0	0	0	0	0	0.00570342	0.00707965	0.00458716	0.0262626	0.027027	0.0175439	0	0	0
chr5 : 72794384 - 72794940	chr5	72794384	72794940	+	18	BTF3	0.00283626	0.0323154	0.0274406	0.172047	0.000301491	0.00366194	0.00239997	0.0049239	0.00336045	0.00252392	0.000247158	0.00181582	0.00124185	0.00345722	0.00116822	0.000993789	0.000779626	0.000963855	0.000219154	0	0.000863931	0	0.00460993	0.00441826	0.00206683	0.0102828	0.00692771	0.00671366	0	0	0.000622084
chr5 : 72849331 - 72850146	chr5	72849331	72850146	-	19	ANKRA2	0.0431344	0.183611	0.117851	0.282441	0.00372807	0.0589335	0.0312016	0.0866654	0.0552054	0.0554638	0	0	0.105263	0	0	0	0.0263158	0.0333333	0	0	0	0	0.0204082	0.0615385	0	0.205882	0.0819672	0.232143	0	0	0
chr5 : 74014189 - 74014584	chr5	74014189	74014584	+	37	HEXB	0.385949	0.961239	0.009137	0.270141	0.00413864	0.00256836	0.00428778	0.00084894	-0.00157028	-0.00343884	0	0	0	0	0	0	0.0125786	0.00609756	0	0.00368098	0.00369004	0.0118483	0.0109034	0	0.0148233	0.00219298	0.00181488	0.00108578	0.00550206	0.00454546	0.00977995
chr5 : 74654653 - 74654981	chr5	74654653	74654981	+	13	HMGCR	0.767643	0.455654	0.322833	0.129912	0.00394213	0.00452202	0.0024844	0.00655964	0.000579889	0.00407524	0	0	0	0.00675676	0.0108696	0	0	0.0201613	0.00943396	0	0.012931	0.00350877	0.00721154	0.00263158	0.00506329	0.0134228	0.00212314	0.00618557	0	0.00608519	0.00246305
chr5 : 74677921 - 74680466	chr5	74677921	74680466	-	18	COL4A3BP	0.0907039	0.389179	0.127041	0.176167	0.000847458	0.00587387	0.00203875	0.00970899	0.00502641	0.00767025	0	0	0	0	0	0	0	0	0	0	0.0135593	0	0.0058997	0.00218341	0.00414938	0.0277778	0.0190476	0.0114286	0	0	0
chr5 : 74722321 - 74754889	chr5	74722321	74754889	-	17	COL4A3BP	0.00601934	0.0446424	0.087927	0.802179	0.000301932	0.0117016	0.0107947	0.0126086	0.0113997	0.00181387	0	0	0.0111111	0	0	0	0	0	0	0	0	0	0.0147059	0.0252525	0.0136986	0.021148	0.031477	0.0230263	0.00483092	0	0
chr5 : 74865318 - 74869523	chr5	74865318	74869523	+	39	POLK	0.000988109	0.0824197	0.00351615	0.0422733	0.00207653	0.0422803	0.0244238	0.0601368	0.0402038	0.035713	0	0.03125	0	0.0434783	0.0491803	0.0588235	0	0.0185185	0	0	0.0147059	0	0.0309278	0.0674157	0.0169492	0.0526316	0.0413223	0.115385	0	0	0
chr5 : 76326802 - 76330226	chr5	76326802	76330226	+	16	AGGF1	0.00744146	0.22438	0.0131878	0.0536982	0.00392119	0.0271466	0.0137255	0.0405678	0.0232255	0.0268423	0.0169492	0	0	0.05	0.0757576	0.0117647	0.021978	0	0	0	0	0	0.0107527	0.0458015	0.00884956	0.0555556	0.01875	0.0315789	0.00636943	0	0
chr5 : 76989193 - 77004066	chr5	76989193	77004066	-	15	TBCA	0.000238613	0.0266338	0.00540566	0.839829	0.000278092	0.00535096	0.00555906	0.00514285	0.00507287	-0.00041621	0.000572082	0.00165472	0.00376884	0.0044586	0.00115473	0.00441989	0.00108284	0	0.000993542	0	0	0.000527426	0.0097586	0.0103538	0.00724638	0.00578947	0.00608365	0.00895077	0	0	0.000468823
chr5 : 76989256 - 77004066	chr5	76989256	77004066	-	78	TBCA	0.132412	0.161819	0.425588	0.533402	0.0012194	0.00180692	0.0020025	0.00161133	0.000587511	-0.000391165	0.000572082	0.00275482	0.00125945	0.00127796	0.00345622	0.00110865	0	0.00149179	0.00248016	0	0	0.0010543	0.00258665	0.00347524	0.00136674	0.00105764	0.000764526	0.002003	0.00179641	0.000819672	0.00187266
chr5 : 78742984 - 78746812	chr5	78742984	78746812	-	15	HOMER1	0.0484436	0.146414	0.203304	0.979306	0.0182188	0.0471465	0.0474826	0.0468103	0.0289277	-0.000672307	0	0.0277778	0.0273973	0.0140845	0	0.047619	0.0169492	0	0	0.0869565	0	0.05	0.1	0.0952381	0.0344828	0.03125	0.132353	0.0555556	0.0465116	0.0149254	0
chr5 : 79284490 - 79284974	chr5	79284490	79284974	-	22	MTX3	0.0111104	0.10464	0.0856816	0.991287	0	0.11435	0.113909	0.11479	0.11435	0.000881581	0	0	0	0	0	0	0	0	0	0	0	0	0.30303	0.270833	0.109589	0.264706	0.265306	0.15873	0	0	0
chr5 : 79439651 - 79441912	chr5	79439651	79441912	-	17	SERINC5	0.620503	0.439036	0.847513	0.429683	0.0184081	0.0117912	0.00803336	0.0155491	-0.00661691	0.00751574	0	0	0	0	0	0	0.0263158	0	0	0.0300752	0	0	0.0268097	0.00852879	0.0128617	0.0286533	0.0179487	0.0466926	0.00821918	0.0123762	0.0175439
chr5 : 79755314 - 79768567	chr5	79755314	79768567	+	12	ZFYVE16	0.00769883	0.120263	0.0131394	0.027254	0.000586701	0.0160837	0.0055157	0.0266516	0.015497	0.0211359	0	0	0	0	0.047619	0.025641	0	0	0	0	0	0	0.0130293	0.0130719	0.00699301	0.0301887	0.04	0.0164609	0.0030581	0	0.00632911
chr5 : 86642542 - 86645016	chr5	86642542	86645016	+	14	RASA1	0.0932058	0.470263	0.110956	0.128824	0.00178571	0.0238929	0.00424218	0.0435436	0.0221072	0.0393014	0	0	0	0	0	0	0	0	0	0	0	0	0.0106383	0	0.0148148	0.0917431	0.048951	0.120567	0	0	0
chr5 : 86665718 - 86667916	chr5	86665718	86667916	+	18	RASA1	0.000285703	0.0304289	0.00783535	0.461035	0.00164474	0.0880592	0.0750835	0.101035	0.0864145	0.0259515	0.0526316	0	0.0153846	0.105263	0	0.148148	0	0	0	0	0	0	0.135593	0.12987	0.117021	0.0784314	0.118812	0.155556	0	0	0
chr5 : 87577924 - 87578419	chr5	87577924	87578419	+	112	TMEM161B-AS1	0.174066	0.242935	0.358409	0.470072	0.0440497	0.0677729	0.0776179	0.0579279	0.0237232	-0.01969	0.038835	0.031746	0.126984	0.091954	0.047619	0.0218978	0.029703	0.0657895	0.03	0.0588235	0.0344828	0.189189	0.173077	0.0566038	0.0384615	0.0588235	0.0666667	0.0606061	0.0769231	0	0.0571429
chr5 : 880139 - 881221	chr5	880139	881221	-	134	BRD9	0.095656	0.397801	0.108911	0.540063	0.00906289	0.0177565	0.0151465	0.0203665	0.00869364	0.00521997	0.021164	0.00628931	0.0416667	0.0149254	0.021978	0.0459184	0.00338983	0.0034965	0.00299401	0.0148515	0.00628931	0	0	0.0148148	0.00694444	0.0183486	0.0144928	0.00653595	0	0	0.00444444
chr5 : 889297 - 889701	chr5	889297	889701	-	16	BRD9	0.000188663	0.0118542	0.0170887	0.853132	0.00325515	0.031016	0.0320458	0.0299862	0.0277609	-0.00205954	0.0157895	0.0120482	0.0348259	0.0377358	0.0119048	0.0248447	0	0	0.00680272	0	0	0	0.0344828	0.0645161	0.0306122	0.0103093	0.0338983	0.0612245	0.00571429	0	0.0258065
chr5 : 89802492 - 89807849	chr5	89802492	89807849	+	20	POLR3G	0.000970023	0.056186	0.0073393	0.861847	0.00731209	0.0268854	0.0260699	0.0277009	0.0195733	0.00163096	0.0103093	0.015873	0.00719425	0.0357143	0.00961539	0.03125	0.0264901	0.008	0.00793651	0.0120482	0	0	0.0508475	0.0461538	0.0260417	0.0229885	0.044898	0.0217391	0.0277778	0.0127119	0
chr5 : 89977272 - 89979392	chr5	89977272	89979392	+	10	GPR98	0.00643351	0.0583564	0.0895735	0.778258	0.0170455	0.361534	0.392512	0.330556	0.344488	-0.0619565	0.5	0.333333	0.521739	0.733333	0.583333	0.666667	0.272727	0	0	0	0	0	0	0	1	0	0	0	0	0	0
chr5 : 90669694 - 90669930	chr5	90669694	90669930	-	38	ARRDC3	0.747871	0.562535	0.916033	0.516588	0.150309	0.137754	0.120552	0.154956	-0.0125545	0.0344036	0.0533333	0.240506	0.237288	0.12844	0.230216	0.27	0.289308	0.279762	0.348837	0.0253165	0.04	0.0547945	0.027027	0.12766	0.0375	0.125	0.0714286	0.104651	0	0.0930233	0.0978261
chr5 : 94988036 - 94988795	chr5	94988036	94988795	+	25	RFESD	0.0863322	0.140925	0.274701	0.68841	0.02226	0.0737981	0.06204	0.0855562	0.051538	0.0235162	0.092437	0.0644068	0.0725389	0.0904762	0.0381679	0.0513595	0.0681004	0.0446735	0.0434783	0	0	0	0.142857	0	0	0.333333	0	0	0	0	0
chr5 : 94989941 - 94990014	chr5	94989941	94990014	+	22	RFESD	0.325945	0.726208	0.366012	0.383516	0.00260501	0.0131379	0.00335543	0.0229204	0.0105329	0.019565	0.0022779	0.0112613	0.00659341	0.00271003	0.00505051	0.00476191	0.00446429	0	0	0	0	0	0	0	0	0	0.125	0	0	0	0
chr5 : 95091466 - 95099190	chr5	95091466	95099190	+	21	RHOBTB3	0.00369753	0.107713	0.00150218	0.00172241	0.000272331	0.0484638	0.0116497	0.0852778	0.0481914	0.0736281	0.00341297	0.00253165	0.00413223	0.110236	0.0942408	0.0978836	0	0.0043573	0	0	0	0	0.03125	0.0285714	0	0.0188679	0.0914286	0.0990099	0	0	0
chr5 : 95242581 - 95249474	chr5	95242581	95249474	-	94	ELL2	0.251818	0.589404	0.290132	0.441431	0.00925111	0.0169547	0.0125327	0.0213766	0.00770357	0.00884392	0.0188679	0.016129	0	0	0	0.0350877	0.015625	0	0	0.0192308	0.008	0.0145985	0.0285714	0	0.0116279	0	0.0526316	0.0405405	0	0	0.00956938
chr5 : 96129792 - 96130744	chr5	96129792	96130744	-	131	ERAP1	0.667463	0.338602	0.578268	0.224812	0.0259289	0.0300834	0.0400598	0.0201071	0.00415454	-0.0199526	0	0.0263158	0.0461538	0	0	0.0526316	0.0208333	0	0	0.0142857	0.0232558	0.0819672	0.0384615	0.0350877	0.0943396	0.0121951	0.0192308	0.0365854	0.0447761	0.0263158	0.0340909
chr5 : 98207925 - 98208120	chr5	98207925	98208120	-	19	CHD1	0.0167765	0.25026	0.0263559	0.0519645	0.00179522	0.0150578	0.00577395	0.0243416	0.0132626	0.0185677	0	0.015625	0	0.0583333	0.00657895	0.0175439	0	0	0	0.0147059	0	0	0.0140187	0.005	0	0.0245399	0.0163265	0.0227273	0	0	0
chr6 : 10452290 - 10452910	chr6	10452290	10452910	+	70	RP1-290I10.7	0.00160991	0.00192046	0.00143201	0.621507	0.486201	0.0368056	0.0458333	0.0277778	-0.449396	-0.0180556	0	0	0	0	0	0	1	0	1	0.571429	1	1	0.0833333	0.125	0.0666667	0.166667	0	0	0.636364	0.571429	1
[truncated: 3,151 more rows]
