# Supplementary material for: Spliceosomal mutation drives melanoma tumorigenesis via lineage-specific RAS activation
Source: Sci Adv. 2026 May 1;12(18):eadz8289. doi: 10.1126/sciadv.adz8289 (PMC13134632; doi:10.1126/sciadv.adz8289)
Supplement: Supplementary file 2 — Tables S1 to S8 [file sciadv.adz8289_tables_s1_to_s8.zip › adz8289_table_s4.xlsx]

## Sheet: Supplementary Table S4
Supplementary Table 4 | Genes expression matrix in NHM and K562 samples
Gene Symbol	NHM-K700E-1	NHM-K700E-2	NHM-K700E-3	NHM-R625H-1	NHM-R625H-2	NHM-R625H-3	NHM-WT-1	NHM-WT-2	NHM-WT-3	k562-K700E-1	k562-K700E-2	k562-K700E-3	k562-R625H-1	k562-R625H-2	k562-R625H-3	k562-WT-1	k562-WT-2	k562-WT-3
DDX11L1	0	0.113292	0	0	0	0	0	0.03154	0	0.178956	0.0112793	0.0633403	0.0559774	0.175838	0.0585588	0.120282	0.0788864	0.130081
WASH7P	3.09777	3.22307	3.07388	3.14937	2.9923	2.98609	3.16019	3.05366	3.01137	4.60543	4.5191	4.15461	4.3626	4.70655	4.67767	4.62508	4.6564	4.71701
MIR1302-11	0	0	0	0.0495557	0	0.0285011	0	0	0	0.100753	0	0.0227213	0.0386332	0.0465561	0.0500638	0	0.016873	0
FAM138A	0	0	0	0	0	0	0	0	0	0.0460316	0	0.108239	0.0319348	0	0	0.0246865	0.0136551	0.114756
OR4G4P	0	0	0.0204763	0	0	0	0	0	0	0	0	0.0476764	0.0417528	0.0500493	0	0	0.0411735	0
OR4G11P	0	0	0	0	0.0530913	0	0	0	0	0.109168	0.0466383	0.048074	0	0.0257552	0.0292985	0.0745276	0	0.0299696
OR4F5	0	0	0	0	0	0	0	0	0	0.0849329	0	0.0491314	0.085681	0	0	0.0141098	0	0
RP11-34P13.7	0.0346379	0	0	0.036839	0.0922671	0	0	0.0310932	0.0343142	1.06867	0.875328	1.00936	0.881134	0.668753	1.04764	1.02578	0.718956	0.796447
RP11-34P13.8	0	0	0	0	0	0	0	0	0	0	0	0	0	0	0	0	0	0
CICP27	0.0270535	0.0484356	0.00837114	0.0166755	0.0218136	0.00948423	0.0267677	0	0.0257529	0.230932	0.299413	0.187853	0.238408	0.255627	0.197466	0.125041	0.196845	0.242346
AL627309.1	0.381906	0.332411	0.730673	0.384628	0.493904	0.795107	0.256447	0.267551	0.613298	3.13822	2.89158	3.02932	3.35926	3.25606	2.77025	3.45606	3.0396	3.00218
RP11-34P13.15	0.0395204	0.214527	0.0791948	0.123727	0.150209	0.0154007	0.0390129	0.0356696	0.0889791	0.270677	0.469672	0.194471	0.345714	0.313123	0.187994	0.395082	0.451522	0.438451
RP11-34P13.16	0	0	0	0	0	0	0	0	0	0	0	0	0	0	0	0	0	0
RP11-34P13.14	0.0820102	0.0777281	0	0	0	0.309067	0	0.324424	0	0.783362	0.99741	1.26928	1.02341	1.6195	1.08539	1.71775	1.40921	1.05041
RP11-34P13.13	0.0812401	0.0968542	0.101389	0.0414105	0.0807177	0.113708	0.076081	0.0665212	0.0866619	0.547843	0.511597	0.626277	0.610493	0.589072	0.55221	0.727839	0.672474	0.54656
RNU6-1100P	0	0	0	0	0	0	0	0	0	0	0	0	0.358215	0	0	0.325754	0.510591	0
RP11-34P13.9	0	0	0	0.0553473	0	0.112818	0	0	0	0.0598446	0.143194	0.270769	0.401706	0.145328	0	0.152756	0.434065	0.195627
AP006222.2	0.174284	0.0951636	0.0993384	0.130237	0.0845547	0.0827211	0.0847002	0.154831	0.053136	2.7202	2.40374	2.35921	2.54978	2.18097	2.37184	2.56922	2.20228	2.43994
AP006222.1	0	0	0	0	0	0	0	0	0	0	0	0	0	0	0	0	0	0
RP4-669L17.10	0.0194695	0.0396077	0.0285091	0.0444361	0.0673073	0.0543663	0.0522641	0.0514075	0.0415763	0.781657	0.679078	0.744745	0.797771	0.900337	0.72837	1.00322	0.786772	0.710117
RP4-669L17.8	0	0.0430425	0	0	0	0	0	0.0420675	0.0213449	0.475732	0.285399	0.0364718	0.345881	0.488378	0.433643	0.538098	0.288685	0.3173
CICP7	0	0	0.00652756	0.0139413	0.031535	0.0127718	0.0179577	0.0139835	0.00302807	0.103566	0.10739	0.0540629	0.101827	0.0572027	0.101396	0.0548033	0.0635439	0.104424
RP4-669L17.4	0	0	0	0	0	0	0	0	0	0	0	0	0	0	0	0	0	0
OR4F29	0	0	0	0.0276731	0.0268464	0.00815754	0	0	0	0.0792058	0.0436583	0.0669438	0	0.0476515	0.0514877	0.0700782	0.0594674	0.0945995
WBP1LP7	0	0	0	0	0.127033	0	0	0.0667975	0	0	0	0.0613691	0.10742	0	0.0704394	0.241607	0.0542883	0
AL732372.1	0	0	0	0	0	0	0	0	0	0	0.233819	0	0	0.454467	0.254995	0.370411	0	0
RP4-669L17.2	0	0	0	0.0405061	0.0396255	0.0504798	0	0	0	0.0821839	0	0.0699367	0.0306541	0	0	0.0533285	0.0935406	0.0408567
RP5-857K21.15	0	0	0	0	0.0373332	0.0185111	0	0.0714063	0	0.551163	0.276982	0.27545	0.333002	0.317445	0.415466	0.369646	0.498062	0.566643
RP4-669L17.1	0.0702822	0.23771	0	0.0648455	0.224818	0.261719	0.0689649	0.175024	0.179489	0.895335	0.707944	0.726273	0.771938	0.640474	0.764312	0.463342	0.550652	0.567892
RP5-857K21.1	0.121423	0.033281	0	0.0595937	0.030945	0.0367453	0.035892	0.0325579	0.0127215	0.503632	0.361514	0.314127	0.413617	0.460605	0.345223	0.723494	0.351417	0.580156
RP5-857K21.2	0	0	0	0.0405061	0	0	0	0	0	0.220794	0.0691553	0.0355881	0.1219	0	0.0411067	0.0235167	0.062095	0
RP5-857K21.3	0	0.0416707	0	0	0	0.0201767	0.0445443	0	0	0.0442038	0.104092	0.0695608	0	0	0	0.0233668	0.0293426	0
RP5-857K21.4	0	0.060726	0.0699826	0.0853186	0.0445851	0.024547	0	0.0185215	0.0039674	0.398054	0.247023	0.574243	0.418644	0.415488	0.511411	0.501154	0.36973	0.418155
RP5-857K21.5	0.0375278	0.0639906	0	0	0.0323383	0.013653	0.177955	0	0	0.0365853	0.110298	0.028697	0.170259	0.165568	0.0335405	0.041593	0.0494387	0
MTND1P23	1.23061	1.0534	0.255518	0.709396	1.30141	0.579675	0.73434	1.2775	0.585558	3.70732	3.59535	3.48135	3.70732	3.00568	3.13279	3.17149	3.24382	2.84252
MTND2P28	1.00375	0.926792	0.560555	1.22966	0.990952	0.747282	0.916784	0.72447	0.521155	3.58852	3.63672	3.91552	3.93028	3.6972	3.50765	3.51232	3.32735	3.15562
hsa-mir-6723	5.16265	5.11669	5.01985	5.22299	5.15865	4.78265	5.06485	5.21379	4.88949	5.6574	5.45589	5.43566	5.70961	5.33743	5.30214	5.32233	5.08979	5.23015
RP5-857K21.7	1.48825	1.63703	1.42057	1.58875	1.75086	1.27675	1.1575	1.66575	1.18011	4.46712	4.39841	4.48309	4.68568	4.16922	4.16812	3.98963	3.87322	3.83931
MTATP8P1	0.228342	0.490128	0.646423	0.72288	1.06603	0.466499	0.507781	0.549951	0.47137	1.34794	1.47206	1.41598	1.77893	1.28845	1.32054	1.13517	1.00017	1.19929
MTATP6P1	1.85119	2.0002	1.54977	2.12208	2.34253	1.64323	1.90405	1.81171	1.69359	5.29257	5.28054	5.25169	5.66044	5.09793	5.02434	5.14959	4.85824	4.83254
RP5-857K21.11	2.64142	2.58966	2.39541	3.02837	2.68058	2.58167	2.50814	2.70617	2.10202	5.51988	5.33047	5.67654	5.63174	5.20221	5.17876	5.13105	4.83609	5.01251
WBP1LP6	0	0.0607667	0.139834	0.0591509	0	0	0	0.0584767	0	0	0	0.198159	0.312579	0.157471	0.0605584	0.0393929	0.0466198	0.0583736
OR4F16	0	0.029046	0	0	0	0	0.054884	0	0	0.0552706	0.0210311	0.0234591	0.0786271	0	0.0766931	0.0700782	0	0.0507342
CICP3	0.0277749	0.0816074	0.112099	0.170218	0.292257	0.154705	0.0943576	0.114193	0.0605371	0.227368	0.363727	0.235887	0.605456	0.391174	0.338846	0.576015	0.512927	0.532138
RP11-206L10.1	1.7362	1.58495	1.5898	1.7137	1.56864	1.82919	1.5718	1.50299	1.82479	2.02826	1.81898	1.89247	2.23982	2.52994	2.04252	2.45164	2.21629	1.9637
RP11-206L10.3	0.153883	0.259687	0.234437	0.184548	0.19378	0.148507	0.136225	0.270874	0.255845	0.424407	0.499867	0.566778	0.522155	0.527943	0.422673	0.636023	0.486399	0.287318
RNU6-1199P	0	0	0	0.576994	0	0	0	0	0.166359	0.223964	0.203717	0.383804	0.358215	0	0	0	0.356278	0.674499
RP11-206L10.5	0.376177	0.654351	0.314089	0.650193	0.609969	0.885484	1.0191	0.991907	0.746569	1.37399	1.67882	1.54442	1.76436	1.42654	1.63937	1.79508	1.35084	1.53975
RP11-206L10.4	0	0.203013	0.12842	0	0.237435	0	0.109624	0.0550235	0	0.111435	0.048143	0.0970224	0.289686	0.193172	0.0565699	0.232182	0.0871561	0.054987
RP11-206L10.2	1.68289	1.44927	1.5354	1.60644	1.52139	1.99264	2.03247	1.9714	2.07463	1.80211	2.00013	1.7436	1.94784	2.25819	1.98196	2.31581	2.34324	1.68878
RP11-206L10.9	0.270685	0.26833	0.254335	0.239487	0.227304	0.294371	0.245212	0.273492	0.272844	0.410649	0.635521	0.591185	0.590626	0.554448	0.53747	0.735647	0.585861	0.502083
RP11-206L10.8	0.795521	0.720902	0.610115	0.85346	1.17775	0.657335	0.915866	0.897248	0.822472	0.36723	0.576486	0.75944	0.543801	0.36242	0.541262	0.5189	0.695866	0.696302
AL669831.1	0.188666	0.473302	0.421876	0.833035	0.679375	0.384871	0.344436	0.174384	0.59883	0.186662	0.166971	0.689304	0.549248	0.597282	0.48703	0.26868	0	0.175024
RP11-206L10.10	0	0	0	0	0	0	0	0	0	0	0	0	0	0	0	0	0	0
FAM87B	0.338712	0.351834	0.152211	0.334941	0.25346	0.299549	0.313598	0.387401	0.311968	0.227237	0.125233	0.165355	0.161184	0.20337	0.150726	0.19019	0.121173	0.232372
LINC00115	0.946773	1.01744	0.955353	1.3217	0.857151	0.984071	0.984234	0.978721	0.81141	2.60561	1.89772	2.13634	2.43052	1.9865	2.11711	2.18978	1.97765	1.78638
RP11-206L10.11	1.38654	1.50651	1.17811	1.71025	1.61652	1.27459	1.33948	1.33659	1.29623	2.15457	2.14379	2.29746	2.02494	2.15842	2.34324	2.1223	2.2801	2.29609
FAM41C	0	0.0174996	0.00816695	0.0163364	0.038525	0.00832335	0.0553393	0.0166428	0.00837353	0.030952	0.0897915	0.0676557	0.0794673	0.0481086	0.0398756	0.0225577	0.109627	0.160678
TUBB8P11	0.0309562	0	0.056025	0.0262318	0.0687865	0.0271294	0	0.0480507	0	0.140442	0.125463	0.123429	0.128712	0.0226862	0.0956203	0.0828446	0.0935967	0.047851
AL645608.2	0	0	0	0	0	0	0	0	0.297788	0	0	0.354018	0	0.367904	0	0	0	0.356392
RP11-54O7.16	0.435013	0.362298	0.218889	0.367992	0.833854	0.240944	0	0	0.0960112	1.17434	0.875646	0.965684	0.935307	0.814916	0.814166	0.756036	1.10046	1.21003
RP11-54O7.1	0.13232	0.271569	0.0389766	0.181525	0.181775	0.10184	0.144064	0.121489	0.117575	0.413189	0.47771	0.337903	0.458279	0.335279	0.390792	0.377451	0.352976	0.319145
RP11-54O7.2	0	0	0.132559	0.057129	0.056025	0	0.0610373	0.106775	0	0	0.0495662	0	0	0.102829	0	0	0.0443991	0
RP11-54O7.3	0.0597874	0.011288	0.0767887	0.0547572	0.0748716	0.136884	0.119279	0.0384883	0.17904	0.344408	0.397657	0.221517	0.278706	0.315254	0.336372	0.381384	0.404055	0.318591
SAMD11	0.648168	0.335598	0.777679	0.525108	0.339365	0.853896	0.590392	0.470727	0.793583	0.455337	0.422989	0.391253	0.448497	0.361851	0.318002	0.361634	0.358085	0.217983
AL645608.1	0	0	0	0	0	0	0	0	0.15345	0	0.0650742	0.188185	0	0.133076	0.0759101	0.0503278	0.174787	0.198832
NOC2L	5.13606	5.09671	4.95328	5.02163	4.92907	5.06659	4.99675	4.86937	4.95537	6.75388	6.79548	6.55079	6.79292	6.87349	6.78543	6.79734	6.79548	6.63428
KLHL17	3.37812	3.53612	3.29996	3.33989	3.26022	3.3208	3.47418	3.5944	3.59469	4.7148	4.46097	4.34913	4.77203	4.84623	4.66798	4.87391	4.87268	4.53745
PLEKHN1	1.87559	1.81101	1.76064	1.6378	1.57101	1.36046	1.48234	1.28244	1.35162	1.27732	1.03731	1.02975	0.787977	1.01433	1.05427	1.17175	1.15579	1.29075
C1orf170	1.65389	1.78719	1.35547	1.5702	1.78753	1.29308	1.30728	1.14979	0.956605	0.396889	0.238966	0.473292	0.323257	0.252764	0.295569	0.293865	0.417882	0.255511
RP11-54O7.17	0.796429	0.9546	0.452328	1.08291	1.20959	0.593911	0.293795	0.48356	0.263391	1.91477	1.62552	1.08984	1.43364	1.85966	1.57133	1.69377	1.63288	1.51065
HES4	3.39082	3.83778	2.96039	3.632	3.68066	2.90472	3.40936	3.54952	2.81754	5.63174	5.33957	5.16092	5.42493	5.2953	5.23945	5.40302	5.25249	5.19544
RP11-54O7.10	0.426346	0.40501	1.03004	0.632176	1.56462	0.955862	0.29459	0.860394	0.22397	0.807643	0.964834	0.86849	0.665822	0.405898	1.31061	1.2831	1.03775	0.762578
RP11-54O7.11	0.418459	0.655211	0.388705	0.148034	0.486629	0.444938	0.332937	0.457796	0.107222	0.108952	0.0465632	0.381656	0.165696	0.231224	0.106998	0.324078	0.281645	0.347
ISG15	6.34488	6.22475	6.22475	6.55867	6.57648	5.99407	6.09623	6.233	5.5071	5.74693	5.28189	5.11648	5.37876	5.18717	5.28189	5.19544	5.18633	5.25058
AGRN	3.82745	3.966	3.88757	3.72924	3.84753	3.81831	4.25578	4.14353	4.01919	4.9465	4.98004	4.73212	5.03596	5.17966	4.95907	5.35217	5.14833	5.04768
RP11-54O7.14	0	0	0	0	0	0	0	0	0	0	0	0	0	0	0	0	0	0
RP11-465B22.3	1.23446	1.08508	1.30417	1.26987	1.13186	1.04154	0.877722	1.05693	1.10858	2.67497	2.18004	2.09109	2.29283	1.98414	2.43744	2.25222	2.10677	2.27769
RP11-54O7.18	0.485979	0.246698	0.718793	0.47402	0.344534	0.379185	0.484605	0.509602	0.630708	1.80629	0.939628	1.26343	1.40659	1.4341	1.44599	1.8092	1.80211	1.4085
RNF223	0	0.0421023	0.0732667	0	0.0156447	0.00346639	0.0572472	0.0295246	0.00955547	0.164914	0.169545	0.271374	0.173736	0.173774	0.241131	0.101396	0.1344	0.266719
C1orf159	2.61757	2.5514	2.43365	2.73981	2.64142	2.6146	2.64474	2.54282	2.4413	3.62631	3.56665	3.15678	3.58012	3.5839	3.60692	3.49538	3.45556	3.50411
RP11-465B22.5	0	0	0.0241106	0.0187536	0	0.00395677	0	0	0	0.0215904	0.0123027	0.0283964	0	0.0150625	0.0181226	0.0291645	0	0
MIR200B	0	0	0.385755	0	0	0.182435	0	0	0	0.436789	0	0	0	0	0	0	0	0
MIR200A	0	0	0	0	0.240529	0	0	0	0	0	0	0	0	0	0	0	0	0
MIR429	0	0	0	0	0	0.207299	0	0	0	0	0	0	0	0	0	0	0	0
RP11-465B22.8	0	0	0	0.0510953	0	0	0	0	0	0.0797988	0	0	0	0	0.0278142	0.0513237	0.0176166	0
TTLL10-AS1	0	0	0	0	0.0233737	0.00227884	0	0	0	0.027301	0.0175983	0.0140898	0.02169	0.00644678	0.0169531	0.0257904	0.00286284	0.0123336
TTLL10	0.312848	0.372538	0.481316	0.440912	0.452722	0.633837	0.293622	0.311012	0.462111	0.0491067	0.0729076	0.142513	0.0892817	0.0924434	0.0339688	0.0889593	0.0755046	0.0898445
TNFRSF18	0.0257226	0	0.0433246	0.0214199	0.0204001	0.0180689	0	0.118458	0.149919	0	0.0149195	0.0334333	0.0573431	0.0837406	0.158942	0.0492873	0.186541	0.118718
TNFRSF4	0.280476	0.165092	0.0807508	0.222967	0.169519	0.160666	0.141438	0.204772	0.22005	0.240965	0.139208	0.0522457	0.24511	0.15479	0.167974	0.162191	0.160365	0.132264
SDF4	5.80069	5.82281	5.79512	5.83726	5.76574	5.89537	5.93024	5.81912	5.84556	5.65488	5.6692	5.59048	5.62266	5.68486	5.80803	5.62027	5.65089	5.71412
B3GALT6	4.54969	4.4878	4.48924	4.2438	4.29042	4.24067	4.19193	4.23226	4.24144	4.95907	4.90082	4.87538	4.67561	4.93441	5.03205	4.68183	4.85386	5.11901
FAM132A	1.67705	1.75744	1.48874	1.2905	1.34289	1.40498	1.02633	1.05421	1.11301	1.38503	1.35758	1.03987	1.31286	1.36121	0.944085	1.50241	1.22516	0.964951
RP5-902P8.12	0.407303	0.734565	0.243429	0.348206	0.583991	0.647249	0.354381	0.224394	0.5052	0.380564	0.36426	0.480244	0.235937	0.41297	0.332601	0.296181	0.449381	0.145999
UBE2J2	3.94682	3.98151	3.88684	4.00521	4.00852	4.14764	3.8298	3.83925	3.94039	5.03596	4.97863	4.71532	5.05272	5.03596	5.05728	4.89487	4.94256	4.93641
RP5-902P8.10	1.46293	0.838533	0.8582	0.448641	0.959109	0.667897	1.35555	0.771242	1.10613	0.509209	0.128508	0.517929	0.363076	0.883528	0.549248	0.86491	0.484952	0.982293
SCNN1D	0.774046	0.822397	0.53737	0.784795	0.764987	0.663843	0.952653	0.806505	0.869302	0.315195	0.400688	0.256737	0.355967	0.487132	0.360732	0.408358	0.485371	0.432447
ACAP3	3.68552	3.7175	3.59338	3.60144	3.62495	3.3528	4.00698	4.03466	3.75097	3.55101	3.48974	3.17567	3.53551	3.81709	3.64838	3.74549	3.6921	3.41955
PUSL1	2.60183	2.74436	2.38199	2.44626	2.47564	2.32162	2.65205	2.62033	2.5136	4.2851	4.31026	4.0072	4.12399	4.21378	4.30124	4.1644	4.27964	4.17727
CPSF3L	3.7757	3.7757	3.63404	3.75875	3.66625	3.83717	3.78853	3.70935	3.74987	4.58819	4.56763	4.39727	4.59585	4.74205	4.67677	4.53084	4.56763	4.58067
RP5-890O3.9	2.91661	2.81273	3.12674	2.67417	2.62094	2.97924	2.84392	3.10304	3.01633	2.29957	2.61951	2.78726	2.72449	3.13895	2.82619	2.9022	2.97719	2.82095
GLTPD1	4.21239	4.14091	3.99829	4.22652	4.09023	4.06608	4.02209	4.07712	3.92747	4.36219	4.10003	3.81176	4.17827	4.15375	4.35014	4.10745	4.15319	4.19774
TAS1R3	0.348444	0.317934	0.40922	0.319203	0.294621	0.360846	0.365206	0.461836	0.364613	0.523168	0.34515	0.331241	0.46394	0.371496	0.466446	0.334499	0.422075	0.414137
DVL1	4.89112	4.82041	4.86171	4.82948	4.80432	4.95793	4.73301	4.58493	4.78037	5.8801	5.85371	5.55609	5.90443	6.04904	5.98297	5.84575	5.84575	5.80489
MXRA8	1.3461	1.39203	3.81487	1.52881	1.34395	4.48376	1.65389	1.57442	4.29179	3.40191	3.16732	2.70998	3.38332	3.26269	3.20591	3.37467	3.10252	3.10073
AURKAIP1	6.64066	6.55867	6.3944	6.54045	6.44077	6.2944	6.46718	6.41562	6.33991	7.37057	7.27431	6.79734	7.20816	7.28892	7.38403	7.16957	7.28436	7.27172
RP5-890O3.3	0	0	0	0.244738	0	0.0935379	0	0.0659001	0.091661	0.136225	0.120407	0.0606566	0	0.122293	0.359583	0.323557	0.106629	0.283663
CCNL2	4.41688	4.54179	4.70005	4.1472	4.1487	4.50158	4.66158	4.73857	5.0356	4.68017	4.72515	4.62318	4.72096	4.82918	4.68065	4.97156	4.99201	4.7259
RP4-758J18.2	3.48195	3.30144	3.07696	2.97977	2.96513	2.81833	3.20117	3.33778	3.22759	4.27902	4.16134	3.59298	3.98105	4.14785	4.1461	4.02178	4.10661	3.9868
MRPL20	4.61043	4.46051	4.36801	4.28031	4.20653	4.11813	4.54179	4.54057	4.55086	5.12772	5.10032	5.10032	5.03059	5.16504	5.20954	5.04529	5.25296	5.16296
RN7SL657P	0	0	0	0	0	0	0	0	0	0	0	0	0	0	0	0	0	0
RP4-758J18.13	1.76459	1.48057	1.27291	1.40832	1.21244	1.06987	1.56538	1.52798	1.07292	2.35549	1.85966	1.67124	2.18337	1.91434	1.88444	2.07016	1.67484	1.58529
ANKRD65	0.232426	0.510858	0.393764	0.521565	0.531318	0.219894	0.41851	0.484509	0.122986	0.0523111	0	0.009658	0.0052583	0.0276427	0.0583415	0.0150461	0.0671674	0.0395771
RP4-758J18.7	0	0	0.0362546	0.171031	0.046333	0.026103	0.364847	0.047108	0	0	0	0	0	0	0.0473647	0	0	0
TMEM88B	0	0	0.0806719	0.0512559	0	0.0298638	0.102228	0.0513292	0.139063	0.193172	0.0899059	0	0	0	0	0.215362	0.0807397	0
RP4-758J18.10	0	0.0329609	0	0.0320501	0.0306288	0	0	0	0	0.752871	0.357873	0.513031	0.793761	0.206802	0.636023	1.09292	0.606271	0.945245
VWA1	1.98158	1.90084	1.51261	1.92674	1.72215	1.52569	2.12356	1.91988	1.5548	2.37427	1.79467	1.48949	2.25988	1.95149	2.01214	2.18337	1.77488	1.88042
ATAD3C	0.0321934	0.0349369	0	0.05727	0.0152463	0.0822628	0.0315958	0.0398317	0.0193928	0.132599	0.132244	0.0890999	0.0493652	0.150732	0.113079	0.0556594	0.0545131	0.0948109
ATAD3B	4.17308	4.28567	3.95688	3.88547	3.85931	3.78111	4.01538	3.92022	3.90643	4.5609	4.61398	4.33802	4.6851	4.85522	4.77117	4.66288	4.71128	4.55516
ATAD3A	5.13184	5.15865	4.92363	4.934	5.02344	4.98283	5.23743	5.18209	5.00885	6.52813	6.55079	6.20818	6.48307	6.64054	6.57174	6.61495	6.64054	6.51163
TMEM240	2.95414	2.99563	2.71571	3.35458	2.96267	3.13898	3.14524	2.90622	2.44437	1.26962	1.44446	1.06136	1.37268	1.44181	1.71861	1.26905	0.861295	1.42408
SSU72	6.2349	6.24596	6.0523	6.36392	6.39151	6.08311	6.47037	6.40538	6.03009	5.32233	5.26573	5.3684	5.19544	5.32827	5.30375	5.17508	5.28594	5.31777
AL645728.2	0	0	0	0	0	0	0	0	0	0	0	0	0	0	0	0	0	0
AL645728.1	3.52687	3.88947	2.90566	3.81373	3.86274	2.82053	3.58204	3.32034	2.5542	1.40681	1.32456	1.1737	0.924008	1.30084	1.25621	0.886798	1.25296	0.974207
AL645728.3	0	0	0.234437	0	0	0	0	0	0	0	0	0	0	0	0	0	0	0
C1orf233	5.44563	5.37646	4.94458	5.29105	5.22643	4.7557	5.58303	5.54861	4.83334	3.72308	3.16189	3.16818	3.25738	3.21676	3.38578	3.32485	3.23549	3.42
RP11-345P4.9	1.77477	1.94001	1.75691	1.86692	1.89985	1.70407	2.13765	2.34783	1.59652	2.36758	1.97367	1.67922	2.0683	2.1916	2.11035	1.9865	1.85841	2.10732
MIB2	3.213	3.22906	2.87164	3.5039	3.46987	3.17268	3.49467	3.26587	3.013	2.52968	2.19814	2.10853	2.0889	2.20192	2.40138	2.28789	2.24592	2.375
MMP23B	0.0195819	0.0262318	0.0434898	0.0945309	0.112265	0.0667328	0.0489426	0.131789	0.024122	0.25202	0.265402	0.133241	0.119513	0.212574	0.327752	0.185392	0.207271	0.253305
CDK11B	3.62495	3.75097	3.71125	3.80667	3.83621	3.76036	3.68936	3.44957	3.53811	4.70985	4.62236	4.60624	4.8185	4.75977	4.65888	4.63492	4.55114	4.42877
RP11-345P4.10	0.0678625	0.460357	0	0.508552	0.168382	0.0393777	0.382095	0.866837	0.17215	1.3043	0.860968	0.906826	0.645705	0.733448	0.904338	0.588028	1.15387	1.18313
SLC35E2B	3.42685	3.48735	3.48617	3.52039	3.567	3.63125	3.69682	3.55125	3.51262	3.6337	3.85129	3.69606	3.96675	3.92362	3.74796	3.88968	3.79081	3.70761
RP11-345P4.7	1.48805	1.43765	1.13377	1.49942	1.57712	1.78375	1.67975	1.58281	1.77986	1.61422	1.74141	1.66491	1.86853	1.8621	1.73132	1.70655	1.73464	1.76264
RP11-345P4.6	1.36714	1.36483	1.28611	1.52713	1.53208	1.89392	1.63254	1.96405	1.50351	1.47657	2.29769	1.72707	1.6856	1.27535	1.73942	1.62552	1.81945	1.70726
MMP23A	0.0497666	0.0469315	0.359169	0.238951	0.0243797	0.12306	0.17017	0.196264	0.121798	0.0492684	0.155148	0.324518	0.239884	0.15814	0.284821	0.219282	0.271442	0.180481
CDK11A	0.423532	0.401061	0.290247	0.471311	0.400507	0.358382	0.360556	0.421628	0.397527	0.751158	0.576486	0.56507	0.661415	0.709611	0.776831	0.732295	0.658099	0.663612
RP1-283E3.8	0.693251	0.692401	0.706902	0.792657	0.774878	0.752569	0.739859	0.756243	0.579021	0.71028	0.614382	0.536914	0.773132	0.719313	0.746783	0.761475	0.739186	0.51009
RP1-283E3.4	2.04623	2.23255	1.99696	1.98012	2.00328	2.12785	2.19817	2.02896	2.14701	1.47086	1.45814	1.29696	1.66779	1.79312	1.49638	1.61852	1.70683	1.32959
SLC35E2	1.72905	1.80868	1.61708	1.8241	1.65923	1.59349	1.92615	1.80737	1.77236	2.20588	2.15392	2.13193	2.4514	2.30164	2.03494	2.35759	2.22737	2.09397
NADK	4.38913	4.4178	4.29816	4.27206	4.27465	4.23074	4.22476	4.21967	4.04144	4.95226	5.06278	4.83552	4.92527	5.07426	4.97464	4.96512	5.00627	4.91652
GNB1	6.69265	6.6875	6.73264	6.73264	6.7432	6.71855	6.74488	6.71855	6.60277	5.71022	5.85613	5.95467	5.77687	5.83008	5.83522	5.82919	5.88726	5.77286
RP1-140A9.1	0.433783	0.434321	0.597526	0.498199	0.469707	0.22567	0.609906	0.581322	0.449292	1.00601	0.476987	0.746522	0.599269	0.745369	0.556156	0.694622	0.694436	0.150998
CALML6	0.366279	0.277866	0.215177	0.25094	0.189221	0.179103	0.368943	0.243596	0.164039	0.0478802	0	0.095421	0.015868	0.0100805	0.0556468	0.121354	0	0.0254302
TMEM52	0.315396	0.231266	0.304178	0.510858	0.402364	0.324936	0.336632	0.293762	0.163147	3.48213	3.33967	2.75405	3.41588	3.51599	3.41527	3.34394	3.24893	3.32611
C1orf222	0.0131908	0	0	0.0108171	0	0.00375001	0	0.00797391	0.00343757	0.0652108	0.020039	0.0164588	0.0509556	0.0141436	0.0469423	0.00907548	0.0391626	0.036182
RP11-547D24.1	0	0	0	0	0	0	0	0	0	0	0	0	0.00796768	0	0	0	0	0.0290694
GABRD	0.021197	0	0	0.065237	0	0.0034472	0.0209824	0	0.00366303	0.107164	0.0220625	0.0244473	0	0	0.0408799	0	0	0.029543
RP11-547D24.3	0	0	0	0	0	0	0	0	0	0	0.040248	0	0	0	0	0	0.0358924	0
PRKCZ	0.206932	0.218307	0.231107	0.299375	0.2116	0.131181	0.291683	0.199618	0.193253	0.213964	0.249585	0.173579	0.182528	0.239489	0.255693	0.159686	0.259959	0.121384
RP5-892K4.1	0.0363776	0.0498614	0.094039	0.0755019	0.0533617	0.0369128	0.0414712	0.0589813	0.0630605	0.0127317	0	0	0.0229266	0.00547445	0	0	0.00633852	0.0116181
RP11-181G12.2	0.421746	0.414693	0.269724	0.241934	0.278803	0.490341	0.378803	0.341401	0.40227	0.628219	0.554704	0.742033	0.712272	0.549039	0.675956	0.568452	0.537864	0.601758
C1orf86	2.60826	2.65096	2.39129	2.59564	2.57115	2.41204	2.6146	2.53862	2.34637	3.24351	2.87879	2.63968	2.97262	3.06594	3.09657	2.9063	2.86639	2.98571
AL590822.2	0	0	0	0	0	0	0	0	0	0	0	0	0	0	0	0	0	0
AL590822.1	0.133387	0.129472	0.156081	0.135105	0.273107	0.176421	0.0802999	0.140923	0.305786	0.0489582	0.0981968	0.134048	0.0163175	0.137963	0	0.0690529	0.0788047	0.0358027
RP11-181G12.5	0	0	0	0	0	0	0	0	0	0	0	0	0	0	0	0	0	0
RP11-181G12.4	0	0.274183	0.338045	0	0	0	0	0	0	0	0.134156	0.369087	0	0	0	0	0	0
SKI	4.66577	4.74306	4.85266	4.71839	4.72783	5.1152	4.77162	4.62414	4.74153	4.26329	4.54504	4.49766	4.6315	4.65944	4.53914	4.73952	4.52681	4.49209
MORN1	0.617989	0.553725	0.429079	0.468864	0.656887	0.493761	0.415715	0.410452	0.312789	0.363484	0.249003	0.177334	0.20832	0.245562	0.225158	0.221852	0.239884	0.308989
RP4-713A8.1	0.10544	0.146872	0	0	0.179995	0.0689571	0	0	0.138743	0	0	0	0	0	0	0	0	0
AL589739.1	0.207222	0	0.526304	0.103276	0.147536	0.188155	0.20275	0	0	0.290947	0	0.225824	0	0.0988746	0	0.0354716	0	0.19361
RP4-740C4.6	0.575522	0.451761	0.308702	0.292353	0.51194	0.588114	0.552255	0.169109	0.316225	0.170096	0.162616	0.200934	0.057178	0.14736	0.179324	0.152309	0.113913	0.116247
RP4-740C4.5	0	0	0	0	0	0	0	0	0	0	0	0	0	0	0	0	0	0
RP4-740C4.7	0.387675	0.0885093	0.169999	0.235842	0.35721	0.454033	0.242023	0	0.120301	0.169685	0.0781904	0	0	0.19361	0.0893405	0.246333	0.0697408	0
RP4-740C4.9	0.320066	0.186281	0.399607	0.0502482	0.294253	0.0673205	0.315316	0.136803	0.171715	0.451803	0.0880419	0.323614	0.302224	0	0.353986	0.0321447	0.463705	0.255052
RP4-740C4.8	0.3361	0.368259	0.301093	0.185381	0.232733	0.0428627	0.355814	0.152781	0.0427578	0.219916	0.118976	0.2244	0.0259593	0.17772	0.162584	0.319963	0.210472	0.60273
AL513477.1	0	0	0	0	0	0	0	0	0	0	0	0	0	0	0	0	0	0
RER1	4.9007	4.92363	4.97015	4.88797	4.86458	4.97872	4.80219	4.73904	4.81953	4.89887	4.90356	4.89942	4.86824	4.82077	4.87897	4.77581	4.91652	4.84142
PEX10	3.37671	3.38161	3.10331	3.16833	2.94144	2.58899	3.77107	3.62426	3.31145	2.33602	2.17912	1.95464	2.12301	2.18935	2.48101	2.26376	2.28843	2.46204
PLCH2	0.160589	0.145954	0.0676759	0.176043	0.113921	0.0889062	0.102497	0.101359	0.107892	0.0223081	0.0131212	0.0278891	0.0192578	0.0352468	0.0190491	0.012596	0.01973	0.0372933
RP3-395M20.2	0	0	0.0866172	0.105171	0	0	0.109986	0.0550821	0.150602	0.0601084	0.0976685	0	0	0	0.05669	0	0.171881	0
RP3-395M20.3	0.146263	0.404477	0	0.179262	0.212638	0.065237	0	0.0494523	0.0646315	0	0	0	0	0	0	0	0	0
PANK4	3.58409	3.61149	3.53309	3.74166	3.68038	3.7473	3.59064	3.57171	3.62115	3.35244	3.32735	3.1418	3.4167	3.57261	3.57046	3.31234	3.55487	3.31593
HES5	0.486629	0.411562	0.33744	0.287183	0.618746	0.132236	0.446065	0.478764	0.238049	0.0984776	0	0.0347813	0.0599754	0.0545974	0.132807	0.188116	0.120481	0.123429
RP3-395M20.12	3.38844	3.24827	2.71202	3.3504	3.17905	2.5748	3.69824	3.55709	2.60654	1.96477	1.70612	1.48334	2.20434	1.69513	1.76561	1.55061	1.81672	1.7165
RP3-395M20.8	1.76064	1.69772	1.358	1.82919	1.73687	1.33307	1.87795	1.75584	1.24368	0.119384	0.0828683	0.0512992	0.0981187	0.159333	0.144513	0.199002	0.0579872	0.148302
TNFRSF14	6.16124	6.19108	5.73622	5.98491	5.93667	5.46666	6.55652	6.48087	5.81912	0.519902	0.398169	0.2858	0.389646	0.353573	0.443217	0.551046	0.524996	0.494068
RP3-395M20.7	2.15172	2.08195	1.36483	3.02739	2.32631	2.38842	2.54024	2.22931	1.43999	0	0.0157972	0	0	0.0185885	0.0220648	0	0	0
RP3-395M20.9	1.0423	0.935223	0.849229	1.59945	1.07506	1.20386	0.695781	0.688877	0.636189	0.0832071	0.0703423	0	0	0	0.292016	0	0.0300019	0
FAM213B	5.11669	5.17569	4.80803	4.83165	4.86601	4.52058	5.27015	5.2341	4.8601	3.46083	3.14445	2.81496	3.3209	3.38726	3.33299	3.43599	3.23765	3.13279
MMEL1	0.0694654	0.14809	0.0557917	0.051869	0.0739367	0.0356599	0.126813	0.0739768	0.0249953	0	0.00463835	0.00712057	0	0.0125496	0	0.0179146	0.00702902	0
RP13-436F16.1	0	0	0	0	0	0	0	0	0	0	0	0	0	0	0	0	0	0
TTC34	0.128802	0.11692	0.136929	0.161613	0.106978	0.0551842	0.133387	0.153848	0.0994719	0.111834	0.0442306	0.0565699	0.0630343	0.0482311	0.0399582	0.100971	0.0248152	0.0845023
RP11-740P5.2	0	0	0	0	0	0	0	0	0	0	0	0	0	0	0	0	0	0
RP11-740P5.3	0	0.0601555	0	0	0	0.161142	0	0	0	0	0	0	0	0	0	0	0	0.0577841
ACTRT2	0	0	0	0	0	0	0	0	0	0	0	0	0	0	0	0.0062348	0	0
LINC00982	0	0	0.0424633	0	0	0.0952843	0	0	0.0934121	0	0	0	0.00486287	0	0.0115273	0.00114253	0	0.0106378
AL008733.1	0	0	0	0	0	0	0	0	0	0	0	0	0	0	0	0	0	0
PRDM16	0.0516107	0	0.764987	0.0332999	0.0363459	0.890249	0.0366583	0.0167425	0.887281	0.0119779	0	0.00486608	0.0102287	0.00498543	0.00639732	0.000251008	0.00315712	0.00937417
RP1-163G9.2	0.0586918	0	0	0	0	0	0	0	0	0	0	0	0	0	0	0	0	0
RP11-22L13.1	0	0	0.158025	0	0	0.0792546	0.0221132	0	0.102116	0	0	0	0	0	0.00943993	0	0	0
ARHGEF16	0.102366	0.0474398	0.00619292	0.0499402	0.0612941	0.045945	0.017042	0.0127435	0.0101737	0.787657	0.649297	0.588028	0.581459	0.646681	0.83651	0.563853	0.491435	0.862658
RP11-168F9.2	0	0	0	0	0.226342	0	0	0	0	0	0	0.0581652	0	0	0	0	0	0
MEGF6	2.00205	2.01896	1.70751	2.13642	2.05706	1.60322	2.69724	2.46621	1.97191	0.675559	0.452897	0.338037	0.411403	0.322721	0.443135	0.646681	0.412652	0.451803
MIR551A	0	0	0	0	0	0	0	0	0	0.433374	0.417489	0.411497	0	0	0.766501	0.350112	0	0
RP11-46F15.2	0.596463	0.652331	0.457193	0.811817	0.414787	0.487136	0.594067	0.417247	0.325072	0.539756	0.106696	0.139133	0.0629306	0.177209	0.550494	0.351551	0.126302	0.270152
TPRG1L	5.03118	5.00292	5.07268	4.98437	5.13936	5.14939	5.0775	4.92984	4.93344	3.48154	3.11506	3.26685	3.48405	3.22176	3.32118	3.29624	3.17319	3.45375
WRAP73	2.1799	2.07377	2.07577	2.30791	2.12181	2.16008	2.06619	2.04082	2.00767	2.98829	2.83579	2.64556	2.94149	2.912	3.0115	2.86949	2.83692	2.81596
TP73	0.074987	0.0779198	0.0347617	0.112005	0.147806	0.111976	0.120837	0.055524	0.0369659	1.91936	1.97095	1.69857	2.03457	2.13732	1.97126	1.97732	2.05573	1.85522
RP5-1092A11.5	0	0	0	0	0	0	0	0	0	0.0385679	0	0	0.0256093	0.0621223	0	0.186185	0.0787263	0
RP5-1092A11.2	0	0	0	0	0	0.0981886	0	0	0	0.416253	0.543527	0.0633683	0	0.773246	0.322101	0.461986	0.0561394	0
TP73-AS1	2.63559	2.57213	2.54655	2.762	2.74473	2.6477	2.87295	2.73304	2.62767	3.5635	3.45434	3.41061	3.60911	3.6654	3.53746	3.67631	3.55429	3.46643
CCDC27	0.0193702	0	0	0.0145975	0.0136199	0	0	0	0	0.328541	0.319745	0.0296824	0.233962	0.143578	0.176217	0.198546	0.144684	0.249258
SMIM1	1.34475	1.49635	1.00639	1.06347	1.43912	0.66984	1.69996	1.24842	0.957423	4.87951	4.48787	3.96041	4.53216	4.78316	4.63825	4.64236	4.60943	4.70807
LRRC47	5.04165	5.01985	4.94659	4.99031	5.01026	4.97556	4.96417	4.8721	4.75716	5.60809	5.67654	5.67197	5.7168	5.703	5.73609	5.703	5.64171	5.6258
RN7SL574P	0.31033	0	0.132772	0.228645	0.461998	0.116931	0.162135	0.520308	0.233312	0.590049	0.988983	0.61876	0.641358	1.19265	1.43867	1.35051	0.926311	0.870845
RP1-286D6.5	1.98465	1.85646	1.67424	1.63703	1.66724	1.31779	1.85677	2.00178	1.27197	1.45751	1.19483	1.51809	1.06252	1.6636	1.24019	1.04556	1.14134	1.36433
CEP104	2.92001	2.96627	2.86155	3.14381	3.0753	3.124	2.9351	2.88278	2.79698	3.07988	3.21401	3.14321	3.07156	3.24382	3.09543	3.05013	3.14906	2.79451
DFFB	2.09348	2.13286	1.95001	1.96577	2.05859	1.98772	2.17006	2.09278	1.88567	2.75826	2.70133	2.29909	2.91233	2.76678	2.65373	2.6481	2.69863	2.50659
AL691523.1	0	0	0	0	0	0	0	0	0	0	0	0	0	0	0	0	0	0
C1orf174	2.704	2.72954	2.62158	2.88757	2.85686	2.72255	2.80779	2.93915	2.68872	3.61002	3.53899	3.45434	3.50711	3.59166	3.6654	3.41955	3.44697	3.63009
RP13-15E13.1	0.246581	0.260463	0.120683	0.206144	0.204618	0.101772	0.232089	0.167203	0.162185	0.468182	0.623525	0.508972	0.352738	0.666811	0.653264	0.476872	0.476872	0.597208
RP13-614K11.1	0	0	0	0	0	0	0	0	0	0	0	0	0	0	0	0	0.00282111	0
RP13-614K11.2	0	0	0	0	0	0	0	0	0	0	0	0	0	0	0	0	0	0
RP11-374C13.1	0	0	0	0	0	0	0	0	0	0.192016	0	0	0	0	0	0	0	0
RP5-1166F10.1	0	0	0	0	0	0	0	0	0	0	0	0	0	0	0	0	0	0
RP1-37J18.1	0	0	0	0	0	0	0	0	0	0	0	0	0	0	0	0	0	0
RP1-37J18.2	0	0	0	0	0	0	0	0	0	0	0	0	0	0	0	0	0	0
AJAP1	0.0458713	0	0.975208	0.03111	0	1.04276	0.0272157	0.0160983	0.86712	0.0100805	0	0	0	0	0	0	0	0
RP11-542C10.1	0	0	0	0	0	0	0	0	0	0	0	0	0	0	0	0	0	0
RP1-58B11.1	0	0	0.0101351	0	0	0	0	0	0	0	0	0	0	0	0	0	0.0211905	0
MIR4417	0	0	0	0	0	0	0	0	0	0	0	0	0	0	0	0	0	0
RP11-154H17.1	0	0	0	0	0	0	0	0	0	0	0	0	0	0	0	0	0	0
AL356693.1	0	0	0	0	0	0	0	0	0	0	0	0	0	0	0	0	0	0
MIR4689	1.31197	0.788868	0	1.53707	0	1.09314	0	0	0	0	0.296647	0	0	0	0	0.249931	0	0
NPHP4	1.95111	1.98276	1.80715	1.94562	1.97389	1.78086	2.22208	2.1676	1.95889	1.76155	1.78372	1.66994	1.80528	1.92853	1.8593	1.80418	1.94567	1.82312
AL356261.1	1.0112	0.261545	0.742697	0.260399	0	0	0	0.639204	0.69792	0	0	0.240657	0.608772	0.47187	0	0	0	0
KCNAB2	6.87644	6.84778	6.51028	6.74809	6.78025	6.366	7.28248	7.09183	6.55089	1.37251	1.14757	0.98017	1.07132	1.14357	1.11228	1.21003	1.13953	1.25159
AL035406.1	0	0	0	0	0	0	0	0	0	0	0	0	0	0	0	0	0	0
CHD5	0.132298	0.137749	0.15008	0.139794	0.0529849	0.102798	0.188029	0.171474	0.193013	0.109013	0.0510495	0.104906	0.0476205	0.0595375	0.0468015	0.0549557	0.063633	0.0837971
RPL22	5.56421	5.48013	5.60617	5.58711	5.56851	5.48358	5.25294	5.51042	5.60768	6.32495	6.34438	6.21729	6.37202	6.27129	6.28877	6.40693	6.45586	6.22088
RP1-120G22.11	2.10202	2.084	1.49497	2.69946	2.17006	1.60192	1.78753	1.91034	1.44497	3.08057	2.63578	2.25324	2.81583	2.50156	2.5563	2.59519	2.75298	2.22501
RNF207	1.53376	1.43971	1.29543	1.37971	1.3736	1.27794	1.35755	1.30356	1.12738	2.61017	2.25923	2.07614	2.49441	2.53873	2.40531	2.66891	2.48126	2.30396
ICMT	5.06289	5.07268	5.00531	5.25005	5.24332	5.16163	5.41576	5.44704	5.22741	4.69769	4.84775	4.79365	4.89794	4.95226	4.88544	4.83815	4.8387	4.75375
LINC00337	0.637454	0.751624	0.501416	0.598938	0.79779	0.522834	0.974794	0.580588	0.329838	0.556825	0.394913	0.44814	0.205518	0.21995	0.272103	0.401598	0.299119	0.503353
HES3	0.0765666	0.199649	0	0.13465	0.218128	0.198601	0.13988	0.249315	0	0	0	0	0.0847395	0.0983038	0.140931	0.0484553	0.0265618	0
GPR153	3.3389	3.31295	2.97526	3.24063	3.20994	2.79	4.04475	3.93839	3.28763	1.60827	1.18053	1.28078	1.36466	1.33346	1.27992	1.32216	1.2817	1.55935
ACOT7	5.40092	5.43746	5.19729	5.61441	5.44799	5.16763	5.51805	5.37867	5.06659	4.25273	4.27808	4.15593	4.18864	4.33423	4.41906	4.24176	4.31764	4.24529
RP1-202O8.3	0	0	0	0	0	0	0	0	0	0	0	0	0	0	0	0	0	0
HES2	0.738346	0.507328	0.469481	0.662856	0.705011	0.464586	0.539101	0.508604	0.398053	0.568181	0.339717	0.305997	0.459142	0.469193	0.420607	0.49972	0.502083	0.387854
ESPN	0.0887183	0.124772	0.0725796	0.071685	0.0368977	0.0606528	0.0477315	0.0494863	0.0334682	2.83183	2.45384	2.60584	2.73358	2.909	2.81427	2.77861	2.70998	2.70259
MIR4252	0	0	0	0	0	0	0	0	0	0	0	0	0.975017	0.337103	0	0	0	0
RP1-202O8.2	0	0	0	0	0	0	0	0	0	0.259086	0.765021	0.397272	0.638792	0.647431	0.702214	0.981091	1.07027	0.655153
TNFRSF25	0.0440942	0.052961	0.553201	0.0515	0.0212263	0.730392	0.120181	0.0228624	1.07708	0.0625735	0.0444643	0.117068	0.0401429	0.0652304	0.198005	0.056586	0.0709061	0.118558
PLEKHG5	0.601078	0.505445	1.84441	0.542529	0.473512	1.99773	0.55597	0.356683	2.11999	0.250659	0.114501	0.113449	0.103542	0.134578	0.144921	0.206293	0.141614	0.181337
NOL9	2.88917	2.88173	2.76468	2.66386	2.59296	2.82353	2.52601	2.27716	2.39185	3.87903	4.18102	4.19061	4.31455	4.42739	4.30869	4.20284	4.28443	4.04077
RNU6-731P	0.396438	0.378016	0	0.204216	0.365152	0.560775	0.392971	0.369177	0.440435	0	0	0.513031	0	0.197554	0	0.567084	0.480744	0.640557
RP11-58A11.2	1.02964	1.08694	0.929024	0.881865	1.28525	1.0112	1.42139	1.30749	1.35107	0.416302	0.760469	0.737903	1.01399	0.936031	1.10635	1.11602	1.10562	0.661986
TAS1R1	0.0407891	0.0216374	0.0475717	0.0685584	0.0353135	0.0771095	0.0167539	0.0671134	0.016969	0.310137	0.345939	0.195587	0.422075	0.350773	0.453807	0.480495	0.414023	0.398668
ZBTB48	2.6379	2.42481	2.26198	2.4808	2.37069	2.35386	2.29684	2.30486	2.24358	3.67858	3.38614	3.07591	3.62549	3.49592	3.56293	3.50445	3.45375	3.35389
KLHL21	4.21113	4.25462	4.5576	3.99236	4.00266	4.47255	4.12185	4.11463	4.26663	4.54535	4.69456	4.5652	4.80948	4.89326	4.75375	4.58933	4.73558	4.65944
PHF13	3.46565	3.48591	3.53893	3.12156	3.13782	3.16717	3.51516	3.74465	3.51056	4.10745	4.18622	4.11034	4.24937	4.33449	4.21447	4.37142	4.37088	4.14547
THAP3	2.51171	2.4288	2.23536	2.52778	2.49393	2.26792	2.2596	2.24008	2.23223	2.51436	2.39517	2.16403	2.43489	2.48584	2.65267	2.17386	2.43132	2.4453
DNAJC11	4.08746	4.10405	3.99792	4.07244	4.13463	4.03178	4.14036	4.08015	3.97022	4.19996	4.298	4.17289	4.22596	4.31274	4.29157	4.31455	4.37142	4.11946
RP11-242F24.1	0	0	0.0188148	0	0	0.007291	0	0	0	0	0.0202261	0	0	0	0	0	0	0
snoU13	0.231675	0.2602	0.227899	0.265245	0.274756	0.260903	0.249502	0.289244	0.259508	0.11688	0.131023	0.132847	0.151013	0.185976	0.1148	0.168276	0.132884	0.11323
RP11-312B8.1	1.44071	1.96163	1.33832	1.46112	1.36883	0.893648	1.50351	1.29999	1.18084	2.12365	1.6856	1.37637	1.69047	1.62829	1.55601	1.32089	1.45859	1.53098
CAMTA1	2.23647	2.20958	1.92267	2.19905	2.26031	1.85292	2.09665	2.27908	2.12653	1.92148	1.68213	1.62881	1.6774	1.61906	1.65853	1.52204	1.65445	1.6875
RP11-312B8.2	0	0.165395	0	0	0	0	0.167241	0	0	0	0	0.28958	0	0	0	0	0	0
RP11-334N17.1	0	0	0	0	0	0	0	0	0	0	0	0	0	0	0.376702	0	0.112331	0.130927
RNU1-8P	0	0	0	0	0	0	0	0	0	0	0	0	0	0	0	0	0	0
CAMTA1-IT1	0.0733977	0	0	0	0.0666629	0.0942918	0	0.0664443	0.0924257	0	0.176297	0	0.0538414	0	0	0	0.107408	0.0673687
RP3-453P22.2	0	0	0	0	0	0.0159413	0	0	0	0	0	0	0	0	0.133274	0	0	0
RP4-549F15.1	0	0	0	0	0	0	0	0	0	0	0.487515	0.335445	0	0	0	0.0969287	0	0.238466
RP11-338N10.1	0	0	0	0	0	0	0.0352984	0	0.0237946	0	0	0	0	0	0.0595983	0.0156946	0	0
RP11-338N10.2	0	0	0	0	0	0	0.0903867	0	0	0.0485728	0	0	0.0685838	0	0	0	0	0.158923
RP11-338N10.3	0	0	0	0	0	0	0	0	0	0	0	0.0835353	0.284062	0	0	0	0	0
VAMP3	5.78185	5.81348	5.91996	5.87168	5.92483	5.85742	5.75322	5.84957	5.87057	4.33423	4.45148	4.6982	4.40516	4.46649	4.36808	4.4462	4.43757	4.41125
RP3-467L1.6	0.984234	0.924515	1.67566	1.28269	1.39534	1.12527	1.72383	2.25819	1.82086	1.07727	1.04211	1.06983	0.49972	1.80382	1.09192	1.36926	1.39001	1.10017
PER3	1.99719	1.99994	1.55889	1.86092	1.92174	1.67424	2.0534	2.24179	1.67139	2.39328	2.37738	2.5459	2.44173	2.50812	2.45767	2.41155	2.3753	2.37893
RP3-467L1.4	0.466202	0.630708	0.645238	0.647691	0.640846	0.497912	0.709839	0.58926	0.324936	0.316125	0.300057	0.202803	0.274174	0.211926	0.370648	0.601041	0.23421	0.233452
UTS2	0.101708	0.183401	0.0554747	0.0310071	0.0295287	0.01092	0.0343392	0	0	0.0468998	0.124052	0.013981	0.0655778	0.0272643	0.0577688	0.147189	0.019921	0
TNFRSF9	0	0	0.0342895	0	0	0.0751552	0	0.0148725	0.0730711	0.652931	0.58939	0.879708	0.537992	0.247187	0.527648	0.473813	0.495932	0.748705
RP5-892F13.2	0.430721	0	0	0	0	0	0	0	0	0	0	0	0	0	0	0	0	0
PARK7	6.46402	6.41562	6.37186	6.49277	6.49076	6.32392	6.4451	6.54836	6.46402	6.32943	6.30171	6.15044	6.22273	6.31161	6.32943	6.31558	6.35454	6.33789
Y_RNA	0.23545	0.249315	0.23824	0.252969	0.268973	0.263126	0.266171	0.269415	0.258301	0.157691	0.152972	0.1605	0.177685	0.200051	0.172135	0.214752	0.199397	0.145121
ERRFI1	2.10663	1.8129	4.14243	2.06902	1.63665	4.85159	1.96812	1.59214	4.1517	0.933299	0.937339	1.21908	0.956119	0.906326	0.912403	0.680591	0.802874	0.983524
RP11-431K24.1	0	0.0285278	0.0189969	0	0	0.0657759	0	0.0278494	0.0186318	0.0186018	0	0	0	0	0	0.00281703	0	0
CTA-215D11.4	0	0	0	0	0	0	0.0372883	0	0.0393745	0	0	0	0	0	0.0335953	0	0.0985356	0
RP11-431K24.2	0	0	0	0.047226	0	0	0	0	0	0.0514651	0	0	0	0	0	0	0	0.0472217
RNU1-7P	0	0	0	0	0	0	0	0	0	0	0	0	0	0	0	0	0	0
RP11-431K24.3	0	0	0	0	0	0	0	0	0	0	0	0	0	0	0	0	0	0
RP11-431K24.4	0	0	0	0	0	0	0	0	0	0	0	0	0	0	0	0	0	0
RN7SL729P	0	0	0	0	0	0	0	0	0	0	0	0.08714	0	0	0	0	0	0
RNU6-991P	0	0	0	0	0	0	0	0	0	0	0	0	0	0	0	0	0	0
SLC45A1	0.155186	0.104513	0.665236	0.0834686	0.156773	0.614955	0.120126	0.0829433	0.493392	0	0	0	0	0	0	0.00105868	0	0.0371521
RERE	3.43699	3.4484	3.40697	3.50762	3.48367	3.65247	3.64658	3.39262	3.41271	2.74567	3.08393	2.9037	3.21676	3.20732	3.02053	3.23514	3.04422	2.8611
RP5-1115A15.1	0.0758513	0.0388368	0.0278494	0	0.18777	0	0.228923	0.13151	0.0960112	0	0.062393	0	0.191981	0	0	0.0999365	0.08498	0.100655
SNORA77	0.333337	0.926984	0.158987	0.15133	0.276862	0.197109	0.569981	0.581094	0.378451	0.0845305	0.270677	0.388676	0.0951184	0.17934	0.121652	0.355078	0.251832	0.303796
RP5-1115A15.2	0	0	0	0	0.0659748	0	0	0	0.0912552	0	0	0	0	0.345248	0	0.0946872	0	0
RP4-633I8.1	0.0437907	0.24233	0.0296505	0	0.0384602	0.0192596	0.0790811	0.073189	0.183962	0.0432371	0.164337	0.067575	0.315855	0.199851	0.367675	0.159074	0.235912	0
RP4-633I8.2	0.0416971	0.0387724	0	0.0700955	0.0360276	0	0	0	0.0177291	0.041145	0.29483	0.123768	0	0.157967	0.107585	0	0.0560799	0.217624
RP4-633I8.3	0	0	0.0474319	0	0.0593202	0	0.0644542	0.163856	0.123727	0.0655295	0.0527712	0	0.0939367	0	0.120481	0.0402217	0.095385	0
RP4-633I8.4	0	0	0	0.132845	0.130216	0.196109	0.074369	0.130938	0.09547	0	0.125404	0.180097	0.269287	0	0	0.201052	0.111315	0.0692838
RP11-185B14.1	0	0	0	0	0	0.043204	0	0	0	0	0.0593088	0	0	0.0633518	0.0694296	0	0.0535303	0.0668452
ENO1	8.71928	8.85219	8.7558	8.79442	8.71928	8.82428	8.79442	8.58691	8.69674	9.55877	9.66127	9.69807	9.55877	9.64109	9.55877	9.55877	9.58681	9.58681
ENO1-IT1	0.629283	0.564539	0.968051	0.880395	0.909092	0.871398	1.03328	1.14073	0.911224	1.10513	0.822197	0.745501	1.10008	1.39491	0.903314	1.14986	0.78897	0.86491
ENO1-AS1	0.510355	0.408802	0.12842	0.289882	0.0545352	0.362431	0.468116	0.578094	0.111504	0.158955	0.316523	0.31229	0.641297	0.487344	0.53485	0.266382	0.129284	0.562388
RNU6-304P	0	0.388738	0	0	0	0.161723	0.406417	0	0	0	0	0	0	0	0	0	0	0
HMGN2P17	0	0.03713	0.0530584	0	0	0	0.0710915	0.036222	0	0.103582	0.306677	0.117577	0.10468	0.0629535	0.101427	0.019202	0.185231	0.0663435
RP3-477M7.5	0.142361	0	0	0	0	0	0	0	0	0	0.12573	0	0	0	0	0	0	0
RP3-477M7.6	0	0	0.120238	0	0	0	0	0	0	0	0	0	0	0	0	0	0	0
CA6	0	0.014395	0	0	0	0	0	0	0	0.0157838	0	0.00961757	0	0.018009	0.0121174	0.00712422	0	0
RN7SL451P	0	0	0	0	0	0.0546502	0	0	0.0545524	0	0	0	0	0	0	0	0	0
SLC2A7	0	0	0	0	0	0.00411094	0	0	0	0.0378284	0.0131342	0.0159462	0.011134	0	0.0190679	0	0.00994609	0.0204967
SLC2A5	0.0489965	0.0427198	0.0197591	0.0180644	0.0475848	0.0332369	0.018833	0.0148654	0.0416971	0.0599179	0.0250261	0.0270931	0.00935381	0.00664077	0.0209147	0.0157838	0.0366681	0.0680861
SCARNA16	0	0.0572033	0.0435063	0.0304408	0	0.0334941	0.182128	0.0788539	0.0336234	0.0331538	0	0	0.0435267	0.0523744	0.0567737	0.0362056	0	0
GPR157	1.51037	1.39321	1.26711	1.38036	1.39677	1.32686	1.46415	1.43071	1.31463	0.157527	0.0490181	0.102914	0.0512641	0.061126	0.0799892	0.0367772	0.0958566	0.250574
MIR34A	2.70142	2.44839	2.13541	1.8238	1.43748	1.8282	2.05496	2.75413	2.52192	0	0	0	0	0	0.21044	0	0	0
RP3-510D11.1	0.632728	0.536507	0.326898	0.248876	0.472207	0.401135	0.345659	0.511107	0.91857	0	0	0	0	0	0	0	0	0
RP3-510D11.2	1.80494	1.54021	1.51688	1.01551	1.05421	1.15035	1.15878	1.59854	1.40769	0	0	0	0	0	0	0	0	0
H6PD	3.41047	3.39116	3.61942	3.17905	3.12724	3.56905	3.5599	3.24125	3.73868	0.391893	0.665393	0.584263	0.435582	0.595109	0.579397	0.47834	0.63371	0.678825
Z98044.1	0	0	0.264437	0	0.158297	0	0	0	0	0	0	0	0	0	0	0	0	0
SPSB1	3.04506	2.95721	3.35329	3.05315	2.93424	3.27781	3.32281	3.15286	3.4903	0.0777076	0.129069	0.0398175	0.0520043	0.0143763	0.0966623	0.0272438	0.0336745	0.191165
RNA5SP40	0	0	0	0.205648	0	0	0.396007	0	0	0	0	0	0	0	0	0	0	0
RP13-392I16.1	0	0	0.0276082	0	0	0	0.0741261	0	0	0	0	0	0.0556336	0	0.0375923	0	0	0
SLC25A33	3.06975	3.13124	2.80327	3.12059	3.15687	2.63889	2.92579	3.07565	2.6697	3.77229	3.77742	3.72834	3.74645	3.80942	3.83492	3.66084	3.86859	3.73676
RP13-15M17.1	0.650622	0.601824	0.504071	0.541377	0.753986	0.810652	0.704619	0.486339	0.385539	0.618187	0.460847	0.599036	0.88493	0.775835	0.598563	0.387459	0.53747	0.161926
TMEM201	3.32895	3.45605	2.92607	3.24678	3.28419	2.99411	3.63268	3.57654	2.9999	3.82993	3.91169	3.66828	3.98257	4.02609	4.0254	3.83856	3.94365	3.92699
PIK3CD	4.80577	4.78746	4.6995	4.95884	5.00606	4.82445	5.16333	4.99241	4.81902	2.91334	2.97541	2.72671	3.06872	3.05842	2.93127	3.21626	3.04299	2.62722
C1orf200	0	0	0	0	0.0290155	0.00361013	0.0215828	0	0.0105921	0.0988555	0	0	0.00854915	0	0	0.0248301	0	0
RP11-558F24.2	0	0.0613951	0	0.0595937	0	0.0816423	0	0.0587517	0	0	0	0.053307	0.139796	0.0563263	0	0.0833102	0	0
RP11-558F24.4	2.98356	3.05138	2.15172	2.89979	2.88246	2.08788	2.7551	2.88624	2.25612	2.45264	2.50767	2.19442	2.29105	2.5169	2.55328	2.58419	2.34547	2.49492
CLSTN1	5.70563	5.74108	5.6553	5.76574	5.68593	5.72791	5.91412	5.76722	5.58807	2.84821	2.79133	2.64772	2.74811	2.75667	2.89562	2.74131	2.69636	2.84983
RP11-558F24.6	0	0.101785	0	0	0	0	0	0	0	0	0.174568	0	0	0	0	0	0	0
CTNNBIP1	2.90123	2.953	2.83036	2.91645	2.76776	2.81982	2.96297	2.94218	3.0541	2.68136	2.63917	2.49323	2.53205	2.59543	2.57769	2.70485	2.61425	2.49673
RP11-84A14.5	0	0	0	0	0	0	0	0	0	0	0	0	0	0	0	0	0	0
LZIC	3.35927	3.29495	3.26587	3.43699	3.48396	3.21484	3.48661	3.54471	3.29469	3.78441	3.94017	4.16102	3.805	3.94301	3.88339	3.81989	4.0208	3.97126
RP11-84A14.4	1.13115	1.4665	0.413851	1.02079	0.82056	0.591428	1.08871	1.64609	0.980885	0.575122	1.27276	1.15276	1.12872	0.814049	0.92975	1.08849	0.931153	1.34014
NMNAT1	2.61193	2.54567	2.30486	2.34253	2.53773	2.2351	2.31784	2.17634	2.14084	1.58361	1.62442	1.82471	1.39822	1.71311	1.66048	1.44973	1.58393	1.6223
RN7SKP269	0.584148	1.4145	0.857151	0.510382	0.892859	0.163362	0.734089	0.589676	0.366015	1.30771	1.4067	1.39552	0.553842	0.501874	0.516301	1.05606	1.26013	1.03092
MIR5697	0	0.723813	0.80049	0	0	0	0	0	0.421566	0	0	0.264602	0	0.278047	0	0	0	0
RP11-807G9.2	0	0	0	0	0	0	0	0	0	0	0	0	0	0	0	0	0	0
RBP7	0.24376	0.261289	0.341606	0.186578	0.414957	0.200957	0.290201	0.252832	0.0360202	0.0344765	0	0	0	0	0	0.0156857	0	0.108952
AL590639.1	0	0	0	0	0.185543	0	0	0	0	0.108248	0	0	0	0	0	0	0	0
UBE4B	3.87512	3.92983	3.77697	3.72013	3.7854	3.75212	3.97197	3.80318	3.73162	3.74549	3.97798	4.02609	3.97329	3.98105	3.87875	3.81657	3.94608	3.78017
RP11-496H15.2	0	0	0.116512	0.138852	0	0.102379	0	0.135979	0.0475848	0.432211	0	0	0.432087	0.48053	0.443655	0.779034	0.28134	0
PGAM1P11	0.0781519	0.0398317	0.115661	0.072127	0.193435	0	0.110368	0.134881	0	0.295674	0.187474	0.0975971	0.404311	0.893964	0.144768	0.53704	0.115371	0.0712903
RNU6-828P	1.47695	1.16277	1.14917	0.958734	0	1.23294	1.78694	1.27156	1.17861	0	0	0	0	0.695641	0	0.163359	0.755155	0
KIF1B	3.04843	3.10462	3.01665	2.95797	3.03671	2.89667	2.97115	3.02739	2.9087	1.77987	2.09164	2.14433	2.11546	2.04467	1.95673	2.2955	2.08347	1.87918
MIR1273D	0	0	0	0	0	0	0	0	0	0	0	0	0	0	0	0	0	0
RNU6-37P	0.409766	0.837149	0.343984	0.561766	0.527019	0	0.406417	1.27156	0.161564	0	0	0	0	0.205075	0	0.163359	0.345248	0
RN7SL731P	0	0	0	0	0	0	0	0	0	0	0	0	0	0	0	0	0	0
RN7SL721P	0.376177	0.421838	0.577963	0.157619	0.406178	0.176292	0.674524	0.153848	0.233312	0	0.147555	0	0.258071	0.15055	0	0.237595	0	0.0803369
PGD	5.27798	5.26532	5.3775	4.994	4.88582	4.99031	5.43594	5.50864	5.68593	6.64403	6.69783	6.64403	6.32943	6.53872	6.52552	6.57655	6.69332	6.60325
RP4-736L20.3	0	0.0348655	0	0.117509	0.0325006	0.0138162	0	0	0	0	0.0548639	0.0288377	0	0.0302329	0.0951482	0.0880728	0.171788	0.0617175
APITD1	1.85516	1.74591	1.34918	1.59732	1.73884	1.2815	1.64766	1.63517	1.49089	1.32733	1.30439	1.16549	1.25752	1.23741	1.16821	1.2104	1.2136	1.52606
APITD1-CORT	0	0	0	0	0	0	0	0	0	0	0	0	0	0	0	0	0	0
CORT	0.0714237	0.309818	0.0700744	0.124001	0.044627	0.168534	0.0702822	0.0450938	0.006512	0.048991	0.117446	0.0793731	0.120135	0.100938	0.205289	0.0932042	0.270728	0.140652
DFFA	3.31488	3.2921	3.20403	3.42471	3.30084	3.46043	3.27729	3.22906	3.24229	3.97685	4.13317	3.99234	4.10224	4.12567	4.05457	3.99997	3.95898	3.95127
RP5-1113E3.3	0	0	0	0	0	0	0	0	0	0	0	0	0	0	0	0	0	0
PEX14	3.88947	3.80134	3.82227	4.00266	3.82587	3.96479	3.77202	3.53189	3.76096	4.353	4.36878	4.26604	4.324	4.31323	4.45213	4.19201	4.23361	4.18195
RN7SL614P	0.32844	0.0906296	0	0.315335	0	0.463393	0.171936	0.305153	0.0590682	0.0928385	0.364794	0	0.141372	0.159686	0	0.190055	0.0714672	0.16291
CASZ1	0.0353265	0.0403244	0.024122	0.0247746	0.0399693	0.0599117	0.0328512	0.0473077	0.042023	0.850494	0.653056	0.577369	0.762735	0.457502	0.722391	0.647099	0.594042	0.98522
RP4-734G22.3	0	0.0174702	0.00474995	0.0079615	0.0242366	0.00402735	0	0.016581	0	0.226055	0.12569	0.125637	0.155963	0.220038	0.200447	0.11033	0.126395	0.17148
RP11-340B24.3	0	0	0	0	0	0	0	0.0997649	0	0	0	0	0	0	0	0	0	0
C1orf127	0.352609	0.275263	0.125546	0.461151	0.441006	0.135052	0.286185	0.436488	0.0651272	0.0135723	0.0174091	0.0378329	0	0.0063907	0	0.000685425	0.00281051	0
CFL1P6	0	0.052479	0	0	0.0504192	0	0	0	0	0	0	0	0	0.0479215	0	0	0	0.0510707
AL713997.1	0	0	0	0	0	0	0	0	0	0	0	0	0	0	0	0.201573	0	0
TARDBP	5.04986	5.06566	5.16097	4.99872	5.05292	5.17626	5.02926	5.09624	5.18342	5.62428	5.8226	5.93982	5.77484	5.89934	5.78679	5.9121	5.93761	5.76912
MASP2	0.6667	0.613595	0.51851	1.03241	0.835912	0.832361	0.878492	0.451872	0.506414	0.442768	0.5938	0.384993	0.712049	0.542361	0.636889	0.647099	0.545275	0.446556
RP4-635E18.8	1.50533	1.26261	1.02815	1.86263	1.39899	1.38756	1.43732	1.0405	0.967447	1.41401	1.50911	1.17208	1.4957	1.57225	1.32269	1.48156	1.46012	1.107
SRM	6.15455	6.19435	6.04331	6.05844	5.91854	6.03733	6.0203	6.04896	5.94818	7.51087	7.47243	7.60749	7.31285	7.61824	7.59055	7.48392	7.50042	7.61824
EXOSC10	4.0665	4.14937	4.07678	4.28227	4.13133	4.19652	4.05859	4.05231	4.06776	4.46552	4.63563	4.85281	4.58695	4.65305	4.66065	4.51475	4.60767	4.54297
RP4-635E18.7	0.131453	0.175279	0.227173	0.106847	0.0718608	0.161078	0.145042	0.236388	0.146579	0.078509	0.130769	0.121842	0.0654462	0.189045	0.0576355	0.117501	0.139565	0.0882764
RP4-635E18.6	0.831301	0.559404	0.744765	0.287885	0.375836	0.39883	0.296503	0.37807	0.372538	0.25522	0.680118	0.436286	0.147432	0.387854	0.336021	0.400312	0.60843	0.731608
MTOR	3.88385	3.878	3.84284	3.86741	3.86251	3.9636	3.97022	3.72977	3.66912	3.8853	4.17125	4.25453	4.22987	4.25688	4.09191	4.22987	4.20712	3.95753
MTOR-AS1	0.161808	0.290135	0.294098	0.0939737	0.302765	0.0661262	0.211728	0	0.0653358	0.131383	0.247307	0.296832	0.177453	0.118025	0.0989361	0.0921763	0.295106	0.0646401
RNU6-537P	0.229652	0	0	0	0	0.324424	0	0	0	0	0	0.204667	0	0	0	0	0	0
ANGPTL7	0.0397789	0.0785547	0.150276	0.115252	0.0344514	0.0680892	0.101359	0.0258729	0.090241	0.103228	0.269737	0.0114796	0.113488	0.158904	0.024939	0.148337	0.226436	0.0161074
RNU6-291P	0.409766	0	0.493609	0	0	0	0	0.379743	0	1.45064	0.535579	0.918003	0.500737	1.05573	0	0	0.345248	0
RPL39P6	0	0	0	0.293346	0	0	0	0	0.113283	0	0	0.143936	0	0	0	0	0	0
UBIAD1	2.63428	2.52284	2.35499	2.39827	2.45664	2.35323	2.60311	2.46339	2.42569	3.63862	3.55336	3.47384	3.40329	3.62718	3.61707	3.45161	3.5378	3.53302
UBE2V2P3	0.359109	0.113774	0.134788	0.301465	0.290291	0.118652	0.260102	0.292747	0.157218	0.468083	0.83425	0.753009	1.02895	0.936919	0.51854	0.159482	0.795648	0.680038
RP11-149P14.1	0	0	0	0	0	0	0	0	0	0	0	0	0	0	0	0	0	0
PTCHD2	0.0351706	0.0170312	0	0.0195883	0.0409822	0.0213932	0.0461903	0.011844	0.015322	0.045682	0.027503	0.0193699	0.0544241	0.0348884	0.0668283	0	0.0640108	0.0567197
RP1-69M21.2	0	0.0782285	0	0.0401206	0	0	0	0	0.0361802	0.100043	0.103582	0.0351757	0.120647	0	0	0.0389431	0.0291192	0
FBXO2	0.560357	0.543197	0.868256	0.696594	0.584663	1.61947	0.367118	0.631254	0.928796	1.79312	1.29597	0.900337	1.33798	1.11409	1.44686	1.6071	1.08803	1.19265
FBXO44	3.10112	3.05207	2.92867	3.25693	3.14035	3.26587	3.19684	3.16608	3.34092	3.05639	2.57557	2.38344	3.15388	2.80217	2.86016	2.9961	2.83272	2.58227
FBXO6	1.92731	1.8623	1.93397	2.16955	1.90201	1.9183	1.92587	1.86189	1.72497	4.02734	3.88625	3.99123	3.94096	3.98025	3.95687	3.99077	3.85584	3.80681
MAD2L2	3.72514	3.63779	3.50628	3.74872	3.64468	3.44957	3.69086	3.59399	3.46087	5.73682	5.60267	5.37722	5.5664	5.67915	5.67128	5.61718	5.63361	5.5532
DRAXIN	0.092201	0.0629461	0.0456329	0.0611747	0.0478017	0.0792783	0.04632	0.0815425	0.045691	0.0134359	0	0	0.00849127	0.0164403	0	0.00350985	0.00270386	0.0212273
AGTRAP	4.55665	4.67169	4.72583	4.73055	4.65763	4.97405	4.44335	4.26389	4.67042	4.99242	4.73212	4.7043	4.94559	4.79955	4.90935	4.76465	4.6437	4.85782
C1orf167	0	0	0	0	0.0144026	0.00157006	0.0130808	0.00840718	0.00333829	0.0914653	0.060696	0.0616644	0.247307	0.163047	0.226851	0.232777	0.196985	0.0738798
RP11-56N19.5	0	0	0	0	0	0.00352635	0	0	0	0	0.0469242	0.0250098	0.104113	0	0.0295031	0	0	0
MTHFR	2.24402	2.13642	1.96136	2.13062	2.0534	1.8126	2.18988	2.16326	1.91458	3.66598	3.72611	3.50731	3.73211	3.78842	3.71962	3.9097	3.82054	3.68962
CLCN6	3.19792	3.21884	3.17793	3.25394	3.28453	3.33014	3.32008	3.25743	3.14356	2.29648	2.29957	2.28085	2.26457	2.50575	2.41413	2.31125	2.42812	2.36489
NPPA-AS1	1.01762	1.16573	0.860268	1.27144	1.493	0.886691	1.23853	1.29249	0.86574	0.656334	0.951234	1.20298	0.620648	1.01274	1.10863	0.942803	0.898876	0.754865
NPPA	0.635926	0.311647	0.360715	0.742697	1.15248	0.589847	0.759617	0.699998	0.302083	0.19156	0.296647	0.390933	0.2244	0.88616	0.500431	0.205518	0.391995	0.490451
NPPB	0	0	0	0	0	0	0	0	0.0462	0	0.212873	0	0	0	0	0	0	0
RP5-934G17.6	0	0	0	0	0	0.00496945	0	0	0	0	0	0	0.0449146	0	0	0	0.0366526	0.0654656
RNU5E-1	0.789352	0	0.784714	0	0	0	0	0	0	0	0.178136	1.04795	0	0.183371	0.515193	0	0.163977	0.187519
RNU5E-4P	0	0	0	0	0.82056	0	0	0	0	0.197491	0.34048	0.33621	0.162966	0.500527	0.366739	0.145721	0.448894	0.187519
KIAA2013	5.1247	5.16663	5.04423	5.20001	5.1423	5.24921	5.18789	5.15779	4.98971	5.6692	5.609	5.57188	5.64171	5.75044	5.739	5.68156	5.65287	5.52913
PLOD1	5.25727	5.26041	5.48637	5.17366	5.09956	5.61118	5.49846	5.26849	5.78756	4.73739	4.6437	4.55549	4.63972	4.54742	4.61172	4.75494	4.74041	4.72688
MFN2	5.5456	5.55642	5.51292	5.63632	5.66606	5.58807	5.6553	5.64324	5.53221	6.04509	6.33483	6.23789	6.30759	6.41743	6.28343	6.23469	6.3097	6.14122
RP5-1077B9.5	0.250293	0	0	0	0	0	0	0	0	0	0	0	0	0	0	0	0	0
MIIP	3.68511	3.58923	3.37787	3.7327	3.62552	3.37996	3.40275	3.5039	3.28015	5.09552	5.0416	4.70929	5.02492	5.09034	5.10162	4.92937	4.97156	4.88544
RN7SL649P	0	0	0	0	0	0	0	0	0	0	0	0	0	0	0	0	0	0
TNFRSF8	0.0214973	0.0427487	0.0313153	0.0168884	0	0	0	0	0	3.58451	3.60851	3.43631	3.69987	3.8135	3.79698	3.4585	3.55235	3.41388
RNU6-777P	0	0	0	0	0	0	0	0	0	0	0	0	0	0	0	0	0	0
RP11-426M1.2	0	0	0	0	0	0	0	0	0	0	0	0	0	0	0	0.0680861	0.077826	0
TNFRSF1B	1.54266	1.5298	1.79076	1.51037	1.2507	1.46265	1.47539	1.34429	2.17573	5.19659	4.90009	4.74781	5.26819	4.97156	5.07322	5.20954	4.93776	4.90982
MIR4632	0	0	0	0	0	0	0	0	0	0	0	0	0	0	0	0.281843	0	0
RP5-1118D24.2	0	0	0	0	0	0	0	0	0	0.153615	0	0	0	0	0	0.0536834	0	0
SNORA70	0.237851	0.26921	0.20091	0.273169	0.157458	0.194358	0.154194	0.1461	0.170304	0.0587662	0.124087	0.0779064	0.103992	0.0736672	0.0686507	0.136624	0.125976	0.0241069
VPS13D	2.22595	2.26438	2.27121	2.24658	2.27626	2.31473	2.49956	2.36899	2.31261	1.91965	2.40181	2.3753	2.3713	2.39578	2.15483	2.5135	2.46956	2.11627
SNORA59A	1.24368	1.84107	1.75039	0.995907	1.67181	2.33205	1.57442	1.32051	1.70277	0.905146	1.36333	0.875529	1.85071	0.821526	1.38288	0.994185	1.29576	1.86809
RP5-888M10.2	0.313404	0	0.259384	0.388555	0.289569	0	0	0	0	0.115782	0.328231	0	0	0	0.114057	0.202599	0.0903043	0
DHRS3	0.488536	0.768992	0.932904	0.508976	0.441072	0.686499	0.452798	0.542913	0.484509	4.08944	3.54929	3.39337	3.97861	3.66053	3.5771	3.98888	3.43971	3.49966
RNU6ATAC18P	0	0	0.658669	0	0	0.171081	0	0	0	0.229441	0	1.17067	0.528701	0.727044	0.864145	1.55189	0.664276	1.67711
RP11-474O21.5	0.597526	0	0.114106	0.31758	0	0.0463745	0.14104	0	0.295273	1.33007	1.07749	0.674093	1.3652	0.968386	0.665393	1.67168	0.957561	0.703727
AADACL4	0	0	0	0	0	0	0	0	0	0	0	0.0155108	0.0107123	0.0597535	0	0.0660099	0	0
RP11-474O21.2	0	0	0	0	0	0	0	0	0	0	0	0	0	0	0	0	0	0
AADACL3	0	0	0	0	0	0	0	0	0	0	0	0.0125294	0	0	0	0	0	0
C1orf158	0	0	0.00517977	0	0	0	0	0	0.00226474	0	0.00859915	0	0	0	0	0	0.00607656	0
PRAMEF12	0	0	0	0	0	0	0	0	0	0	0	0	0	0	0	0	0	0
PRAMEF1	0	0	0	0	0	0	0	0	0	0	0	0	0	0	0	0	0	0
RP5-845O24.8	0	0	0	0	0	0	0	0	0	0	0	0	0	0	0	0	0	0
PRAMEF11	0	0	0	0	0	0	0	0	0	0	0	0	0	0	0	0	0	0
RP5-845O24.3	0	0	0	0	0	0	0	0	0	0	0	0	0	0	0	0	0	0
HNRNPCL1	0.0504104	0	0.0533816	0.0253652	0.0455912	0	0.0502301	0.0655838	0.00663156	0.15335	0.366599	0.297362	0.370272	0.273197	0.357744	0.0946452	0.105964	0.143403
PRAMEF2	0	0	0	0	0	0	0	0	0	0	0	0	0	0	0	0	0	0
PRAMEF4	0	0	0	0	0	0	0	0	0	0	0	0	0	0	0	0	0	0
PRAMEF10	0	0	0	0	0	0	0	0	0	0	0	0	0	0	0	0	0	0
PRAMEF7	0	0	0	0	0	0	0	0	0	0	0	0	0	0	0	0	0	0
RNU6-1072P	0	0	0	0	0	0	0	0	0	0	0	0	0	0	0	0	0	0
RP11-450I1.2	0	0	0	0	0	0	0	0	0	0	0	0	0	0	0	0	0	0
PRAMEF6	0	0	0	0	0	0	0	0	0.00238871	0	0	0	0	0	0	0	0	0
RP11-450I1.4	0	0	0	0	0	0	0	0	0	0	0	0	0	0	0	0	0	0
PRAMEF22	0	0	0	0	0	0	0	0	0	0	0	0	0	0	0	0	0	0
WI2-3308P17.2	0	0	0	0	0	0	0	0	0	0	0	0	0	0	0	0	0	0
PRAMEF23	0	0	0	0	0	0	0	0	0	0	0	0	0	0	0	0	0	0
RP13-221M14.6	0	0	0	0	0	0	0	0	0	0	0	0	0	0	0	0	0	0
PRAMEF25	0	0	0	0	0	0	0	0	0	0	0	0	0	0	0	0	0	0
RP13-221M14.2	0	0	0	0	0	0	0	0	0	0	0	0	0	0	0	0	0	0
RP13-221M14.3	0	0	0	0	0	0	0	0	0	0	0	0	0	0	0	0	0	0
RP13-221M14.4	0	0	0	0	0	0	0	0	0	0	0	0	0	0	0	0	0	0
HNRNPCP5	0.0486653	0	0.0166879	0.0243762	0.0630348	0	0	0.0252189	0	0.0897198	0.0567124	0.18277	0.153218	0.153832	0.21995	0.0596986	0.051294	0.0638755
WI2-2994D6.1	0	0	0	0	0	0	0	0	0	0	0	0	0	0	0	0	0	0
PRAMEF26	0	0	0	0	0	0	0	0	0	0	0	0	0	0	0	0	0	0
PRAMEF3	0	0	0	0	0	0	0	0	0	0	0	0	0	0	0	0	0	0
RP11-248D7.2	0	0	0	0	0	0	0	0	0	0	0	0	0	0	0	0	0	0
PRAMEF5	0	0	0	0	0	0	0	0	0	0	0	0	0	0	0	0	0	0
RP11-219C24.8	0	0	0	0	0	0	0	0	0	0	0	0	0	0	0	0	0	0
RNU6-771P	0	0	0	0	0	0	0	0	0	0	0	0	0	0	0	0	0	0
PRAMEF8	0	0	0	0	0	0	0	0	0	0	0	0	0	0	0	0	0	0
RP11-219C24.6	0	0	0	0	0	0	0	0	0	0	0	0	0	0	0	0	0	0
PRAMEF9	0	0	0	0	0	0	0	0	0	0	0	0	0	0	0	0	0	0
RP11-219C24.10	0	0	0	0	0	0	0	0	0	0	0	0	0	0	0	0	0	0
PRAMEF13	0	0	0	0	0	0	0	0	0	0	0	0	0	0	0	0	0	0
PRAMEF18	0	0	0	0	0	0	0	0	0	0	0	0	0	0	0	0	0	0
PRAMEF16	0	0	0	0	0	0	0	0	0	0	0	0	0.0105831	0	0	0	0	0
PRAMEF21	0	0	0	0	0	0	0	0	0	0	0	0	0	0	0	0	0	0
XX-FW84067D5.1	0	0	0	0	0	0	0	0	0	0	0	0	0	0	0	0	0	0
XX-FW84067D5.2	0	0	0	0	0	0	0	0	0	0	0	0	0	0	0	0	0	0
PRAMEF15	0	0	0	0	0	0	0	0	0	0	0	0	0	0	0	0	0	0
PRAMEF14	0	0	0	0	0	0	0	0	0	0	0	0	0	0	0	0	0	0
PRAMEF19	0	0	0	0	0	0	0	0	0	0	0	0	0	0	0	0	0	0
PRAMEF17	0	0	0	0	0	0	0	0	0	0	0	0	0	0	0	0	0	0
PRAMEF20	0	0	0	0	0	0	0	0	0	0	0	0	0	0	0	0	0	0
LRRC38	0	0	0	0	0	0	0	0	0	0	0	0.0116459	0	0	0	0	0	0
RP4-597A16.2	0	0	0	0	0	0	0	0	0	0	0	0	0	0	0	0	0	0
RP4-597A16.3	0	0	0	0	0	0	0	0	0	0	0	0	0	0	0	0	0	0
PDPN	0	0	0.217196	0	0	0.229989	0.0213583	0	0.402484	0	0	0	0	0	0	0	0.00268091	0
RNA5SP41	0	0	0	0	0	0	0	0	0	0	0	0	0	0	0	0	0	0
AL359771.1	0	0	0	0	0	0	0	0	0	0	0	0	0	0	0	0	0	0
CTA-520D8.2	0	0	0	0	0	0	0	0	0	0	0	0	0	0	0	0	0	0
SCARNA11	0.0942794	0.0478017	0.174284	0.280388	0.0865118	0	0.093306	0.12544	0.187807	0	0.157833	0	0.142527	0	0.174262	0.415087	0.0722435	0.0460623
PRDM2	2.82839	2.93424	2.76889	2.84016	2.87821	2.76664	2.80869	2.81982	2.57648	2.25353	2.55665	2.66135	2.70485	2.69978	2.55062	2.60821	2.64729	2.5563
RNU6-1265P	0	0	0	0	0	0	0	0	0	0	0	0	0	0	0	0	0	0
RP11-344F13.1	0	0	0	0	0	0	0	0	0	0	0	0	0	0	0	0	0	0
RP4-704D23.1	0	0	0	0	0	0	0	0	0	3.5839	3.62452	3.43822	3.39378	3.22278	3.23416	3.32707	3.02418	3.38972
KAZN	2.37303	2.44698	2.10628	2.51082	2.57987	2.08705	2.50682	2.54449	2.00845	2.39367	2.20295	2.19951	2.11019	2.17317	2.31628	2.22548	2.14278	2.30446
TBCAP2	0	0	0	0	0	0	0	0	0	0	0	0	0	0.136948	0	0	0	0
TMEM51-AS1	0.0323428	0.0371945	0.0664154	0.0510363	0.094921	0.0618462	0.109675	0.0363013	0.016242	0	0	0	0.0117209	0	0	0	0.0105664	0
TMEM51	3.9088	3.8507	3.66854	3.83017	3.81904	3.43425	3.97985	3.9315	3.55864	1.16977	0.516193	0.927716	0.58694	0.439968	0.894668	0.744238	0.370457	1.12914
C1orf195	0.175757	0	0.237807	0.125167	0.161542	0.154413	0.42469	0.197228	0.0586643	0	0	0.080062	0	0	0	0.0279997	0.0342666	0
RP1-21O18.3	0	0.254558	0.0556472	0	0	0	0.105957	0.159856	0.094903	0	0	0	0	0	0	0	0	0
FHAD1	0.0323849	0.0239729	0.0878477	0.0351706	0.0505427	0.0880598	0.040956	0.0548902	0.0794766	0.175309	0.122777	0.166764	0.121216	0.156073	0.140186	0.132291	0.125455	0.211949
RP3-467K16.2	0	0	0	0	0	0	0	0.01993	0	0	0	0	0	0	0	0	0	0
RP3-467K16.7	0	0	0	0	0	0	0	0	0.0439103	0.252111	0.204136	0	0	0.152608	0.0703479	0.0463322	0	0.0969658
RP3-467K16.4	0.031389	0.0460443	0.0225585	0.0222445	0.0302833	0.0116523	0.0441436	0.0230035	0.0199735	0.0253372	0	0	0.0300935	0.00851506	0.0124	0.00158945	0.00183267	0.0108661
EFHD2	5.56273	5.51929	5.38352	5.52069	5.44296	5.3449	5.65339	5.67378	5.5547	5.58103	5.53174	5.24493	5.53946	5.59236	5.60007	5.60267	5.59302	5.55976
CTRC	0.124199	0.100549	0.090689	0.0314466	0.0431938	0.0234844	0.0618679	0.143835	0.111884	0	0	0.00755893	0	0.0140898	0	0	0.0143638	0.0124256
CELA2A	0.148349	0	0	0.0198365	0.0339556	0	0	0.0201848	0	0.159055	0.027778	0.0161122	0.0771789	0.0468251	0.0351264	0.0442134	0.0101163	0.0783148
CELA2B	0.283888	0.249381	0.0268942	0.189274	0.066874	0.0304759	0	0.0519084	0.04376	0.0566208	0.149392	0.148197	0.0937918	0.0640531	0.180776	0.325294	0.121281	0.112696
CASP9	1.8371	1.95427	1.39232	2.11862	2.05888	1.54944	1.7712	1.76713	1.28637	3.02759	2.84713	2.68957	2.97719	2.95592	3.08975	2.78896	2.79045	3.00817
DNAJC16	2.07738	2.11538	2.08257	2.06811	2.14452	2.1104	1.97867	2.05706	1.96538	1.8184	2.17699	2.15639	2.11404	2.1946	2.12732	2.08426	2.07152	2.00938
SCARNA21	0.419673	0.932465	0.264138	0.470255	0.323272	0.150093	0.931323	0.357962	0.269438	0	0.0372933	0.0393617	0.0679876	0	0	0	0	0.0826219
RP4-680D5.8	0	0	0.167623	0	0.132218	0	0.0755842	0.132956	0.199833	0	0	0	0	0	0	0.0488245	0	0
AGMAT	1.79241	1.71159	1.24867	1.39993	1.67398	1.01065	1.34835	1.37303	0.844883	0.130272	0.0256168	0.0806635	0.100914	0	0.0511789	0.00173523	0.0630343	0.0853738
RP4-680D5.2	0.140923	0.113624	0.0417883	0.131453	0.0838285	0.0507034	0.121798	0.0681856	0.0512203	0.0407854	0	0.0087813	0	0.00785776	0.0202801	0	0	0
CHCHD2P6	0.690599	0.599321	0.394923	0.526233	0.589122	0.512217	0.500833	0.534379	0.327881	1.708	1.49883	1.34464	1.43867	1.5028	1.5339	0.983385	1.23442	1.45398
RNU7-179P	0	0	0	0	0	0	0	0	0	0	0	0	0	0	0	0	0	0
RP4-680D5.4	0	0	0.0876579	0.201788	0.194588	0	0	0	0	0	0	0	0	0	0	0.077816	0	0
DDI2	3.19484	3.29406	3.10979	3.22673	3.3776	3.00546	3.25295	3.35879	2.94941	2.59618	3.22662	3.18064	3.3377	3.37623	3.06141	3.30057	3.25145	2.87567
RSC1A1	0	0	0	0	0	0	0	0	0	0	0	0	0	0	0	0	0	0
RP4-680D5.9	2.19653	2.64259	1.01952	1.95488	2.17968	0.782804	2.33205	2.64232	1.61998	0.100392	0	0.0867934	0	0	0.348403	0	0	0.176525
PLEKHM2	6.09192	6.10434	6.00257	6.01874	6.04168	5.91649	6.18897	6.10626	5.82059	4.82721	5.01637	4.77434	4.81981	4.93776	4.88607	4.93776	4.8973	4.87538
AL121992.1	0	0	0	0	0	0	0	0	0	0	0	0	0	0	0	0	0	0
RP11-288I21.1	2.52778	2.27201	2.18134	2.06709	2.31548	2.31761	2.60801	2.61535	2.13034	0.716498	0.22801	0.226135	0.525515	0.359313	0.630141	0.75437	0.29147	0.291554
SLC25A34	2.0267	1.92323	1.53669	2.71224	2.95851	2.3939	2.08815	1.8469	1.5313	0.293496	0.1924	0.110127	0.250574	0.465915	0.306177	0.17598	0.153418	0.414023
RP11-169K16.4	0	0	0	0	0.0748484	0	0.217545	0	0.105045	0	0	0	0	0	0	0	0	0.04065
TMEM82	0	0.0208914	0	0	0	0	0.0696686	0	0	0	0	0	0	0	0	0.00540649	0	0
FBLIM1	1.22899	1.14316	2.9255	1.05672	1.18574	3.21553	1.26987	1.12365	3.41188	0.0829386	0.0224334	0.020158	0.037685	0.0773234	0.029161	0.00873568	0.0669438	0.0627209
RP11-169K16.6	0.365023	0.102487	0.232426	0.0975594	0.181023	0.460495	0	0	0.728112	0.276679	0	0.253537	0	0.222673	0.280632	0	0.120316	0.0958794
RP11-169K16.7	0.59883	0.884964	0.767249	0.412088	0.596463	0.493215	0.0531924	0.357719	0.20091	2.37272	2.40234	2.42309	2.6515	2.22382	2.25086	1.62442	2.26546	2.03148
RP11-169K16.8	0	0.254256	0.33111	0.252537	0.243459	0.155489	0	0.198917	0	0.708394	0.365774	0.438145	0.556981	0.773988	0.651023	0.473182	0.519646	0.402865
RP11-169K16.9	1.05003	1.18905	1.03065	0.974977	1.18543	0.902389	1.23795	1.32923	1.10785	2.66315	2.26663	2.27714	2.31142	2.3435	2.35067	2.28357	2.29232	2.55062
SPEN	3.45698	3.5369	3.56086	3.46338	3.48481	3.73517	3.45209	3.54821	3.52734	3.71438	4.24626	4.28623	4.40164	4.3215	4.14547	4.45048	4.27221	3.96815
RP1-134O19.3	0	0.715113	0	0	0	0	0.219385	0.110885	0.463252	0	0	0	0	0	0	0	0	0
ZBTB17	3.6071	3.49927	3.39937	3.61707	3.38706	3.55041	3.59514	3.44428	3.43181	3.95956	3.84725	3.63226	3.70385	3.74223	3.8543	3.70937	3.76558	4.04627
RP11-5P18.1	0.0926267	0.310662	0.419341	0.379703	0.084883	0.0914381	0.131075	0.123107	0.245472	0	0.0787438	0.079588	0.302335	0.119754	0	0.0935598	0.140115	0.0841755
RP11-5P18.3	0	0	0	0	0	0	0	0	0	0	0	0	0	0	0	0	0	0
TBC1D3P6	0	0	0	0	0	0	0	0	0	0	0	0	0	0.0248855	0	0	0	0
C1orf64	0	0	0	0	0	0	0	0	0	0	0.0058741	0	0.00421424	0	0	0	0	0
RP11-5P18.5	0	0	0	0	0	0	0	0	0	0	0	0	0	0	0	0	0	0
HSPB7	2.49578	2.66055	2.46751	2.12098	1.99219	2.06557	2.41924	2.2957	2.27358	0.128441	0.096556	0.154751	0.109641	0.0362576	0.150014	0.103072	0.11061	0.173664
CLCNKA	0.449856	0.435106	0.524712	0.359602	0.399058	0.22548	0.517547	0.743225	0.357089	0.166367	0.0958274	0.0892108	0.084963	0.0667481	0.128469	0.110687	0.123876	0.325799
RP11-5P18.10	0	0.0719249	0.111504	0	0	0	0	0	0	0	0	0	0.0275682	0	0	0	0.0262956	0
CLCNKB	0.11559	0	0.0682091	0.0363879	0.0195575	0.00433554	0.0403302	0.0826757	0.0168594	0.605721	0.52261	0.516548	0.534343	0.33068	0.425181	0.517304	0.56366	0.474933
FAM131C	0.36775	0.191898	0.346045	0.137603	0.263357	0.369261	0.15584	0.255637	0.307344	0.195607	0.280975	0.139825	0.268217	0.119199	0.157227	0.102914	0.0699183	0.0966981
EPHA2	1.68443	1.69707	3.55409	1.97987	1.76518	4.25515	1.97623	1.92418	4.09115	0.0532139	0.0304331	0.0642524	0.107758	0.039772	0.0912055	0.0575551	0.0571348	0.0749394
RP11-276H7.2	0.0342064	0.110652	0.230931	0	0	0.50754	0	0.055428	0.191661	0	0	0.0257837	0	0	0.11085	0	0.0434877	0
RP11-276H7.3	0	0.0484943	0.108484	0.128802	0	0	0.051005	0	0.126206	0.0943622	0	0	0.0718154	0.0437871	0	0	0	0.0870833
ARHGEF19-AS1	0	0	0	0	0	0	0	0	0	0	0	0	0	0	0	0	0	0
ARHGEF19	1.68787	1.48184	1.6313	1.71337	1.56019	2.07738	1.4334	1.29286	1.61678	2.08981	1.87276	1.93699	1.83309	1.82544	2.04555	1.72051	1.88232	1.99097
ANO7P1	1.02925	0.999071	0.677981	0.885759	0.934046	0.592357	0.772355	0.88816	0.850933	0.454692	0.367083	0.307908	0.503311	0.416974	0.391209	0.464731	0.293228	0.432377
C1orf134	2.1338	2.18747	1.21904	1.94714	2.50567	1.97714	1.71496	2.26133	2.23902	2.5405	2.64723	2.22214	2.37427	2.89207	2.34997	2.4883	2.57898	2.78862
RSG1	2.31706	2.43539	2.12653	2.37594	2.45739	2.14201	2.31815	2.21413	1.82054	2.63917	2.65022	2.4637	2.80639	2.59725	2.57015	2.64382	2.85572	2.79267
MT1XP1	0	0.858955	0	0.785269	0.42474	0	0	0.600921	0.276065	0.619815	0.600669	1.02331	1.59851	0.919561	0.921187	0.71887	0.838558	0.23164
FBXO42	2.22146	2.26369	2.2596	2.43734	2.33526	2.28378	2.14912	2.10663	2.1755	2.42702	2.44101	2.40197	2.34953	2.42122	2.5069	2.3364	2.43717	2.23815
SZRD1	5.7573	5.78958	5.65339	5.68963	5.68755	5.60022	5.89123	5.6935	5.64488	4.67066	4.67066	4.39534	4.77728	4.62615	4.71253	4.59762	4.62979	4.60391
RP11-430L17.1	0.190994	0	0.102972	0.289172	0	0.181697	0.129187	0	0.0880021	0.389049	0.588872	0.368514	0.743318	0.118158	0.697034	0.183935	0	0.121595
SPATA21	0.0396023	0.0519084	0.00701356	0.056275	0.0551045	0.0198513	0.0142681	0.0307217	0.0423429	0.0387155	0.0329665	0.0162286	0.0257483	0.0811933	0	0.027503	0.00566193	0.020838
NECAP2	4.2776	4.24144	4.09325	4.30497	4.28358	4.20625	4.03586	4.03497	4.12272	3.96377	3.74645	3.6248	3.85179	3.78562	3.92818	3.71655	3.79619	3.7938
RP4-798A10.2	0.66863	0.628908	0.664135	0.728918	0.609969	0.691153	0.521155	0.560933	0.709997	0.149822	0.269357	0.0418114	0.173625	0.209903	0.201237	0.202348	0.216744	0.289399
CROCCP3	1.08291	1.19461	1.03212	1.18182	1.15035	0.962879	1.28556	1.42424	1.09999	0.285016	0.325799	0.346624	0.419998	0.300585	0.330463	0.357769	0.375715	0.3293
RNU1-1	0.401543	0.27265	0	0.271362	0	0	0	0.373171	0.726123	0.589588	0.133267	0	0	0.135816	0	0.491318	0.236441	0.138602
RP4-798A10.7	0.0503171	0.0267165	0.173411	0.167241	0.0861334	0	0.208994	0.086642	0.0251156	0.33314	0.332846	0.189795	0.207922	0.121293	0.0911345	0.251853	0.425181	0.182555
RP4-798A10.4	0.973028	0.90354	0.336792	0.782299	1.04679	0.401525	0.399405	0.783306	0.44855	0	0	0	0	0	0	0.359542	0	0
U1	0.0375161	0.0296505	0.0160448	0.00928924	0.0323238	0.0178862	0.109048	0.0475921	0.00311424	0.143273	0.206413	0.143534	0.264446	0.235937	0.316092	0.209457	0.183595	0.210845
AL355149.2	0	0	0	0	0	0	0	0	0	0	0	0	0	0	0	0	0	0
RP5-875O13.6	0	0	0	0	0	0	0	0	0	0	0	0	0	0.0276022	0	0	0	0
AL355149.1	0	0	0	0	0	0	0	0	0	0	0	0	0	0	0.307376	0	0	0
NBPF1	2.15259	2.19159	2.06438	2.26521	2.22452	2.03661	2.10368	2.18762	2.14534	2.06523	2.25285	2.14024	1.9548	2.14679	2.2068	2.02873	2.23394	1.99822
RP5-1182A14.5	0.271007	0	0.0580107	0.322125	0.252871	0.248876	0.26808	0.509663	0.047289	0.709363	0.305725	0.186199	0.478399	0.194379	0.385385	0.391995	0.229816	0.306408
CROCCP2	3.22946	3.28502	3.15286	3.19172	3.19792	3.30341	3.30713	3.32895	3.29729	4.25199	4.20958	3.89636	4.45048	4.48199	4.31026	4.49841	4.47389	4.21905
MST1P2	0.640529	0.648396	0.675483	0.497008	0.615023	0.648848	1.03404	1.01551	0.768297	0.50875	0.608931	0.495422	0.570515	0.615547	0.610686	0.583259	0.675839	0.793761
RNU1-3	0.152078	0	0	0	0	0	0	0	0	0	0	0	0	0	0	0	0	0
AL137798.1	0	0	0	0	0	0	0	0	0	0	0	0	0	0	0	0	0	0
AL021920.1	0	0	0	0	0	0	0	0	0	0	0	0	0.25708	0	0	0	0	0.867313
EIF1AXP1	0.688452	0.590802	0.487867	0.391101	0.291346	0.343305	0.527384	0.756134	0.275143	2.47405	2.38048	2.35362	2.49826	2.39406	2.40818	2.23054	2.23253	2.31369
ESPNP	0.0683574	0	0	0.048021	0.0474239	0.00242355	0.0232725	0.0341087	0.00417124	0.0820921	0.0267177	0.0628855	0.080111	0.0931697	0.0568598	0.053307	0.0227559	0.135836
AL021920.2	0	0	0	0	0	0	0	0	0	0	0	0	0	0	0	0	0	0
CROCC	2.73207	2.88202	2.41589	2.67083	2.69395	2.37417	3.21851	3.00163	2.67728	0.641815	0.575857	0.507332	0.639615	0.619815	0.630544	0.678494	0.670268	0.736396
RNU1-4	0	0	0	0	0	0	0	0	0	0	0	0	0	0	0	0	0	0
CROCCP4	0	0.145864	0	0	0	0.138051	0	0	0	0	0	0	0.0784773	0	0	0.0699597	0	0.0506705
MST1L	0.172263	0.112629	0.158816	0.145144	0.0809498	0.110172	0.238105	0.265679	0.135451	0.0618546	0.0577998	0.0509351	0.00886501	0.0774659	0.067829	0.105644	0.177492	0.0145283
RP11-108M9.1	0	0	0	0	0	0	0	0	0	0	0	0	0	0	0	0	0	0
RP11-108M9.2	0	0	0	0	0	0	0	0	0	0	0	0	0.132524	0.0539089	0	0.0150137	0	0
MIR3675	0	0	0	0	0	0	0	0	0	0	0	0	0	0	0	0	0	0
RP11-108M9.4	1.19411	1.16369	1.42852	1.39453	1.50988	1.16463	1.53208	1.51208	0.90213	0	0	0	0	0	0	0	0	0
RP11-108M9.5	0.390055	0.480751	0.18954	0.872689	0.631594	0.234291	0.66836	0.495772	0.362099	0	0	0.044413	0	0	0	0	0	0
RNU1-2	0	0	0	0	0	0	0	0	0	0	0	0	0.118498	0	0.505559	0.106786	0	0
RP11-108M9.6	0.216878	0.342156	0.090241	0.206392	0.106763	0.0784593	0.309667	0.292009	0	0.115782	0.453923	0	0	0.29403	0	0.380437	0.0903043	0.285649
MFAP2	4.37493	4.40982	4.3674	4.35038	4.24894	4.20907	4.68535	4.68616	4.58231	0.0232027	0.0139147	0	0.0119831	0.0246636	0	0	0.00385712	0.0213493
RP1-37C10.3	0.689669	0.665087	0.711843	0.568603	0.838884	0.852237	0.710422	0.992999	0.687828	0	0	0	0	0	0.0410491	0	0	0
ATP13A2	4.48331	4.42384	4.18805	4.66024	4.57924	4.32793	4.49915	4.28031	3.97796	4.14396	4.05034	3.82709	4.21297	4.12202	4.15461	4.2006	4.07384	3.97005
SDHB	5.7235	5.67262	5.54861	5.91112	5.86475	5.54749	5.55642	5.65434	5.34014	5.91713	5.94282	6.06065	5.97829	5.88903	5.89759	5.85053	5.85053	5.8226
PADI2	0.0320259	0.0834186	0.0980933	0.103404	0.0647668	0.0915076	0.0663231	0.0991168	0.0539868	0.102818	0.0511998	0.0162405	0.011488	0.0355569	0.0724068	0.0189495	0.065658	0.0503363
RP11-380J14.1	0.0589018	0.0502733	0.0805839	0.0489426	0.033267	0.023236	0.0431231	0.0537132	0.036629	0.0170633	0.0177195	0	0.0108661	0.0457811	0.0343021	0	0.0372933	0
PADI1	0.0227783	0.0332025	0.0583075	0.108372	0.179669	0.0705826	0.108736	0.0453824	0.0287647	0	0.00734044	0.00608637	0.00223271	0.0087466	0.00768641	0	0.00187343	0.0238439
PADI3	0	0	0.049307	0.047816	0	0.145707	0	0	0.0733204	0	0.00561798	0.0220153	0.0372602	0	0.0184206	0	0.00924188	0
MIR3972	0	0	0	0	0	0	0	0	0	0	0	0	0	0	0	0	0	0
PADI4	0	0	0	0	0	0	0	0	0.00440802	0.421436	0.035871	0.11095	0.0328401	0.0478332	0.140732	0.147217	0.159055	0.153083
AC004824.2	0	0	0	0	0	0	0	0	0	0	0	0.0657569	0	0	0.0753069	0	0	0
PADI6	0.028426	0	0.0161312	0	0.0418988	0	0	0	0	0.0167231	0	0	0	0	0	0	0	0
RP1-20B21.4	0	0	0	0	0	0	0	0	0	0	0	0	0	0	0	0	0	0
RCC2	5.40524	5.45484	5.19504	5.4127	5.45246	5.4127	5.55098	5.59878	5.39859	6.41532	6.67526	6.48903	6.70011	6.78866	6.65028	6.69783	6.72918	6.53872
AC004824.1	0	0	0	0	0	0	0	0	0	0	0	0	0	0	0	0	0	0
ARHGEF10L	2.49988	2.45242	2.32851	2.61693	2.53483	2.31135	2.73854	2.62581	2.48039	0.0251631	0.0128268	0	0.00176462	0	0	0.000624312	0	0.0232588
RP11-473A10.2	0	0	0	0	0	0	0	0	0	0	0	0	0	0	0	0	0	0
ACTL8	0	0.0305113	0.0209377	0.0296958	0.0285485	0.0324452	0	0	0.0325825	4.17416	3.59298	2.74988	3.46164	3.22245	3.42	3.32266	3.25884	3.66197
RP11-174G17.2	0	0	0	0	0	0	0	0	0	0	0	0	0	0	0	0	0	0
IGSF21	0	0	0.00588087	0	0	0	0	0	0.00267454	0	0.0130996	0	0	0.00730601	0	0.0615948	0.00352501	0.0351757
RP11-174G17	0	0	0	0	0	0	0	0	0	0	0	0	0	0	0	0	0	0
RP11-422P22.1	0	0	0	0	0	0	0	0	0	0	0	0	0	0	0	0	0.0395816	0
KLHDC7A	0.0183168	0	0	0.018354	0	0	0	0	0	0.0826404	0.0695453	0.079739	0.0506334	0.0190491	0.0707773	0.0686245	0.0863829	0.0975971
RP1-8B22.1	0	0	0	0	0	0	0	0	0	0	0	0	0	0	0	0	0	0
RP1-8B22.2	0	0	0	0	0	0	0	0	0	0	0	0	0	0	0	0	0	0
PAX7	0	0	0.00486312	0	0	0.00169931	0	0	0	0	0	0	0.00196414	0	0	0	0	0
TAS1R2	0	0	0	0	0	0	0	0	0	0	0	0	0	0	0	0	0	0
RP13-279N23.2	0.0148527	0.0111941	0.00717127	0	0.0250995	0	0	0	0.0116984	0.0178216	0.00408043	0	0	0	0	0	0.0154832	0.0114263
ALDH4A1	2.54961	2.53938	2.12992	2.46751	2.32851	2.08572	2.66104	2.63923	2.12711	2.80182	2.74988	2.42503	2.50031	2.79133	2.86515	2.62149	2.77822	2.77433
MIR4695	0	0	0	0	0	0	0	0	0	0	0	0	0	0	0	0	0	0
MIR1290	0.921618	0	0	0	1.11041	0.88207	0.748275	0.4966	1.25058	0	0	0.685582	0	0	0.524814	1.1597	0.459072	0.486634
IFFO2	2.83938	2.81424	2.71002	2.704	2.70748	2.53406	2.87401	2.77435	2.76468	0.732542	0.403118	0.523168	0.547695	0.496199	0.600085	0.546075	0.427291	0.544283
RP5-1126H10.2	0.373009	0.384992	0.434944	0.448884	0.434612	0.388602	0.306451	0.349995	0.311968	0.177334	0.228733	0.267214	0.278772	0.217947	0.217947	0.273965	0.185105	0.316157
UBR4	4.27639	4.27863	4.35544	4.17611	4.09738	4.41826	4.23774	4.0396	4.22723	4.25387	4.7968	4.86128	4.64505	4.61833	4.404	4.96012	4.8139	4.40766
AL137127.1	0.766468	1.65555	1.37061	1.86374	0.935223	2.30565	2.04401	1.55392	1.73716	1.12543	0.723796	1.08628	1.60576	0.875873	1.30291	1.41316	0.791846	0.818577
RP1-43E13.2	0.500986	0.446559	0.261148	0.452798	0.489199	0.0664549	0.762191	0.46301	0.204388	0.341775	0.432087	0.320037	0.154739	0.667664	0.386162	0.799639	0.428683	0.288027
EMC1	3.49819	3.44886	3.41992	3.36822	3.31757	3.55081	3.64525	3.51439	3.59266	3.54106	3.62631	3.65684	3.68658	3.80804	3.72231	3.72343	3.82164	3.55912
MRTO4	4.78181	4.87482	4.69018	4.75098	4.73527	4.68419	4.80285	4.67267	4.73301	6.16455	6.20249	6.22088	6.02573	6.15971	6.27129	6.07974	6.21868	6.12463
AKR7L	0.28218	0.405784	0.181364	0.414787	0.365679	0.348313	0.358382	0.363758	0.41684	0.323699	0.419298	0.395561	0.376365	0.431236	0.530277	0.499504	0.378578	0.314127
AKR7A3	0.82108	0.921393	0.723813	0.675288	0.961609	0.86574	0.882809	0.861399	0.658903	0.559437	0.554268	0.580156	0.717026	0.652707	0.498265	0.55606	0.50741	0.551365
RP4-657E11.10	1.49435	1.68157	1.61899	1.75409	1.98425	1.96405	1.66491	1.32267	1.66938	1.13211	2.28843	1.76561	2.10322	1.67451	1.76493	2.10415	2.03984	1.40319
AKR7A2	4.90161	4.86337	4.79176	5.0421	4.94659	4.83657	4.9678	4.99595	4.77331	5.14423	5.10863	5.02619	5.09512	5.13025	5.08979	4.94559	5.06987	5.14537
RNU6-1099P	0.985999	1.84818	0.85194	1.72235	0.204046	0.575854	1.49635	0.379743	0.999373	1.61279	0.198066	1.6114	1.19729	0.831677	0	0.913069	0.755155	1.68291
PQLC2	4.45318	4.52308	4.27985	4.52276	4.52695	4.29682	4.41586	4.26476	4.04188	4.42811	4.29094	4.13477	4.37088	4.28849	4.4421	4.11598	4.17572	4.43181
RN7SL85P	0	0	0	0	0.251672	0.134729	0	0.326743	0	0	0	0	0	0	0	0	0	0
CAPZB	5.88231	5.83024	6.09623	5.95354	5.9603	6.22647	5.9603	5.88372	6.28357	5.609	5.65488	5.69486	5.60547	5.57086	5.628	5.57593	5.56944	5.63707
RN7SL277P	0	0	0.202226	0.162364	0	0	0	0.158921	0	0	0	0	0	0	0	0	0.0692899	0
RNU4-28P	0	0	0	0	0	0	0	0	0	0	0	0	0	0	0	0	0	0
RP5-1056L3.1	0	0	0	0	0	0	0.222815	0	0	0	0.106881	0	0	0	0.120693	0.0847195	0.0956353	0
MINOS1-NBL1	0	0	0	0	0	0	0	0	0	0	0	0	0	0	0	0	0	0
MINOS1	1.22558	1.15615	0.97029	1.00756	1.18148	0.924624	1.24715	1.23246	0.888692	0.969555	0.922213	0.913558	1.00655	1.04951	1.09716	0.956285	0.963163	1.12976
RPS14P3	0.626435	0.6733	0.323971	0.798536	0.9758	0.809266	0.46895	0.869913	0.79437	2.16851	1.80606	2.29246	2.27828	2.2423	1.58969	2.3021	1.9637	1.45064
NBL1	3.12126	3.02607	2.87267	3.20818	3.3465	2.95183	3.26729	3.51419	2.95886	0.257033	0.213598	0.178259	0.31163	0.202766	0.343479	0.274206	0.279229	0.20427
HTR6	0.0555766	0	0	0.0162558	0.026933	0	0.078773	0	0.101597	0.0307908	0	0	0.0190093	0.0357897	0	0	0.00686321	0
TMCO4	2.94081	2.92461	2.66506	3.02653	2.81535	2.83799	2.98092	2.66929	2.59837	0.439404	0.426612	0.600507	0.388082	0.410094	0.521405	0.441992	0.372881	0.490541
RNF186	0	0	0.0633455	0	0	0	0	0	0	0	0.0164403	0	0	0	0	0	0	0
RP11-91K11.2	0	0	0	0	0	0	0	0	0	0	0	0	0	0	0	0	0	0
OTUD3	2.41549	2.43093	2.60253	2.56882	2.49803	2.60112	2.48295	2.36705	2.44364	2.16725	2.37294	2.20295	2.49717	2.55351	2.31259	2.67344	2.45384	2.23758
PLA2G2E	0	0	0	0	0	0	0	0	0	0	0	0	0	0	0	0	0	0.0345803
RN7SL304P	0	0	0	0	0	0	0	0	0	0	0	0	0	0	0	0	0	0
PLA2G2A	0	0	0	0	0	0	0	0	0	0	0	0	0	0	0	0	0	0
PLA2G5	0	0	0	0	0	0	0	0	0	0	0	0	0	0.0184678	0	0	0	0
PLA2G2D	0	0	0	0	0	0.0344661	0	0	0	0.0246983	0.0316639	0	0.0443432	0	0	0.00146351	0.00433543	0
PLA2G2F	0	0	0	0	0	0.00166141	0.0131071	0	0.00335936	0	0	0	0.0019366	0	0	0	0	0
RP3-340N1.2	0	0	0	0	0	0	0	0.0133829	0	0	0	0.00968912	0.0135763	0	0	0	0	0
PLA2G2C	0	0	0	0	0	0	0	0	0	0.0581944	0.094184	0.0874574	0	0.0970141	0.0178609	0.0285127	0.0350525	0.0462289
RP3-340N1.5	0	0	0	0	0	0.0659563	0	0	0	2.13823	1.90639	1.58393	1.7508	1.84646	2.19583	1.7508	2.32015	2.62089
UBXN10	0	0.0223293	0.0133457	0	0.0201687	0.0251383	0.0170312	0	0.0028543	2.68869	2.34663	2.52082	2.1953	2.24947	2.46148	2.42702	2.49622	2.85329
RP3-340N1.6	0	0	0.0411763	0	0	0	0	0	0	0	0	0	0	0	0.0535423	0	0	0
VWA5B1	0	0.00993919	0	0	0	0	0	0	0	0.0110243	0	0	0	0	0.0103427	0	0	0
RP4-745E8.2	0	0	0	0	0	0	0	0	0	0	0	0	0	0	0	0	0	0
RP4-749H3.1	0	0	0.0307853	0	0.0104584	0	0	0	0.0205252	0	0	0.00803396	0	0	0	0	0	0
RP4-749H3.2	0	0	0	0	0	0	0	0	0	0	0	0	0	0	0	0	0	0
CAMK2N1	3.1209	2.87599	4.53293	2.69004	2.49921	4.25236	3.24035	3.05592	4.51739	1.46865	1.23009	1.78408	1.28794	1.10277	1.33658	1.43782	1.27373	1.78677
MUL1	4.79976	4.79053	4.71283	4.8801	4.77605	4.85577	4.79738	4.64894	4.7138	4.77081	4.68704	4.68065	4.6308	4.7043	4.87391	4.56686	4.53267	4.74041
RPS4XP4	0	0	0	0	0	0	0	0.0353371	0	0	0	0	0	0.0313975	0	0	0	0
FAM43B	0.0268464	0	0.0146839	0	0.0214902	0.0649005	0	0.0230623	0.145693	0.126468	0.0328628	0.0100999	0.0606189	0.00854734	0.0884494	0.030952	0.0289844	0.0402723
CDA	0.155096	0.104496	0.597307	0.145082	0.224643	0.725881	0.406417	0.0989946	0.760096	0	0	0	0	0	0	0.108805	0	0.097576
PINK1	3.26858	3.2527	3.30636	3.24473	3.28015	3.15343	3.3037	3.2263	3.30713	1.63299	1.19909	1.19239	1.16442	1.32906	1.45991	1.1747	1.24159	1.33637
PINK1-AS	1.31388	1.22107	1.00132	1.08032	1.22992	1.09572	1.18279	1.09761	1.14872	0.381051	0.489238	0.585436	0.498265	0.314251	0.492199	0.316523	0.373675	0.374657
AL391357.1	0	0	0	0	0	0	0	0	0	0	0	0	0	0	0	0	0	0
DDOST	6.53702	6.58071	6.58071	6.57377	6.52674	6.64673	6.52867	6.42113	6.58676	6.76625	6.69332	6.73396	6.76806	6.74541	6.74194	6.77126	6.65028	6.61172
KIF17	0.694839	0.71695	0.987211	1.01343	1.08569	1.16387	0.877361	0.868337	0.795521	0.205383	0.0943339	0.0891599	0.117633	0.125637	0.177258	0.159819	0.0660877	0.199134
RP5-930J4.5	0	0	0.162656	0	0	0	0	0	0	0	0	0	0	0	0	0	0	0
SH2D5	0.458194	0.425899	1.22733	0.284876	0.234718	1.38622	0.287885	0.190278	0.710244	0.0826724	0.0188457	0.0116239	0.0661642	0.016389	0.0465393	0.00997163	0.058121	0.036497
RP5-930J4.2	0.0870542	0.295133	0.0659903	0.29459	0.217884	0	0.303144	0	0.054147	0	0	0	0	0	0	0	0.0658612	0
HP1BP3	4.49234	4.48476	4.69084	4.60987	4.69125	4.77545	4.59618	4.71993	4.81429	4.62615	4.73025	4.88472	4.80029	4.84858	4.69507	4.88345	4.79879	4.69303
RP5-930J4.4	0	0	0	0	0	0	0	0	0	0	0	0	0	0	0	0	0	0
EIF4G3	3.86741	3.93211	4.00062	3.87192	3.93765	4.17487	3.99078	3.90766	4.15362	2.38048	2.59703	2.54417	2.52833	2.56885	2.59386	2.62856	2.62722	2.4541
RNU7-200P	0	0	0	0	0	0	0	0	0	0	0	0	0	0	0	0.277407	0	0
MIR1256	0	0	0	0	0	0	0.369122	0	0.285667	0	0	0	0	0	0	0	0	0
RPS15AP6	0.13085	0	0	0	0	0	0	0	0	0	0	0	0.294182	0	0	0	0	0.0639947
RP11-487E1.2	0.208001	0.668177	0.463381	0.528607	0.353251	0.651333	0	0.356389	0	0.204937	0.185295	0.351359	0	0	0	0.151832	0.599671	0
RP11-628K18.1	0	0.160823	0.195298	0.156936	0	0.116343	0.161588	0.0806851	0	0	0	0	0	0.150105	0	0	0.0666652	0
AL031005.1	4.46871	4.63582	4.68806	4.29531	4.74998	4.50891	3.389	4.6561	4.82445	5.14264	4.95403	4.59337	4.83686	5.2336	5.29696	5.3684	5.33562	5.0673
ECE1	3.05315	3.05058	4.12393	2.85416	2.87004	4.546	2.93366	2.75735	4.72873	3.58621	3.43909	3.4241	3.45032	3.25288	3.48811	3.24382	3.25377	3.66598
RP3-329E20.2	0	0	0	0	0	0.192052	0	0.127681	0.369031	0	0	0	0.081333	0.240428	0.365211	0.145261	0	0.186682
RP5-1071N3.1	0.793859	1.02395	1.20252	1.04135	1.06119	1.45871	0.787845	0.851103	1.00873	0.035636	0.140698	0.172462	0.226135	0.0741555	0.111057	0.234035	0	0.086135
PPP1R11P1	0	0	0	0	0.0646375	0	0	0	0.0422582	0.244774	0.117678	0.222362	0.103448	0	0.243487	0	0	0
RP11-293F5.8	0	0	0	0	0	0	0	0	0	0	0	0.0349543	0	0	0	0	0	0
RP11-293F5.1	0	0	0	0	0	0	0	0	0	0	0	0	0	0.0314253	0	0	0	0
NBPF2P	1.9382	1.50927	1.72991	2.26417	1.76937	1.74093	1.85769	1.76661	1.54256	0.596795	0.983385	0.23371	0.672474	0.810881	0.899552	0.662528	0.524654	0.392903
HS6ST1P1	0.0275615	0.0625199	0.095498	0.114211	0.130267	0.0687865	0.0835546	0.0773635	0.0672854	0.0659633	0.0894782	0.0720545	0.110406	0.19554	0.121281	0.141976	0.127237	0.271981
CROCCP5	0	0.0622084	0.0235596	0.0604238	0.111848	0	0.0362104	0	0	0	0	0	0	0	0	0	0	0.0331819
NBPF3	1.99543	1.73575	1.57949	1.89452	1.88488	1.80319	1.70431	1.72112	1.52436	0.60273	0.495932	0.641815	0.688107	0.517603	0.652931	0.538841	0.548079	0.717026
PFN1P10	0	0	0	0	0	0	0	0	0	0	0	0	0	0	0	0.0516728	0	0
ALPL	0.016977	0	0.167256	0.0351459	0	0.0536662	0	0	0.105847	0.386821	0.282276	0.0664387	0.231313	0.190312	0.160191	0.216431	0.091604	0.135759
RP11-63N8.3	0	0	0.0477681	0	0	0	0	0	0	0	0	0	0	0	0	0	0	0
AL359815.1	0	0	0	0	0	0	0	0	0	0.567216	0	0	0.142527	0	0	0.364217	0	0
RAP1GAP	1.42715	1.26235	0.896095	1.60574	1.6313	0.961403	1.70991	1.69229	0.948752	3.80576	3.69555	3.41155	3.90333	3.7205	3.8285	3.70971	3.65884	3.62718
USP48	3.63458	3.64152	3.57073	3.53929	3.57593	3.49428	3.7305	3.78678	3.64751	3.88854	4.07074	4.14396	4.04183	4.1186	3.99997	4.27295	4.15222	4.01393
RP11-132G19.3	0.298121	0	0	0	0.277407	0	0	0	0	0	0	0.0724372	0	0	0	0	0	0
LDLRAD2	0.0613531	0.0949972	0.0879328	0.0909024	0.0701615	0.00638994	0.179751	0.187647	0.0939737	0.0814849	0.0237441	0.0352468	0.0440043	0.0868861	0.0194258	0.00211726	0.0614088	0.0209454
HSPG2	3.27393	3.41885	3.21778	3.09995	3.11997	3.18016	3.65718	3.49117	3.30167	3.24963	3.50563	3.21268	3.76291	3.5778	3.34665	4.09685	3.6022	3.3312
RP11-26H16.1	0	0	0.0818627	0.0990524	0	0	0	0	0	0.056861	0.301067	0.372768	0.199237	0.268619	0.364174	0.3478	0.162971	0.224849
CELA3B	0.0239572	0	0	0	0	0	0	0	0	0	0	0	0	0	0	0	0	0
RN7SL421P	0	0	0	0	0	0	0	0	0	0	0	0	0	0	0	0	0	0
RN7SL386P	0	0	0	0	0	0	0	0	0	0	0	0	0	0	0	0	0	0
RNU6-1022P	0	0	0	0	0	0	0	0	0	0	0	0	0	0	0	0	0.769642	0
CELA3A	0	0	0	0	0	0	0	0	0	0	0	0	0	0	0	0	0	0
RN7SL768P	0	0	0	0	0	0	0	0	0	0	0	0	0	0	0	0	0	0
RN7SL186P	0	0	0	0	0	0	0	0	0	0	0	0	0	0	0	0	0	0
RNU6-776P	0	0	0	0	0	0	0	0	0	0	0	0	0	0	0	0	0	0
RP1-224A6.3	0.754313	0.904434	0.995454	0.653449	0.590181	0.273191	0.832361	0.896095	0.582655	0.465974	0.206232	0.388676	0.18858	0.109987	0.157804	0.0854494	0.413096	0.724243
LINC00339	3.00608	2.86297	2.77843	2.72788	2.75431	2.39681	3.17323	3.15343	2.95455	2.6389	2.57436	2.15571	2.53472	2.56661	2.49102	2.59703	2.62823	2.67022
CDC42	6.12284	6.12069	6.24596	6.16237	6.21296	6.15189	5.99033	6.15618	6.19108	5.97092	6.07006	6.27242	6.01102	6.01732	6.04013	6.01204	6.09438	6.06065
CDC42-IT1	0.267232	0.0730504	0.167623	0.167718	0.0699826	0.0176833	0.172775	0.069811	0.294715	0.110678	0.0304878	0.425934	0.398283	0.066982	0.0739489	0.204757	0.488108	0.0703968
RP1-224A6.8	0.0565219	0	0	0.355133	0.14029	0	0	0.0516831	0.0683261	0	0.09089	0.214907	0	0.0485427	0.360396	0	0.201636	0
RP1-224A6.9	0.0718835	0.320117	0.104975	0.155255	0.0649495	0.137771	0.0707352	0	0.0425264	0.071559	0.172197	0.0596544	0.130103	0.120026	0.405053	0.187615	0.233795	0
WNT4	0.373452	0.144436	0.24231	0.274756	0.229301	0.0950666	0.206182	0.309024	0.17551	0.112255	0.0327925	0.0541913	0.107629	0.119384	0.126522	0.0144182	0.010245	0.0112881
MIR4418	0	0	0	0	0	0	0	0	0	0	0	0	0	0	0	0	0	0
RP11-415K20.1	0	0	0.0806719	0	0	0	0	0	0.0676197	0	0.0441794	0	0	0.092672	0	0	0	0
ZBTB40	3.40799	3.47835	3.45698	3.47483	3.51419	3.61691	3.44199	3.4683	3.59105	3.21059	3.47137	3.42871	3.38825	3.48135	3.41459	3.44011	3.52649	3.25884
ZBTB40-IT1	3.65458	3.75361	4.23818	4.02166	3.86711	4.64714	4.20043	3.78142	4.3302	0.791321	0.830432	1.14804	0.961428	1.3701	0.983385	1.8563	1.36038	0.787176
EPHA8	0	0.0666766	0	0.0175799	0.0377608	0.00367197	0.0778718	0.0224572	0.00290909	0.0612302	0.0152992	0.00952614	0.00872823	0.022421	0.0120211	0.0254302	0.0198768	0.0227766
C1QA	0	0	0	0	0	0	0	0	0.0367575	0.0256767	0	0.0529107	0	0	0.022447	0	0	0.0237414
C1QC	0	0	0	0.0217664	0.0557997	0	0.0261092	0	0	0	0	0	0	0	0	0	0.0441574	0
C1QB	0.0375984	0	0.0369659	0.0337378	0	0	0	0.089866	0	0	0.0406633	0.109904	0.0491067	0.0151823	0.0183219	0.0296305	0	0
EPHB2	0.12094	0.0610222	0.650262	0.121489	0.175808	0.81141	0.145473	0.107984	1.16621	0.0564289	0.0692218	0.0736041	0.0527648	0.0524931	0.0688217	0.0995844	0.0621419	0.0755872
MIR4684	0	0	0	0	0	0	0	0	0	0	0	0	0	0	0	0	0	0
AL611946.1	0	0	0	0	0	0	0	0	0	0	0	0	0	0	0	0	0	0
RP11-69E9.1	0	0	0	0	0	0	0	0	0.0693527	0	0.0453241	0	0	0	0	0	0	0
MIR4253	0	0	0	0	0	0	0	0	0	0	0	0	0	0	0	0	0	0
RP1-74M1.3	0	0	0	0	0	0.0135787	0	0	0.00310804	0	0	0	0	0.00501925	0	0	0.00194956	0
LACTBL1	0	0	0	0	0	0	0	0.0191206	0.00407581	0	0.0121715	0.0149298	0.0233668	0.0149218	0.0179146	0	0.00872197	0.0464463
C1orf234	0	0.0821349	0	0.446953	0.2144	0.140923	0.157855	0.183232	0	0.0853974	0.0725298	0.175043	0.0643364	0.14543	0	0.173238	0	0.0422905
KDM1A	4.2191	4.12888	4.15912	4.12786	4.07456	4.23271	4.0964	4.1133	4.22371	5.31317	5.41874	5.39063	5.41008	5.45391	5.33047	5.452	5.4158	5.25752
RP1-184J9.2	0.0797272	0.0759813	0	0.0391074	0	0.0772196	0.0432492	0.0723072	0.075164	0.114196	0.0999958	0	0.0587347	0.102531	0.039381	0.104853	0	0
MIR3115	0	0.320117	0	0	0	0	0	0	0	0	0	0	0	0.315631	0	0	0.278652	0
MIR4419A	0.542475	0	0	0.526233	0	0	0	0.501458	0.60165	0	0	0.268474	0	0	0	0	0	0
LUZP1	3.63158	3.66742	3.7233	3.72362	3.74498	3.70422	3.58015	3.67755	3.69375	2.49826	2.53797	2.66691	2.58742	2.56721	2.56101	2.55243	2.58819	2.51412
RP5-979D14.1	0	0	0.0478876	0.170304	0	0	0.0650599	0.0601555	0.0818999	0	0	0.0545034	0	0.0577414	0	0.0407101	0	0
RNU6-514P	0	0	0	0	0	0	0	0	0.809478	0	0	0	0.18065	0	0.216332	0	0.345248	0
RNU6-135P	0	0	0	0	0	0.171081	0.42728	0	0.733162	0	0	0	0.675326	0	0	0	0.906591	0
HTR1D	0	0.0136907	0	0	0	0.0169867	0	0	0.00281527	0.0407429	0	0.0475281	0.122339	0.0803132	0.0202118	0.0343716	0.110215	0.0528503
RP5-1057J7.1	0	0	0	0	0	0	0	0.103243	0	0.410507	0.0477564	0.427095	0.506261	0.281787	0.460139	0.151832	0.1282	0.194471
RP5-1057J7.6	0.588944	0.65339	0.593911	0.550083	0.5551	0.765503	0.494778	0.543322	0.710963	0.469193	0.514079	0.485759	0.641497	0.822044	0.374883	0.800134	0.731957	0.430892
HNRNPR	4.6561	4.57454	4.57291	4.69345	4.65948	4.58974	4.69125	4.68228	4.77545	4.84775	5.09469	5.04695	5.08523	5.0792	5.01163	5.07602	5.11399	4.97203
ZNF436	2.20875	2.15815	2.16313	2.22992	2.23782	2.07758	2.04953	2.11284	2.00408	1.93401	2.07059	2.07503	1.87496	2.20507	2.21044	1.96146	2.31743	2.05676
C1orf213	1.00541	1.00087	0.952367	0.893534	0.708989	0.817825	0.820913	1.02774	0.855373	1.16707	1.02341	0.655355	1.23606	0.949746	1.07879	1.20478	1.26962	0.899552
RP5-1057J7.7	0.219078	0.332015	0.151685	0.208628	0.233241	0	0.213157	0.073916	0.0498556	0	0	0	0	0	0	0	0	0
TCEA3	2.06479	1.68801	1.82192	2.14281	1.97623	2.03345	1.848	2.13744	1.84917	0.0620254	0.0501673	0.0883625	0.121384	0.0403636	0	0.037703	0.0616016	0.10683
RP4-654C18.1	0	0	0.0925299	0	0	0	0	0	0	0	0	0	0	0	0	0	0	0
ASAP3	1.71982	1.66132	2.02927	1.86342	1.78115	2.64474	1.80263	1.72695	2.47252	2.9324	2.63994	2.65458	2.8067	2.61749	2.74021	2.8611	2.72226	2.6369
E2F2	1.93084	2.18642	1.55392	1.97867	2.13034	1.54574	2.42738	2.57648	1.75691	3.29144	3.41459	3.13427	3.68895	3.62903	3.46321	3.49157	3.47339	3.21472
RP1-150O5.3	0	0.0570634	0	0	0.103598	0	0	0	0	0	0.0973603	0.0495662	0.0861299	0.0521543	0.203986	0.1153	0.129284	0.054987
ID3	4.55885	4.55209	4.75355	4.11072	4.14909	5.73149	4.1922	4.00108	5.3685	2.94445	2.71361	2.5135	2.34169	2.84294	2.82206	2.24192	2.56977	2.88323
MDS2	0	0.0711795	0.00728847	0	0	0	0	0	0	0.0289562	0	0	0.00718155	0	0	0	0	0
RP11-223J15.2	0	0	0	0	0	0	0	0	0	0	0	0	0	0	0	0	0	0.0249979
RPL11	8.07546	8.03455	8.12224	8.07546	8.06161	8.09616	7.88264	8.02077	8.06161	8.58571	8.58571	8.42812	8.6175	8.55688	8.58571	8.6175	8.64245	8.59712
RP5-886K2.1	0.132997	0.129133	0.103761	0	0.10387	0.0756804	0.130252	0.0642661	0.213229	0	0	0.18559	0.0162372	0.0808273	0.0454159	0	0.103724	0.0257918
RN7SL532P	0.325113	0.441684	0.906414	0.165338	0.421986	0.459054	0.701999	0	0.694509	0.311574	0.295264	0.15377	0.139655	0.668943	0.244798	0.125811	0.140332	0
TCEB3	4.4662	4.54006	4.45868	4.48084	4.37876	4.32715	4.53097	4.5131	4.2938	4.49009	4.59398	4.65305	4.43181	4.61961	4.54264	4.49615	4.61272	4.51617
RP5-886K2.3	0.960662	0.415111	0.327601	0.501416	0.472756	0.454547	0.541332	0.700644	0.44818	1.78432	1.59498	1.64227	1.40681	1.59309	1.45195	1.71752	1.58467	1.66694
PITHD1	4.76447	4.73393	4.64243	4.84423	5.04525	4.88582	4.41022	4.41507	4.45566	6.22404	6.29532	6.23142	6.53632	6.45586	6.53872	6.06468	6.18819	6.14773
LYPLA2	6.18267	6.17179	5.88668	6.1248	6.11614	5.87057	5.88117	5.74108	5.63632	6.371	6.20458	6.04614	6.13734	6.15044	6.33483	6.07006	6.04614	6.23142
GALE	4.46828	4.43878	4.27863	4.32247	4.25887	4.12486	4.56637	4.53809	4.48832	4.48945	4.22516	4.10709	4.12809	4.25909	4.35407	4.39473	4.26116	4.43009
HMGCL	2.9825	2.9151	2.7966	2.75376	2.72788	2.73304	2.7966	2.64538	2.70293	2.09654	1.89398	1.84805	1.74422	1.8417	1.86423	1.78574	1.80717	2.11656
FUCA1	3.94606	3.9169	4.36444	4.10737	3.93504	4.78625	3.71774	3.53929	4.36913	3.27885	3.19007	3.24804	3.05717	2.98829	3.13846	3.11599	2.95674	3.02832
CNR2	0	0.0141189	0	0.0126697	0.020435	0.00476589	0.025545	0	0.00495214	0	0.0190369	0.037069	0.00213639	0.0219611	0.0074044	0.00120728	0.00171986	0.0346996
RN7SL24P	0	0.0857584	0	0	0	0	0	0	0	0	0	0	0	0	0	0	0	0
RP11-4M23.2	0	0	0.0465075	0.0406059	0.0218617	0.036605	0	0.0413134	0.0206035	0	0.0519431	0	0.0465596	0.0371835	0.0225162	0.0829813	0	0
RP11-4M23.3	0	0	0	0	0	0	0	0	0	0	0	0	0	0	0	0	0.0943747	0
MIR378F	0	0	0	0	0	0	0	0	0	0	0	0	0	0	0	0	0	0
RP11-4M23.4	0	0	0	0	0	0	0	0	0	0.249528	0	0.0605192	0	0	0.249699	0.0458063	0.212034	0.233984
PNRC2	4.44662	4.4895	4.64966	4.61535	4.68161	4.63824	4.37535	4.52104	4.7833	5.59236	5.95233	6.12979	5.9202	5.96106	5.82699	5.97092	6.02279	5.89759
SRSF10	3.78957	3.83823	3.77254	3.84205	3.95233	3.86636	3.76242	3.69875	3.68212	4.24937	4.61833	4.68996	4.65433	4.57107	4.3626	4.75903	4.56437	4.43721
RP11-4M23.7	0	0	0	0	0	0	0	0	0	0	0	0	0	0	0.0774725	0	0.0601188	0
RP11-293P20.2	0.0607191	0	0	0	0	0	0	0	0	0	0	0	0	0	0	0	0	0
MYOM3	0	0.0204763	0.00510607	0.0145167	0.0134908	0	0.0140641	0.0117762	0.00316757	0.0121134	0.0200551	0.0202749	0	0.00984612	0.00793501	0.00196596	0.00541201	0.0181337
RP11-293P20.4	0	0	0	0	0	0	0	0	0	0	0	0	0	0	0	0	0	0
IL22RA1	0.0418394	0.0222354	0.0425019	0.0210708	0	0.0044732	0.0169867	0	0.0178589	0	0.00663757	0	0.00486608	0.034083	0	0	0	0
IFNLR1	1.39203	1.53642	1.42745	1.49497	1.52827	1.22247	1.59072	1.35875	1.20213	0.0164769	0.00757378	0.0106143	0	0.00496219	0	0.00818689	0	0
RP11-10N16.2	0	0	0	0.126279	0.0408732	0	0	0	0	0	0	0	0	0	0	0	0	0
AL590683.1	0	0	0	0	0	0	0	0	0	0	0	0	0	0	0	0	0	0
AL590683.2	0	0	0	0	0	0	0	0	0	0	0	0	0	0	0	0	0	0
RP11-10N16.3	0	0.032688	0	0	0	0	0	0.0579715	0.0781426	0	0.051281	0	0	0	0	0	0	0
GRHL3	0.0496603	0.0650826	0.140589	0.045211	0.0676571	0.0962667	0.0675086	0.0512762	0.0245171	0.0189586	0.0044185	0.0457161	0	0.0182355	0.0278985	0.0275777	0.00693157	0.0231867
STPG1	2.11065	2.06034	2.00108	1.98465	1.97556	1.86104	1.94761	1.72787	1.88072	1.05427	1.19105	1.09793	1.02549	1.07801	1.06867	1.06471	1.01489	1.08347
NIPAL3	2.65715	2.67083	2.86421	2.84822	2.85479	3.32177	2.68396	2.57422	2.96297	2.62189	2.53497	2.52762	2.67628	2.46513	2.62517	2.54396	2.45091	2.43693
RCAN3	2.99177	3.02347	2.84133	2.96687	3.0981	2.75708	3.03938	2.96368	2.60741	0.267965	0.343479	0.293846	0.221964	0.198231	0.344079	0.262664	0.246826	0.343479
RN7SL857P	0	0	0	0.0921089	0.452554	0	0	0.173231	0	0	0	0	0	0	0	0	0	0
RP4-594I10.3	0	0	0	0	0	0	0	0.0211805	0	0	0	0	0	0	0	0	0	0
NCMAP	0	0	0	0	0	0	0.0197741	0	0	0	0	0	0	0.0117587	0.0267398	0.000594303	0	0.0433372
RP11-496D1.2	0	0	0	0	0	0	0	0	0	0	0	0	0	0	0	0	0	0
SRRM1	3.6788	3.7854	3.83483	3.52607	3.54629	3.81721	3.91963	4.00748	3.97489	4.63445	4.7625	4.89388	4.82174	4.92231	4.88345	4.89388	4.91887	4.6851
CLIC4	4.86746	4.92683	5.68305	5.06485	5.20647	5.97955	5.05719	5.1546	5.91524	3.44825	4.12809	4.32606	4.02247	4.06073	3.86342	3.98788	4.12539	3.87635
RNU6-1208P	0	0	0	0	0	0	0	0	0.161564	0	0	0.374275	0.347866	0.205075	0	0	0	0
RUNX3	5.47555	5.60768	4.99817	5.42859	5.40708	4.97066	5.51042	5.2398	4.64966	0.0538234	0.00393798	0.0206099	0.0111684	0.0101649	0	0.00203702	0.051497	0.0255525
RP11-84D1.1	0.787057	0.713448	0.911744	0.711843	0.613771	0.983685	0.421628	0.350383	1.05749	0	0	0.10739	0.0951184	0.0575763	0.0626109	0	0	0
RP11-84D1.2	0.0563688	0.034253	0	0.033281	0.0226441	0.00287637	0.0464347	0	0.0219003	0.0265541	0.0260801	0	0.0150625	0.0093429	0.0232084	0.00181437	0.0135723	0.0151985
MIR4425	0	0	0	0	0	0	0	0	0	0	0	0	0	0	0	0	0	0
RP4-799D16.1	0	0.059869	0	0.209695	0	0	0	0	0.0358976	0	0	0	0	0	0	0	0	0
RP4-781L3.1	0	0	0	0.116589	0	0	0	0	0	0	0	0	0	0	0	0	0	0
RP4-706G24.1	0	0.168975	0	0	0	0.0368488	0	0	0	0	0	0	0.09295	0.107495	0	0	0	0
SYF2	3.32424	3.31123	3.55709	3.51366	3.46367	3.51262	3.38729	3.57118	3.70345	3.33494	3.27659	3.37817	3.17006	3.19247	3.28128	3.36156	3.34819	3.45161
C1orf63	2.57824	2.75657	2.83198	2.43308	2.41549	2.52601	2.49803	3.03884	2.96596	3.40147	3.54226	3.49772	3.5134	3.69263	3.50471	3.58944	3.68962	3.44366
RP3-465N24.6	0.865943	0.500752	0.535277	1.00415	0.509154	0.792657	0.236493	0.854624	0.804047	1.10017	0.741701	0.542631	1.07088	1.26189	0.972368	0.407434	0.911936	0.953599
RP3-465N24.5	0.84456	0.85346	0.912091	0.821695	1.04081	1.08585	0.758636	1.48234	1.16157	2.67722	2.07581	2.25353	2.21454	2.23002	2.52021	2.46411	2.17158	2.54751
RHD	0.461836	0.347878	0.475861	0.364335	0.40875	0.447324	0.228806	0.316752	0.46164	3.33084	3.06176	2.88055	3.32393	3.05998	3.12324	3.14797	2.98571	3.04494
SDHDP6	0.561639	0.104706	0.598722	0.145509	0.266079	0.468116	0.521914	0.449812	0.609969	0.698867	0.860968	0.547503	0.730825	0.875873	0.735647	0.688215	0.987443	0.96059
RP11-335G20.7	0.161417	0.0567338	0.210399	0.332411	0.394988	0.36018	0.108981	0.237881	0.549634	0.756685	0.675222	0.352033	1.01753	0.657492	0.843781	0.426479	0.398339	0.588277
TMEM50A	4.93977	4.93143	5.11387	5.01225	5.04874	5.1313	4.87282	4.99872	5.23542	4.70474	4.81703	4.91652	4.69303	4.6437	4.78775	4.7214	4.72844	4.83815
RNU6-1171P	0	0	0	1.03702	0	0.864689	0.876026	0.587173	0.26776	0	0	0.317566	0	0	0	0	0	0.776408
RHCE	1.25761	1.18643	1.71577	1.39899	1.31483	1.76606	1.32339	1.05077	1.44992	4.04736	3.64447	3.63165	3.90099	3.64757	3.72092	3.68082	3.63196	3.74463
RP3-469D22.1	0.0914749	0.166337	0.354283	0.273382	0.295742	0.294177	0	0.0840435	0.182102	1.2092	1.28093	0.854488	1.2015	1.05229	1.38051	1.09632	0.88762	1.00899
AL031284.1	0	0	0	0	0	0	0	0	0	0	0	0	0	0	0	0.748876	0	0
TMEM57	2.97497	3.0256	3.0917	3.04623	2.95262	3.10265	3.13609	3.21224	3.27572	3.46466	3.71438	3.72539	3.50921	3.68759	3.7064	3.58749	3.61686	3.68527
LDLRAP1	2.70804	2.79391	2.51328	2.96039	2.98931	2.71295	2.93139	2.91544	2.47432	3.83808	3.88083	3.77865	3.8522	3.89138	3.93481	3.7064	3.75811	3.77903
RP11-70P17.1	0.484141	1.15996	0.414481	0.505597	0.375317	0.377171	0.972822	0.672232	0.606167	0.597807	0.486696	0.0918339	0.483845	0.18241	0.441992	0.438359	0.121827	0.141143
MAN1C1	0.670584	0.741099	0.511107	0.786054	0.916089	0.527106	1.05972	1.14688	0.614955	0	0.004013	0.021066	0.00865459	0.0161258	0.0305069	0.0211032	0.0482708	0.0477368
RP1-187B23.1	0.0297879	0	0	0.0671994	0	0	0.0712222	0.0151547	0	0	0	0	0	0.0106378	0.0140513	0	0	0
SEPN1	5.99821	6.01709	5.82757	5.80957	5.82895	5.60464	6.38368	6.24279	5.84239	3.39843	3.411	3.1362	3.3659	3.43072	3.3542	3.45413	3.37168	3.35534
RP1-317E23.6	0	0	0	0	0	0	0	0	0	0	0	0	0	0	0	0	0	0
RP1-317E23.3	0.393599	0.820373	0.303273	0.186578	0.742938	0.111927	0.389903	0.821309	0.561152	0.0845305	0.0344136	0.205725	0.0316421	0.0384358	0.0421743	0.0854494	0.0306468	0
MTFR1L	2.96843	2.95777	2.82025	2.92351	2.9688	2.90515	3.00201	2.97221	2.91544	3.15659	2.99444	3.05639	3.16438	3.09255	3.14797	3.00901	2.96792	3.07005
AL020996.1	0.13312	0.170676	0.103896	0.0922329	0.0906614	0.166898	0.19258	0.212582	0.140032	0.132988	0.0747077	0.0958794	0.131231	0.0990141	0.0492636	0.0576986	0.103871	0.122511
RP1-317E23.7	0	0	0	0	0.196811	0	0	0	0	0	0	0.0996608	0	0	0	0	0	0
AUNIP	1.90732	1.84289	1.68721	1.98243	1.83654	1.44166	1.68903	1.97336	1.66806	3.83856	3.8376	3.66872	3.70971	3.74443	3.89538	3.76889	3.71519	3.69555
RP1-125I3.2	0.0643772	0.167286	0	0.164014	0	0.163565	0.117049	0.160341	0.0367067	0.0641752	0.223332	0.0791955	0.18219	0.157255	0.270435	0.0610868	0	0.0837053
PAQR7	2.33332	2.4245	2.34783	2.52101	2.44005	2.65096	2.34909	2.10851	2.32851	2.28357	1.70903	1.85276	2.12079	2.05757	2.07333	1.91712	1.82211	2.05573
STMN1	5.12075	5.14152	5.04165	5.48358	5.43272	5.09755	5.2102	5.44799	5.09244	5.89759	6.03773	6.29317	6.1179	6.09608	6.03157	6.06633	6.09608	5.9121
SNRPFP2	0	0.0994603	0.0794235	0.266413	0.327823	0.268311	0.352791	0	0.272582	0.61298	0.327371	0	0.156401	0.545373	0	0.896068	0.0788497	0.179731
RP1-125I3.4	0	0.571291	0.141311	0	0.161397	0.241802	0	0.838831	0	0.676199	1.02234	0.643846	0.39431	0.307335	0	0	0	0.297463
MIR3917	0	0	0	0	0	0	0	0	0	0	0	0	0	0	0	0	0	0
AL033528.1	0	0	0	0	0	0	0	0	0	0	0	0	0	0	0	0	0	0
PAFAH2	2.80541	2.70448	2.69972	2.96738	2.95369	2.90188	2.7395	2.49803	2.49578	2.08762	2.16965	2.21931	1.84831	2.03291	2.28526	1.99701	2.13588	2.40455
RNU6-110P	0	0.3985	0	0	0	0	0	0	0	0	0	0	0	0	0	0	0	0
SCARNA17	0.197719	0.287323	0.101762	0.188785	0.337167	0.0481788	0.137225	0.129772	0.231107	0.11053	0.0663687	0.0297382	0.100683	0.0987008	0.077001	0.0674641	0.187078	0.091343
SCARNA18	0.331322	0.282221	0.0358669	0.386794	0.461151	0.0937044	0.134115	0.3085	0.156108	0.0503105	0.0393009	0.156903	0.0358796	0.0429615	0	0.0628723	0.106843	0.0462109
EXTL1	1.19262	1.15248	0.981278	1.07145	1.04632	0.863856	1.47403	1.27089	1.03611	0.43132	0.334968	0.394838	0.29986	0.419998	0.399213	0.507207	0.322992	0.334873
SLC30A2	0.466499	0.438368	0.238832	0.418757	0.290095	0.299616	0.30493	0.475694	0.182902	0.0756258	0.107734	0.0635439	0.0335884	0.0340696	0.031234	0.00882875	0.0794274	0.0634168
TRIM63	6.05984	5.92598	5.38221	5.93138	6.07793	5.1923	6.22647	6.58424	5.51105	0.514898	0.504644	0.701772	0.562264	0.338846	0.700084	0.638712	0.464954	0.706256
AL391650.1	0	0	0	0	0	0.333428	0	0	0	0	0	0	0	0	0	0	0	0
PDIK1L	1.91034	1.93366	1.6941	1.77616	1.79336	1.5134	1.78086	1.84289	1.47795	2.63968	2.96028	3.18451	2.88435	3.01666	2.94149	3.17934	3.20591	2.94065
FAM110D	0.232566	0.12824	0.273382	0.222297	0.200254	0.193494	0.268311	0.135244	0.157791	0.89386	0.773552	0.817651	0.841063	0.863102	1.00221	1.03428	0.68762	0.809394
ZNF593	0.0441653	0.0175613	0.120238	0.0280985	0.0855122	0.030164	0.159298	0.0167098	0.076851	0.287671	0.226006	0.0681893	0.217867	0.307922	0.212853	0.396979	0.264723	0.222673
RP11-96L14.7	0.0820823	0.0414052	0.060995	0	0.0575865	0.0359033	0.0804111	0.0230828	0.020095	0.0438749	0.0510495	0.134333	0.0139367	0.0712214	0.151246	0.0387592	0.0459781	0.0909982
CNKSR1	0.187188	0.0986698	0.243781	0.197625	0.230306	0.193121	0.28133	0.157013	0.230137	0.560048	0.444334	0.511902	0.582211	0.562667	0.592019	0.446463	0.574128	0.473448
CATSPER4	0	0	0.0078093	0	0	0.00747783	0	0	0	0.0302083	0.0869723	0.0548681	0.0484404	0	0	0.0217691	0	0.038906
RP11-231P20.2	0.280714	0.375094	0.250007	0.553201	0.495266	0.25346	0.263177	0.388412	0.244008	0	0.0481776	0.04261	0.0671979	0.0302083	0.0103147	0.000767282	0.0681618	0.0199823
CEP85	2.6115	2.80845	2.74222	2.79848	2.70374	2.55386	2.61893	2.85595	2.59215	4.84202	5.04082	4.99463	4.8973	5.08719	4.99592	4.94096	5.05595	4.80716
RP11-231P20.5	1.01576	0.306405	0.609969	0.250322	0.394036	0.193812	0.254544	0.344534	0.193882	0.506488	0.179478	0.651624	0.587368	0.720581	0.517603	0.286868	0.267463	0.522319
SH3BGRL3	7.16576	7.12945	7.11681	7.03115	6.91787	7.08326	6.93933	6.65814	7.10264	6.27708	6.10876	6.29735	5.97977	5.77862	6.11867	5.99552	5.9121	6.43193
UBXN11	2.89811	2.73854	2.63292	2.80008	2.61693	2.43191	2.75319	2.87314	2.71142	2.92887	2.6089	2.30926	2.47152	2.47852	2.70485	2.5719	2.62698	2.77309
CD52	0	0	0	0	0.100853	0	0	0	0.0100129	5.55976	4.64593	4.75553	5.16504	4.15461	4.70474	5.18439	4.5733	5.17115
AIM1L	0.0225733	0.0148133	0.045989	0.00896978	0	0.0200164	0.0137998	0.0136591	0	1.1615	0.873916	0.844449	0.864791	0.796195	0.970234	0.948118	0.746522	1.04438
RP11-569G9.7	0	0	0	0	0	0	0	0	0	0.263151	0	0	0.376365	0	0.0739489	0.252339	0.113216	0
RN7SL490P	0	0	0	0	0	0	0	0	0	0	0	0	0	0	0	0	0	0
ZNF683	0	0	0.0416243	0	0	0.00292974	0	0	0.00313754	0	0.017429	0	0.0154832	0.0593515	0.033846	0.0422141	0.0139592	0
LIN28A	0	0	0	0.0161085	0	0.0188148	0.0201413	0	0.00353102	0.848618	0.757202	0.712452	0.575016	0.554323	0.806364	0.586281	0.673191	1.03195
DHDDS	3.81682	3.81904	3.64525	3.76773	3.73819	3.74406	3.65975	3.65458	3.52011	3.67102	3.46526	3.52951	3.60495	3.50634	3.62063	3.44871	3.50496	3.48706
RP3-476K8.4	0.373969	0.527435	0.409291	0.465903	0.580355	0.452031	0.177817	0.475556	0.581542	0.180517	0.162516	0.160697	0.249976	0.424174	0.369776	0.585314	0.609629	0.0884349
RP3-476K8.3	0.224303	0.177259	0.217555	0.0481123	0.0894578	0.456797	0.549827	0.384967	0.289172	0.258006	0.0409816	0.378449	0.286171	0.285016	0.508972	0.0994936	0.503448	0.276793
HMGN2	6.15189	6.18897	6.18031	6.12984	6.12852	6.14156	6.46108	6.53084	6.3614	7.64586	7.90728	7.896	7.64012	7.9411	7.82175	7.72138	7.9411	7.84725
DPPA2P2	0	0	0	0	0.104663	0	0	0	0	0	0	0	0	0	0	0	0	0
RPS6KA1	2.89733	2.89492	2.68588	2.90459	2.74058	2.71353	2.69625	2.58121	2.29198	4.01971	3.89538	3.69937	3.98626	3.9485	3.95753	4.10187	3.85898	3.76494
MIR1976	0	0	0	0	0	0	0	0	0	0	0	0.383804	0	0	0	0	0	0
RN7SL679P	0	0	0	0	0	0	0	0	0	0	0	0	0	0	0	0	0	0
RP11-492M19.3	0	0	0	0	0	0	0	0	0	0	0	0	0	0.0959582	0	0	0	0.0990658
RP4-785J1.1	0	0	0	0	0	0	0	0	0	0	0	0	0	0	0	0	0	0
RP5-968P14.2	0.732024	0.807408	0.634862	0.517332	0.582726	0.307823	0.586316	0.626658	0.583871	0.557056	0.761447	0.595384	0.4775	0.629245	0.661986	0.518747	0.747194	0.531847
ARID1A	4.10994	4.17727	4.11291	4.10405	4.10047	4.20078	4.15054	4.06608	4.10994	4.08494	4.5686	4.55516	4.59762	4.75375	4.58575	4.65214	4.64236	4.43409
RN7SL501P	0	0	0.271453	0	0.536975	0.123914	0.171369	0.367619	0.247861	0	0.0794375	0	0.140673	0.620408	0	0.189134	0	0.162077
PIGV	2.18507	2.08617	2.07018	2.40508	2.42618	2.21607	2.28462	2.03379	1.95385	2.41794	2.33218	2.46169	2.24837	2.30712	2.34607	2.15807	2.33108	2.36678
RN7SL165P	0	0.0868026	0.135985	0	0	0.234659	0	0	0	0.0897198	0	0	0	0	0	0	0	0
ZDHHC18	3.05592	2.95484	3.03726	3.00804	3.0431	2.92058	3.04217	3.03763	2.85311	3.82164	3.75811	3.64929	3.87988	3.77865	3.82993	3.73851	3.72963	3.73107
SFN	0.151872	0.113494	0.059832	0.142163	0.0730854	0.104684	0.0436567	0.0732521	0.00519927	1.48949	1.35744	1.50556	1.75459	1.71088	1.78829	1.41532	1.39129	1.60614
RP1-50O24.6	0	0	0	0	0	0	0	0	0	0	0	0	0	0	0	0	0	0
GPN2	3.4271	3.42111	3.4683	3.41047	3.31166	3.57118	3.4033	3.33014	3.40409	3.87586	3.72168	3.70833	3.86256	3.8708	3.94049	3.85991	3.716	3.72405
GPATCH3	3.65975	3.52439	3.47274	3.65786	3.59711	3.52439	3.25693	3.34013	3.18758	3.93481	3.97075	3.5317	4.0388	4.04488	4.10296	3.74443	3.88742	3.79555
NUDC	6.35871	6.31785	6.18427	6.366	6.33156	6.43198	6.21435	6.15455	6.1995	6.80772	6.75799	6.47588	6.65028	6.70302	6.75799	6.73396	6.75388	6.6465
NR0B2	0	0.0868026	0.0684962	0	0	0.0565764	0	0	0	0.0480815	0	0.057706	0.0338623	0.0987772	0.201705	0.0596986	0.0327024	0.175838
C1orf172	0	0	0.0549963	0.0175613	0	0.326099	0.0341934	0	0.0743966	1.53843	1.19872	1.18903	1.52417	1.36189	1.68009	1.44491	1.25752	1.11339
RP11-344H11.4	0.0554569	0	0	0	0	0	0	0	0	0.273747	0.330742	0.249811	0.0787438	0.37792	0	0.105523	0.158198	0.13711
RP11-344H11.5	0	0	0	0	0	0	0	0	0.084455	0	0	0	0	0.0592674	0	0.133475	0.0499118	0
OSTCP2	0	0	0	0	0	0	0	0	0	0.0614486	0.0999958	0	0.131481	0.0535068	0	0	0.0893826	0.105571
TRNP1	3.11057	2.91865	5.52795	2.57422	2.62331	5.57718	3.1276	2.87719	5.91854	1.26292	0.790535	1.13534	1.01374	1.02708	1.03219	1.15221	1.16617	1.16821
FAM46B	0.202425	0.34312	1.41319	0.6733	0.543883	2.39827	0.306197	0.304547	1.96659	0.76288	1.14804	0.867904	0.972753	0.849308	0.891282	0.956905	0.943983	1.00199
SLC9A1	3.79734	3.71774	3.94787	3.87983	3.79523	4.19151	3.659	3.60798	3.85931	2.80795	2.8067	2.71538	2.84821	2.78792	2.7595	2.7595	2.81291	2.65458
RP11-40H20.5	0	0.0951927	0	0.133565	0.207264	0	0	0.131415	0	0	0.041145	0.199397	0.0739774	0.127523	0.0487155	0.134132	0.111834	0.0896862
CHCHD3P3	0.082601	0.363562	0.0615838	0	0.0748105	0.10725	0.217279	0.207175	0	0.308345	0.350155	0.556156	0.323147	0.206293	0.515193	0.293639	0.242116	0.293496
NPM1P39	0.382095	0.784502	0.418981	0.497484	0.587134	0.495172	0.667966	0.491786	0.516457	1.12994	1.496	0.99539	1.15276	1.11062	1.29277	1.14134	1.29188	0.969221
SNRPEP7	0	0	0	0	0	0	0	0	0	0	0.100958	0	0	0	0	0.0798454	0	0
RP11-40H20.4	0	0	0	0.0659972	0	0	0	0	0	0	0.0576902	0	0	0	0	0	0.255028	0.0652044
WDTC1	4.06863	4.05556	3.98744	4.15565	4.20199	4.07632	4.22611	4.14326	4.01289	4.13143	4.17669	4.03636	4.21682	4.19888	4.17237	4.22637	4.07289	4.09938
RP11-4K3__A.3	0	0.0893361	0.140253	0	0	0.0582537	0.0914381	0	0	0	0	0	0.139208	0.0811096	0	0.125353	0	0.229538
TMEM222	3.93484	3.92197	3.94846	3.66854	3.61063	3.75827	3.85854	3.7476	3.76036	3.86606	3.63972	3.54537	3.70761	3.79103	3.8949	3.61108	3.70461	3.78606
RNU6-48P	1.38399	0.560775	0.180325	0.211419	0.527019	1.07627	1.40946	0.379743	1.17861	0.394434	0.818577	0.800875	0.643846	0.54744	1.05594	0.698344	1.07727	1.41728
RP11-4K3__A.5	1.28872	1.21443	0.898276	1.44693	1.52342	1.53611	1.22011	1.16201	1.10345	1.54917	1.87345	2.0389	1.75859	1.49015	1.88026	1.37567	1.10046	1.5612
SYTL1	0.239355	0.224353	0.207659	0.203042	0.161808	0.0736023	0.285125	0.170304	0.167896	1.61102	1.22736	1.19406	1.25128	1.24248	1.4051	1.4215	1.44765	1.31804
MAP3K6	3.70027	3.84558	3.63458	3.65174	3.66015	3.56632	3.98335	3.9421	3.6944	2.75531	2.47961	2.27579	2.48319	2.44061	2.3753	2.47271	2.54396	2.63604
FCN3	0.0408435	0.202796	0.0546502	0.0257732	0.0878477	0.0355751	0.312173	0.0989651	0.00678172	0.0628534	0	0	0.0171724	0	0	0.010602	0	0.0679876
CD164L2	0.0317218	0	0	0.0271185	0.0262869	0	0	0	0	0.71592	0.285292	0.462351	0.437095	0.305997	0.456308	0.396719	0.335279	0.348859
RP1-144C9.2	0	0	0	0	0	0	0	0	0	0	0	0.122663	0	0	0	0	0	0
GPR3	2.17479	2.36589	2.20554	2.1676	2.23917	1.87339	2.44952	2.18622	2.16876	3.38528	2.96751	2.78358	3.15738	2.76979	3.05961	2.93264	2.84778	3.02791
WASF2	5.69886	5.6757	5.64488	5.78958	5.80632	5.79863	5.49631	5.38894	5.41576	5.79741	6.08092	5.98576	6.13209	6.06633	5.9482	5.97175	5.91315	5.7856
RP4-752I6.1	0	0.115368	0	0	0	0.0360535	0	0.0579715	0.0781426	0	0	0	0	0	0	0.0389743	0	0
RP1-159A19.4	0.323528	0.167286	0.267275	0	0	0.122136	0.455293	0.299875	0.51061	2.40138	1.51243	2.37738	2.61823	2.45091	2.20546	2.13902	2.17478	2.27644
AHDC1	3.42596	3.31145	3.39473	3.27637	3.15648	3.28077	3.3132	3.44482	3.53485	3.58012	3.73253	3.49424	3.74352	3.68527	3.72308	3.70913	3.62267	3.68188
FGR	0.0700956	0.0391074	0.101605	0.0899235	0.0300888	0.0460161	0.0481871	0.0317672	0.0180734	0.0136938	0.00516524	0.0143154	0.00357885	0.0141235	0.0591356	0.00906358	0.00290396	0.057159
RP1-159A19.3	0	0.238539	0.200759	0.232667	0.120416	0.180397	0	0.326743	0.179795	0.686855	0.950211	0.998517	0.843429	0.962396	0.610368	0.350112	0.622995	0.411353
RP11-288L9.1	0	0	0.217308	0	0.446188	0.0778718	0.113042	0	0	0	0	0	0.0447515	0	0	0	0	0
IFI6	7.99501	7.99501	7.74101	8.45111	8.51312	7.89136	8.20709	8.35062	7.35916	2.16059	2.17421	2.07474	1.6981	1.55991	2.02654	1.63845	2.35814	2.22469
RP11-288L9.4	1.25342	1.24397	1.30876	1.4414	2.05911	1.17652	1.45107	1.50078	0.72876	0.104906	0.256513	0.0460389	0	0	0	0.107155	0	0
RNU6-949P	0	0	0	0	0	0.311864	0.576994	0.379743	0	0	0	0	0	0	0	0	0	0
CHMP1AP1	0	0	0	0	0	0	0	0	0	0	0	0	0	0	0	0.0224272	0	0
RNU6-424P	0	0	0	0	0	0	0	0	0	0	0	0	0	0	0	0	0	0
FAM76A	2.09822	2.02785	2.04658	2.01832	1.93412	1.83579	2.0848	2.29656	2.08041	1.50461	1.63251	1.50169	1.40608	1.49743	1.5008	1.47126	1.73036	1.63654
RP3-426I6.2	0.438711	0.199266	0.271126	0.196306	0.698176	0.242712	0.139656	0.304042	0.543322	0.419149	0.350289	0.124565	0.323188	0.308126	0.742543	0.293759	0.369962	0.349528
RPEP3	0.0786737	0.074887	0.225337	0.0725951	0	0.102011	0.0770583	0	0.204388	0	0	0	0	0	0	0	0	0.0715984
STX12	3.74919	3.73244	4.04526	3.84594	3.91858	4.09115	3.61784	3.70048	3.82338	3.14863	3.21626	3.38881	3.25145	3.0338	3.2302	3.11909	3.12985	3.11546
RP3-426I6.5	0.364204	1.17909	0.48171	0.454126	0.429022	0.514283	0.359638	0.754124	0.5218	0.993157	0.775957	0	0.487751	1.05348	1.05277	0.594713	0.482279	1.09757
RP3-426I6.6	0.711754	0.405629	0.357325	0.249633	0.978028	0.410178	0	0.395191	0.452798	0.198196	0.393003	0.177792	0	0.591287	0.470227	0.285969	0.109307	0
RNU6-1245P	0	0	0	0.40202	0	0	0	0	0	0	0	0	0.182698	0	0	0	0	0
PPP1R8	4.30497	4.31185	4.31185	4.45868	4.35133	4.34544	4.15362	4.17575	4.07746	4.77728	4.91058	4.93536	4.85168	4.88873	4.92773	4.78958	4.84202	4.80029
SCARNA1	0.509663	0.269633	0.33192	0.682847	0.557696	0.562048	0	0.737385	0.399247	0	1.10546	0.130545	0.117348	0.260929	0.49995	0.487059	0.697358	0.55606
AL109927.1	0	0	0	0	0	0	0	0	0	0	0	0	0	0	0	0	0	0
THEMIS2	4.08396	3.96078	3.84824	4.24807	4.06002	3.98254	4.10084	3.86509	3.7746	2.11404	1.80583	1.83895	1.98166	1.94965	2.14054	2.04126	1.89141	1.90384
RPA2	4.93272	4.98338	4.9007	5.06659	5.0775	4.88089	4.70693	4.79549	4.59954	6.29162	6.2866	6.40693	6.3097	6.2474	6.27708	6.16455	6.22404	6.1491
SMPDL3B	0.0432684	0	0.0141609	0.0389982	0.0378771	0	0.0431676	0.0225363	0	0.374657	0.303394	0.406611	0.381766	0.342305	0.306728	0.248713	0.232909	0.261895
RP11-460I13.2	0	0	0	0	0	0	0	0	0	0	0	0	0.0400063	0	0	0	0.0809403	0
XKR8	3.15992	3.13918	3.03108	3.30457	3.03108	3.03726	2.78903	2.63752	2.6226	1.94323	1.84039	1.87644	1.9865	1.79598	2.05087	1.79598	1.70831	1.96146
EYA3	2.55026	2.5633	2.48923	2.72272	2.76171	2.75547	2.28217	2.43614	2.29292	3.48811	3.52775	3.84228	3.5787	3.81898	3.77579	3.51514	3.68895	3.5671
RP11-460I13.6	0.467537	0.447995	0.803766	0.636153	0.235743	0.950902	0.655434	0.608282	0.139814	0.249886	0.434012	0	0.400053	0.122293	0.359583	0.484021	0.106629	0.633547
RN7SL559P	0.238122	0.654351	0.529547	0.701853	0.563522	0.230907	0.780205	0.520308	0.579733	0	0.626934	0.402704	0.54252	0.0772487	0.233489	0.342038	0.429321	0.2822
SPCS2P4	0.449698	0.3985	0.252469	0.379417	0.695685	0.36624	0.358848	0.47747	0.457238	1.45704	1.54565	1.58154	1.51566	1.35758	1.36728	1.22409	1.40346	1.57446
RP5-1053E7.2	0	0	0	0	0	0	0	0	0	0	0	0	0	0	0	0	0	0
RP5-1053E7.3	0	0	0	0	0	0.0922952	0	0	0	0.247671	0	0	0.33584	0.0424296	0.173075	0	0.141498	0
RNU6-176P	0	0	0	0	0	0	0	0	0	0	0	0	0	0	0	0	0	0
RNU7-29P	0	0	0	0	0	0	0	0	0	0	0	0	0	0	0	0	0	0
PTAFR	0.162754	0.166056	0.175625	0.206457	0.306563	0.231363	0.125975	0.122673	0.0706177	0.324904	0.304089	0.233539	0.348495	0.301774	0.36907	0.20663	0.204384	0.139912
DNAJC8	4.91326	5.04525	5.08446	5.36453	5.35971	5.37578	5.0115	5.13936	5.08515	5.67654	5.82919	6.11242	5.74831	5.77132	5.84302	5.72309	5.81703	5.6988
AL353354.1	1.83981	2.20856	1.76554	0.818382	1.35317	0.843437	0.618098	1.78694	1.0082	1.84334	2.2724	2.30778	1.4055	1.90687	1.7842	2.14953	1.69112	1.23295
AL353354.2	0	0	0	0	0	0	0	0	0	0	0	0	0	0	0	0	0	0
ATPIF1	5.10562	4.96067	4.76531	4.81853	4.81381	4.53809	4.6753	4.79885	4.69125	5.68486	5.77862	5.4039	5.8334	5.77484	5.81898	5.71022	5.80575	5.58643
RP5-1092A3.4	0.376659	0.490481	0.253338	0.469111	0.704563	0.364892	0.352884	0.691451	0.303803	0.794191	0.778019	0.853062	0.828046	0.804817	1.02708	0.860147	0.766735	0.695361
RP5-1092A3.5	0	0	0.092801	0	0	0	0	0	0.0786847	0.517093	0.199843	0.19768	0	0	0	0.165051	0.0931994	0
SESN2	3.90396	3.81094	4.62089	3.78476	3.49703	4.75471	3.55314	3.82311	4.55495	4.54504	4.64879	4.63044	4.60666	4.62236	4.76175	4.36097	4.40349	4.62458
MED18	3.966	3.83674	3.64282	3.71977	3.77107	3.40037	3.65368	3.56467	3.62017	3.79312	3.80175	3.74769	3.38654	3.71519	3.88083	3.50411	3.9722	3.85238
PHACTR4	3.10427	3.08047	3.06975	3.32392	3.33573	3.26179	3.11851	3.15992	3.03726	2.70908	3.14485	3.25121	3.08567	3.22501	3.17006	2.93474	3.14601	2.94647
RP1-308E4.1	0.391357	0.123977	0.0996022	0.228384	0.220445	0	0.23355	0.117984	0.417853	0.588931	0.0556133	0	0	0	0	0.0425617	0.149642	0.118124
RNU6ATAC27P	0	0.774744	0.311745	0.512646	0	0.144499	0.669988	0	0.143877	0	0	0.339013	0	0.185105	0	0.146919	0	0
RCC1	4.21019	4.14204	3.98224	4.11748	4.14528	4.08432	4.17681	4.13215	4.00314	5.9202	5.97977	5.77484	5.92849	6.07623	6.07006	5.77132	5.95758	5.84638
SNHG3	4.30554	4.34996	4.19816	4.56263	4.44335	4.43066	4.13044	3.86212	3.99984	6.3467	6.3039	6.48102	6.71004	6.45238	6.21542	6.49589	6.17592	6.00277
SNORA73B	4.07043	4.15436	3.93744	4.20343	4.18184	4.58879	3.99937	3.70801	3.87457	4.88472	5.09793	5.14264	5.25296	5.24277	4.92378	5.46719	5.07426	4.53914
PRDX3P2	0.0854533	0.227228	0.127537	0.221969	0.113796	0.169733	0.0843464	0.149296	0.380566	0.0459486	0.108652	0.108042	0.550881	0.466754	0.158599	0.427291	0.389755	0.0780689
TRNAU1AP	2.50364	2.56104	2.46438	2.23981	2.23857	2.37489	2.36737	2.4985	2.62581	3.01184	2.88084	2.80833	2.6369	2.99444	2.99233	2.70335	2.99444	3.00477
SNHG12	3.76647	3.7453	3.39262	3.80609	3.68336	3.70345	3.54428	3.47322	3.28254	4.17237	4.61328	4.45564	4.38562	4.76698	4.83815	4.2837	4.68996	4.61172
SNORD99	3.06272	2.78232	2.86827	3.1255	3.22162	2.54408	2.66416	3.11779	2.92579	2.50482	3.51974	2.94288	2.93175	3.26832	3.02537	2.78581	2.46666	2.74713
TAF12	3.38653	3.34753	3.2871	3.11246	3.25337	3.26758	2.98911	2.96541	2.87115	3.64958	3.6043	3.44317	3.27948	3.19071	3.30057	3.27885	3.48871	3.4231
RAB42	0.822323	0.682847	0.622072	0.684439	0.850933	0.535149	1.0535	0.909462	0.790405	0	0	0.101531	0.125002	0.0109325	0.156007	0.0884789	0.0819436	0.0466106
RP11-442N24__B.1	0.36598	0.572599	0.488166	0.188029	0.243336	0.211106	0.192467	0.425698	0.139895	0.27737	0.11303	0.174766	0.309527	0.493645	0.538546	0.0714231	0.237817	0.370182
RNU11	0	0.175481	0	0.325366	0.167543	0	0.177376	0	0	0.180311	0.309142	0.160451	0.41097	0	0.336021	0.372714	0.408254	0.169177
GMEB1	2.25178	2.30461	2.1799	2.13882	2.29714	2.1014	2.18484	2.05187	1.95154	2.16161	2.28393	2.31663	2.17856	2.28057	2.37579	2.22501	2.22002	2.1797
SCARNA24	0.33988	0.592426	0.677784	0.399383	1.01457	0.370889	0.730673	0.381559	0.374052	0.460717	0	0.160969	0.412026	0.391112	0.179511	0.198809	0	0.241607
YTHDF2	5.17366	5.17008	5.12301	5.21301	5.17569	5.15396	5.12973	4.97476	5.00797	4.98004	5.24493	5.3639	5.16432	5.25948	5.25296	5.24149	5.28694	5.14486
OPRD1	2.06457	1.95057	1.47929	1.78196	1.71218	1.18442	1.35066	1.19312	1.0349	0.033777	0.0240803	0	0.00880796	0	0	0.057943	0.0200294	0
RP1-212P9.2	1.42218	1.59498	1.17404	1.20451	1.01634	0.9579	1.39993	0.717834	0.933256	0.0340926	0	0.0142376	0	0	0	0	0.0204556	0
RP1-212P9.3	0.0739446	0.0704011	0.0177725	0.0887183	0.0672786	0.0442543	0.0948555	0.0266879	0.0260464	0.137709	0.019243	0.176436	0.0899709	0.0845742	0.0474174	0.113241	0.0734262	0.0265913
EPB41	2.37777	2.40114	2.07156	2.35866	2.4209	2.00871	2.33139	2.30424	1.96846	5.27163	5.5664	5.64469	5.56192	5.62027	5.54119	5.60376	5.60809	5.38315
RP4-604A21.1	0	0	0	0	0	0	0	0	0	0.328848	0.367794	0.36463	0.285765	0.378169	0.548524	0.105592	0.17741	0
TMEM200B	2.57543	2.63812	2.77008	2.66555	2.58438	2.53483	2.91039	3.06947	3.06065	0.190144	0.0410832	0.0674283	0.103129	0.0451896	0.0860784	0.0375923	0.134175	0.313847
RP11-242O24.3	0.250293	0	0.141716	0.449906	0.232733	0	0.171369	0	0.0588443	0.172484	0.226382	0.0802156	0.0700696	0.159238	0.247023	0	0	0
SRSF4	4.92595	5.05292	4.97137	4.93082	4.96492	5.05459	4.98338	5.06974	5.13454	5.52182	5.63174	5.72817	5.60676	5.73778	5.66044	5.79959	5.82069	5.60007
RP11-242O24.5	0.351916	0.562497	0.5396	0.456398	0.52843	0.763411	0.521914	0.207175	0.664053	0	0.0685741	0.375851	0.181547	0.391627	0.151953	0.270877	0.242116	0
MECR	3.35747	3.32687	3.25693	3.28562	3.30636	3.16903	3.2663	3.29889	3.24473	3.52268	3.24644	2.98946	3.15277	3.25738	3.24426	3.01636	3.19365	3.12455
RP11-467D18.2	0.718642	0.670366	0.464764	0.615434	0.867772	0.672782	0.545546	0.640151	0.180614	1.07946	1.09771	0.873198	1.21501	0.492033	1.06596	0.847831	1.15001	0.944954
PTPRU	4.38865	4.41419	4.5935	4.43486	4.50735	4.89855	5.17921	5.13534	5.11611	1.87039	1.47436	1.27684	1.88947	1.54956	1.62471	1.80444	1.64261	1.71701
AL645859.1	1.50436	0.962757	0.138955	0.443209	0.72447	0.6361	0.45389	0.739575	0.24374	0	0	0	0	0	0	0	0	0
RP3-437I16.1	0	0.0164209	0.00726259	0	0.128596	0.0446105	0.0734074	0.067849	0.00687192	0	0.00866517	0.0119618	0.00715947	0	0.0144513	0.0388271	0.00613215	0.026822
AL139151.1	0	0	0	0	0	0	0	0	0	0	0	0	0	0	0	0	0	0
RP11-810H18.1	0	0	0	0	0	0	0	0	0	0	0	0	0	0	0	0	0	0
AC092265.1	0	0	0	0	0	0	0	0	0	0	0	0	0	0	0	0	0	0
RP4-656G21.1	0	0	0	0	0	0	0	0	0	0	0	0	0	0	0	0	0	0
AL645944.1	0	0	0	0	0	0	0	0	0	0	0	0	0	0	0	0	0	0
RP11-179G8.1	0	0	0	0	0	0	0	0	0	0	0	0	0	0	0	0	0	0
RP11-111I12.1	0	0	0	0	0.0926447	0	0	0	0	0	0	0	0	0	0	0	0	0
RP5-893G23.1	0	0	0	0	0	0	0	0	0	0	0	0	0	0	0	0.192052	0	0
RP3-357I16.1	0	0	0	0	0	0	0	0	0	0	0	0	0	0	0	0	0	0
RP4-591L5.1	0	0.0513657	0	0	0	0	0	0	0	0	0	0	0	0	0	0	0	0
RP4-591L5.2	0	0	0.0821436	0	0	0	0.104324	0.0990524	0.0309982	0	0	0	0	0	0	0	0	0
MATN1	0.059869	0.108752	0.0254778	0.0346447	0.0384602	0.041512	0.123304	0.0399889	0.0022101	0.386624	0.481554	0.418731	0.322774	0.51694	0.5189	0.471097	0.626277	0.578365
MATN1-AS1	0.499678	0.358819	0.254491	0.40271	0.280075	0.33564	0.361998	0.267907	0.248843	1.39584	1.25102	1.00221	1.1271	1.31689	1.37843	1.17148	1.31947	1.36953
LAPTM5	0.280657	0.345486	0.702534	0.283888	0.412266	1.10125	0.224977	0.310416	1.18754	4.86128	5.25948	5.67128	5.23234	5.0811	5.21214	5.61029	5.34526	4.9151
MIR4420	0	0	0	0	0	0	0	0	0	0	0.503692	0.268474	0	0.515525	1.04994	0	0.250997	0.492259
RP5-1125N11.1	0.309045	0.755074	0.132174	0.252537	0.365152	0.23036	0.306197	0.288748	0.114738	0	0	0	0	0	0	0	0.176525	0
RP1-65J11.1	0.510518	0.517141	0.271238	0.546754	0.418757	0.103761	0.350357	0.316618	0.233938	0	0.0319954	0.0669981	0.0446143	0	0	0	0	0
RN7SKP91	0	0	0	0	0.157234	0	0	0	0	0	0	0	0	0	0	0	0	0.0822715
RP1-65J11.5	0	0	0	0	0	0	0	0	0	0	0	0	0	0	0	0	0	0
SDC3	5.45484	5.48948	4.98593	5.48442	5.61441	5.03266	5.51105	5.36276	4.86746	3.40478	3.38678	3.15779	3.31593	3.29017	3.29578	3.45882	3.24708	3.31401
PUM1	4.0544	3.99306	4.21157	4.11844	4.13572	4.31785	4.09713	4.05081	4.20525	4.04183	4.40966	4.52425	4.35915	4.37924	4.24117	4.36042	4.33104	4.16294
SNORD103A	1.49329	1.23853	1.12413	1.44609	0.776238	2.15975	1.69282	1.37177	1.36519	1.57257	0.244239	0.944448	1.39292	0.82836	0.26633	0.961996	0.226904	0.449484
SNORD103B	1.3787	0.985089	1.94761	0.664506	1.92091	2.35641	2.38238	1.94722	1.06708	1.57257	1.68415	1.58675	0.42338	1.10562	0.977256	0.695866	0.888214	1.44765
SNORD85	0	0.30189	1.25793	0.758403	0.875674	0	0.309667	0	1.07416	0.541127	0	0.519315	0	0.749086	0.311519	0.793029	0.48703	0
RP11-201O14.1	0	0.265761	0.154896	0.0941902	0.253633	0	0.186493	0.135511	0.13478	0.0543191	0.0870338	0.0875554	0.229399	0.256297	0	0.241984	0.116414	0
RP11-201O14.2	0.403633	0	0.616933	0	0	0	0	0	0.211891	0	0	0.253963	0	0.265734	0	0	0.120756	0.65281
SEPW1P	0.102665	0	0	0	0	0.136609	0	0	0	0	0	0.322184	0.0774659	0	0	0	0	0
RP11-490K7.1	0	0	0	0	0	0	0	0	0	0	0	0	0	0	0.0588702	0	0	0
NKAIN1	0.0243762	0.100635	0.0194173	0.141232	0.0650542	0.0294896	0.203882	0.144732	0.119992	0.0388699	0.0888177	0.0163259	0.0115969	0.03196	0.117028	0.063633	0	0.0360707
SNRNP40	3.05058	3.10658	3.01088	3.1166	3.04555	3.02863	2.93573	3.08995	2.93653	4.70074	4.78099	4.78449	4.58418	4.73025	4.73109	4.63243	4.73739	4.69112
RP11-490K7.4	0.401798	0.381457	0.970801	1.02874	0.615888	0.784502	1.22966	1.06347	0.380106	0.615766	0.562956	1.11339	0.664762	0.615766	0.396274	0.660525	1.21648	0.903494
ZCCHC17	4.3772	4.36485	4.41973	4.40861	4.4784	4.31138	4.2428	4.34425	4.18223	4.33634	4.44134	4.60184	4.35099	4.2935	4.38757	4.26329	4.3818	4.36559
RP11-266K22.2	0.116983	0.38088	0.044932	0.108553	0.198871	0.30348	0.210819	0.247761	0.156547	0.062095	0	0	0	0.0542129	0	0	0	0
FABP3	4.82632	4.96417	4.06928	4.44791	4.63442	3.76307	4.63124	4.72583	3.77947	0.964717	1.32006	1.13249	1.35449	1.21405	0.655431	1.15872	1.32428	1.01547
SERINC2	3.28077	3.08115	5.1095	3.21389	3.06882	5.75861	3.15546	2.72227	5.50864	1.36821	1.19406	0.882192	1.26406	1.03589	0.966475	0.989173	0.943983	1.07637
AC114494.1	0.369342	0.26554	0.22506	0	0.206603	0.457193	0.218998	0.110578	1.22353	0.0643999	0	0.10428	0.0464922	0	0.219185	0.0394608	0.0467632	0.160429
RP11-439L8.2	0	0	0	0	0	0	0	0	0.0190578	0	0.0652108	0.0832208	0.0584241	0.102062	0.111834	0.156165	0	0.0391451
RNU6-40P	0	0	0	0	0	0	0	0	0	0	0	0	0	0	0	0	0	0
RP11-439L8.3	0	0	0.810652	0.0436473	0	0.73434	0	0.0439664	0.447788	0	0	0	0	0	0.0442154	0.0588942	0	0
RP11-439L8.4	0	0	0.398621	0	0	0.427667	0	0.0221029	0.226761	0	0.014911	0.00932046	0	0	0	0.00667169	0.0429837	0
RP11-73M7.1	0.0477215	0	0	0	0	0.022871	0	0	0	0.047157	0	0.11138	0	0	0	0.0580113	0.0667967	0
TINAGL1	0.0323605	0.0133978	0.0498164	0.0510569	0.0585637	0.0549512	0.0317672	0	0.0044139	1.66654	1.16253	0.871772	1.0985	1.03822	1.24223	0.943182	1.03551	1.41472
HCRTR1	0.103337	0.061933	0.0151684	0.104983	0.0311801	0.0672663	0.0270319	0.067849	0.0942747	0.016389	0.0524931	0	0.0311	0.0567043	0.0323516	0.023991	0.0474327	0.0330079
PEF1	4.26842	4.31314	4.2776	4.50106	4.3365	4.42968	4.19944	4.14909	4.23526	4.47005	4.50786	4.60391	4.37476	4.57847	4.63678	4.16486	4.41345	4.32903
RP11-73M7.6	0.0914198	0.0521606	0.0984219	0.129073	0.0611747	0.207299	0.0433364	0.0725106	0.496778	0.191501	0.302171	0.130545	0.241527	0.059119	0.100889	0.176364	0.176985	0.0617409
RP11-73M7.9	0	0	0	0.190904	0.183401	0.070961	0.0567243	0.0522759	0.104967	0	0	0	0.0410787	0.0494419	0.0535423	0	0	0.0979458
COL16A1	0.709125	0.695685	1.89682	0.672724	0.650405	2.30724	0.803057	0.681106	2.92133	0	0.0270651	0.00638117	0.00258264	0.0354938	0.0133986	0.00323239	0.00112722	0.0273992
BAI2	0.220138	0.143651	0.413295	0.133073	0.22111	0.340538	0.373171	0.428522	0.677502	0.271686	0.201867	0.190144	0.113294	0.160072	0.150982	0.176612	0.204974	0.18543
MIR4254	0	0	0	0	0	0	0	0	0	0	0	0	0	0.283257	0	0	0	0
RP11-84A19.3	0.544415	0.323399	0.492026	0.361578	0.167137	0.280861	0.0957196	0.377657	0.699133	0	0	0	0	0	0	0	0	0
SPOCD1	2.91304	2.94974	3.07077	2.62974	2.65673	2.67483	2.43861	2.34418	2.82623	0.139909	0.10331	0.2364	0.0607432	0.0436972	0.1485	0.108195	0.0382283	0.279465
RP11-84A19.2	0	0.0263962	0.0347056	0.0249554	0	0	0	0	0	0	0.00830045	0.0400645	0.00676325	0	0.0138353	0.00951201	0.0338923	0
RP11-84A19.4	0.0480342	0.0852495	0.197028	0.119463	0.081349	0.205982	0.199833	0.118486	0.289469	0.0474708	0.0362915	0.343835	0.166336	0.115371	0	0.210642	0.484336	0.283867
PTP4A2	4.77021	4.72923	4.90213	4.67299	4.71839	4.78569	4.63918	4.72923	4.81614	5.84302	6.04013	6.17592	5.97621	6.07006	5.96741	6.04013	6.05759	5.95938
AL136115.1	0.634294	0.281996	0.444528	0.528341	0.742773	0.5114	0.425462	0.321301	0.331795	0.222259	0.315245	0.200605	0.300976	0.443593	0.38696	0.22399	0.223435	0.185867
RP4-534N18.2	0.309843	0.298346	0.44839	0.218468	0.319851	0.200771	0.306852	0.665087	0.441103	0.0996378	0.390152	0.449179	0.224324	0.0884146	0.184063	0.440974	0.573789	0.174766
KHDRBS1	5.86475	5.84239	5.89024	5.90674	5.87057	5.90958	5.81348	5.80767	5.86331	6.29317	6.52135	6.47176	6.68301	6.56304	6.44102	6.58298	6.49589	6.42378
RP11-277A4.4	0.537825	0.546754	0.32453	0.696463	0.178126	0.294747	0.643657	0.30587	0.324342	0.0834712	0	0	0.3033	0.108479	0.15575	0.112389	0.538226	0.269505
TMEM39B	2.58265	2.57034	2.52904	2.53066	2.32334	2.60777	2.57063	2.60869	2.63005	3.30491	3.31234	3.33585	2.93641	3.21502	3.29686	3.01943	3.1429	3.34276
MIR5585	0	0	0	0	0	0.533781	0.37151	0.348002	0	0	0	0	0	0	0	0.538098	0	0.607079
KPNA6	4.00024	4.05767	4.02344	4.02806	3.97761	4.20199	3.94125	3.81805	3.92197	3.86641	3.94753	4.00894	4.15707	4.08762	4.04274	4.02417	4.05249	3.84708
RP4-622L5.2	0	0	0	0	0	0	0	0	0	0	0	0	0	0	0	0	0	0
TXLNA	5.16879	5.19729	5.05154	5.20834	5.22125	5.22741	5.09116	4.95166	4.88662	4.75553	4.8387	4.74314	4.86128	4.87309	4.90982	4.80597	4.82123	4.71253
CCDC28B	2.16921	1.94797	1.78719	2.23536	2.00629	1.80076	1.96597	2.05667	1.90129	3.4983	3.0655	3.01242	3.09293	3.18064	3.22031	3.18701	3.0781	3.25926
RP4-622L5.7	0.389313	0.250181	0.278803	0.247692	0.345592	0.272328	0.252193	0.363226	0.228674	0.322084	0.247217	0.11317	0.057943	0.0845472	0.236665	0.130354	0.229704	0.237903
IQCC	1.23626	1.39717	1.4688	1.342	1.51136	1.23649	1.37823	1.57599	1.2918	2.30576	2.25655	1.98303	2.09273	2.34911	2.34911	2.26019	2.24914	2.26853
DCDC2B	0.647386	0.642108	0.819078	0.880697	0.555575	0.47252	0.935223	0.759327	0.742773	0.202348	0.0950994	0.0597293	0.205689	0.176834	0.107878	0.20832	0.136825	0.146097
TMEM234	2.45575	2.31706	2.19087	2.04318	1.97448	1.94761	2.32996	2.34092	2.28378	1.24043	1.16327	1.18129	1.02617	1.00996	1.25234	0.915367	1.13837	1.05515
EIF3I	7.42894	7.45185	7.28248	7.30696	7.28248	7.24464	7.38001	7.29402	7.16929	8.17632	8.02707	8.13025	8.02707	8.07069	8.20863	8.10717	8.01411	8.15835
MTMR9LP	4.04301	4.00266	3.88419	3.80134	3.76478	3.55149	4.41162	4.42733	3.99078	0.39931	0.418988	0.334554	0.300188	0.485207	0.334609	0.382412	0.349918	0.566778
FAM167B	3.04883	3.08931	2.78789	3.13716	3.38077	2.59432	3.71349	3.53528	3.06693	0.058715	0.0949699	0	0	0	0.0551335	0.0544351	0.104578	0
LCK	0	0	0	0.0111504	0.0174584	0	0.0156447	0	0	0.0211805	0.0119077	0	0.009658	0.0068223	0	0	0.00306527	0.0126876
HDAC1	4.87887	4.96346	4.97996	4.83793	4.95643	4.90161	4.85266	4.98196	5.03776	6.05903	6.0528	6.17933	6.06065	6.11867	6.07974	6.09932	6.15971	6.07528
MARCKSL1	7.36577	7.26577	7.12324	7.10797	7.08779	6.7432	7.49551	7.46312	7.08779	7.63375	7.67878	7.32665	7.55008	7.67878	7.64989	7.62852	7.58635	7.51878
RP4-811H24.9	0	0	0	0	0.0704107	0.0465378	0	0	0.124696	0.143441	0.272975	0.0649158	0	0.034688	0.266749	0.021325	0	0
TSSK3	0.245037	0.181488	0.233877	0.216626	0.245649	0.197625	0.144492	0.397764	0.212856	0.435862	0.361166	0.390432	0.606494	0.408184	0.386871	0.561585	0.587031	0.429047
FAM229A	1.53611	1.41272	1.27432	1.47539	1.18084	1.28777	1.37786	1.37877	1.16995	2.28856	2.12061	1.93882	2.27379	2.279	2.01267	2.38701	2.23884	1.96336
BSDC1	3.78248	3.74406	3.82157	3.80233	3.7192	3.77816	3.63613	3.6247	3.63654	4.15222	4.15375	4.00542	4.11769	4.2208	4.237	4.25732	4.15938	4.15375
GAPDHP20	0	0	0	0	0	0	0	0	0	0	0	0	0	0.0907592	0.0272438	0.0121747	0.0786822	0
RP11-395N6.4	0	0	0	0	0	0	0	0	0	0	0	0	0	0	0	0	0	0
LRRC37A12P	0.0343285	0	0	0	0	0	0	0	0	0.0333718	0	0.0617409	0.0212357	0.0136514	0.0305431	0.0251631	0.0436037	0.0185153
RN7SL122P	0	0	0	0	0	0	0	0	0	0	0	0	0	0	0.0843183	0	0	0
RP1-27O5.3	0	0	0	0	0	0	0	0	0	0	0	0	0	0	0	0	0.00821661	0
ZBTB8B	0.0163875	0.0090039	0.00903865	0.0153687	0.0145722	0.00240856	0.0158426	0.0374815	0.00533659	0.0100666	0.00299867	0.00792845	0.004013	0.00357885	0.0145202	0.000382007	0.00213639	0
ZBTB8A	1.19842	1.23588	1.14463	1.00401	1.21409	1.01252	1.14721	1.24715	1.01784	0	0.00288459	0	0.012468	0.00404311	0.0203829	0	0.00795492	0.0100122
ZBTB8OS	2.98021	2.83896	2.85595	2.89904	3.07446	2.78727	2.55026	2.70907	2.66482	3.03051	2.89562	3.05827	3.02353	2.82255	3.05327	2.91465	2.93833	2.97301
RBBP4	3.36797	3.39399	3.32687	3.37038	3.34065	3.33961	3.57442	3.64152	3.4384	4.50331	4.67905	4.82539	4.68704	4.6882	4.65039	4.73326	4.76965	4.53445
SYNC	3.72542	3.69127	3.23094	3.12126	3.35651	2.691	3.37511	3.31773	2.94287	0.115963	0.128305	0.168073	0.154476	0.162933	0.096381	0.192719	0.119513	0.132937
RP11-114B7.6	0	0	0.195205	0	0	0.17551	0	0	0	0.183741	0	0	0	0.114257	0.126141	0.134241	0.0501446	0.0623889
KIAA1522	3.71774	3.79603	3.35613	3.76242	3.7327	3.17949	3.56938	3.54298	2.92626	4.80672	4.73625	4.45886	5.06944	4.74781	4.75823	5.03637	4.60229	4.67216
YARS	4.32247	4.22902	4.54264	4.20696	4.10364	4.63331	4.15736	4.09287	4.57117	5.14029	5.28787	5.3625	5.21319	5.33085	5.29879	5.00478	5.19544	5.15616
S100PBP	1.75981	1.91034	1.8765	1.94511	2.01013	1.97658	1.72235	2.04494	2.02022	2.19592	2.40662	2.52725	2.47194	2.63917	2.56201	2.43744	2.52285	2.40069
FNDC5	0.143588	0.233795	0.056472	0.112818	0.117964	0.0822315	0.0602421	0.178417	0.0853814	0.249003	0.241387	0.295159	0.249528	0.155538	0.311519	0.358468	0.277817	0.328152
HPCA	0.0800164	0.0762228	0.0892689	0.0506337	0.116405	0.0480802	0.146248	0.116776	0.155342	0.0306412	0.0548994	0.0558273	0	0	0.0152992	0.0700566	0.0280488	0.0394819
TMEM54	3.71977	3.62932	3.3868	3.65135	3.41047	3.22832	3.76553	3.63239	3.31799	3.29868	2.48438	2.65373	2.57741	2.34324	2.616	2.41982	2.27644	2.69732
AL031602.1	0	0	0	0	0	0.163913	0	0	0	0	0	0	0	0	0	0	0	0
RNF19B	3.9409	3.84032	3.85043	3.86923	3.75139	3.79338	3.7422	3.75025	3.38188	3.43458	3.65787	3.47866	3.47828	3.40599	3.32192	3.28457	3.62329	3.31526
FKSG48	0	0.387401	0.390416	0.124563	0.328842	0.185147	0.131207	0.123247	0.0896252	0	0.118087	0	0	0.119794	0	0.0449163	0	0
RP4-803A2.1	0.413456	0.255321	0.412266	0	0.381109	0.130216	0.299616	0.24561	0.0623219	0.140068	0.274352	0.161823	0.251677	0.24524	0.0483581	0.0652981	0	0.0888953
RP4-803A2.2	0.318624	0.305192	0.221707	0.517253	0.732953	0.615434	0.449768	0.0318851	0.367299	0.0343716	0	0	0.0222695	0	0.0315741	0	0.0206952	0
RP1-117O3.2	0.249604	0.180728	0.0939008	0.2152	0.123581	0.154036	0.207779	0.0589018	0.185054	0.092412	0.0385269	0.212232	0.140135	0.183371	0.0322287	0.231224	0.104812	0.253866
AK2	4.72969	4.68535	4.58922	4.69662	4.68572	4.48476	4.67106	4.76348	4.60307	6.0528	6.13734	6.24838	6.10564	6.15576	6.13646	6.02089	6.09932	5.97175
ADC	1.53359	1.37459	1.34395	1.45675	1.28355	1.2775	1.27459	1.32866	1.22034	0.0729791	0.0503911	0.0347136	0.068502	0.0294511	0.080836	0.0406367	0.0416919	0.036841
TRIM62	3.13566	3.10058	3.05107	3.23063	3.01048	3.24678	3.09927	2.90973	2.84162	1.48549	1.4276	1.52639	1.49141	1.55248	1.60798	1.52004	1.4991	1.70683
ZNF362	3.25652	3.18016	3.12491	3.35674	3.24429	3.15687	3.62756	3.46132	3.13365	0.409361	0.332601	0.254695	0.462427	0.417186	0.428019	0.162337	0.313123	0.507921
RP11-415J8.7	0.609176	1.00401	0.774464	0.684587	0.613595	0.790168	0.416132	0.795521	0.357505	0	0	0	0.042172	0.359474	0.292305	0	0	0
AL513327.1	0	0	0	0	0	0	0	0	0	0	0	0	0	0	0	0	0	0
A3GALT2	0.37854	0.377752	0.427766	0.154285	0.187277	0.0813688	0.259054	0.350162	0.245586	0.0293301	0	0	0.0177924	0.127459	0	0.148936	0	0
RP11-415J8.3	1.1246	0.951683	1.31855	0.931558	1.09761	1.64143	1.23095	0.897437	1.34395	0.357138	0.356858	0.159094	0.314563	0.240809	0.214	0.385433	0.419232	0.49001
PHC2	4.97272	5.01225	5.34677	4.91661	4.91608	5.62128	4.99817	4.88364	5.54642	4.23762	4.15063	4.00163	4.11332	4.07429	4.18864	4.05034	3.98257	4.27295
MIR3605	1.61594	1.00706	1.65567	1.31683	1.72605	1.98209	1.63552	0.709553	2.10424	0	0	0	0	0	0	0	0	0.397597
RN7SKP16	1.95615	1.77407	1.70317	2.44745	1.50299	2.59564	1.71063	1.50863	2.38743	0.161399	0.211888	0.144334	0.130246	0.288387	0.161711	0.0571946	0.370227	0.079371
RP11-415J8.5	0	0.423034	0.304354	0.0975594	0	0.105332	0.440394	0.607483	0.176292	1.26905	0.795249	1.29111	0.773988	1.03314	0.780514	1.00512	0.680739	0.967201
AL138837.1	0	0	0	0	0	0	0	0	0	0	0	0	0	0	0	0	0	0
TLR12P	0	0	0.0138772	0	0	0.00481297	0	0	0	0	0	0	0	0	0	0	0.00426662	0
ZSCAN20	1.89346	1.68756	1.71928	1.72556	1.71025	1.6153	1.68114	1.6736	1.49397	0.681929	0.612238	0.55805	0.680437	0.602044	0.658572	0.843178	0.536322	0.82358
RP4-580O19.2	0.167256	0.132446	0.133161	0.0675743	0.0955483	0.140212	0.13354	0.0365328	0.0433103	0	0	0	0	0.180062	0	0	0	0
CSMD2	0.0394624	0	0.6733	0.0116984	0.00711311	0.663717	0.0175532	0.00779308	1.1264	0.0147537	0	0.0161541	0	0.0159886	0.00651018	0.000135187	0	0.0112706
HSPD1P14	0	0	0	0	0	0	0	0	0	0	0	0	0	0	0	0	0	0
HMGB4	0	0	0	0	0	0	0	0	0	0	0	0	0	0	0	0	0	0
RP5-1007G16.1	0	0	0	0	0	0	0	0	0	0	0	0	0	0	0	0	0	0
RNA5SP42	0	0	0	0	0	0	0	0	0	0	0	0	0	0	0	0	0	0
C1orf94	0	0	0	0	0	0.00509375	0	0	0.00531747	0	0	0.0101347	0	0	0	0	0	0
AC115286.1	0	0	0	0	0	0	0	0	0	0	0	0	0	0	0	0	0	0
RP4-657M3.2	0	0	0	0	0	0	0	0	0	0	0	0	0	0	0	0	0	0
MIR552	0	0	0	0	0	0	0	0	0	0	0	0	0	0	0	0	0	0
SMIM12	3.24973	3.20818	2.95968	3.13542	3.15213	2.80513	3.10879	3.06144	2.92351	3.60064	3.18778	3.10416	3.40035	3.24963	3.35453	3.31346	3.32236	3.35578
GJB5	0	0	0.0138592	0.0384952	0.0371945	0.088326	0	0	0.00502053	0.415919	0.0983909	0.432377	0.213651	0.255693	0.0754058	0.381296	0.268509	0.454525
GJB4	0	0	0	0	0	0	0	0	0	0.040855	0.0142749	0.0477368	0	0.0725757	0.020306	0.0671223	0.0488754	0.0530259
RP1-34M23.5	0	0	0	0	0	0	0	0	0	0	0.0791728	0.0799727	0	0	0	0.0279028	0	0
AL121988.1	0	0	0	0	0	0	0	0	0	0	0	0.246358	0	0	0	0	0.231603	0
GJB3	0	0	0	0	0	0.00560276	0	0	0	0.0573235	0.0356681	0.0745609	0	0.0202166	0.0131957	0.095232	0.0315957	0.0988404
GJA4	0.0357619	0.115164	0	0	0.057745	0.00378853	0	0	0	2.61125	2.06154	2.13393	1.89092	1.53374	1.69259	1.79266	1.61173	2.58093
RP5-997D16.2	1.28872	1.50777	1.45003	1.53071	1.62348	1.44849	1.4189	1.4903	1.51939	1.47548	1.4255	1.11677	1.71339	1.28017	1.29335	1.48399	1.48938	1.15314
DLGAP3	0.13824	0.198553	0.203534	0.163271	0.143279	0.126042	0.124001	0.127596	0.110563	0.318743	0.0550069	0.0670441	0.198214	0.118947	0.18065	0.133139	0.0749237	0.312373
SNORD112	0.0359033	0.0673337	0.144718	0.031992	0.121829	0.0697795	0.0424633	0	0.120126	0.105215	0.037755	0.00763809	0.0460931	0.100463	0.0452417	0.0443432	0.0272056	0.0125771
RP11-244H3.1	0.995907	1.01952	1.21705	0.865424	0.812726	0.862509	0.611503	0.550657	0.894935	0.914639	0.760762	0.755832	0.693743	0.769263	0.659609	0.666374	0.618139	0.683401
ZMYM6	2.13062	2.20192	2.21413	2.18988	2.2935	2.25746	2.10086	2.12755	2.05316	1.8165	2.13099	2.23072	2.04915	2.0333	2.01497	1.98346	2.07676	2.02797
ZMYM6NB	0.0338426	0.0564335	0.0210708	0	0.0538825	0.0329123	0.0589287	0.0543663	0.010311	0.0845742	0.0476165	0	0.169393	0.0262846	0.0299419	0.0553179	0.0862462	0.101906
RP11-248I9.2	0	0	0	0	0	0	0	0	0	0	0.0456139	0	0	0.0496643	0	0	0	0
ZMYM1	2.00178	2.02288	2.12677	2.11603	2.34637	2.22878	1.78375	1.95581	1.98956	1.58154	1.81963	1.97438	1.90921	1.93988	1.72291	1.88728	1.91161	1.74196
EFCAB14P1	0	0	0	0	0	0	0	0	0	0	0.536322	0.225399	0	0.0986115	0	0.190144	0.250516	0.193154
SFPQ	5.58711	5.69886	5.61441	5.69183	5.73765	5.90113	5.70065	5.70354	5.68305	6.63782	6.96529	6.97803	6.9514	7.05838	6.89255	6.87049	6.93286	6.80772
RN7SL136P	0	0	0	0	0	0	0	0	0	0	0	0	0.0746355	0	0	0	0	0
ZMYM4	2.93424	2.93542	3.05996	2.94307	3.03811	3.25212	3.0684	2.99115	3.34974	3.17388	3.86155	3.92318	3.56665	3.89675	3.61345	3.88478	3.99476	3.5771
RN7SL503P	0	0	0	0	0	0	0.0861445	0	0	0	0	0	0.130246	0	0	0.116938	0	0
SNORA62	0.0327416	0	0.0201601	0	0.0971048	0.0703921	0.0805706	0.16415	0	0	0	0.0465977	0	0.024763	0	0.0908596	0.0181085	0.0292912
RPL5P4	1.22992	0.963535	0.989213	0.909894	0.893209	1.16785	1.46354	1.45053	1.65544	1.93134	2.201	2.27452	2.08762	2.02437	2.0389	1.8458	2.03915	1.94855
ZMYM4-AS1	0	0.201889	0.16836	0	0.353927	0	0.0591509	0	0	0	0	0.0491314	0	0	0	0.0357897	0	0
RNY5P1	0	0	0	0	0.489199	0	0	0	0.421566	0	0	0	1.1256	0	0	0	0.247457	0
KIAA0319L	3.3221	3.35879	3.22875	3.212	3.28562	3.17458	3.50102	3.42851	3.31935	2.67539	2.61383	2.52229	2.5936	2.6603	2.61229	2.67497	2.62019	2.54396
RP4-728D4.3	0	0	0	0	0	0.0672338	0.145363	0	0.0480424	0	0.0208223	0	0.156533	0	0.100219	0	0.0385111	0.0282368
NCDN	5.07656	5.09159	4.8112	4.80432	4.82288	4.59618	4.92126	4.68899	4.54221	4.52967	4.47528	4.38757	4.41582	4.43282	4.54902	4.39807	4.35469	4.49615
RP4-728D4.2	0.975208	0.638925	0.355847	0.44706	0.926984	0.427052	1.03467	1.26748	0.963956	0.186807	0	0.0863635	0.205479	0.0888177	0.266856	0.0851342	0.133558	0.282851
TFAP2E	1.97277	2.05156	1.73106	1.90794	2.107	1.68325	1.74591	2.21312	1.73653	0.241746	0.212117	0.21961	0.238525	0.141696	0.221346	0.202642	0.321863	0.35237
PSMB2	6.05036	6.11614	6.13416	5.93667	5.88786	5.93531	5.71903	5.70065	5.74836	6.99399	7.22038	7.34623	7.10751	7.11642	7.01241	6.96782	7.06864	6.89255
RN7SL281P	0	0	0	0	0	0.137406	0	0	0	0	0	0	0	0	0	0	0	0
C1orf216	4.3933	4.40902	4.17223	4.18653	4.26389	3.97325	4.5576	4.55604	4.31076	3.81989	3.64929	3.5635	3.6934	3.76291	3.65396	3.69229	3.68485	3.57947
CLSPN	2.25315	2.36064	2.18536	2.27716	2.37974	2.01386	2.93747	2.95576	2.5829	3.60333	3.8949	4.02399	3.88083	3.96144	3.81096	4.10861	4.10108	3.73618
RP11-435D7.3	0	0	0.0365417	0.0471194	0.0466796	0	0.136387	0.0473408	0.0262597	0.0512905	0	0	0.0367557	0.0851629	0.0476702	0.131243	0.181687	0
AGO4	2.78968	2.88917	2.81273	2.95741	3.0281	2.78054	2.88173	2.95968	2.80754	1.74675	1.97671	2.13823	2.17777	2.00865	1.98266	2.24408	1.86385	1.76607
AGO1	2.03305	2.04318	1.89763	2.11383	2.13456	2.09949	2.25819	2.18665	2.09092	3.27293	3.66253	3.53899	3.77492	3.69787	3.5439	3.69263	3.75433	3.44647
RP4-789D17.4	0	0	0	0	0	0	0	0	0	0.238052	0.177197	0.134655	0.840233	0.464196	0.284003	0.379665	0.082225	0
RP4-789D17.5	0.48341	0.556465	0.284901	0.377752	0.854928	0.412853	0.618098	0.171265	0.299808	1.03683	1.76561	1.11356	2.24615	0.968807	1.66779	1.78353	1.85596	1.3277
AGO3	0.451761	0.524539	0.583331	0.451761	0.462529	0.798364	0.383733	0.441792	0.741661	1.00638	1.27231	1.36898	1.19608	1.38419	1.17879	1.37765	1.44353	1.11957
RP4-665N4.8	0.0806123	0.241961	0.175087	0	0.0383935	0.232454	0	0.07314	0.0760891	0	0.0666197	0.0345973	0.204465	0.0698884	0.11371	0.134073	0.235638	0.137799
RP4-665N4.4	0	0	0	0	0	0	0.0384135	0	0.0980933	0.0222517	0	0.0297073	0	0	0	0.0434364	0.00988008	0
TEKT2	0.032313	0	0	0.0393922	0.0616468	0.086258	0.0550957	0.073117	0.029833	0.293449	0.0784927	0.100835	0.118167	0.241587	0.181244	0.278582	0.294576	0.106786
ADPRHL2	4.40902	4.27149	4.16809	4.27514	4.10994	4.18052	4.28921	4.3174	4.19193	4.43456	4.27491	4.07384	4.13217	4.32561	4.34063	4.20712	4.36042	4.39158
COL8A2	0.200431	0.167173	0.15202	0.082538	0.13232	0.147068	0.159021	0.150954	0.139318	0.124087	0.0469242	0.0666652	0.0548724	0.0405924	0.0295031	0.0710877	0.0373831	0.0301224
TRAPPC3	4.52308	4.45233	4.37621	4.51178	4.45191	4.3674	4.42162	4.29306	4.29682	4.52357	4.4681	4.35014	4.39242	4.48711	4.51374	4.35014	4.40966	4.49946
MAP7D1	5.92598	5.90814	5.91524	5.7922	5.80767	6.05036	5.87057	5.75861	5.97731	4.93116	4.96586	4.72096	5.01251	4.87051	5.01005	4.95485	4.7625	4.94512
RN7SL131P	0	0	0	0.0940686	0	0.264907	0	0	0	0.101224	0	0	0	0	0	0	0	0
THRAP3	5.72791	5.74836	5.72525	5.6757	5.67262	5.81129	5.81565	5.63815	5.80221	5.32542	5.40553	5.41519	5.5183	5.5343	5.4605	5.51355	5.4282	5.28998
UBE2V2P4	0	0	0	0	0.0909024	0.133565	0.182606	0	0	0	0	0	0.291569	0.250975	0	0	0	0
SH3D21	2.02022	1.91795	1.77616	2.24616	2.13882	2.04735	2.36064	2.27801	2.15781	1.09897	0.957121	0.688681	1.20567	1.08484	0.879509	1.2442	1.14672	1.21648
EVA1B	4.84504	4.68899	4.83081	4.77476	4.67229	4.81614	5.03985	5.01319	5.31926	3.77865	3.36815	3.11091	3.30562	3.28894	3.39596	3.2853	3.44647	3.53483
RP11-268J15.5	1.65923	1.4859	1.36942	1.75626	2.02385	1.67566	1.68408	1.61199	1.2731	1.72164	1.47548	1.57896	1.41416	1.47126	1.43344	1.75751	1.60174	1.22409
STK40	3.81487	3.71349	3.64401	3.77743	3.76509	3.51658	3.66708	3.74166	3.55256	5.08879	5.15473	4.94894	4.94256	4.98287	5.08168	4.7968	4.89794	5.06944
LSM10	4.9522	5.05459	4.7265	5.11448	5.02163	4.54539	4.75817	4.77967	4.60987	5.23165	5.05147	5.15383	4.93776	5.08383	5.20464	4.95679	4.92231	5.19967
RNU4-27P	0	0	0	0	0	0	0	0	0	0	0	0	0	0	0	0	0	0
OSCP1	1.70608	1.59916	1.70376	1.64801	1.48289	1.40641	1.36681	1.63867	1.67837	0.154888	0.117633	0.0707773	0.0557641	0.0505724	0.0983038	0.0274575	0.124985	0.10029
SNORA63	0	0.0510953	0.0781717	0.166822	0.0187239	0.0659563	0.157226	0.0352689	0.0528277	0	0.0276288	0.016011	0.201237	0.145033	0.0670967	0.00536333	0.128535	0
MRPS15	4.67267	4.65763	4.52573	4.76348	4.76758	4.59554	4.5735	4.73996	4.64626	5.12075	5.06151	4.95175	4.98739	5.11648	5.09947	4.93345	5.1051	5.08042
CSF3R	0.0283669	0.0221646	0.0102132	0.0373332	0.0257529	0.00260625	0	0.0103415	0.0126792	0.136448	0.115509	0.0349826	0.0300278	0.0313031	0.0261781	0.101906	0.0113575	0.0790192
FTLP18	0	0.0500208	0	0	0	0	0	0	0	0	0	0	0	0	0	0	0	0
RP4-614N24.1	0	0	0	0	0	0	0	0	0	0	0	0	0	0	0	0	0	0
GRIK3	0.0132495	0.00916058	0.00554479	0.00779308	0	0.00145587	0	0	0	0	0	0.0125496	0	0.00487623	0.00636445	0	0.00485868	0.0109325
MIR4255	0	0	0	0	0	0	0	0	0	0	0	0	0	0	0	0	0	0
RNU6-636P	0	0	0	0	0	0	0	0	0	0	0	0	0	0	0	0	0	0
RP5-1180C18.1	0	0	0	0	0	0	0	0	0	0	0	0	0	0	0	0	0	0
RNA5SP43	0	0	0	0	0	0	0	0	0	0	0	0	0	0	0	0	0	0
RPS29P6	0	0	0	0	0	0	0	0	0	0	0	0	0	0	0	0	0	0
RP11-422J8.1	2.10925	1.57101	1.91592	1.96136	1.92653	1.62211	1.85292	1.67454	1.82769	0.871772	0.612536	0.56428	0.489238	0.714748	0.604087	0.48692	0.594264	0.905757
ZC3H12A	2.20554	2.04415	3.07361	2.21637	2.0848	3.56567	2.17737	1.98563	3.51564	3.03426	3.0962	2.62311	3.06035	2.98389	3.03669	2.83579	2.88652	2.93291
MEAF6	3.76059	3.77514	3.89749	3.89802	3.88647	3.82268	3.61455	3.72493	3.70087	4.36671	4.46333	4.66849	4.27731	4.39565	4.39242	4.29289	4.39565	4.47132
MIR5581	2.36327	1.68157	2.19442	1.90671	2.53287	2.0524	2.68422	2.72485	2.35259	2.04664	1.64064	1.3654	2.25185	1.24781	0.366739	2.34663	1.88152	2.717
SNIP1	2.52515	2.49008	2.57858	2.62475	2.5323	2.4746	2.30565	2.41298	2.3434	2.48505	2.54751	2.40559	2.5415	2.62644	2.73256	2.63968	2.5459	2.59543
FTH1P1	0.260903	0.0941614	0	0.253081	0.344965	0.25339	0.370598	0.443721	0.608282	0.0965603	0.568348	0.875529	0.504644	0.492199	0.259377	1.02391	0.713198	0.170305
RP3-423B22.5	0.184018	0.254802	0.0750553	0.174266	0	0	0.256619	0.16989	0.129073	0.462351	0.625786	0.617675	0.535579	0.322249	0.259377	0.375485	0.0746355	0.311519
DNALI1	1.16936	1.15589	1.19155	1.23806	1.2905	1.17746	1.08986	1.05672	1.14239	0.178964	0.0996378	0.167847	0.126487	0.130354	0.101546	0.169319	0.146029	0.228413
GNL2	4.10868	4.11632	4.16625	3.93897	3.90396	3.90622	3.90535	4.0189	4.16678	4.79117	4.88801	5.02207	4.75328	4.90576	4.82918	4.91106	4.94512	4.734
RSPO1	0.0310678	0	0.0309064	0.0114702	0.0181703	0.0272787	0	0	0.00715845	0.141108	0.22662	0.143517	0.149912	0.127666	0.205458	0.0718802	0.111914	0.164914
C1orf109	2.70551	2.60524	2.64076	2.57457	2.64563	2.66648	2.35461	2.53889	2.5075	3.68137	3.89186	3.8254	3.84708	4.00582	3.86841	3.79262	3.7938	3.67729
CDCA8	3.2542	3.35635	3.15778	3.50316	3.56567	3.40113	3.40147	3.56746	3.40462	5.69205	5.72712	5.75708	5.8133	5.78107	5.85231	5.66553	5.64738	5.67128
EPHA10	0.0259719	0	0.00525929	0.0187079	0	0.00392497	0.01258	0.00812828	0.00349319	0.0105146	0.02862	0.0178045	0.00505916	0.0056019	0.0240909	0.0118955	0.00222191	0.0224916
ACTN4P2	0	0	0	0	0	0	0	0	0	0.0321147	0	0	0	0.0619411	0	0	0.00730133	0
RP11-109P14.2	0	0	0	0	0	0	0	0	0	0	0	0	0	0	0	0.0388988	0	0
MANEAL	0.171611	0.171899	0.0915018	0.23686	0.274665	0.136946	0.320329	0.33617	0.177534	0.897248	1.05827	1.10546	0.577131	1.18794	0.924631	0.733317	0.99965	1.06281
RP11-109P14.9	0	0	0	0	0	0	0	0	0	0	0	0	0	0	0	0	0	0
YRDC	4.57192	4.75198	4.45318	4.67351	4.64092	4.40754	4.3208	4.20199	4.10531	5.14833	5.24149	5.21121	5.19659	5.22137	5.14486	5.05023	5.07741	5.1616
C1orf122	4.48727	4.44966	4.28975	4.4967	4.34996	4.23734	4.44218	4.53219	4.35684	4.63932	4.28849	3.9818	4.20497	4.3267	4.49491	4.23361	4.27491	4.42615
MTF1	2.59731	2.60842	2.6334	2.6835	2.70579	2.74889	2.38429	2.36278	2.4297	1.63937	1.95643	1.99934	1.88074	2.12079	1.92663	2.04527	1.90998	1.96163
AL929472.1	0	0	0	0	0	0.909007	0	0	1.32084	0	0	0	0	0.454467	0	0	0	0
RP11-109P14.8	0.145019	0.108699	0.056956	0.136099	0.0700956	0.200378	0.173103	0.06996	0.0975126	0.0764336	0.0633838	0	0.113191	0.0670237	0	0.10148	0.142527	0
RP11-109P14.10	0	0	0	0	0	0	0	0	0	0	0	0	0	0	0	0	0	0
INPP5B	2.24257	2.17652	2.10086	2.26983	2.32229	2.31548	2.25996	2.12098	2.15633	2.32736	2.28085	2.279	2.45899	2.59527	2.65701	2.32513	2.30576	2.3267
RNU6-584P	1.07094	0	0	0.772247	0.417397	0.501458	0.63668	0	1.09237	0	0	0.21995	0.389387	0.432875	0	0	0	0
SF3A3	4.5241	4.53756	4.50682	4.63784	4.65129	4.61535	4.41507	4.4247	4.42116	6.02089	6.10209	6.24281	6.07974	6.08463	6.06818	6.04727	6.07006	5.98297
RNU6-510P	1.46761	1.72225	0.34024	1.15945	0.883347	0.890536	1.3132	1.67281	1.3947	0.391231	1.91534	1.73286	2.03112	1.24781	2.09349	2.00633	2.08326	1.67385
FHL3	3.94754	3.81487	3.67464	3.62552	3.5309	3.5264	3.69702	3.79464	3.45376	6.31558	6.08791	6.12463	6.21868	6.09024	6.14773	6.15691	6.02089	6.3181
UTP11L	4.35742	4.37839	4.26971	4.45281	4.53219	4.33963	4.10968	4.24333	4.08907	5.16991	5.22451	5.3938	5.21121	5.17165	5.23666	5.25249	5.22451	5.17706
POU3F1	2.21928	2.28751	1.5513	2.20785	2.18507	1.50299	2.00328	2.2751	1.24635	0.257116	0.156544	0.0980617	0.087131	0.137168	0.186288	0.0715826	0.0605584	0.0435614
RP5-884C9.2	0.624801	0.502792	0.24976	0.556848	0.432709	0.469415	0.670243	0.223727	0.0983772	0	0	0	0.144039	0.0675213	0.144171	0.0768792	0	0.54252
RP5-884C9.3	0	0	0	0	0	0	0.267551	0	0	0	0	0.065604	0	0	0	0	0	0
MIR3659	0	0	0	0.42659	0	0	0	0	0	0	0	0	0	0	0	0	0	0
RP11-214L19.1	0	0	0	0	0	0	0	0	0	0	0.01814	0	0	0	0	0.00206885	0.00559669	0
RNU6-753P	0	0	0	0	0	0	0	0	0	0	0	0	0	0	0	0	0	0
RP11-329N22.1	0	0	0	0	0	0	0	0	0	0	0	0	0	0	0	0	0	0
RP11-334L9.1	0.0810681	0	0.0298898	0.051441	0.0507552	0.0787399	0.0205994	0.0402412	0.068074	0.246242	0.373162	0.628041	0.289042	0.307335	0.554611	0.320536	0.190905	0.277634
RRAGC	3.60285	3.64316	3.73895	3.79215	3.83268	3.61751	3.48456	3.71936	3.41115	2.23496	2.44173	2.4442	2.18978	2.38112	2.27452	2.2266	2.39535	2.34881
RP5-864K19.4	0.849005	0.90817	1.22687	1.29739	0.637315	0.854153	0.673157	1.04848	0.799441	0.389951	0.21657	0.0461845	0.513393	0.308614	0.324107	0.405344	0.272966	0.18449
MYCBP	1.60122	1.52305	1.50244	1.60948	1.61392	1.47683	1.67043	1.68903	1.60726	2.62538	2.53095	2.74164	2.46797	2.60956	2.48714	2.68212	2.73436	2.73634
GJA9	0.0371945	0.0343622	0	0.0187267	0.0102909	0.0132134	0	0.0115874	0.00410176	0	0	0	0	0	0	0	0	0
RHBDL2	0.089368	0.13353	0.0607564	0.167203	0.290201	0.147328	0.0881388	0.18989	0.11	0	0	0.0167354	0.0119902	0	0.052918	0.0334293	0.00386704	0
RNU6-605P	0	0	0	0	0	0	0	0	0	0	0	0	0	0	0	0	0	0
RP11-781D11.1	0	0	0	0	0	0	0	0	0	0	0	0	0	0	0	0	0	0
AKIRIN1	5.31926	5.36775	5.44563	5.3449	5.48442	5.44704	5.18342	5.30301	5.32805	5.7343	5.81122	5.97621	6.0015	5.86885	5.75434	5.90113	5.76302	5.70688
NDUFS5	7.9808	7.93512	7.92621	7.92621	8.01217	7.90903	7.69739	7.85872	7.77546	7.92934	7.8144	7.79425	7.87875	7.90728	7.896	8.0595	8.00121	7.94732
MACF1	2.7762	2.80645	2.97497	2.74351	2.73374	3.04096	3.06227	2.94851	3.18601	2.0247	2.75245	2.73399	2.66239	2.66854	2.4447	2.96456	2.80329	2.29941
RNU6-608P	0	0	0	0	0	0	0.417397	0	0	0	0	0	0	0	0	0	0	0
RNA5SP44	0	0.594596	0	0	0	0	0	0.16989	0	0	0	0	0	0	0.337836	0	0	0
RP11-416A14.1	0.115476	0	0	0.0568043	0	0	0	0.106134	0	0.379694	0.405625	0.400256	0.0878961	0.0532286	0.433775	0.198407	0.259507	0.362744
RP11-420K8.1	0	0.0903947	0.0711397	0.0865741	0	0	0	0	0.0588443	0	0.0794375	0	0	0	0	0.156415	0	0
RP11-420K8.2	0	0	0	0	0	0	0	0	0.11848	0.167202	0.151189	0	0	0.227368	0.167305	0.0598932	0	0
KIAA0754	2.25819	2.35227	2.48567	2.2564	2.25587	2.42517	2.68317	2.52778	2.63428	0.857159	1.38797	1.40649	1.2024	1.47343	1.26962	1.31689	1.64106	1.2136
BMP8A	0.160812	0.0609583	0.0347406	0.0182613	0.0846616	0.0911726	0.117397	0.147863	0.0989946	0.106008	0.177082	0.186541	0.126283	0.144358	0.170607	0.135598	0.185997	0.252642
OXCT2P1	0.375449	0.276206	0.223727	0.220564	0.458194	0.222369	0.554727	0.280577	0.133549	0.0847395	0.0718388	0.0441766	0.140611	0.0611068	0.0819546	0.0437296	0.0775056	0.106857
RP11-69E11.4	0.231629	0.28282	0.208104	0.221707	0.369909	0.243781	0.282034	0.39084	0.26368	0.0458671	0.142572	0.00828364	0.0894973	0.0544132	0.0671291	0.0183941	0.0779064	0.0922142
PPIEL	0.430368	0.298157	0.318624	0.322506	0.239094	0.287694	0.537301	0.311764	0.310984	0.0361058	0.134629	0	0.0236716	0.111057	0.0631526	0.0861248	0.0735036	0
PABPC4	5.26041	5.29008	5.10763	5.33929	5.3345	5.36176	5.46409	5.38263	5.16333	5.75434	6.00714	6.01732	6.00534	6.0774	6.01732	6.01936	6.06468	5.91433
RP11-69E11.8	1.2137	1.2011	0.585606	1.37459	1.64241	1.23697	1.4344	1.48203	1.21409	0.449112	0.367948	0.484076	1.18833	1.03472	0.718042	0.976719	0.865182	0.805345
SNORA55	2.60524	2.75749	2.3272	2.90188	3.13124	2.67777	3.17117	2.9688	2.63962	3.00817	3.57628	3.37905	3.14774	3.78948	2.96202	3.73334	3.60039	3.4639
HEYL	0.242701	0.209849	0.262017	0.538596	0.339291	0.410077	0.14288	0.112175	0.0470966	1.17486	0.870446	0.787518	1.00488	0.92561	1.03428	0.902434	0.918754	1.26268
RP1-144F13.3	0	0	0	0	0	0	0	0	0	0	0	0	0.367948	0	0	0	0	0
NT5C1A	0	0.06908	0	0	0.0247181	0.0253899	0.0502678	0	0	0	0.0390959	0	0.0167772	0.0216834	0.0251407	0.00992191	0	0.0261975
HPCAL4	0.0144609	0	0.0158827	0.0668242	0.032101	0.00550149	0.0230432	0.0141784	0.02205	0.119576	0.0447211	0.100164	0.0723976	0.0198369	0.0737832	0.0291875	0.0357756	0.0423783
PPIE	2.87502	2.7861	2.75431	2.86032	2.73424	2.82025	2.5776	2.56641	2.51082	3.5778	3.45533	3.36299	3.28921	3.35739	3.39337	3.25641	3.37357	3.39878
RP1-144F13.4	0	0	0	0	0	0	0	0	0	0	0	0	0	0	0	0.0272093	0	0
RNU7-121P	0	0	0	0	0	0	0	0	0	0	0	0	0	0	0	0	0	0
BMP8B	0.597142	0.650262	0.509755	0.409835	0.529205	0.494918	0.180032	0.437365	0.231396	2.09349	1.96163	1.80583	2.14556	2.18301	1.6596	1.9601	2.20154	1.89772
OXCT2	0.0857458	0.351061	0.151197	0.267938	0.39675	0.150954	0.181538	0.377611	0.255295	0.460463	0.306296	0.207503	0.310731	0.215679	0.534072	0.398103	0.390933	0.410042
RP1-118J21.25	0	0.0251804	0.0161784	0.0623118	0.0982767	0.00558633	0	0	0	0.54364	0.542631	0.412652	0.586756	0.610686	0.568701	0.599671	0.383634	0.311804
RP1-118J21.24	0	0	0	0	0	0	0	0	0	0	0	0	0	0	0	0	0	0
TRIT1	2.33226	2.33887	2.37466	2.27801	2.43529	2.48225	2.4023	2.60253	2.55444	4.06438	3.97506	4.12112	4.20409	4.07063	4.1094	4.19597	4.19092	4.07645
MYCL	0.116602	0.0421675	0.096969	0.129325	0.0624496	0.10862	0.190627	0.240278	0.079113	2.57348	2.37272	2.02386	2.53771	2.14763	2.40234	2.23931	2.16672	2.28357
RP1-118J21.5	0	0	0	0	0	0	0	0.0619973	0	0	0.112707	0.0566587	0	0	0	0.134902	0.0230572	0.0345803
MFSD2A	2.32996	2.4297	2.28725	2.16097	2.16196	2.20587	2.39625	1.99814	2.15701	0.175608	0.105793	0.184576	0.126805	0.0535979	0.124597	0.137324	0.103204	0.136825
RP3-342P20.2	1.00893	0.786255	0.585606	0.80103	0.763078	0.691773	0.876368	0.745938	0.766468	0.58694	0.43933	1.18011	0.559556	0.58694	0.616417	0.390206	0.402972	0.386053
CAP1	7.57571	7.51705	7.68731	7.67387	7.68272	7.7333	7.44015	7.36577	7.51705	6.55735	6.68301	6.95875	6.57174	6.49589	6.6059	6.53872	6.58493	6.72918
PPT1	4.88438	4.94301	4.95643	5.07125	5.04622	5.01026	5.0523	5.09116	4.97872	5.54891	5.54891	5.76541	5.46521	5.43426	5.47541	5.46583	5.45757	5.5326
RP11-115D7.3	0	0	0.0574699	0	0.133733	0.0466125	0	0	0	0.0419541	0	0.0652044	0.0573431	0.130432	0.109765	0.0492873	0.0870644	0.0385547
RLF	2.44698	2.42843	2.64108	2.49643	2.47986	2.59379	2.37711	2.38999	2.48007	2.67894	3.0396	3.26581	3.08882	3.13055	3.02791	3.14831	3.0962	2.93512
RNU6-1237P	0.729865	0	0.180325	0	0	0	0.216489	0	0.315111	0	0.198066	0	0	0.54744	0	0.585314	0	0
TMCO2	0	0	0.0889062	0	0	0.054884	0	0	0.011168	0.0614088	0	0.0261524	0	0.0273448	0	0	0.0442441	0
RP1-39G22.7	1.99201	2.04201	2.01761	1.9555	1.95781	1.44763	2.14622	1.99917	1.88014	3.36394	3.08827	3.18996	3.36868	3.16844	3.11284	3.192	3.19298	3.20201
ZMPSTE24	4.49179	4.47564	4.54792	4.51638	4.70503	4.5935	4.26792	4.34714	4.4784	4.40248	4.6982	4.90447	4.60391	4.72447	4.65257	4.74286	4.85168	4.59646
RP1-39G22.4	0.293109	0.341882	0.124804	0.625358	0	0.218468	0.290247	0.211622	0.748553	0.28755	0.328152	0.0708961	0.124288	0.141582	0.35405	0.275286	0	0.145261
COL9A2	0.217308	0.200957	0.409018	0.277159	0.0907673	0.23686	0.315396	0.202341	0.34334	0.243819	0.199558	0.130432	0.14754	0.276793	0.120426	0.340505	0.174272	0.169319
RP1-228H13.1	0	0.10399	0	0.0522561	0	0	0	0	0	0.280632	0.135621	0.441927	0.120424	0.225824	0.151393	0.108285	0.121827	0.0971097
SMAP2	3.95929	3.90978	4.05534	4.0544	3.93643	4.1472	3.91069	3.92864	4.1443	5.72188	5.81898	5.82919	5.84638	5.85506	5.80489	5.74831	5.77132	5.70406
RP1-228H13.2	0	0	0	0	0	0	0	0	0	0	0.106115	0	0	0	0	0	0	0
ZFP69B	1.00323	0.847228	1.12983	0.859267	0.965069	1.11723	0.895671	0.650767	1.17225	1.3762	1.73132	1.74422	1.67608	1.70683	1.65244	1.55431	1.75643	1.72746
RP1-228H13.5	0.395773	0.432282	0.857006	0.523041	0.662683	0.720137	0.441134	0.421876	0.781724	1.29001	1.60348	1.88074	1.42812	1.68542	1.61504	1.64791	1.57688	1.55578
ZFP69	1.60726	1.62072	1.35494	1.70212	1.68191	1.6224	1.46775	1.493	1.33919	1.51172	1.44859	1.26719	1.56394	1.56836	1.5501	1.6323	1.52518	1.5889
RP11-656D10.3	0.851103	0.741819	0.519262	0.563616	0.964372	0.355694	0.0851022	0.612919	0.334114	0.124802	0	0	0	0.146479	0	0.0563555	0.0650635	0.0784927
EXO5	1.48234	1.57378	1.30278	1.42324	1.56538	1.28747	1.37274	1.4136	1.21211	0.342665	0.308345	0.106998	0.317172	0.39171	0.321813	0.248664	0.307417	0.175228
RP11-656D10.5	0	0	0.0456721	0	0	0	0	0	0	0	0	0	0	0	0	0	0	0
RP11-656D10.6	0.504222	0.582798	0.369122	0.283408	0.997932	0.719931	0.660609	0.466474	0.57075	0.213759	0.159583	0	0	0.0434964	0.17598	0	0.179205	0
ZNF684	1.36874	1.36535	1.43971	1.29519	1.33082	0.995454	1.28095	1.27794	1.2423	1.13616	1.15061	1.27992	1.52663	1.28093	1.2615	1.25846	1.04385	1.46012
RP1-63P18.2	0	0	0	0	0	0	0	0	0	0	0	0	0	0	0	0	0	0
GTF2F2P2	0	0	0	0	0	0	0	0	0.0442755	0	0	0	0	0	0	0	0	0
RIMS3	0.769451	0.797987	0.59799	0.965331	1.092	0.71695	0.654185	0.726968	0.409606	2.20999	2.16327	2.05782	2.39811	2.18738	2.12963	2.27469	1.96477	1.96308
RP4-739H11.3	0.337943	0.197109	0.204587	0.148034	0.486629	0.352008	0.414832	0.348853	0.183574	0.680038	0.462559	0.342803	0.2822	0.644094	0.992573	0.850018	0.700205	0.418408
RP4-739H11.4	0.606514	0.697459	0.592138	0.609076	0.676304	0.806145	0.728112	0.606676	0.392675	1.02331	0.920881	1.01011	1.36433	1.05312	0.853348	1.16253	1.00601	0.932842
NFYC	3.21389	3.24473	2.97689	3.30307	3.26222	3.16391	3.12867	3.09472	2.84737	3.42083	3.4238	3.38163	3.34855	3.53699	3.53116	3.24544	3.40651	3.34925
MIR30E	0	0	0	0	0	0	0.248678	0	0.187807	0	0.22843	0	0	0	0	0	0	0
MIR30C1	0	0	0.21569	0.647386	0	0.194566	0	0	0	0	0	0	0	0	0	0	0	0
KCNQ4	0.132364	0.139184	0.130871	0.161029	0.131207	0.127952	0.303593	0.20072	0.131266	1.83216	1.75051	1.79246	2.00798	2.14278	1.94192	2.32328	2.08506	1.73312
RN7SL326P	0	0	0	0	0	0	0	0	0	0	0	0	0.0664185	0	0	0	0	0.222213
CITED4	0.853367	0.813786	2.56168	0.857006	0.524408	2.88202	0.602419	0.833378	3.15248	1.92385	1.71752	1.49186	1.89141	1.56757	1.59266	1.6875	1.36926	1.63111
RP5-1066H13.4	0	0	0	0	0	0	0	0	0	0	0	0	0	0	0	0	0	0
RP11-348A7.1	0	0	0	0	0	0	0	0	0.010372	0	0	0	0	0	0	0	0	0
UBE2V1P8	0	0	0	0	0	0	0	0	0	0	0	0	0	0	0	0	0	0
CTPS1	3.90927	3.93744	3.83559	3.72954	3.70284	3.65786	3.96793	3.95627	3.98013	4.48199	4.7294	4.68017	4.52859	4.73784	4.76847	4.6156	4.74632	4.60844
SLFNL1	0.753851	0.843437	0.712669	0.899308	0.818852	0.660718	0.58234	0.416478	0.35407	0.759253	0.872483	0.641297	0.926545	0.968545	0.787977	0.65281	0.894069	0.552505
SCMH1	2.96117	3.03884	2.79698	2.90775	2.9073	2.83452	3.2394	3.22112	3.0435	2.7213	2.86746	2.76125	2.80298	2.96908	2.92833	2.78124	2.98356	2.62644
RP4-635E8.1	0	0.452585	0	0	0.0939127	0	0.273169	0.434944	0.207707	0	0.0884642	0.0450917	0.157425	0	0.100615	0.0697091	0	0
RP11-399E6.1	0.105906	0.102755	0.10702	0	0.168252	0.0161959	0	0.0974764	0.0302693	0.136225	0.175344	0.0312801	0.160305	0.180357	0.102824	0.0459561	0.0249265	0.125167
RP11-399E6.2	0	0	0	0	0	0	0	0	0	0	0	0.138165	0	0	0	0	0	0
FOXO6	0.0679495	0.202495	0.14014	0.0804111	0.0610134	0.022315	0.0567816	0	0.0467353	0.842133	0.468182	0.627011	0.844035	0.609629	0.727359	0.478244	0.462758	0.851026
RP11-399E6.4	0	0	0	0	0	0	0	0	0	0	0	0	0.19554	0	0	0	0	0
RNA5SP45	0	0	0	0	0	0	0	0	0	0	0	0	0	0	0	0	0	0
EDN2	0	0	0	0	0	0.0129721	0	0	0	0	0	0	0	0.0294718	0	0	0.0220398	0.0868347
HIVEP3	0.633456	0.647691	1.23828	0.530357	0.63668	1.55392	0.634198	0.58649	1.30524	0.139506	0.0952522	0.158855	0.0827946	0.0364756	0.0944121	0.0874574	0.0823407	0.140454
RP11-486B10.3	0	0	0	0	0	0.374637	0	0	0	0	0	0	0	0	0	0	0	0
RP11-486B10.4	0.0293107	0.0460999	0.0688336	0.0244818	0	0.0893361	0	0.0253319	0.195739	0	0	0	0	0	0	0.00203897	0	0
AL451006.1	0	0	0	0	0	0	0	0	0	0	0	0	0	0	0	0	0	0
HNRNPFP1	0	0	0	0	0	0	0	0	0	0	0	0	0	0.0418324	0	0	0	0
RP11-319C21.1	0	0	0	0	0	0	0	0	0	0	0	0	0	0.0524004	0	0	0	0
GUCA2B	0	0	0	0	0	0	0	0	0	0	0	0	0	0	0	0	0	0
GUCA2A	0	0.0464777	0	0	0	0	0	0	0	0	0.0376784	0	0	0	0	0	0	0
FOXJ3	3.79464	3.77697	3.82745	3.76059	3.80577	4.05556	3.619	3.63125	3.72204	3.21206	3.49061	3.58924	3.48527	3.47208	3.44615	3.50138	3.42946	3.29653
RP11-223A3.1	0.116541	0.327384	0.284269	0.0738827	0.314503	0.183785	0.275096	0.398746	0.129839	0.301428	0.192417	0.221298	0.440414	0.292276	0.181033	0.263274	0.149027	0.557652
RIMKLA	0.019719	0.0159059	0.00703702	0	0.0071227	0	0.0142863	0	0.00326247	0.0227824	0.00615675	0.00845927	0	0.005254	0.0139026	0.0169183	0.0149853	0.0259833
RP11-157D18.2	0	0	0	0	0	0	0	0	0	0	0	0	0	0	0	0.0420914	0	0
ZMYND12	1.0908	1.15553	1.07441	1.00721	0.955353	0.588944	0.751818	1.15615	0.734988	0.0177195	0	0	0	0	0	0	0.00577987	0
PPCS	4.41973	4.3153	4.24714	4.2135	4.13974	3.94012	4.24941	4.32687	4.08396	2.27745	2.16672	2.06688	1.72457	1.99868	2.04367	2.09109	2.32793	2.29699
CCDC30	0.212582	0.152338	0.117296	0.266599	0.302566	0.136126	0.180634	0.191136	0.137577	0.0456403	0.0217691	0.0241069	0.0331819	0.0439939	0.0373991	0.0418362	0.00836572	0.029259
RP11-163G10.2	0	0	0	0	0	0	0	0	0	0	0	0	0	0	0	0.0187439	0.0523111	0
TMSB4XP1	0	0.127099	0.102198	0	0.120416	0	0	0	0.568237	0.130573	0.417489	0.93452	0.552266	0.33228	0.238525	0.350112	0.293811	0.776408
RNU6-536P	0	0	0	0	0	0	0	0	0	0	0	0	0	0	0	0	0	0.206538
RP11-163G10.4	0	0	0	0.0595937	0	0	0.170315	0	0	0	0.0520289	0	0	0	0	0	0	0
PPIH	3.39873	3.34704	3.16585	3.47274	3.44428	3.31643	3.31773	3.37382	3.09898	4.91318	4.90286	5.03875	5.04493	5.06637	5.0255	4.956	5.15134	4.99691
RP5-994D16.3	0.558685	0.0839761	0.311227	0.815845	0.314189	0.144212	0.616223	0.514119	0.231579	0.359542	0.701772	1.0366	0.660362	0.663612	0.897628	0.972632	0.629544	0.843305
YBX1	9.2816	9.507	9.2816	9.40475	9.507	9.20613	9.43579	9.507	9.17812	9.66127	9.71941	9.64109	9.66127	9.71941	9.71941	9.71941	9.76833	9.69807
CLDN19	0.0343285	0.0313546	0.0326346	0.0306389	0.0164492	0	0	0.0109709	0	0.0135145	0	0	0	0.00633852	0.0305431	0.00855096	0.0027718	0.0185153
LEPRE1	3.74368	3.86212	3.97544	3.62876	3.64447	3.97126	3.64152	3.64282	3.89749	3.73413	3.72501	3.73002	3.57518	3.73413	3.74223	3.6237	3.72611	3.64367
C1orf50	2.1014	1.93161	1.79883	1.79076	1.94489	1.60157	1.69903	1.93277	1.70956	1.94821	1.87224	1.67872	1.78408	1.80583	2.1279	1.76394	1.85656	1.94298
RP5-994D16.9	1.39819	1.28922	1.40707	1.32613	1.37745	0.944369	1.14584	1.19447	1.38956	1.49141	1.82544	1.49338	1.66411	1.55097	1.63958	1.95185	1.65796	1.69259
CCDC23	2.21739	1.94457	2.32334	1.92855	2.12902	2.12208	2.00359	2.1858	2.2751	3.46643	3.50096	3.43662	3.21985	3.40329	3.54793	3.28982	3.53	3.50731
ERMAP	1.33758	1.39934	1.24333	1.14108	1.04571	1.17909	1.45181	1.18591	1.26584	4.06108	4.19466	4.26499	4.16102	4.29094	4.19825	4.18062	4.21774	3.99123
RP11-342M1.3	0.311012	0.366279	0.245941	0.262974	0.426562	0.298506	0.266832	0.334018	0.234579	0.547024	0.484925	0.578426	0.756929	0.772371	0.770892	0.726617	0.865443	0.404412
ZNF691	2.1843	2.20229	2.12356	2.17527	2.16277	1.79517	2.02187	2.13093	2.11788	2.70183	2.74567	2.59572	2.67095	2.7533	2.85572	2.69799	2.45499	2.85083
RP11-342M1.7	0.0324538	0	0	0.0279987	0.073501	0.00339277	0	0	0.00358848	0.0310375	0	0.0238066	0.0400455	0.0244225	0.0154626	0.0227559	0.0177577	0.0398515
RP11-342M1.6	0	0	0.0294791	0	0	0	0	0.107008	0	0.0248394	0	0.0344347	0	0	0	0.00718641	0	0.0728224
ATP6V1E1P1	0	0.204025	0	0	0	0	0	0.0708894	0	0.0776524	0	0.215842	0.144782	0.131313	0.0749566	0.0216348	0.115216	0.0387272
SLC2A1	4.25348	4.25195	4.53349	4.22476	4.10178	4.60307	4.37816	4.11748	4.62224	6.21729	6.23142	6.18222	6.32	6.28514	6.22786	6.2678	6.22656	6.10442
SLC2A1-AS1	0.417128	0.355215	0.247911	0.0924043	0.319001	0.190956	0.245534	0.215393	0.27013	1.33817	0.91258	0.977515	1.37347	1.07691	0.950168	1.18632	0.924852	0.859294
RNU6-880P	0	0	0	0	0	0.311864	0	0.67468	0	0	0	0	0	0.389438	0	0.163359	0.755155	0
RNU6-870P	0	0	0	0	0	0	0	0	0	0	0	0	0	0	0	0	0	0
FAM183A	0.225252	0.24308	0	0.0595394	0.085056	0	0.219619	0	0.0372193	0.0920123	0	0.0796528	0.0228554	0	0.0321324	0	0.0939454	0.032849
EBNA1BP2	4.59092	4.56696	4.47369	4.6204	4.53412	4.46418	4.33963	4.45013	4.49816	5.4451	5.44301	5.43162	5.27526	5.43251	5.42644	5.37324	5.45928	5.43309
WDR65	0.0174198	0.0344824	0.0420473	0.00843156	0.0112631	0.00184611	0.0249727	0	0.0037058	0.0114367	0.0103269	0.0322774	0	0.00791091	0.0203506	0.000432649	0.00734044	0.0180424
RNA5SP46	0	0	0	0	0	0	0	0	0	0	0	0	0	0	0	0	0	0
TMEM125	0	0	0	0	0	0	0	0	0	0.266993	0.171546	0.0219928	0.148536	0.0655205	0.217804	0.106961	0.09295	0.460007
C1orf210	0.0392994	0.0365564	0.203493	0	0	0.0153141	0	0.0640878	0	0	0	0.01612	0	0	0.213558	0	0	0
TIE1	0.0365086	0.0195306	0.0774553	0	0.0245044	0.0123935	0.02253	0.0114107	0.0343038	0.459694	0.370272	0.463227	0.299119	0.305725	0.361456	0.346593	0.388322	0.48305
MPL	0.0524948	0.126057	0.0750553	0.213005	0.058122	0.0530758	0.0301799	0.0684277	0.0531646	0	0	0.0219742	0.00725261	0.126551	0.0826974	0.0205481	0	0.0689038
RP1-92O14.3	0.758993	0.438739	0.388098	0.33017	0.28743	0.0779587	0.535404	0.170836	0.260369	0.491377	0.594042	0.250603	0.465069	0.488257	0.929428	0.308905	0.740084	0.46401
CDC20	5.00387	4.87887	4.63867	5.18209	4.94232	4.8754	4.94746	4.81614	4.57163	6.92118	6.87621	6.83865	6.90474	6.93719	6.95875	6.83277	6.89769	6.87349
ELOVL1	5.88548	5.8406	5.72958	5.91412	5.90447	5.86475	5.81129	5.59116	5.72198	5.41801	5.45076	5.51712	5.36089	5.55976	5.43061	5.32386	5.40909	5.39476
MED8	3.74703	3.62711	3.84469	3.75361	3.76553	3.79734	3.43782	3.46367	3.47274	4.38509	4.41648	4.48842	4.33802	4.31881	4.42567	4.08631	4.34179	4.21056
RP1-92O14.6	1.31559	1.04021	1.26648	1.27928	1.26261	1.30917	1.09611	0.904787	1.07315	0.519053	0.43591	0.642194	0.259934	0.516086	0.48703	0.239978	0.630039	0.155148
SZT2	2.64822	2.63397	2.55929	2.5033	2.42996	2.58734	2.72485	2.56025	2.71536	1.898	1.89884	1.69949	2.01585	2.01153	1.86304	2.09753	2.02912	1.76797
SZT2-AS1	0	0	0	0	0	0	0	0	0	0	0	0	0	0	0	0	0.0264914	0
HYI	2.13785	2.16396	2.26521	2.15038	2.0543	2.21189	2.62235	2.38983	2.68588	1.68523	1.79434	1.79052	1.71412	1.8092	1.66733	1.72707	1.83071	1.50169
HYI-AS1	0.137792	0.382424	0.176459	0.357271	0.370889	0.126904	0.0944342	0.373812	0.191033	0.177043	0.121626	0.430277	0.434446	0.239607	0.176377	0.311647	0.402416	0.126152
PTPRF	0.201203	0.142544	2.52419	0.218969	0.156298	2.73675	0.422449	0.19176	3.05392	2.79162	2.58326	2.50321	2.69436	2.41628	2.51991	2.72192	2.50031	2.56101
KDM4A	3.86509	3.72832	3.85248	3.91176	3.82414	4.07043	3.52901	3.54771	3.64022	3.05842	3.15562	3.24727	3.17149	3.23986	3.28318	2.88766	2.94836	2.93175
KDM4A-AS1	0.647586	0.682026	0.711518	0.732193	0.599652	0.730193	0.613941	0.607289	0.667112	1.12174	0.835842	0.948501	1.03775	1.13285	0.854557	0.880519	1.03371	1.06186
ST3GAL3	2.97866	2.85913	2.70551	2.51856	2.54408	2.50311	2.9873	2.82839	2.80897	1.59309	1.51615	1.45693	1.37875	1.47938	1.56452	1.6114	1.55431	1.58624
RP11-184I16.4	0.110162	0.283696	0	0.325366	0.0531497	0	0	0.145387	0.107756	0.287911	0.266127	0.180815	0.0838352	0.141779	0	0.358085	0.0416056	0
RNU6-1058P	0	0.45537	0	0	0	0	0.25337	0	0	0	0	0.230701	0.214682	0	0	0	0.727359	0.598983
RP11-184I16.3	0.181023	0	0.61865	0	0	0.127551	0	0	0.126625	0	0	0	0	0.0846785	0.0933401	0.0638096	0	0
SHMT1P1	0.0808342	0.0768053	0.134669	0.159745	0.0385645	0.118516	0.11401	0	0.130829	0.0433372	0	0	0	0.248166	0	0.00729008	0.178964	0.0397356
ARTN	0.413025	0.502013	0.338479	0.468116	0.437718	0.438368	0.249426	0.153613	0.220279	0.196223	0.206716	0.168734	0.0589544	0.158855	0.1219	0.157295	0.103204	0.275866
RP11-7O11.3	0.955106	0.955106	0.361998	0.314503	0.510945	1.1842	0.73577	0.842639	0.360782	1.5633	0.906826	0.572042	1.06572	1.12367	0.51749	0.84718	0.795387	0.86595
IPO13	4.40649	4.41561	4.19776	4.46929	4.3429	4.21239	4.46773	4.33601	4.05722	3.86477	3.92318	3.78691	3.64814	3.93051	4.02875	3.73055	3.90921	3.86908
DPH2	4.41736	4.29306	4.20907	4.35684	4.36913	4.15054	4.3326	4.16847	4.05608	5.26734	5.28694	5.05272	5.08979	5.36775	5.31777	5.04493	5.34998	5.2845
ATP6V0B	6.18722	6.14156	5.82281	6.18267	6.09779	5.75077	6.11614	6.13556	5.84957	6.07173	5.92849	5.71574	5.83793	5.91315	6.05474	5.86756	5.98058	6.08254
B4GALT2	4.16462	4.10292	4.10813	4.04526	4.01237	3.98224	4.36237	4.34544	4.34922	4.91275	4.78586	4.59463	4.78653	4.94993	4.87348	4.84471	4.81201	4.77779
CCDC24	1.27432	1.24108	1.22275	1.39024	1.48203	1.24508	1.3815	1.34519	1.45675	0.840877	0.814916	0.623525	0.779927	0.82358	0.924852	0.806852	0.891927	0.901975
SLC6A9	0.557128	0.481316	1.15525	0.51239	0.250218	1.54701	0.435241	0.39675	1.48896	2.42523	2.279	2.22283	2.51187	2.55062	2.68258	2.16965	2.11318	2.41926
RP5-1198O20.4	0.0768614	0.0791429	0.0731345	0.065566	0.0814304	0.140058	0.0755286	0.127146	0.171501	0.278772	0.137168	0.198789	0.223304	0.0370537	0.130272	0.239281	0.160429	0.0810665
RP5-1198O20.5	0	0	0	0.0921089	0	0	0	0	0.0636676	0	0	0	0	0	0.183165	0	0	0
KRT8P47	0	0	0	0	0	0	0	0	0	0	0	0	0	0	0	0	0	0
RN7SL479P	0	0	0	0.155812	0	0	0	0	0	0	0	0	0	0	0	0	0	0
KLF17	0.0237359	0.0801917	0.0249953	0.0707352	0.111143	0.082499	0.0604828	0.0117631	0.0691267	0.0689179	0.0128431	0	0	0	0	0	0.037145	0.0346456
RP11-570P14.1	0.37151	0.0707078	0.404687	0.129898	0.128022	0.192889	0	0.185721	0.093719	1.08428	1.01736	0.877388	1.24862	0.971644	0.835764	0.702296	0.540061	0.854055
RP4-675G8.2	0	0	0	0	0	0	0	0	0	0	0	0	0	0	0	0	0	0
RP4-675G8.3	0	0	0	0	0	0	0.0283669	0	0	0	0	0	0	0	0	0	0	0
RP4-675G8.4	0	0	0.0724881	0.169368	0	0	0	0	0	0	0	0	0	0	0	0	0	0
RP5-891H21.1	0	0	0	0	0	0	0	0	0	0	0	0	0	0	0	0	0	0
RP5-891H21.5	0.0682091	0.0644788	0	0.303195	0.16918	0.0631047	0	0	0	0	0.111108	0	0	0	0	0	0	0
DMAP1	3.06778	3.11352	3.01633	3.11057	2.94187	3.02347	3.10265	3.09401	3.15687	3.1519	3.05065	2.96247	2.97541	3.08274	3.13197	2.83524	3.00321	3.01054
ERI3	4.59554	4.5576	4.64573	4.63509	4.53934	4.70169	4.60531	4.56439	4.60576	5.04768	4.96512	4.93776	4.86786	5.01251	5.01056	4.88607	4.93536	4.89656
ERI3-IT1	0.540999	0.859835	0.767671	0.46895	0.633123	1.05761	0.801498	0.601931	0.879693	0.192221	0.301981	0.139745	0.187409	0.432211	0.191509	0.253825	0.249201	0.0770901
AL390776.1	0	0.543809	0.479558	0.544806	0	0	0	0	0	0	0	0	0.485473	0	0	0	0	0
RNU6-369P	0	0	0.188946	0	0	0	0	0	0	0	0	0	0	0	0	0	0	0
RNF220	3.06947	3.01605	2.84338	2.95034	2.91344	2.86917	3.10112	2.96973	2.9543	2.84482	2.74741	2.53826	2.70514	2.80273	2.85472	2.6268	2.70453	2.5936
MIR5584	0	0	0	0	0	0	0	0	0	0	0	0	0	0	0	0	0	0
TMEM53	2.46166	2.48886	2.13107	2.4844	2.55295	2.07194	2.55929	2.41652	2.14593	0.617675	0.752664	0.572557	0.515788	0.703727	0.792574	0.505921	0.53987	0.553946
C1orf228	0.210677	0.268941	0.170803	0.232966	0.075426	0.202313	0.173711	0.339447	0.275463	0	0.0126688	0.0562334	0.0496102	0.0153367	0.0184998	0.0175809	0.00937417	0.082324
RNU5F-1	0.378965	0.362298	0.316507	0	0	0	0.374421	0	0	0	0	0	0	0	0	0	0.167954	0.486634
RNU5D-1	0	0	0	0	0.189438	0	0	0	0	0.367991	1.61197	0.348137	0.839199	0.513918	0.201131	0.5468	0.710556	0.619218
KIF2C	3.33457	3.49117	3.22673	3.47297	3.38801	3.11385	3.49752	3.60375	3.43332	5.71282	5.8035	5.96106	5.75708	5.79111	5.77484	5.79111	5.78679	5.68259
RP11-269F19.2	0.428383	0.289267	0.404687	0.180485	0.394988	0.347385	0.211235	0.438507	0.350287	0.605005	0.464842	0.367358	0.906326	0.497814	0.29791	0.751083	0.553564	0.390933
RPS8	7.94748	7.92621	8.09616	7.95843	7.90903	8.04995	7.85872	8.00191	8.07546	8.64245	8.59712	8.58571	8.65645	8.65645	8.71793	8.65645	8.6739	8.71793
SNORD55	0	0	0	0	0	0	0	0	0	0	0	0	0	0	0	0	0	0
SNORD46	1.47993	2.01044	1.62167	1.94489	2.11364	1.74906	1.79883	1.69463	2.13163	1.4551	1.82635	1.41828	1.57185	1.67854	1.82312	1.30365	1.89964	1.67507
SNORD38A	0	0	0	0	0	0	0.587857	0	0	0.312776	0	0.743318	0	0	0.323168	0.652105	0	0.297463
SNORD38B	0	0	0	0	0	0	0	0	0	0	0	0	0	0	0	0	0	0
RPS15AP11	0.395022	0.424459	0	0.334323	0.317968	0.0876645	0.126727	0.224035	0.0405508	1.051	0.538162	1.32054	1.06544	1.26292	1.09793	0.756036	0.987443	1.12954
BEST4	0.0891497	0.109952	0.0386497	0.0935121	0.0706743	0.007374	0.0765112	0.124059	0.185655	0.111575	0	0.0763731	0.0284233	0.0576269	0.0269014	0.0215201	0.0378239	0.113944
PLK3	4.66313	4.59441	4.60065	4.295	4.07087	4.22563	4.38308	4.2658	4.28921	3.10116	2.8605	2.82912	2.65875	2.87101	2.86084	2.77508	2.80298	3.08712
TCTEX1D4	1.8119	1.99109	1.83227	2.35125	1.71241	2.078	1.82838	1.51658	1.62153	0.571039	0.369175	0.753009	0.674156	0.902393	0.758521	0.716782	0.465528	0.739978
BTBD19	3.27416	3.20211	3.09707	3.32982	3.24925	3.36102	3.83328	3.55655	3.58923	0.770669	0.724879	0.797771	0.561379	0.676334	0.76288	0.790101	0.681929	0.956622
PTCH2	0.372264	0.394893	0.356092	0.482508	0.361887	0.43935	0.323184	0.272255	0.405333	0.369175	0.38401	0.302973	0.441836	0.404541	0.471297	0.482586	0.351987	0.371006
RNU5E-6P	0	0	0	0	0	0	0	0	0	0	0	0	0	0	0	0	0	0
RP5-882O7.1	0.153883	0	0.234437	0.875568	0.140709	0.98029	0.280686	0	0.103641	0.780883	0.135015	0.133533	0.547503	0.137679	0.399802	0.406791	0.857865	0.655153
EIF2B3	3.55528	3.47704	3.51597	3.48396	3.40462	3.43151	3.32523	3.25337	3.39399	5.00212	5.17293	5.22253	4.98287	5.09552	4.99753	5.10584	5.22909	5.05728
AL136380.1	0	0	0	0	0	0	0	0	0	0	0	0	0	0	0	0	0	0
RNA5SP47	0	0	0	0.207379	0.370889	0	0	0	0.309381	0	0	0.368008	0	0	0	0	0.179568	0.369105
CCNB1IP1P1	0	0.243874	0.0468297	0	0	0	0.0638245	0	0.0795389	0.0648834	0	0.027549	0.0469242	0	0	0	0	0
RP5-882O7.4	0	0.147068	0	0	0	0.0691423	0	0	0	0.526025	0.445905	0.329788	0.0796528	0.221924	0.358185	0.27962	0.199859	0.403511
MRPS17P1	0	0	0.0112675	0.0411342	0.0480802	0	0	0.0486707	0	0.551365	0.53704	0.430602	0.424174	0.467799	0.44814	0.494127	0.472252	0.39415
HECTD3	4.72583	4.76296	4.63124	4.75471	4.69345	4.58922	4.57588	4.4208	4.26618	4.88014	4.85168	4.81481	4.77779	4.8297	4.79879	4.83771	4.81077	4.79493
UROD	5.42411	5.42154	5.36644	5.31634	5.23491	5.31287	5.11669	5.1423	5.1923	7.27851	7.17516	7.11642	7.07555	7.20457	7.1799	7.05838	7.16757	7.21768
ZSWIM5	0.0468139	0.0516555	0.194308	0.0695222	0.0717124	0.205694	0.0543173	0.079113	0.297586	0.20951	0.154897	0.0917171	0.132156	0.0835053	0.198138	0.109641	0.195627	0.157581
AL359473.1	0	0	0	0	0	0	0	0	0.595136	0	0	0	0	0	0.415466	0	0	0
OSTCP5	0	0	0	0	0	0	0	0	0	0.112074	0	0.0498488	0	0.100655	0	0.0363333	0.0876432	0
AL592294.1	0	0	0	0	0	0	0	0	0	0	0	0	0	0	0	0	0	0
HPDL	3.11246	3.13507	2.87215	2.73207	2.75735	2.58343	3.04025	2.95108	2.45326	0.0333562	0.0737284	0.0979836	0.108099	0.0760054	0.0837406	0.0467469	0.207036	0.127114
MUTYH	2.11999	1.8985	1.84917	2.21999	2.15289	2.02236	2.13456	2.04921	1.95094	2.46029	2.20937	2.01715	2.36246	2.46619	2.59877	2.30143	2.4566	2.44277
TOE1	2.91645	3.16487	2.77567	2.86077	2.79629	2.77786	3.04801	2.86006	2.75749	3.86908	3.88478	3.7271	3.57474	3.88217	3.92972	3.6248	3.78291	3.76532
TESK2	2.18172	2.14147	1.9956	2.43987	2.47009	1.97389	2.37489	2.28773	1.8617	0.810213	1.00268	0.802374	0.861611	0.89355	0.696189	0.770669	0.841475	0.910466
RP11-291L19.1	0.0815552	0.213255	0.0605844	0	0.140377	0.159475	0.148999	0.37529	0.0498556	0	0.195607	0.068439	0.119469	0.202422	0.150353	0.0520289	0.238648	0.42366
CCDC163P	1.43971	1.29543	1.36291	1.5825	1.49477	1.52359	1.32656	1.50768	1.37061	1.98379	1.7436	1.73627	1.75003	1.77256	1.89568	1.74111	1.63385	1.79109
MMACHC	2.59267	2.58465	2.31548	2.61428	2.68151	2.26604	2.89492	2.73854	2.37036	2.97832	2.82021	2.86145	2.86639	2.81447	2.89393	2.86594	2.92854	2.93264
PRDX1	7.83373	7.81767	7.99501	7.87035	7.83373	8.02077	7.60964	7.62497	7.68272	7.9411	8.13025	8.19117	7.9603	8.0595	7.99025	7.99025	8.07069	7.896
HMGB1P48	0	0	0	0	0	0	0	0	0	0	0	0	0	0.0763731	0	0	0	0.0429554
AKR1A1	4.15054	4.13463	4.17266	4.374	4.33499	4.43839	3.92983	3.91069	3.92983	4.86084	4.61514	4.59646	4.59507	4.55756	4.68897	4.34393	4.45669	4.60499
NASP	3.27729	3.32589	3.35589	3.14191	3.21815	3.25588	3.92796	4.03811	3.99306	4.79365	4.85722	4.85386	4.43951	4.81981	4.7514	5.19856	5.26215	5.0416
CCDC17	0.787561	0.804047	0.88207	0.848761	0.748051	0.783653	0.700859	0.504887	0.527611	0.655988	0.468305	0.690874	0.622137	0.561959	0.485842	0.641297	0.579833	0.615766
GPBP1L1	3.61237	3.59559	3.86251	3.65458	3.59784	3.98048	3.39937	3.44459	3.70575	4.13782	4.30406	4.39115	4.39565	4.36931	4.28443	4.20793	4.31137	4.16346
RPS15AP10	0.45408	0.527887	0.654749	0.693251	0.120966	0.839743	0.916089	0.920751	1.08784	0.0702818	0.465823	0	0.101601	0.644833	0.240137	0.0918783	0.294915	0.453807
RP11-767N6.2	0.534156	1.01884	1.08879	0.87709	0.972089	1.1696	1.05781	0.875781	1.19232	0.184043	0.314728	0.714466	0.826526	0.588391	0.500545	0.282984	0.592213	0.314961
TMEM69	3.52982	3.50247	3.44397	3.39808	3.32523	3.1751	3.296	3.49927	3.38869	4.98399	4.95226	5.29773	4.95485	4.90488	4.92527	4.88801	4.93042	5.0435
IPP	2.60311	2.52101	2.39848	2.47363	2.50121	2.48886	2.38815	2.38962	2.43539	1.75578	2.12668	2.1279	1.95046	2.09273	2.03291	1.87105	1.97367	1.95464
RP11-767N6.7	1.84501	1.85875	1.55317	1.73575	1.71928	1.59401	1.39232	1.73106	1.66233	1.12825	1.11873	0.908874	1.0663	1.19953	0.982134	1.09033	1.02666	0.970472
RP11-630I5.1	0	0	0	0	0.0708289	0	0.0766622	0.0389982	0	0.321239	0.331684	0.215842	0.403941	0.284751	0.269505	0.15377	0.278305	0.250877
MAST2	3.49222	3.42058	3.31608	3.61691	3.58053	3.6008	3.59784	3.49819	3.47992	3.12128	3.14072	3.07364	3.20956	3.27974	3.20268	3.23655	3.17877	3.17285
TMA16P2	0.0868067	0	0	0.154879	0	0	0	0	0	0	0.0353995	0	0	0	0.0837406	0	0	0
PIK3R3	0.992761	0.948752	0.722547	0.964137	0.961403	0.845077	0.946197	1.09128	0.86182	0.887297	1.35349	1.23918	0.931682	1.28974	1.31214	1.15001	1.28794	1.15542
RP4-533D7.4	0	0	0	0	0.0739914	0	0.0800485	0	0	0	0	0	0	0	0	0	0	0
RP4-533D7.3	0	0	0	0	0	0	0	0	0	0	0	0	0.172135	0.100938	0	0	0	0
RP4-533D7.5	0.147596	0.585831	0.378241	0.072447	0	0	0.20637	0.903143	0	0	0.0644929	0.456373	0	0.370457	0	0	0.0583415	0
TSPAN1	0	0.161001	0.01638	0.138409	0.0423996	0.216807	0	0.0807721	0.152078	0.06837	0.0647014	0	0.0497831	0	0.0339547	0.0814303	0	0
RP11-322N21.2	0	0	0	0	0	0	0	0	0	0	0	0	0	0	0	0	0	0
POMGNT1	4.7041	4.63442	4.47921	4.55173	4.49179	4.34201	4.76576	4.59038	4.53219	3.38128	3.25049	2.96456	3.12062	3.29578	3.24544	3.1418	3.27032	3.07953
LURAP1	1.71511	1.57712	1.2545	1.56431	1.61045	0.883709	1.51533	1.95385	1.52068	0.203687	0.141108	0.12845	0.137569	0	0.145585	0.189868	0.159371	0.28089
RAD54L	2.49643	2.70374	2.49032	2.45478	2.67542	2.36765	2.96442	3.36102	2.8747	4.31984	4.47132	4.36878	4.5602	4.67714	4.43252	4.51617	4.63445	4.23842
LRRC41	4.22523	4.21574	4.34662	4.22689	4.11192	4.37929	4.16403	4.02914	4.21609	4.06582	4.13399	4.20118	3.92013	4.18023	4.17474	3.85007	4.06556	4.08409
UQCRH	7.17797	7.10264	6.99607	7.13486	7.16929	6.84778	6.94483	7.07797	6.93281	7.83949	7.87875	7.65359	7.88906	7.78771	7.83949	7.9518	7.92934	7.86744
NSUN4	2.45501	2.4569	2.36964	2.41753	2.42738	2.36278	2.23536	2.23415	2.07404	2.94503	3.06443	2.9455	2.96886	3.03669	3.04759	2.85534	2.93017	2.89816
RP4-603I14.3	0.362506	0	0	0.126131	0	0	0	0	0	0.299641	0	0.225589	0	0	0	0.190453	0	0
FAAH	0.868417	0.922726	0.705666	0.961011	0.987383	0.89124	0.744164	0.819078	0.653995	0.628902	0.345531	0.394563	0.349	0.443135	0.457368	0.522772	0.326171	0.451393
RP5-1109J22.1	0.131523	0.21797	0.0413181	0.23355	0.360041	0.126576	0.0941614	0.016977	0.00937381	0.415488	0.159193	0.16743	0.163415	0.18391	0.251761	0.174369	0.184993	0.188094
RP5-1109J22.2	0.133557	0	0	0.0450938	0.0446555	0.00631621	0.0492008	0.0451487	0	0.0710357	0.0381203	0.0978657	0.301522	0	0.17039	0.301683	0.224715	0.0839053
LINC00505	0.20314	0.137366	0	0.309667	0.397527	0	0.137883	0	0	0.647774	0.181113	0.234226	0.268646	0.126822	0.652758	0.148037	0.501004	0.0690622
DMBX1	0	0.0216137	0	0	0.035234	0	0	0	0.0090504	2.80329	2.52082	2.47372	2.82335	2.45264	2.43052	2.89065	2.38165	2.33999
MKNK1-AS1	0.380494	0.414877	0.2401	0.256251	0.435699	0.281256	0.313946	0.26554	0.163097	0.0756832	0.0906103	0.116247	0.213177	0.12819	0.112345	0.195482	0.152309	0.0697645
KNCN	0.0417335	0	0	0	0	0	0	0.0126697	0	0	0	0	0	0	0	0	0	0
MKNK1	2.55077	2.58521	2.33466	2.63862	2.53682	2.4288	2.19262	2.28751	2.17499	2.74713	2.70833	2.78166	2.74875	2.61229	2.79961	2.59414	2.59527	2.63968
MOB3C	1.82054	1.76034	1.77357	1.57305	1.67525	1.49724	1.48513	1.74906	1.7319	1.52639	1.29535	1.35694	1.28572	1.34051	1.51546	1.35122	1.38819	1.56492
ATPAF1	3.20082	3.04069	2.99484	3.34065	3.27416	3.17361	3.22112	3.15479	3.00575	2.95085	2.87149	3.04065	2.91419	2.92976	2.81383	2.88865	2.80217	2.98519
EFCAB14	4.42214	4.4703	4.42733	4.57772	4.64803	4.50983	4.55885	4.52174	4.3726	3.34133	3.64151	3.71577	3.83039	3.61144	3.63146	3.6972	3.61044	3.53746
RP11-8J9.1	0.205467	0.285194	0.084677	0.240347	0.188591	0.322914	0.201067	0.0538326	0.0325521	0.109935	0	0.422075	0.535279	0	0.454029	0.112867	0.168689	0
TEX38	0.160128	0.195459	0.163883	0.120722	0.106061	0.0885263	0.183959	0.0350698	0.109018	0.156495	0.0130849	0.190627	0	0.0156226	0.113132	0.0549944	0.114093	0
EFCAB14-AS1	0.53871	0.630892	0.432182	0.401098	0.466097	0.36775	0.443528	0.497772	0.542112	0.271883	0.444227	0.112696	0.260441	0.152067	0.526025	0.371354	0.16822	0.192016
RP11-8J9.5	0	0	0	0	0	0	0	0	0	0	0	0	0	0	0	0	0	0
CYP4B1	0	0	0	0	0	0.00612582	0	0	0	0.0206494	0	0	0	0	0.00944268	0	0	0
CYP4Z2P	0	0	0	0	0	0	0	0	0	0	0	0	0	0	0	0	0	0
RP11-346M5.1	0	0	0	0	0	0	0	0	0	0.0270567	0	0.0559624	0.0154626	0	0	0	0	0
CYP4A11	0	0	0.00531119	0	0	0	0	0	0	0	0	0	0	0.00581322	0	0	0	0.0177172
CYP4X1	0	0.0134153	0	0	0	0.00425387	0	0	0	0	0	0	0	0	0	0	0	0
RP11-346M5.6	0	0	0	0	0	0	0	0	0	0	0	0	0	0	0	0	0	0
RP11-346M5.5	0	0	0	0	0	0	0	0	0	0	0	0	0	0	0	0	0	0
RP11-346M5.4	0	0	0	0	0	0	0	0	0	0	0	0	0	0	0	0	0	0
RP11-346M5.3	0	0	0	0	0	0	0	0	0	0	0	0	0	0	0	0	0	0
CYP4Z1	0	0	0	0.0161917	0	0	0	0	0	0	0.0209681	0.0233495	0.0393334	0	0	0	0.0173962	0
RP11-184J23.2	0	0	0	0	0	0	0	0	0	0	0.0353995	0	0	0	0	0.00853176	0.0137961	0
CYP4A22-AS1	0.059903	0.0815489	0.0211105	0.0548231	0.102219	0.0329398	0.180325	0	0	0.204732	0.20663	0.310003	0.0855001	0.303953	0.202478	0.380012	0.232372	0.389701
CYP4A22	0	0	0	0	0	0	0	0	0	0	0	0	0.00435151	0.0244826	0.0110243	0	0	0
MTND1P34	0	0	0	0	0	0	0.042913	0	0	0	0.0652108	0	0	0	0	0	0	0
LINC00853	0.215609	0.146219	0.0594735	0.444082	0.169733	0.156705	0.146832	0.261694	0	1.51701	1.04721	0.612372	1.04119	1.18338	0.868343	0.809699	0.96996	1.2315
PDZK1IP1	0	0	0	0	0	0	0	0	0	0.445253	0.328634	0.258437	0.229092	0.340305	0.406115	0.329456	0.191981	0.477969
TAL1	0	0.0219371	0.00838313	0.0121031	0.00745429	0.0241468	0.0168948	0.0295246	0.00471873	4.74935	4.96937	4.93857	5.02619	5.082	5.02207	4.96144	4.94894	4.88941
RP1-18D14.7	0	0	0.00789354	0	0	0	0	0	0	0.790182	0.858441	0.942803	0.780683	0.981725	0.908053	0.707944	0.848023	0.972368
STIL	1.81508	1.87223	1.61262	1.8346	1.99773	1.6702	1.98276	1.98594	1.80451	3.36269	3.58701	3.80617	3.65583	3.67969	3.57212	3.70732	3.67102	3.4893
CMPK1	5.18891	5.18026	5.36598	5.16265	5.36453	5.22125	5.1431	5.27383	5.29008	5.31862	5.77374	5.8283	5.67754	5.70803	5.54983	5.77286	5.85171	5.64171
RP11-511I2.2	0.330362	0.737721	0.730966	0.231675	0.477856	0.52058	0.404477	0.754124	0.758487	0.94296	0.376811	0.666374	0.863451	0.99239	0.788588	0.557205	0.742478	0.814789
FOXE3	0.032269	0.0291349	0	0.129898	0.106397	0.0482385	0.190404	0.0962527	0.0297814	0.0795739	0.0665069	0.142197	0.0890025	0.0358924	0.0517145	0.0326266	0.0597293	0.0509351
FOXD2-AS1	1.27197	1.55209	1.25693	1.46976	1.53879	1.29663	1.21474	1.32339	1.01551	3.42452	3.11886	2.96908	3.27618	3.21401	3.16162	3.40007	3.18121	3.0752
FOXD2	0.567224	0.459251	0.504971	0.637907	0.570438	0.425899	0.508062	0.482634	0.380274	2.0846	1.75224	1.60635	1.91066	1.92789	1.79052	1.8627	1.76129	1.80006
RP4-666O22.3	0	0	0	0	0	0	0	0	0	0	0	0	0	0	0	0	0	0
RPL21P24	0	0	0	0	0	0	0	0	0	0	0	0	0	0	0	0	0	0
AL356458.1	0	0	0	0	0	0	0	0	0	0	0	0	0	0	0	0	0	0
ATP6V0E1P4	0	0	0	0	0	0	0	0	0	0	0	0	0	0	0	0	0	0
AL591415.1	0	0	0	0	0	0	0	0	0	0	0	0	0	0	0	0	0	0
RP11-543D5.1	0	0	0	0	0	0	0	0	0	0	0	0	0.0236157	0	0	0	0	0
TRABD2B	0	0	0.11164	0	0.00727036	0.107358	0	0.0145868	0.124237	0.0273678	0	0	0	0.0139891	0	0	0	0
RP11-543D5.2	0	0	0	0	0	0	0	0	0	0	0	0	0	0	0	0	0	0
FLJ00388	0	0	0	0	0	0	0	0	0	0	0	0	0	0	0	0	0	0
RP11-330M19.1	0	0	0	0	0	0	0	0	0	0	0	0	0	0	0	0	0	0
RP4-683M8.2	0	0	0	0	0	0	0	0	0	0	0	0	0	0	0	0	0	0
RP11-193P11.3	0	0	0.0674826	0	0.154846	0	0	0	0	0	0	0	0	0	0	0	0	0
CYP46A4P	0	0	0	0	0	0	0	0	0	0	0	0	0	0	0	0	0	0
SKINTL	0	0	0.058783	0.0501023	0	0.00794029	0.0777761	0	0.0391906	0.0187832	0	0	0.0187245	0	0	0	0	0
AL109659.1	0	0	0	0.0840227	0	0	0	0	0	0	0	0	0	0	0	0	0	0
RP5-1024N4.2	0	0	0	0	0	0	0	0	0	0	0	0	0	0	0	0	0	0
SLC5A9	0.283794	0.153717	0.11696	0.265905	0.176975	0.160187	0.318287	0.213255	0.201788	0	0	0	0.00264274	0	0	0	0.00203022	0
RP5-1024N4.4	0.0500208	0.0903947	0.0103492	0.0325521	0.110863	0.112897	0.0924642	0.0860584	0.0128191	0	0	0	0	0	0	0	0	0
SPATA6	1.69569	1.56019	1.46748	1.73817	1.82879	1.30827	1.86576	1.71396	1.42399	0.0309989	0.0137609	0.0497294	0.00433256	0.0163723	0.0437135	0.0395931	0	0.0288377
PPP1R8P1	0.0995739	0.139656	0.018537	0.0487388	0	0.132286	0.18144	0	0.00729758	0	0.0199998	0	0	0	0	0	0	0
RNU6-723P	0	0	0	0	0	0	0	0	0.315111	0	0	0	0	0	0	0	0	0
RP11-329A14.1	0	0.0617035	0	0.0597439	0.0758194	0.020792	0.063921	0.0760191	0.020949	0.120407	0.156289	0.0359779	0.156102	0.107817	0.0999832	0.0539635	0.0472548	0.0412799
RNU4-61P	0	0	0	0	0	0	0	0	0	0	0	0	0	0	0	0	0	0
RP11-329A14.2	0	0	0	0	0	0	0.198511	0	0	0	0	0	0	0	0	0	0	0
AGBL4	0	0	0	0	0.00946346	0	0.0150525	0.00820738	0	0	0.00282111	0.0133921	0.0282793	0.00614367	0	0	0.0185754	0
BEND5	0.279027	0.195567	0.110563	0.110963	0.204705	0.0966435	0.352071	0.832559	0.366616	0	0	0.0120144	0.017498	0	0	0	0.0361769	0
RP11-141A19.1	0	0	0	0	0	0	0	0	0	0	0	0	0	0	0	0	0	0
RP11-141A19.2	0	0	0	0	0	0	0	0	0	0	0	0	0	0	0	0	0	0
AGBL4-IT1	0	0	0	0	0	0	0	0	0	0.053634	0	0	0	0	0	0	0	0
RP5-926E3.1	0	0	0	0	0	0	0	0	0	0	0	0	0	0	0	0	0	0
ZNF859P	0	0	0	0	0.0153687	0	0	0	0	0	0.00963097	0	0	0	0	0	0	0
AL645730.1	0	0	0	0	0	0	0	0	0	0	0	0	0	0	0	0	0	0
AL645730.2	0	0.0302137	0	0	0	0	0	0	0	0	0	0	0	0	0	0	0	0
MTND2P29	0	0	0	0	0	0	0	0	0	0	0	0	0	0.0573235	0	0	0	0
ELAVL4	0	0	0	0	0	0	0	0	0	0.0107905	0	0	0.00924646	0	0	0.000706131	0.00290989	0
RP11-492I2.1	0	0	0	0	0	0	0	0	0	0	0	0	0	0	0	0	0	0
RP11-567C20.2	0	0	0	0	0	0	0	0	0	0	0	0	0	0	0	0	0	0
RP11-567C20.3	0.103613	0	0	0	0	0	0	0	0	0	0	0	0.156921	0	0	0	0	0
RP11-183G22.1	0.0350897	0.13814	0	0	0	0	0	0	0	0.405522	0.0501238	0.365697	0.321095	0.270312	0.393382	0.158423	0.279941	0.201508
HMGB1P45	0	0	0	0	0	0	0	0	0	0.0435296	0	0	0	0	0	0	0	0
FCF1P6	0.0875533	0	0	0	0.0799879	0	0.160941	0	0	0	0	0	0	0	0	0	0	0
DMRTA2	0.0234013	0.0637322	0.0108633	0.0335599	0.060409	0.0265054	0.0658221	0.0193295	0.0137914	0.0671979	0	0.0421078	0.0103523	0.0442677	0.010245	0	0.022421	0.0198768
RP5-850O15.4	0.175936	0.169605	0.0711397	0.24106	0	0.298241	0	0.0860584	0.247861	0.172484	0.156445	0	0.140673	0.159238	0.454847	0.126739	0.27286	0.23164
FAF1	3.37253	3.36931	3.27546	3.25114	3.19506	3.19607	3.22459	3.38596	3.11495	4.76465	4.81981	4.97713	4.68637	4.82038	4.88119	4.85103	4.97946	4.89206
RP5-850O15.3	0.102956	0	0.0792356	0.139733	0.093094	0.267816	0.390055	0.178105	0.240812	0	0	0.323168	0.116154	0.0908704	0.273169	0.210714	0.15575	0.135506
RNU6-1026P	0	0.214198	0	0	0	0	0.402364	0	0	0	0	0	0	0	0	0	0	0
RNU6-1253P	0	0	0	0	0	0	0	0	0	1.11087	0	0	0	0	0	0	1.01387	0
PHBP12	0.037247	0.174007	0.53446	0.115661	0.060109	0.212016	0.0367629	0.0888833	0.0387615	0.517304	0.184011	0.182469	0.547124	0.317544	0.567892	0.477846	0.596643	0.471942
MRPS6P2	0	0.131941	0	0	0.124439	0	0	0	0	0	0	0	0.207922	0	0	0.0455725	0.0533285	0
CDKN2C	3.29572	3.55149	2.92725	3.54911	3.52838	3.08808	3.79808	4.08955	3.54535	4.52629	4.57847	4.17125	4.50786	4.75263	4.67561	4.41168	4.68772	4.63306
MIR4421	0	0	0	0	0	0	0	0	0	0	0	0	0	0	0	0	0	0
C1orf185	0	0	0	0	0	0	0	0	0	0	0	0	0.0169531	0	0	0	0	0
CFL1P2	0	0	0	0	0.0706065	0.0753258	0.0423255	0	0	0.265734	0.0308132	0.325816	0.171014	0.0348471	0.175344	0.049395	0.057808	0
AL162430.2	0	0	0	0	0	0	0	0	0	0	0	0	0	0	0	0	0	0
AL162430.1	0	0	0	0	0	0	0	0	0	0	0	0	0	0	0	0	0	0
RP11-296A18.3	0.0380151	0	0	0	0	0.0315814	0	0	0.00314751	0.0471072	0	0.0110243	0	0	0	0.0019366	0.00535166	0
RNF11	5.18675	5.20507	5.36958	5.23888	5.33329	5.18891	5.15123	5.21229	5.18428	3.21738	3.40747	3.39694	3.33522	3.37467	3.22245	3.36993	3.2461	3.35496
RP11-296A18.5	0.485487	0.588822	0.198139	0.134167	0.1995	0.197832	0.0348838	0.22471	0.116842	0.974825	0.983524	0.639932	0.876523	0.816787	0.658369	0.445963	0.576552	0.368576
RP11-296A18.6	0.0632027	0	0.0908198	0.109335	0	0.198852	0.21225	0.0570634	0.19877	0.0626179	0	0	0.0452417	0.104424	0.114859	0.312252	0	0
TTC39A	0.127264	0.10727	0.100504	0.233938	0.228806	0.12916	0.112005	0.160102	0.0749298	0.113694	0.0995627	0.136483	0.128854	0.0807527	0.117379	0.131992	0.0870414	0.135915
RP11-275F13.1	0	0	0	0	0.0778718	0	0	0	0	0	0	0	0	0	0	0	0	0
EPS15	3.66277	3.70235	3.58701	3.55585	3.67717	3.48968	3.91541	4.05679	3.75212	3.59204	3.87173	4.12399	3.84889	3.93355	3.78562	4.03022	3.98993	3.77616
RP11-275F13.3	0.509154	0.319001	0.201657	0.547938	0.415425	0.231602	0.485979	0.344466	0.284926	0	0.0929893	0.178136	0.182255	0.486399	0.286957	0.427143	0.243487	0.142475
RNU6-877P	0.221854	0	0.62617	0	0.377239	0	0	1.00534	0.161564	0	0	0	0.18065	0	0.216332	0.163359	0.496509	1.08437
RP11-253A20.1	0.0783277	0.142993	0.170912	0.138061	0.3085	0	0.26808	0.256649	0.047289	0.23748	0.129482	0.186199	0.33213	0.163012	0.491435	0.181244	0.115984	0.4326
RP11-191G24.1	0.288332	0	0.384934	0.146579	0.268371	0	0.105221	0.186578	0.285667	3.32942	3.26119	2.89139	3.2931	3.02537	2.97735	3.01447	3.25338	3.09872
RNU6-1281P	0	0	0	0	0	0	0	0	0	0	0.830432	0.537928	0.184462	0	0.411353	0.167105	0	0.210421
CALR4P	0	0	0.0419214	0.02913	0.0280509	0.050875	0.0327933	0.0530584	0	0.75437	0.460847	0.467932	0.299641	0.574243	0.28972	0.507003	0.814166	0.515571
OSBPL9	3.88621	3.84469	3.84787	4.02914	4.03629	3.91963	4.05802	4.11212	3.88035	4.01804	4.25732	4.31691	4.20186	4.24589	4.16051	4.29094	4.29329	4.05108
GAPDHP51	0.0550505	0	0	0	0	0	0	0	0	0	0.0432728	0	0	0	0.0274072	0.0122955	0	0.0283802
SLC25A6P3	0	0.0588138	0	0.031267	0	0	0	0.0566349	0	0	0	0.0511328	0	0.0277015	0	0	0.0448749	0.0566587
SNORA26	0.178585	0.542475	0.348313	0.517642	0.544233	0.573086	0.312227	0.358939	0.226487	0.48771	0.778804	0.725649	0.495133	0.589913	0.601541	0.332601	0.770047	0.765924
NRD1	4.03265	4.00935	4.31138	3.80318	3.85248	4.18337	4.09325	4.03526	4.51638	4.94894	5.23666	5.33828	4.84407	5.07602	4.95334	5.40078	5.42879	5.17329
RP4-657D16.3	0.684046	1.06615	1.02648	1.20939	1.21099	1.25503	0.687992	0.692899	0.80802	0.339544	0.587684	0.653787	0.936031	0.623679	0.832863	0.662874	0.639242	0.653787
RP4-657D16.6	0.648396	0.168975	0.0707793	0.165828	0	0.185864	0	0	0.358877	0.246242	0	0.154525	0.271809	0.158688	0	0	0.209484	0
MIR761	0	0	0	0	0	0	0	0	0	0	0	0	0	0	0	0	0	0
TSEN15P2	0	0	0	0	0	0.0446105	0.0734074	0	0.193882	0	0.290653	0.337903	0.216004	0.125423	0	0.0470611	0.218162	0
AL589663.1	0	0	0	0	0	0	0	0	0	0	0	0	0.658424	0	0	0	0	0
RAB3B	0.148114	0.0991396	2.25612	0.18954	0.0817752	2.52067	0.230842	0.0407366	2.58804	0.0675547	0.0722247	0.0745276	0.0334929	0.0112177	0.0441766	0.0632352	0.0644115	0.0686729
RNA5SP48	0	0	0	0	0	0	0	0	0	0	0	0	0	0	0	0	0	0
RP11-91A18.1	0	0	0	0	0	0	0	0	0	0	0	0	0	0	0	0.049395	0	0.0709061
RN7SL290P	0	0	0	0	0	0	0	0	0	0	0	0	0	0	0	0	0	0
TXNDC12	3.99198	3.98335	4.06225	4.15736	4.2343	4.12729	3.91901	4.08301	4.11027	3.94049	4.00582	4.23318	3.94873	3.98888	3.99275	3.9493	4.11526	4.00085
KTI12	3.37942	3.3491	3.17117	3.36964	3.32801	3.10427	3.35199	3.22759	2.89377	3.91786	3.89675	3.48706	3.80473	3.94222	3.79795	3.88667	3.86398	3.87208
RP11-91A18.4	0	0.12824	0.0516954	0	0	0.13566	0.0695139	0.281957	0.331378	0	0.143038	0	0	0.0615534	0	0	0.0240203	0
TXNDC12-AS1	0.187381	0.283305	0.418113	0.518886	0.600921	0.651333	0.126469	0.0621768	0.0404433	0.128441	0.409985	0.360038	0.151364	0.115509	0.12731	0.841424	0.150353	0
BTF3L4	2.8179	2.70652	2.8342	2.82839	2.86421	2.86602	2.67777	2.67515	2.74578	3.21502	3.22063	3.48974	3.34819	3.42871	3.35389	3.32393	3.33299	3.40147
ZFYVE9	2.63889	2.57094	2.51492	2.75413	2.71818	2.73641	2.69691	2.58846	2.67777	1.46413	1.6774	1.81945	1.65501	1.73094	1.66522	1.68837	1.60614	1.57848
RN7SL788P	0.293109	0	0	0	0	0	0	0	0	0	0	0.0708961	0.124288	0	0	0	0	0
RP4-800M22.1	1.18196	1.092	0.818247	0.585831	1.01744	0.727585	0.788465	0.558241	0.592326	1.56077	1.23774	1.3654	1.47836	1.14256	0.946729	1.63012	0.966146	1.52266
RP4-800M22.2	0	0.0615009	0	0	0.0588512	0	0	0.0588375	0.0584205	0	0	0	0	0	0	0.166863	0.094184	0
PDCL3P6	0	0.0385775	0	0	0	0	0	0	0	0	0	0	0.0557407	0.0658548	0.139299	0	0.0558352	0.037715
RP4-800M22.4	0	0	0	0	0	0	0	0	0.175385	0	0	0.11138	0	0	0.126358	0	0	0
DNAJC19P7	0	0	0.05727	0	0.133057	0	0	0.0701881	0	0	0.185943	0.0647969	0	0.192181	0	0	0	0
ANAPC10P1	0	0	0	0	0	0	0	0.0864161	0	0.0928385	0	0	0.0354637	0	0.0462393	0	0.0714672	0
CC2D1B	4.08551	4.06825	3.88287	3.84641	3.82063	3.76984	4.03497	3.99306	3.79985	3.08567	3.03916	2.98037	2.78529	3.09417	3.12656	2.95592	3.04635	3.08882
RP11-155O18.6	0.667966	0.562784	0.703581	0.897248	0.864271	1.16543	0.705011	1.06823	0.497424	0.0689833	0.113132	0.263733	0.0990698	0.0601084	0.182792	0	0.0505724	0
PLA2G12AP1	0.283271	0.203736	0.573331	0.84851	0.35721	0.551755	0.776809	0.739575	0.271026	1.08849	1.36173	1.26962	1.23842	1.4434	1.05243	1.19167	1.35522	1.09429
ORC1	2.81813	3.13761	2.68872	2.89924	2.99951	2.5221	3.17384	3.1945	2.83051	5.46811	5.56306	5.75044	5.6614	5.63628	5.53946	5.5183	5.52472	5.33643
PRPF38A	2.75376	2.77098	2.73078	2.87042	2.75289	2.74436	2.52679	2.74257	2.53447	4.6716	4.69769	4.84949	4.66578	4.69303	4.68366	4.68289	4.61786	4.5495
ZCCHC11	1.55923	1.57682	1.64946	1.5641	1.68682	1.75146	1.65622	1.73499	1.73753	1.65122	1.88152	1.98346	1.85736	1.88885	1.75003	2.054	1.96047	1.65544
RP11-25O10.2	0	0	0	0	0	0	0.109624	0	0.430752	0	0	0.184481	0.0861299	0	0	0	0	0.275627
EEF1GP7	0	0	0	0	0	0	0.0745391	0	0	0	0	0	0	0	0	0	0.111726	0
GPX7	2.50062	2.36118	2.53406	2.17167	2.32765	2.35809	2.43236	2.46133	2.68092	0	0	0	0.0094943	0	0.0175409	0	0	0
FAM159A	0	0	0.0311215	0	0	0.00527728	0	0	0	0	0.00743425	0.0276427	0.0056243	0	0.0227651	0	0.00489871	0
SELRC1	4.15871	4.15362	3.99078	4.23734	4.20244	3.99078	4.09459	3.94787	3.6788	4.85923	4.78158	4.77639	4.73058	4.85923	4.85615	4.79591	4.79442	4.76761
NDUFS5P3	0	0	0	0	0	0	0	0	0	0.394434	0.13593	0.374275	0.24005	0	0.0789844	0	0.345248	0
RN7SL62P	0	0	0	0	0	0	0	0	0	0	0	0	0	0	0	0	0	0
ZYG11B	2.65429	2.68691	2.6463	2.62602	2.77993	2.67257	2.71202	2.64358	2.64851	1.5008	2.05646	2.08258	1.97765	2.07851	1.78196	2.17921	2.14379	1.80554
RNU2-30P	0	0	0	0	0.160153	0	0	0	0	0	0	0	0	0.553021	0.170607	0.459907	0.139882	0
RP11-159C21.4	0.590802	0.740671	0.400118	1.12232	0.79978	0.630655	0.109986	0.541524	0.29841	1.87133	1.95707	1.96308	2.06136	1.79814	1.85378	1.3681	1.65043	1.70987
RNU6-969P	0.417831	0.571291	1.16785	0.715799	0.384992	0.809266	0.886931	0.541524	0.465008	0	0	0	0	0	0	0	0	0
ZYG11A	0.521645	0.492985	0.351718	0.355337	0.311358	0.25766	0.126309	0.207088	0.081977	2.39287	2.61425	2.69453	2.7533	2.84482	2.68354	2.92327	2.81808	2.49949
RP4-631H13.2	0	0.12858	0	0.0657318	0	0	0	0	0	0.242116	0.590089	0.271883	0.343702	0.725825	0.577131	0.613605	0.34026	0.122064
ECHDC2	1.48651	1.63756	1.07888	1.54345	1.7469	1.31754	1.53289	1.81595	1.16522	1.19105	1.39464	1.404	1.59266	1.48853	1.40898	1.54097	1.41416	1.06802
RP4-631H13.6	1.78375	1.52868	1.82513	2.02583	2.24257	2.60869	2.15429	2.40658	1.78452	0.888927	1.00833	0.345755	0.220866	0.55621	0.571172	0.380939	0.223261	0.13053
RP4-631H13.4	0.264393	0	0	0	0	0	0.139459	0	0	0	0.4543	0	0	0	0	0	0	0
SCP2	3.34685	3.33313	3.39339	3.38188	3.46927	3.12648	3.32116	3.47949	3.31123	3.08854	3.22501	3.24934	3.18359	3.03051	3.12751	3.24866	3.2248	3.21554
MIR1273F	0.441495	0.41792	0	0.227374	0	0	0	0	0	0	0	0	0	0	0	0	0	0
MIR5095	0	0	0	0	0	0	0	0	0	0	0	0	0	0	0	0	0	0
MIR1273G	0	0	0	0	0	0	0	0	0	0	0	0	0	0	0	0	0.197184	0
RP4-631H13.5	0	0	0	0	0	0	0	0	0	0	0	0	0	0.220957	0	0	0	0
RP11-334A14.2	0	0	0.0785681	0	0	0	0.144155	0	0	0.0543191	0.0425391	0.0444924	0	0.0466965	0	0	0.0780689	0.0927147
TUBBP10	0	0	0	0	0.0212865	0	0	0.022917	0	0.215289	0.0325701	0.254396	0.0900363	0.0362962	0.0782898	0.0229238	0	0.0399925
PODN	0.0189801	0.0445716	0.0162	0.0143785	0.0278315	0.00560727	0.0184175	0.0294588	0	0	0	0.00634359	0	0.015229	0.0132153	0	0	0.0200551
RP11-334A14.5	0	0	0	0	0	0	0	0	0	0	0	0	0	0	0	0	0	0
HIGD1AP11	0	0	0	0	0	0	0	0	0	0	0	0	0	0	0	0	0	0
SLC1A7	0	0	0	0	0	0	0	0	0.00476589	0.0750214	0.0143424	0	0.0783737	0.00544033	0.0146129	0.0347349	0.0365119	0.0270167
RP11-334A14.8	0	0	0	0.0295926	0.0158702	0	0	0	0	0.0450772	0	0	0	0	0	0	0	0
CPT2	3.49309	3.45209	3.15176	3.20403	3.13476	2.90566	3.19102	3.23239	2.90607	2.76258	2.6481	2.75901	2.739	2.57854	2.68452	2.67151	2.6619	2.65106
RP5-1024G6.2	0	0	0	0	0	0	0	0	0	0	0	0	0	0	0	0	0	0
C1orf123	2.99594	3.04144	2.89425	3.01242	2.98068	2.82298	3.06514	3.13969	3.10879	2.78546	2.7595	2.89092	2.47336	2.81162	2.97301	2.52124	2.66891	2.89707
RP5-1024G6.7	0.07438	0.0642735	0.0602577	0	0.0293777	0.00558139	0.0602139	0.030851	0	0.0334822	0	0.0260121	0	0	0.0167678	0	0.00779508	0.0185818
MAGOH	4.54125	4.38258	4.42323	4.21672	4.28281	4.14909	3.97796	4.16403	4.33963	4.6982	4.82038	4.57203	4.73499	4.77581	4.79493	4.75823	4.99133	4.66409
RP5-1024G6.5	0.166626	0.46633	0.164671	0.118856	0.170849	0.204987	0.388508	0.118077	0.0549963	0	0.147317	0.128305	0.0660395	0	0.271616	0.118791	0.0668308	0.0250671
RP5-1024G6.8	2.64947	2.64207	2.57329	2.46465	2.5121	2.17331	2.6022	2.67751	2.6865	1.41696	1.71133	1.73132	1.68603	1.58361	1.46986	1.92033	1.8608	1.50812
LRP8	3.51792	3.54865	3.49391	3.18058	3.20159	3.0328	3.48481	3.61784	3.34785	2.49592	2.58147	2.35848	2.51276	2.62443	2.4566	2.74458	2.62482	2.49876
RP4-784A16.1	0	0	0	0	0	0	0	0	0	0	0	0	0	0	0	0	0	0
RP4-784A16.2	1.04337	0.536507	0.644328	0.720548	0.438368	0.249793	1.00174	0.627268	0.759161	0.0782247	0.0648446	0.128252	0.479741	0.0683171	0.14543	0.258453	0.356916	0
RP4-784A16.3	0.28996	0.510409	0.164323	0.363907	0	0.071945	0.105778	0.187188	0	0.574934	0.62433	0.616868	0.526328	0.273996	0.448664	0.937934	0.901194	0.481779
RP4-784A16.4	0.481103	0.386665	0.365439	0.124219	0.0934121	0.184729	0.948752	0.469043	0.562784	0.485633	0.423869	0.64644	0.325405	0.52496	0.243487	0.186672	0.343602	0.459427
RP4-784A16.5	0.246673	0.53282	0.596827	0.163746	0.502839	0.121798	0.351125	0.0844705	0.354982	0	0	0	0.138692	0.156916	0	0	0.0336943	0
RP11-117D22.1	0	0	0	0	0	0	0	0	0	0	0	0	0	0	0	0	0	0
RP11-117D22.2	0	0	0	0	0	0.0807615	0	0	0	0	0	0	0.0920485	0.0558312	0	0	0	0
SLC25A3P1	0.0165157	0.0129478	0.00576245	0.0262816	0	0	0.0159714	0	0.0399246	0	0	0	0	0	0	0.00498956	0	0
DMRTB1	0	0	0	0.0234755	0	0.00288043	0	0	0	0.211631	0.320388	0.166321	0.221776	0.0197411	0.360396	0.143586	0.0645698	0.167147
GLIS1	0.0927518	0.072084	1.3183	0.116669	0.160687	1.85426	0.207088	0.145509	1.90586	0.0236443	0.0300348	0.0249442	0	0	0	0.00113345	0.0263483	0
RNU7-95P	0	0	0	0	0	0	0	0	0.873245	0	0	0	0	0	0	0	0	0
NDC1	2.98411	3.01415	2.75127	3.22307	3.27729	3.05773	2.98931	3.09122	2.87548	4.32262	4.70561	4.85462	4.69112	4.81313	4.62236	4.71084	4.79528	4.55585
SNORA58	0.0665067	0.119887	0.188464	0.500752	0.164804	0.209926	0.639707	0.351061	0.125906	0.0662946	0.304165	0.389278	0.766002	0.0577414	0.0628184	0.0407101	0.278214	0.348576
AL049745.1	0	0	0	0	0	0	0	0	0	0.55805	0.545146	0.537928	0	0	0	0	0.506171	0
RP4-654H19.2	0	0	0	0	0	0	0	0	0	0	0	0	0	0	0	0	0	0
YIPF1	3.56905	3.77605	3.58664	3.89514	3.80609	3.65829	3.45376	3.40548	3.37113	3.3074	3.38022	3.64501	3.1957	3.26479	3.35858	3.1142	3.22842	3.39185
DIO1	0.0709745	0.165962	0.0518191	0.133629	0.0137831	0.0487949	0.148507	0.139888	0.167107	0.215051	0.134156	0.142286	0.0600337	0.229538	0.099185	0.160487	0.103086	0.139295
HSPB11	3.02098	2.88246	2.74805	3.13052	3.23322	2.89904	2.72559	2.89425	2.71857	3.87798	3.8925	4.21223	4.07074	3.88771	3.92635	3.86606	4.04304	3.80704
LRRC42	3.66015	3.72591	3.62312	3.68659	3.60409	3.52183	3.53161	3.56044	3.57222	4.59428	4.5635	4.43951	4.61328	4.49766	4.60943	4.46372	4.52629	4.48248
HNRNPA3P12	0.141385	0.27336	0	0.174572	0.243814	0.0629461	0	0.478457	0.11164	0.309395	0.274074	0.161711	0.489864	0.12666	0.475732	0.132797	0.203296	0.190034
LDLRAD1	0	0	0	0	0	0	0	0.101925	0	0	0	0	0.0203506	0	0	0	0.0188486	0
AL353898.1	0	0	0	0	0	0	0	0	0	0	0	0	0	0	0	0	0	0
RP4-758J24.5	1.16057	1.18236	1.05291	1.12738	1.26943	1.20417	0.790168	1.1056	1.18736	0.229704	0.166082	0.228782	0.234193	0.146266	0.183529	0.326402	0.392903	0.455337
TMEM59	5.20834	5.14939	5.27165	5.28492	5.30213	5.23661	5.17804	5.27872	5.29335	4.40308	4.35014	4.51374	4.39999	4.30684	4.31508	4.32606	4.41074	4.48711
AL353898.2	0.230842	0.248608	0.045343	0.391875	0.38395	0.389828	0.189822	0.451425	0.301802	0.180682	0.138016	0.101964	0.178302	0.11669	0.0314253	0.150697	0.192701	0.0949699
TCEANC2	1.78341	1.91675	1.7632	1.98375	2.07936	1.72905	1.89346	1.98736	1.74754	1.78408	1.8627	1.89496	1.80606	1.81443	1.81945	1.74291	1.78574	1.73556
MIR4781	0	0	0	0	0	0	0	0	0	0	0	0	0	0	0	0	0	0
RP4-758J24.4	0	0.195018	0.449812	0	0	0.144499	0.601529	0.186578	0.143877	0.107738	0.343652	0	0.164069	0.50417	0.446919	0.287424	0.083421	0
AL353898.3	1.5341	2.15051	1.93703	2.41447	2.09877	1.59931	1.73208	2.30686	1.84722	1.65302	1.49186	1.66028	1.8525	1.31979	1.37736	1.0946	1.53791	1.26724
AL161915.1	0.964372	0.728356	0.759234	0.950642	0.768297	0.820195	0.774744	0.875305	0.810019	0.624672	0.631177	0.51108	0.521578	0.807437	0.527278	0.649979	0.322118	0.488527
CDCP2	0.031267	0.028063	0.0250631	0.0193148	0.0762971	0.0343622	0.0529134	0	0.00264873	0.0372933	0.00572366	0	0.00412997	0	0.0491572	0.00515609	0.00951201	0.0130849
RP11-446E24.4	0.0431231	0.0230035	0.0217989	0.0387867	0	0.0544358	0	0	0	0	0.0652108	0	0	0.0178553	0	0	0.00430817	0.0227523
AL357673.1	1.27661	1.31855	1.04418	1.32951	1.45107	1.15981	1.63006	1.37823	0.977756	2.0956	2.29699	2.19199	2.48584	2.56517	2.34191	2.36035	2.38668	2.18469
CYB5RL	0.795741	0.823287	0.647816	0.991455	0.937197	0.759327	1.04881	1.00044	0.746172	1.46379	1.51802	1.48569	1.46801	1.69789	1.65822	1.56727	1.62414	1.33282
MRPL37	5.71588	5.75322	5.61978	5.74836	5.66996	5.67728	5.78684	5.73418	5.58934	6.75799	6.74541	6.69783	6.60814	6.71313	6.73396	6.56479	6.66612	6.6528
SSBP3	3.77254	3.78649	3.7476	3.71125	3.69253	3.64658	3.77514	3.67096	3.72238	5.07043	5.17966	4.9448	5.14144	5.15473	5.12006	5.1069	5.14179	5.01637
SSBP3-AS1	0.696594	0.475005	0.206747	0.279805	0.339582	0.520393	0.382515	0.174946	0.473629	0.734226	0.263893	0.241984	0.625578	0.688822	0.453364	0.443655	0.644373	0.556708
RP5-997D24.3	0.0502733	0.0475118	0	0	0	0.0594935	0.0500462	0.198601	0.0591509	0.0722247	0	0.0406005	0.0531278	0.121083	0.133764	0.045519	0	0
RP4-705F19.1	0	0	0	0	0	0	0	0	0	0	0	0	0	0	0	0	0	0
AC099796.1	0	0	0	0	0	0	0	0	0	0	0	0	0	0	0	0	0	0
RP5-866L20.1	0	0	0	0	0	0	0	0	0	0	0	0.0653467	0	0	0	0	0	0
RP5-866L20.2	0	0	0	0	0	0	0	0	0	0.215892	0	0	0	0	0	0	0	0
HNRNPA1P63	0	0	0	0.0285363	0.0275795	0.0309505	0	0	0	0	0.114859	0.0243115	0.0409166	0.0248567	0.128817	0.0725757	0.0404554	0.0293426
ACOT11	1.15671	1.26456	0.883461	1.15525	1.33919	0.900434	1.18011	1.12788	0.796	0.114196	0.0837484	0.0909532	0.073743	0.0387343	0.0781622	0.0332018	0.0666652	0.118947
FAM151A	0.224962	0.196828	0.182902	0.383201	0.345934	0.229494	0.381109	0.259207	0.29639	0.0426623	0	0	0	0.0121174	0.0273388	0.0122508	0	0.0282793
RP11-240D10.4	0	0.0805839	0	0.041268	0.145954	0	0	0.0766966	0	0	0	0	0	0	0	0	0	0
MROH7-TTC4	0	0	0	0	0	0.00227273	0	0	0	0	0	0	0	0	0	0	0	0
MROH7	0.0341859	0.0158336	0	0.01998	0.0188915	0.00506673	0.0216421	0.0256193	0.00222702	0	0	0	0	0	0	0	0.00113968	0
TTC4	0.398621	0.365867	0.273592	0.28218	0.346935	0.244634	0.162854	0.223207	0.276862	0.287318	0.209339	0.297722	0.120939	0.240355	0.388082	0.201175	0.306677	0.414402
PARS2	2.76019	2.78187	2.5651	2.70846	2.51708	2.43614	2.41162	2.393	2.135	2.73256	2.68749	2.76546	2.78896	2.88461	2.81225	2.66691	2.76634	2.79246
TTC22	0	0.0101258	0	0.00832335	0	0	0	0	0	0.0187328	0.00308396	0.0229863	0.0186262	0.0236884	0.0233668	0.000404817	0.00156023	0.0280693
RP11-67L3.2	0	0	0	0	0	0	0	0	0	0	0	0	0	0	0	0	0	0
C1orf177	0	0.0844758	0	0	0.0296314	0.0345558	0	0.0432684	0.00384381	0	0	0	0	0.0399109	0	0	0	0
DHCR24	6.18031	6.22647	5.86825	6.64673	6.60277	6.24279	6.42799	6.22647	5.80632	5.89934	6.03663	6.05474	5.91713	6.1179	5.96198	6.01732	6.08254	5.97687
RP11-67L3.5	0	0.0460999	0.200992	0	0.0437126	0	0	0	0.0236936	0.0482311	0.115431	0.183154	0	0	0.167582	0.0914336	0.102456	0.120959
RP11-67L3.4	0.0390353	0.127574	0	0.122167	0	0.0895237	0.128537	0.255887	0.20343	0.582864	0.464842	0.586594	0.320283	0.0613121	0.373317	0.465974	0.338364	0.413096
TMEM61	0.0509812	0	0	0	0.0249348	0.0257138	0.0505553	0.0263962	0	0	0	0	0	0	0	0	0	0
RP11-12C17.2	0	0	0	0	0	0	0	0	0	0	0	0	0	0	0	0	0	0
BSND	0	0	0	0	0	0	0	0	0	0	0	0	0	0	0	0	0	0
PCSK9	0.485359	0.340659	0.193812	0.542813	0.695029	0.316469	0.439064	0.432709	0.320266	1.99444	1.90687	1.34672	2.28172	1.9637	2.15457	1.95894	1.9904	1.74729
USP24	3.35199	3.31205	3.39716	3.18699	3.16487	3.24404	3.34753	3.28047	3.3286	2.87466	3.47468	3.54106	3.41247	3.52167	3.26787	3.67427	3.6664	3.14029
RP11-101C11.1	0	0	0	0	0	0	0	0	0	0	0	0	0	0	0	0	0	0
GYG1P3	0	0	0	0	0.0501681	0	0	0.0507969	0.0296636	0	0.0210612	0	0.039489	0	0.0275958	0	0	0
MIR4422	0	0	0	0	0	0	0	0	0	0	0	0	0	0	0	0	0	0
GOT2P1	0	0	0	0	0	0	0.0437761	0	0	0	0	0	0	0	0	0	0	0
RP4-633H17.2	0	0	0	0	0	0	0	0	0	0	0	0	0	0	0	0	0	0
RN7SKP291	0	0	0	0	0	0	0	0	0	0	0	0	0	0	0	0	0	0
RNU6-830P	0	0	0	0	0	0	0	0	0	0	0	0	0	0	0	0	0	0
RP11-466L17.1	0	0.01133	0.068043	0	0	0	0.0426781	0.0222445	0	0	0	0.0124904	0	0.0119139	0	0	0	0.0117383
RP11-90C4.1	0	0	0	0	0	0.106448	0	0	0	0	0	0	0	0	0	0	0	0
RP11-90C4.2	0	0	0	0	0	0	0	0	0	0	0	0	0	0	0	0	0	0
PIGQP1	0	0	0	0	0	0	0	0	0	0	0	0	0	0	0	0	0	0
RP11-90C4.3	0	0	0	0	0	0	0	0	0	0	0	0	0	0	0	0	0	0
RP1-158P9.1	0	0	0	0	0	0	0	0	0	0	0	0	0	0	0	0	0	0
RP4-710M16.1	0	0	0	0	0	0	0	0	0	0	0	0	0	0	0	0	0	0
RP11-504A18.1	0	0	0.0439103	0	0.0373788	0	0	0.0714485	0.0610846	0	0	0	0	0	0	0	0	0
AC119674.1	0	0	0	0	0	0	0	0	0	0	0	0	0	0	0	0	0	0
RP4-710M16.2	0	0	0.400732	0.0884744	0	0.126904	0.0944342	0.0882517	0	0	0	0	0	0	0	0	0	0
PPAP2B	2.08106	2.13882	2.32139	1.91123	1.90358	2.46042	1.939	1.72497	2.62368	0.0249442	0.0243286	0.0429507	0	0.0358335	0.0724893	0.0259227	0.0123122	0.154625
RPL21P23	0	0	0	0	0.102424	0.0745708	0	0	0	0	0	0	0	0	0	0	0	0
RP11-377K22.3	0	0	0	0	0	0	0	0	0	0	0	0	0	0	0	0	0	0
RP11-377K22.2	0	0	0	0	0.160153	0.122357	0	0	0	1.82669	1.30609	1.94985	1.969	0.437035	1.60935	0.819038	1.1787	0.160429
PRKAA2	0.525108	0.566921	0.45651	0.424791	0.567544	0.400507	0.550992	0.420937	0.442748	0.0121369	0	0	0.0157746	0	0	0	0.00341988	0
C1orf168	0	0.0109614	0	0	0	0	0	0	0.00623895	0	0	0	0.0064626	0	0	0	0	0
RP11-378I13.1	0.11319	0.0310132	0	0.0302763	0.0545352	0.132722	0	0	0.0531646	0	0	0	0	0	0	0	0	0
C8A	0	0	0	0	0	0	0	0	0	0	0	0	0	0	0	0	0	0
C8B	0	0	0	0	0	0	0	0	0	0.0242246	0	0	0	0	0	0	0	0
RP5-1103B4.3	0	0	0	0	0	0	0	0	0	0	0	0	0	0	0	0	0	0
AL161740.1	0	0	0	0	0	0	0	0	0	0	0	0	0	0	0	0	0	0
DAB1	0	0.0529017	0	0	0.00902467	0.0027285	0.0205854	0	0.00359127	0	0	0.00709973	0	0	0	0	0	0
RP6-102O10.1	0	0	0	0	0	0	0	0	0	0	0	0	0	0	0	0	0	0
RP11-243M12.1	0	0	0	0	0	0	0	0	0	0	0.34048	0.287508	0.108268	0.124685	0.0710321	0	0.109047	0
AL137855.1	0	0	0	0	0	0	0	0	0	0	0	0	0	0	0	0	0	0
RP4-737A23.2	0	0	0	0	0	0	0	0	0	0	0	0	0	0	0	0	0	0
HNRNPA1P6	0	0	0	0	0.051704	0	0	0	0.0309326	0.0315554	0.0218828	0	0	0	0	0.0527374	0	0.0293426
RP11-393I23.2	0	0.259207	0	0.0706511	0.35041	0.045864	0.32309	0.132286	0.046008	0.420101	0.54718	0.18219	0	0.309104	0.263693	0.15036	0.224336	0.246333
RP11-393I23.4	0	0	0	0	0	0	0	0	0	0	0	0	0	0	0	0	0	0
RP11-393I23.3	0	0	0	0	0	0	0	0	0	0	0	0	0	0	0	0	0	0
RP11-414C16.1	0	0	0	0.144523	0	0	0.149782	0.141554	0	0	0	0	0	0	0	0	0	0
OMA1	2.12208	2.14039	2.06709	2.34966	2.34947	1.9794	2.05371	2.13569	1.73855	1.63781	1.82753	1.83512	1.73592	1.78408	1.90921	1.68386	1.66994	1.67608
RP4-592A1.4	0	0	0	0	0	0	0	0	0	0	0	0	0	0	0	0	0	0
RN7SL713P	0	0	0	0	0	0	0	0	0	0	0.0727282	0	0	0	0	0	0	0
TACSTD2	0.123373	0.161167	0.160621	0.0925228	0.132783	0.0464347	0.141264	0.0275995	0.0977379	0.0297486	0.0418785	0.0225314	0.00748556	0	0.0266459	0.0116081	0.0165262	0.0275588
RP4-592A1.2	0.112439	0.140665	0.0571502	0.0711934	0	0.149468	0.14104	0.133241	0.250264	1.23311	1.03225	1.12044	1.16722	1.17906	1.36856	0.797318	1.19406	0.926835
MYSM1	3.77162	3.73973	3.97416	3.7854	3.8287	3.97385	3.67464	3.78649	3.82913	2.46666	3.05265	3.05766	3.24382	3.28694	2.87442	3.31714	3.14247	2.65081
AL136985.1	0	0	0	0	0	0	0	0	0.19877	0	0	0	0	0	0	0	0	0
JUN	3.59984	3.69653	4.84636	2.77435	2.62117	4.53219	4.29117	3.82096	5.46666	5.3289	6.32196	6.16351	5.3663	6.1771	6.23469	6.16784	6.23469	6.52552
RP4-794H19.2	0.155224	0.205672	0	0.294214	0.142114	0.153613	0.0494523	0.0257576	0	0.134048	0.172063	0.0984776	0.157349	0.214359	0.0457723	0.0778916	0.0705806	0.248166
RP11-63G10.3	0	0.136449	0.215239	0.173574	0.128996	0.194245	0.216489	0.129556	0.19441	0	0	0	0.283663	0	0	0.0647439	0	0.274664
RP11-63G10.2	0	0	0	0	0	0	0	0	0	0	0.0555257	0	0	0	0	0	0	0
RP4-794H19.1	0.210065	0.23824	0.0633455	0.0777478	0.315482	0.180243	0.339291	0.194588	0.397885	0.288102	0.314434	0.541719	0.21694	0.309777	0.292733	0.225158	0.233328	0.211998
PHBP3	0	0	0	0	0	0	0	0	0	0.123261	0.479325	0.252968	0.144346	0.11021	0.149101	0.149084	0.277723	0.0601875
RP4-794H19.4	0.104199	0.100549	0.253744	0.066866	0.151872	0	0.189138	0.123569	0.137203	0	0	0.0597927	0.0526817	0	0.304779	0	0	0.0660153
RP11-145M4.1	0	0.263023	0	0	0	0	0	0	0	0	0	0	0	0	0	0	0	0
RP11-145M4.2	0	0	0	0	0	0	0	0	0	0	0	0	0	0	0	0.0534474	0	0
RP11-145M4.3	0	0	0	0	0	0	0	0	0	0	0	0	0	0	0	0	0	0
RP11-470E16.1	0	0	0	0	0	0.00745758	0	0	0	0	0	0	0	0	0	0	0	0
RP11-467C18.1	0	0.143364	0.225337	0	0	0.152958	0	0	0	0	0	0	0	0	0	0	0	0
FGGY	1.20747	1.23186	1.00691	0.986599	0.98078	0.875008	1.01607	1.16298	0.757199	1.56934	1.23404	1.18833	1.08628	1.06715	1.35084	1.35102	1.20176	1.35522
MIR4711	0	0	0	0	0.534559	0	0	0	0	0	0	0	0	0	0	0	0.272111	0
RP4-782L23.2	0	0	0	0	0.0633083	0.262867	0	0	0.109943	0.130762	0	0	0	0.117536	0	0	0.102405	0
RP4-782L23.1	0.254963	0.351475	0.306405	0.246077	0.164423	0	0	0.165447	0.0255828	0	0.0810665	0.227926	0	0.314095	0.36211	0	0.10747	0.368436
HOOK1	0.0423481	0.0261215	0.00684171	0.149468	0.158816	0.0301871	0.0487696	0.0388584	0.0156685	0	0.0116239	0	0.0018753	0.00666368	0	0.00207256	0	0
CYP2J2	0.715259	0.799269	0.708383	0.742297	1.04597	0.425745	0.566921	0.656887	0.19694	0	0	0	0	0	0	0	0	0
RN7SL475P	0	0	0	0	0	0	0	0	0	0	0	0	0	0	0	0	0	0
C1orf87	0.0451054	0.0268042	0.0446651	0.0407763	0.0398111	0.0347489	0.0451892	0.0462936	0.0113393	0.0124445	0	0.00657369	0.00692303	0.00529272	0.014118	0.000554054	0	0
PGBD4P8	0	0	0	0	0	0	0	0	0	0	0	0	0.0350348	0	0	0	0	0
RP11-575B7.3	0	0	0	0	0	0	0	0	0	0	0	0	0	0	0	0	0	0
RP11-776H12.1	0	0	0.130464	0.0307306	0.0293355	0.0541528	0	0	0	0.783716	0.854055	0.990012	0.896757	0.757686	0.88493	0.967643	1.15542	0.87508
RP11-436K8.1	0.110255	0.06549	0.0672094	0.0241332	0.100532	0.0477315	0.0678925	0.154718	0.0231036	0	0	0	0	0	0	0.0177892	0	0
NFIA	0.430506	0.658339	0.425985	0.58764	0.517942	0.561056	0.765503	0.738931	0.610844	1.02391	1.2158	1.13078	1.28349	1.4457	1.21989	1.42233	1.4787	1.16692
RP4-668G5.1	0.0338528	0.0308221	0.0534372	0.0548009	0	0.0102557	0	0	0	0.032846	0.0476421	0	0.0429507	0.0992702	0	0.0356176	0.0535758	0
AC096534.1	0	0	0	0	0	0	0	0.506466	0	0	0.273965	0.500266	0	0	0	0	0	0
RP4-802A10.1	0	0.106993	0	0	0	0	0.106624	0	0.0707447	0	0.347735	0.343455	0.123965	0.0973161	0.291519	0.259377	0	0
RP5-833A20.1	0	0	0	0	0	0	0	0.047903	0	0.0968393	0	0	0	0.24524	0.0483581	0	0	0
AC099791.1	0	0	0	0	0	0	0	0	0	0	0	0	0	0	0	0	0	0
RP11-430G17.1	0	0	0	0	0	0	0	0	0	0	0	0	0	0	0	0	0	0
TM2D1	2.28296	2.27871	2.19817	2.47645	2.4718	2.23615	2.4985	2.62368	2.42706	1.65274	1.49712	1.58969	1.56983	1.59094	1.56561	1.65822	1.78555	1.69967
RP11-430G17.3	0.32156	0.436956	0.0461291	0.262204	0.417831	0.275328	0.361674	0.381737	0.243101	0	0	0	0	0	0	0	0	0
INADL	1.02719	0.9815	0.806964	0.911941	0.963664	0.704814	0.880167	0.848161	0.648396	0.0114049	0	0	0	0	0	0	0	0.0137702
RNU6-414P	0	0	0	0	0	0	0	0	0	0	0	0	0	0	0	0	0	0
RNU6-1177P	0	0	0	0	0	0	0	0	0	0	0	0	0	0	0	0	0	0
LAMTOR5P1	0.0963615	0	0	0	0	0	0	0	0	0	0	0.492627	0	0	0.0938092	0	0	0
RN7SL180P	0	0	0	0	0	0	0	0	0	0	0	0	0.0668229	0	0	0	0	0
MIR3116-1	0	0	0	0	0	0	0	0	0	0	0	0	0	0	0	0	0	0
PIGPP2	0	0	0	0	0	0	0	0	0	0	0	0	0	0	0	0	0	0
RPS15AP7	0	0	0	0	0	0	0	0	0	0	0	0	0	0	0	0	0	0
L1TD1	0.10725	0.321685	0.227492	0.33891	0.503887	0.209629	0.173947	0.297788	0.114644	0.0131978	0	0	0	0.0058741	0	0	0	0.0119699
RP5-1155K23.4	0	0	0	0	0	0	0	0	0	0	0	0	0	0	0	0	0	0
KANK4	0.0138921	0	0.00600689	0	0	0.0224009	0	0	0	0	0	0	0	0	0	0	0	0
RNU6-371P	0	0	0	0	0	0	0	0	0	0	0	0	0	0	0	0	0	0
USP1	3.54268	3.66532	3.567	3.58514	3.73517	3.36604	3.79442	3.99043	3.74262	3.80617	4.3887	4.45048	4.40349	4.42811	4.25387	4.52681	4.53745	4.237
DOCK7	3.10346	3.17769	3.02428	2.96337	3.03627	2.72272	3.75097	3.78893	3.44018	1.15339	1.49373	1.63623	1.25296	1.51521	1.41913	1.61751	1.68359	1.44396
RP11-293K19.1	0.673157	0.435331	0.163746	0.362431	0.825576	0.412014	0.451761	0.271813	0.415315	0	0	0	0	0	0	0	0.165462	0
ANGPTL3	0.0516831	0.0773573	0.166984	0.0187267	0.0599904	0.0262597	0.0654209	0.108712	0.0824777	0.0509838	0.0752306	0	0.0102572	0	0.0254853	0.0106143	0.0606189	0.0198272
AL138847.1	0.0608031	0	0.141773	0.0558684	0.103896	0.0949637	0.135419	0.0305472	0.141696	0	0.0108768	0	0.0865927	0.0267253	0.0429152	0	0	0.0309364
RP5-849H19.2	0.179604	0.092079	0.07289	0.0464976	0.0873379	0.0258852	0.211419	0.126576	0	0	0	0	0	0	0	0.063322	0.0730644	0
RP11-230B22.1	0.742402	0.422348	0.231948	0.353142	0.334241	0.338742	0.359228	0.310287	0.329277	0.291415	0.0900664	0.315015	0.586244	0.345779	0.519315	0.268144	0.222623	0.45441
ATG4C	2.80816	2.56716	2.51539	2.53205	2.79033	2.55026	2.52284	2.71442	2.44809	2.28132	2.44363	2.60278	2.32328	2.54417	2.2122	2.56201	2.57924	2.38617
RP4-771M4.3	0.115343	0.111724	0	0.106847	0	0	0.111688	0.105859	0	0	0	0.188669	0	0	0.111864	0	0	0
RP4-771M4.2	0	0	0	0	0	0	0	0	0	0	0	0	0	0	0	0	0	0
RP11-5P4.1	0.211409	0.173947	0.058172	0.171936	0.309088	0.273592	0.49838	0.437657	0.047458	0	0	0	0	0	0	0	0	0
RP11-5P4.2	0	0	0	0	0	0	0	0	0	0	0	0	0	0	0	0	0	0
RP11-5P4.3	0	0	0	0	0	0	0	0	0	0	0	0	0	0	0	0	0	0
RP11-335E6.2	0	0	0.144044	0.0607952	0	0	0	0	0	0	0	0	0	0	0	0	0	0
RP11-335E6.4	0.112439	0.0732521	0.168086	0	0.0366626	0.0463745	0.14104	0.0385939	0.046458	0.0765845	0	0	0	0	0	0	0	0
RNA5SP49	0	0	0	0	0	0	0	0	0	0	0	0	0	0	0	0	0	0
LINC00466	0.203493	0.130732	0.0171959	0.331171	0.123581	0.193597	0.121546	0.24233	0.137297	0	0	0.0114504	0	0	0	0	0	0.0260224
RP11-335E6.3	0.0637679	0	0	0.1367	0.0576719	0	0.141597	0.109515	0	0	0	0	0	0	0	0	0	0
AL138935.1	0	0	0	0	0.0799879	0	0	0	0.0227222	0	0	0	0	0	0	0	0	0
RP4-792G4.2	3.33758	3.24376	2.70374	3.15402	3.08047	2.4985	3.20257	3.01851	2.64393	1.62371	1.03394	1.15836	1.15169	0.920532	1.17792	1.1635	1.11915	1.40116
FOXD3	3.822	3.81942	3.45835	3.38077	3.25926	2.92977	3.20223	3.29406	2.68244	0.873545	0.603072	0.746297	0.577716	0.604533	0.712222	0.836302	0.641623	0.746297
RP4-792G4.3	0	0	0	0	0	0	0	0	0	0	0.0310909	0.0657145	0.0131315	0	0	0	0.027436	0
ALG6	2.49167	2.51511	2.46807	2.7109	2.77363	2.51027	2.39475	2.46203	1.94052	1.87703	2.15744	2.21598	1.82591	2.14507	2.12365	2.01533	2.17261	1.84627
ITGB3BP	1.95889	1.99848	1.83129	2.2853	2.16647	1.80832	2.01865	2.27358	1.94169	2.55351	2.60429	2.79922	2.59023	2.5563	2.57254	2.51924	2.6235	2.62823
EFCAB7	1.55102	1.67281	1.40313	1.8436	1.82802	1.61232	1.33659	1.26821	1.07636	0.553634	0.500737	0.543174	0.536914	0.574853	0.574002	0.491672	0.477123	0.601618
RN7SL488P	0.092415	0	0	0.0854835	0	0	0	0	0	0	0	0.0794673	0.0694409	0.231905	0	0	0	0
RNU7-123P	0.669537	1.07854	2.52247	0.359088	1.30709	0.524539	0.665676	1.33038	1.08536	0.869819	0.618837	0	1.74563	1.41128	1.24508	0.530373	0.791846	0.818577
DLEU2L	1.703	1.57524	1.13638	1.70528	1.53846	1.37823	1.58752	0.987939	0.934729	0.230482	0.125894	0.396171	0	0.187994	0.139928	0.379442	0.222053	0.100566
PGM1	4.10364	4.05638	3.95	3.91936	3.97985	3.74319	4.16083	4.12142	3.97325	0	0	0.0226862	0.00294035	0	0	0	0	0
RN7SL130P	1.28269	1.03752	0.658669	0.58926	0.0784835	0.720902	0.607547	0.612247	0.526633	0	0	0	0	0	0	0	0	0
ROR1	1.23569	1.41319	0.747521	1.26648	1.39569	0.736768	1.64663	1.43732	0.990408	0	0	0	0	0	0	0	0	0
RP4-597J3.1	0	0	0	0	0	0.0559092	0	0.0819588	0	0.0887191	0.149194	0	0.0996378	0.152067	0.165318	0.180048	0	0
CFL1P3	0	0	0	0	0.0946395	0.0296461	0	0	0	0	0.173427	0.0454845	0	0.0921484	0.14832	0	0.0392497	0
RNU6-809P	0	0	0	0	0	0	0	0	0	0	0	0	0	0	0	0	0	0
RP11-24J23.2	0.202796	0.329277	0.164631	0.204556	0.489847	0.0721189	0.0869614	0.205274	0.0175613	0	0	0	0.015611	0	0.0308761	0	0.00792845	0
UBE2U	0	0	0	0	0	0	0	0	0	0	0	0	0	0	0	0	0	0
RNU7-62P	0	0	0	0	0	0	0	0	0	0	0	0	0	0	0	0	0	0
CACHD1	1.70277	1.58464	1.63552	1.7556	1.70865	1.56677	2.00785	1.92291	1.97834	0	0.00300166	0	0	0	0	0	0.00921715	0.0129611
MIR4794	0	0	0	0	0	0	0	0	0	0	0	0	0	0	0	0	0	0
RAVER2	1.34778	1.50324	1.38539	1.71241	1.7025	1.358	1.64143	1.83129	1.57058	2.4757	2.48058	2.61301	2.41872	2.48448	2.38632	2.51167	2.45865	2.45164
JAK1	4.4475	4.46453	4.72257	4.55604	4.57163	4.88797	4.59441	4.59441	4.89112	3.55687	3.65396	3.90683	3.49266	3.65976	3.73563	3.6654	3.70531	3.79723
RP11-182I10.1	0	0	0	0	0	0.14241	0	0	0	0	0	0	0	0	0	0.145261	0.16325	0
RP11-182I10.2	0	0	0	0	0.119463	0	0	0.119681	0	0	0	0	0.338159	0.0606447	0	0	0.101407	0
RP11-182I10.3	0.11329	0.0980628	0.10912	0.0995655	0.0923384	0.0869692	0.196002	0.0773129	0.0357779	0.122532	0.0818805	0.0366403	0.0862462	0.0222517	0.0814615	0.0971097	0.0503105	0.0726121
SLC2A3P2	0.040101	0.0687966	0.106173	0	0.0949408	0.0430932	0.161588	0.0967753	0.114738	0.0557577	0	0	0.0924229	0.0322903	0.0358924	0.0193738	0.1057	0
RP4-535B20.4	0	0	0.0639388	0	0.0770522	0.139	0.0834374	0	0.109018	0	0	0.0720026	0.0946872	0	0	0	0	0
RNU6-1176P	0.221854	0	0	0.211419	0	0	0	1.00534	0	0	0	0	0	0	0	0	0	0
MIR3671	0.68227	1.21986	0.413851	1.42046	1.23388	0.924426	1.14584	0.246982	0.685241	0.651089	1.95211	0.620298	1.0242	2.05948	0	2.02003	1.23442	0.898876
MIR101-1	0	0	0	0	0	0	0	0	0	0	0	0	0	0	0	0	0	0
RP4-535B20.1	0.295691	0.401525	0	0.350027	0.444415	0.0518038	0.223135	0	0.471831	0.516301	0.204964	0	0.360811	0.56507	0.0813124	0.227181	0.126626	0.386871
RP4-535B20.2	0	0	0	0	0	0	0	0	0	0	0	0	0	0	0	0	0	0
MRPS21P1	0	0	0	0	0	0	0	0	0	0	0	0	0	0	0	0	0	0
AK4	0.355694	0.369261	0.250367	0.311968	0.453157	0.261416	0.462425	0.560718	0.200654	3.12371	3.06327	3.16346	3.15351	3.01709	2.97896	3.16818	3.02567	2.83896
RP4-700A9.1	0	0	0	0	0	0	0	0	0	0	0	0.242207	0	0	0	0	0.227751	0
DNAJC6	2.21868	2.27023	1.96597	2.05538	2.07758	1.93552	2.14377	2.18484	1.94088	3.44919	3.82671	3.88567	3.73618	3.91372	3.70613	3.88797	3.92067	3.5474
RP5-1044H5.1	0	0	0.0778718	0.0934504	0	0	0.0535051	0.17534	0	0.187675	0.128656	0.453148	0.114542	0.213904	0.310841	0.137942	0.0774659	0.0918034
RP5-1044H5.2	0	0	0	0	0	0	0	0	0	0	0.188072	0	0.0868	0.194379	0.301938	0.433374	0.327028	0
RNU2-15P	0.131757	0	0	0	0	0.181244	0	0	0	0	0	0.114581	0	0	0	0	0	0
LEPR	0.544921	0.483179	0.693251	0.470494	0.53277	0.692232	0.662856	0.645945	0.910543	1.38819	1.87644	1.90136	1.66153	1.87592	1.7025	1.79568	1.91988	1.7515
LEPROT	3.4517	3.55915	4.00396	3.5959	3.69682	4.03629	3.67096	3.81373	4.10968	3.54814	3.66472	3.6966	3.67926	3.71166	3.59333	3.88217	3.72405	3.51634
RP4-630A11.3	0	0.116576	0.0933183	0	0.160153	0.164392	0	0	0.31914	0.0643999	0.200447	0.334554	0.0464922	0.208049	0.060696	0.392416	0	0.562741
RP11-430H12.2	0	0.0185986	0.0658672	0	0.0165094	0	0	0	0.0109331	0.0466932	0.0109633	0	0.0439726	0.0528028	0	0.0037133	0.0436522	0
RN7SL854P	0	0	0	0	0	0	0	0	0	0	0	0	0	0	0	0	0	0
PDE4B	2.18712	2.28651	2.7932	2.29975	2.42843	3.31586	2.08572	2.21145	3.12271	0	0	0	0	0	0.00657369	0	0	0
RP11-397C12.1	0	0.203013	0	0	0	0.0753258	0.109624	0.238951	0	0	0	0	0	0	0	0	0	0
RNU4-88P	0	0	0	0	0	0	0	0	0	0	0	0	0	0	0	0	0	0
SGIP1	0.857151	1.06549	1.12062	1.15878	1.27794	1.37709	1.1142	1.39753	1.54723	0.0102001	0.00352501	0.0305501	0.00219013	0.0183146	0.01706	0.00266075	0.00632797	0.0437423
MIR3117	1.47457	0.284356	0	0.283408	1.2265	0	0.291195	0.276174	0	0	0	0	0	0	0	0	0	0
AL139147.1	0.207088	0.045817	0.101809	0.160812	0.11998	0.104057	0.220138	0.102665	0.280714	0	0	0	0	0	0	0	0	0.0441766
AL354978.1	0	0	0.209583	0.243898	0.591799	0	1.34465	0	0	0	0	0	0	0	0	0	0	0
TCTEX1D1	0.360556	0.201788	0.232581	0.336268	0.401471	0.260369	0.18322	0.319089	0.316358	0	0	0	0	0	0	0	0	0
INSL5	0.0411843	0	0	0	0	0	0	0	0	0	0	0	0	0	0	0	0	0
WDR78	0.321239	0.341606	0.442478	0.310662	0.325553	0.333428	0.4021	0.336964	0.34312	0.140504	0.184576	0.0630343	0.116258	0.152399	0.149484	0.120877	0.080062	0.178549
RP11-342H21.2	0	0	0	0	0	0	0	0	0	0	0	0	0	0	0	0	0	0
MIER1	2.54087	2.59236	2.63063	2.63889	2.72046	2.80645	2.47911	2.55026	2.6334	1.9264	2.36099	2.43673	2.35967	2.38048	2.29514	2.37552	2.41241	2.18618
SLC35D1	2.67342	2.73799	2.94443	2.82575	2.78566	3.07977	2.66586	2.61176	3.11182	1.84665	2.05001	2.09725	1.98976	2.11215	2.01585	1.91574	2.02614	2.05276
C1orf141	0	0	0	0	0	0	0	0	0	0.0163502	0.00366182	0.0190226	0.0187328	0	0.0126716	0.0202749	0.00489214	0.0501521
SNORA31	0.231602	0.368132	0.401668	0.327169	0.450886	0.282637	0.212197	0.246315	0.25886	0.0732664	0.053603	0.0681061	0.0542164	0.0769475	0.0929859	0.0691298	0.073336	0.100914
IL23R	0	0	0	0	0	0	0	0	0	0.493571	0.739349	0.45768	0.686271	0.616417	0.551046	0.680038	0.586039	0.71763
RNU6-586P	0	0	0	0	0	0	0	0	0	0	0	0	0	0	0	0	0	0
AL109843.1	0	0	0	0	0	0	0	0	0	0	0	0	0	0	0	0	0	0
RNU4ATAC4P	0	0	0	0	0	0	0	0	0	0	0	0	0.300188	0	0	0	0	0
RP4-763G1.1	0	0	0	0	0	0	0	0	0	0	0	0	0	0	0	0	0	0
IL12RB2	3.42023	3.44522	3.14962	3.43782	3.37572	2.79788	3.44985	3.37145	2.8342	0.0583647	0.0730706	0.104138	0.0922316	0.182136	0.0260353	0.137709	0.157691	0.0478265
SERBP1	5.43456	5.53331	5.49566	5.53967	5.63632	5.55566	5.45989	5.58807	5.57241	6.18983	6.49444	6.49018	6.47852	6.54525	6.40693	6.56304	6.62341	6.39123
RNU6-387P	1.49435	1.2775	1.07603	1.93045	1.10184	1.65593	1.73208	1.29063	0.465008	0.958591	1.57133	1.48086	1.63134	1.75027	2.12265	1.98825	2.20918	0.787176
RP4-763G1.2	0	0	0	0	0	0	0	0	0	0	0	0	0.0481086	0	0.122356	0	0	0
RNU6-1031P	0	0	0	0	0	0	0	0	0	0	0	0	0	0	0	0	0	0
RP11-393N21.1	0	0	0	0	0	0	0	0	0	0	0	0	0	0	0	0	0	0
RN7SL392P	0	0	0	0	0	0	0	0	0	0	0	0	0	0	0	0	0	0
HNRNPCP9	0	0	0	0	0	0	0	0.032038	0	0	0.0249526	0.0270629	0	0	0.0317427	0	0	0
GADD45A	4.94458	4.79376	5.44128	4.79376	4.68535	5.56718	4.43066	4.65948	5.24332	6.12979	6.1453	5.98297	6.1453	6.13734	6.19941	6.25403	6.11242	6.31161
GNG12	5.03193	5.13454	5.38622	5.17569	5.31926	5.45667	5.3685	5.41401	5.51481	2.02716	1.85656	2.19338	1.89119	1.74291	1.87224	2.00679	1.79019	2.16582
RNU7-80P	0	0	0	0	0.594596	0	0	0	0	0	0	0	0	0	0	0	0	0
GNG12-AS1	0.310501	0.41792	0.44818	0.304014	0.452798	0.558304	0.587857	0.645321	0.722547	0	0	0	0	0	0.00941266	0.0155419	0.00816694	0.018884
RP4-609E1.2	0	0.0575961	0	0	0.0549322	0	0	0.150885	0.11261	0	0	0	0	0	0	0	0	0
DIRAS3	0.12858	0.178585	0.380622	0.118571	0.0730711	0.224643	0.233279	0.221954	0.563616	2.47683	2.2801	2.37926	2.36607	2.26953	2.4828	2.49806	2.36489	2.63459
ARL5AP3	0	0.126309	0	0	0.0629252	0	0	0.226387	0.179142	0	0	0	0	0	0	0.182028	0	0
AL157407.1	0	0	0.878492	0	0	0	0	0.25338	0.951628	0	0	0	0	0	0	0	0	0
WLS	3.54411	3.57748	4.52308	3.37572	3.34305	4.40861	3.78111	3.84433	5.32175	0	0.00400831	0	0.00676886	0	0.0138492	0.000542901	0.0242657	0.0160024
CTBP2P8	0.245586	0.240608	0.45475	0.204443	0.339447	0.839164	0.378269	0.39587	0.803495	0.227291	0.100156	0.0997788	0.0589035	0.102755	0.225399	0.272957	0.133116	0.214404
MIR1262	0	0	0	0	0	0.186839	0	0	0.515601	0	0	0	0	0	0	0	0	0
RPS7P4	0	0.0860323	0	0.0437126	0	0	0	0	0	0.398752	0.183466	0.57878	0.232297	0.224607	0.0866747	0.212498	0.135174	0.46108
COX6B1P7	0	0	0	0	0	0	0	0	0	0	0	0	0	0	0	0	0	0
TCEB1P18	0	0	0.0584259	0	0	0	0	0	0	0	0	0	0	0	0	0	0	0
RP5-1033K19.2	0	0	0	0	0	0	0	0	0	0	0	0	0	0	0	0	0	0
RPE65	0	0	0	0	0	0	0	0	0	0	0	0	0	0	0	0	0	0
DEPDC1	2.08876	2.13062	1.89136	2.36765	2.47843	2.10455	2.26369	2.36518	2.27226	1.60203	1.99197	2.16555	1.94603	2.08571	1.91161	2.07333	2.08794	1.91202
RP4-694A7.2	0.243269	0.524823	0.237271	0.581746	0.379351	0.21431	0.828258	0.676882	0.26776	0.106705	0.321173	0.317566	0.221346	0.33228	0.196355	0.203296	0.0405609	0.245451
RP4-694A7.4	0.0456721	0.0426781	0.0947606	0	0.129125	0	0.0643718	0.0418211	0.0803378	0.0450964	0.070548	0.0713897	0.124869	0.0736918	0.0416838	0.276075	0.219126	0.11285
RP4-694A7.3	0	0	0	0	0	0	0	0	0	0	0	0	0	0	0	0	0	0
RP11-424D14.1	0	0	0	0	0	0	0	0	0	0	0	0	0	0	0	0	0	0
RP11-74K19.1	0	0	0	0	0	0	0	0	0	0	0	0	0	0	0	0	0	0
RP3-380B4.1	0	0	0	0	0	0	0	0	0	0	0	0	0	0	0	0	0	0
LRRC7	0.118595	0.109415	0.121642	0.130911	0.135611	0.163528	0.0915933	0.0899235	0.0834506	0.138972	0.141202	0.137217	0.143855	0.179031	0.12101	0.158198	0.16369	0.12821
RP11-379C1.1	0	0	0	0	0	0	0	0	0	0	0.0140485	0	0.0120987	0.0643877	0	0	0	0
RN7SL538P	0	0	0	0	0	0	0	0	0	0	0	0	0	0	0	0	0	0
PIN1P1	0	0	0	0	0	0	0	0	0	0.10312	0	0	0.0394106	0.0475727	0.100889	0	0	0.136911
RP11-181B18.1	0	0	0	0	0	0	0	0	0	0	0	0	0	0	0	0	0.0410963	0
LRRC40	3.13736	3.14434	3.2721	3.08736	3.07617	3.03133	3.03374	3.14466	3.16443	2.76469	3.16599	3.27512	2.99625	3.09786	2.97018	3.2577	3.38678	3.09657
RN7SL242P	0.238122	0.0846616	0	0.0814862	0.0807177	0.116931	0.162135	0.153848	0	0	0	0	0	0	0	0	0	0
SRSF11	4.60626	4.69662	4.99872	4.69601	4.75098	4.994	4.74048	4.89441	5.06353	4.13834	4.5886	4.734	4.49545	4.56686	4.3742	4.67714	4.68568	4.31096
RP4-677H15.4	0	0	0.12814	0	0.103325	0.0331953	0.250117	0	0.1112	0	0.0480815	0.142143	0	0.100008	0	0	0	0
ANKRD13C	3.40147	3.36527	3.51893	3.37436	3.51516	3.56044	3.2811	3.30636	3.54821	2.54978	2.55243	2.66157	2.70335	2.80098	2.702	2.59782	2.71576	2.56304
HHLA3	1.91575	1.58281	1.58899	1.89219	1.46465	1.72631	1.56904	1.62829	1.67281	1.76436	1.88999	1.83678	1.63568	1.7282	2.12201	1.86987	1.79334	1.68386
RP11-180O5.2	0.131321	0	0.568683	0.528607	0.444851	0.448943	0.689368	0.445064	0.323272	0	0.254926	0.318214	0	0.429576	0.0446978	0.401873	0.354656	0
CTH	2.54408	2.44775	2.62633	2.35621	2.52778	2.58494	2.11641	2.33887	2.39416	2.60852	2.51167	2.82095	2.49539	2.57557	2.65602	2.23274	2.36457	2.43593
RP11-42O15.3	0.2954	0.814961	0.457658	0.954237	0.524151	0.718026	0.0584358	0.566728	0.654591	0.582609	0.225824	0.776953	0.779034	0.650623	0.454029	0.513259	0.392727	0.521405
RP11-42O15.2	0	0	0	0.0522057	0	0	0	0	0	0	0	0.0465393	0	0.0942486	0.0788047	0	0	0
CASP3P1	0	0	0	0	0	0	0	0	0	0	0	0	0	0	0	0	0	0
RP5-952N6.1	0	0	0	0	0	0	0	0	0	0.0530314	0	0	0	0	0	0	0	0
RP11-99H8.1	0	0	0	0	0	0	0	0	0	0	0	0	0	0	0	0	0	0
PTGER3	0.0185986	0.0150399	0.142009	0.0371945	0.00803924	0.165136	0.0179925	0	0.189221	1.38752	1.86114	1.78372	1.79598	1.94886	1.80753	1.85966	1.91135	1.61397
RP3-333A15.1	0.0717836	0.0368977	0.206266	0.239169	0.256649	0.04249	0	0	0	0	0	0	0	0.0318536	0	0.0189915	0	0
RP3-333A15.2	0	0	0.030116	0	0	0	0	0	0	0.335391	0.288027	0.0685107	0.448626	0.356959	0.282276	0.189746	0.419298	0.371612
ZRANB2-AS1	0.284688	0.352884	0.323906	0.295867	0.141407	0.260818	0.215085	0.34095	0.393827	0.174577	0.135502	0.256531	0.313002	0.0942486	0.10405	0.331817	0.563111	0.224735
ZRANB2	4.02838	3.99937	4.08015	4.28921	4.41297	4.44011	3.81831	4.01818	3.98744	4.38757	4.81481	4.97863	4.86084	4.76761	4.54297	4.82405	4.82918	4.56763
MIR186	2.98692	3.18902	3.04535	2.6759	3.11453	3.08931	2.62811	2.99594	2.86944	1.9172	1.41752	1.30439	2.34595	1.95472	0.977256	1.78477	1.14488	1.77542
ZRANB2-AS2	0.163913	0.16971	0.0962387	0.146401	0.16884	0.0841346	0.140638	0.24313	0.0606031	0.0114131	0.0333259	0.051088	0.0414238	0.0334373	0.020158	0.0407854	0.0110953	0.0256389
AL360297.1	0	0	0	0	0	0	0	0	0	0	0	0	0	0	0	0	0	0
RP11-386O9.2	0	0.0503875	0.0770583	0	0.0483387	0	0	0.0489364	0.0278914	0.0533123	0	0	0	0	0	0	0.0765746	0.0487396
RP11-115M14.1	0	0	0	0	0	0	0	0	0	0	0	0	0	0	0	0	0	0
NEGR1	0.0722401	0.0617276	0.0773129	0.0234933	0.0519304	0.0529251	0.0225031	0.0894656	0.135052	0.0100005	0	0.00775282	0	0	0	0	0	0.009127
RP11-82L20.1	0	0	0	0.263242	0	0	0	0	0	0	0	0	0	0	0	0	0	0
RP11-175G14.2	0	0	0	0	0	0	0	0	0	0	0	0	0	0	0	0	0	0
NEGR1-IT1	0	0	0	0	0	0	0	0	0	0	0	0	0	0	0	0	0	0
GDI2P2	0.0858101	0	0	0.0421209	0.07826	0.0530758	0.0466215	0.0785868	0	0.293776	0.36723	0.36426	0.552266	0.495422	0.586123	0.429321	0.194595	0.337389
RPL31P12	0	0	0.0551597	0	0.0677369	0.0963458	0	0	0	0	0.179478	0.121682	0	0.125423	0.137584	0.0470611	0	0
RNU6-1246P	0	0	0	0	0	0	0	0	0	0	0	0	0	0	0	0	0	0
RP4-660H19.1	0	0	0	0	0	0	0	0	0	0	0.172135	0	0	0	0	0	0	0
RP11-262K1.1	0	0	0	0	0	0	0	0	0	0	0	0	0	0	0	0	0	0
KRT8P21	0	0	0	0	0	0	0	0	0	0.0718083	0.0135819	0.0890999	0	0	0	0	0	0
RN7SKP19	0	0	0	0	0	0	0	0	0	0	0	0	0	0	0	0	0	0
RP4-598G3.1	0	0	0	0	0	0	0	0	0	0	0	0	0	0	0	0	0	0
RP4-788P17.1	0	0	0	0	0	0	0	0	0	0	0	0	0	0	0	0	0	0
RNA5SP50	0	0	0	0	0	0	0	0	0	0	0	0	0	0	0	0	0	0
RNU4ATAC8P	0	0	0	0	0	0	0	0	0	0	0	0	0	0	0	0	0	0
LRRIQ3	0.163472	0.130962	0.166476	0.13407	0.157731	0.0984219	0.105922	0.170326	0.132783	0.0177727	0.0396074	0.0558352	0.062672	0.068439	0.0641467	0.037913	0.035207	0.0367969
FPGT	1.68114	1.73342	1.67554	1.70796	1.86576	1.58127	1.52881	1.6575	1.54185	1.42351	1.9392	1.95185	1.76325	1.75613	1.74422	1.69639	1.93339	1.75003
FPGT-TNNI3K	0.0238036	0.015531	0.00674013	0.00941791	0.0183291	0.00406782	0.0235861	0.0198423	0.0344218	0	0	0	0.00167533	0.00373861	0	0	0	0.0202658
TNNI3K	0	0	0	0	0	0	0	0	0.00540561	0	0	0	0	0	0.0125294	0	0	0
RP11-439H8.4	0	0	0	0	0	0	0	0.117356	0	0	0	0	0	0	0	0	0	0
RP4-650F12.2	0	0	0	0	0	0	0	0	0	0	0	0.0257522	0	0	0	0	0	0
LRRC53	0	0	0	0	0	0	0	0	0.00906921	0	0	0	0	0	0	0	0	0
C1orf173	0	0	0	0	0	0	0	0	0.0132396	0	0.00426404	0	0	0.0117209	0	0	0	0
RP4-612J11.1	0	0	0	0	0	0	0	0	0	0	0	0	0	0	0	0	0	0
RP11-17E13.2	0.174194	0.167565	0	0.164295	0.229823	0.184318	0.0912249	0.160666	0	0.244177	0.117446	0.222053	0.33213	0.496977	0.0896769	0.274712	0.240084	0
CRYZ	3.57654	3.6071	3.4617	3.70422	3.84921	3.52394	3.28132	3.25588	3.21998	3.6654	3.75312	3.94259	3.92107	3.82931	3.69463	3.83039	3.92906	3.70937
TYW3	2.94662	2.98	2.94187	2.95904	3.02049	2.81754	2.67019	2.82807	2.7246	3.09697	3.33522	3.43946	3.24219	3.31789	3.29477	3.22741	3.44486	3.27329
RP11-93N20.1	0	0	0	0	0	0	0	0	0	0	0	0	0	0	0	0	0	0
RP11-510C10.4	0	0	0	0	0	0	0	0	0	0	0	0	0.0125241	0	0	0	0	0
RP11-510C10.2	0	0	0	0	0	0	0	0	0	0	0	0	0	0	0	0	0	0
LHX8	0	0	0.0393745	0	0	0	0	0	0.00353281	0.0426872	0	0	0	0	0	0	0	0.0117784
RP11-510C10.3	0	0	0	0	0	0	0	0	0	0	0	0	0	0	0	0	0	0
RNU6-622P	0	0	0	0	0	0	0	0	0	0	0	0	0	0	0	0	0	0
SLC44A5	0.0488878	0	0.0183613	0.0263462	0.0147236	0.00404343	0.0304408	0.011678	0.0272909	0.753148	0.887764	0.79219	0.810376	0.914802	0.778583	1.33746	1.15449	0.821677
RP11-87O11.1	0	0	0	0.073117	0	0.0476837	0	0	0	0	0	0	0	0	0	0	0	0
RNU6-503P	0	0.395151	0	0	0	0.31771	0	0	0	0	0	0	0	0	0	0	0	0
RP4-595K12.1	0	0	0	0	0.103325	0	0	0	0	0.0598446	0.0480815	0	0.401706	0	0.382723	0.0767386	0	0.102746
RP4-595K12.2	0	0	0	0	0	0	0	0.0653802	0	1.1747	1.11149	1.02549	0.986367	1.10782	1.01932	1.35914	1.44031	1.30517
RP4-682C21.5	0	0	0	0	0	0	0.0369476	0.242529	0	0.0672503	0.0823642	0.0831541	0.0238392	0.164684	0.0333232	0.0868861	0	0.140893
ACADM	3.81654	4.00238	3.7854	3.84753	4.03556	3.57593	3.86018	4.14243	3.73655	3.78114	3.85991	3.83931	3.8853	3.88187	3.79185	3.92013	4.01855	3.86023
RP4-682C21.2	0.793715	1.10533	1.22558	1.26387	1.00973	0.825337	0.943404	1.10254	0.836878	0.504509	0.522429	0.527886	0.912843	0.902851	0.684869	0.420207	0.776319	0.595789
RABGGTB	4.35263	4.3933	4.24067	4.88495	4.83872	4.7045	4.23734	4.25099	4.07456	4.17524	4.40903	4.36671	4.67677	4.62003	4.35099	4.60499	4.45886	4.25273
SNORD45C	0	0	0	0	0	0	0	0	0	0	0	0	0	0	0	0	0	0
SNORD45A	0	0	0	0	0	0	0	0	0	0	0	0	0	0	0	0	0	0
SNORD45B	0	0	0	0	0	0	0	0	0	0	0	0	0	0	0	0	0	0
MSH4	0.173517	0.0770645	0.0907054	0.240056	0.0802614	0.27265	0.154482	0.114388	0.103059	0.123401	0.0191565	0.0282568	0.0235742	0.036182	0	0.0857166	0.113944	0.192199
AL445464.1	0.268435	0	0	0	0	0	0	0	0	0	0	0	0	0	0	0	0	0
ASB17	0	0	0	0	0	0	0	0	0	0	0	0	0	0	0.0251407	0	0	0
RP11-550H2.1	0	0	0	0	0	0	0	0	0	0	0	0	0	0	0	0	0	0
RP11-550H2.2	0	0	0	0	0.116137	0	0	0	0	0	0	0	0	0	0	0	0	0
ST6GALNAC3	2.13223	2.09231	1.67398	2.28155	2.41021	1.45374	2.40281	2.5426	1.38721	0	0	0	0	0.0200059	0	0	0	0.00997163
RP11-335E14.1	0	0	0	0	0	0	0	0	0	0	0	0	0	0	0	0	0	0
RP5-1102E8.3	0.206664	0.108226	0.16734	0	0.147187	0.221161	0.108286	0	0.293762	0	0	0	0	0	0	0	0	0
TPI1P1	0.408053	0.58356	0.277159	0.661361	0.46645	0.524539	0.43174	0.902389	0.39728	1.60314	1.45751	1.27935	1.63999	1.48399	1.63845	1.25189	1.14457	1.8452
AC104458.1	0	0	0	0	0	0	0	0	0	0	0	0	0	0	0	0	0	0
RNU6-161P	0	0	0	0	0	0	0	0	0	0	0	0	0	0	0	0	0	0
RP11-415A20.1	0	0	0	0	0	0	0	0	0	0	0	0	0	0	0	0	0	0
ST6GALNAC5	0.0200103	0.0164788	0	0.0208054	0.0255828	0.0031922	0.0194695	0.037635	0.00702081	0.847399	0.542033	0.46108	0.530417	0.569479	0.680038	0.392813	0.447066	0.610205
AC096951.1	0	0	0	0	0	0	0	0	0	0	0	0	0	0	0	0	0	0
RP4-564M11.2	0	0	0	0.185086	0	0.0681856	0	0.0507969	0	0	0	0.171741	0.0787438	0.177384	0.0515386	0.307895	0.0799473	0.0948109
PIGK	3.45058	3.33573	3.46043	3.43908	3.53309	3.42965	3.39262	3.39433	3.30307	2.2122	2.3599	2.52814	2.26953	2.23054	2.08258	2.38048	2.33732	2.29746
RP4-706A16.3	0.839743	1.11141	1.29374	1.32428	1.41514	1.40917	1.0647	0.964919	1.20939	2.0042	2.35583	1.93625	1.97918	2.17616	2.05244	2.08688	2.13338	2.10223
RP11-363H12.1	0.385577	0	0	0	0.0440942	0	0	0	0	0	0	0.0785444	0.137471	0.080153	0	0.184139	0.385055	0
AK5	4.57924	4.45484	4.25348	4.42214	4.3958	3.93211	4.6258	4.61815	4.22689	0	0	0.0111982	0.00362437	0	0.0172364	0.00913518	0.00293217	0
RP11-375A5.1	0.133297	0.241647	0	0.182921	0.12253	0	0.130582	0.231877	0.135908	0.133241	0	0.0590935	0.204252	0	0.131593	0	0.104071	0
AC095030.1	0	0	0	0	0	0	0	0	0	0	0	0	0	0	0	0	0	0
RNU7-8P	1.08784	1.75829	0.954416	1.6454	0.331219	0	1.43985	1.43602	1.3381	0	0	0	0	0	0	0	0	0
ZZZ3	2.65512	2.57692	2.76132	2.62767	2.56255	2.85775	2.62094	2.61268	2.80816	1.76519	2.16582	2.25041	1.92759	2.27009	2.23349	2.04467	2.28057	2.11172
RNA5SP20	0	0	0.602846	0	0	0	0	0	0	0.270312	0	0	0	0.258115	0	0	0	0
RN7SL370P	0	0	0.0672094	0	0	0.0556622	0	0.0816518	0.176864	0	0	0	0	0	0	0	0	0
USP33	3.39182	3.3404	3.4908	3.63997	3.67809	3.75856	3.4842	3.55915	3.64493	2.85011	3.13383	3.30011	3.32118	3.23736	3.11909	3.21738	3.22823	2.99022
RP4-706L14.2	0	0	0	0	0	0	0	0	0	0.0305669	0	0.0450245	0	0	0	0	0.0173488	0
FAM73A	2.6759	2.59327	2.75023	2.57351	2.6827	2.6029	2.75431	2.65955	2.78489	0.625578	0.854866	0.802874	0.854686	0.838777	0.781973	0.920963	0.843361	0.849788
RNA5SP21	0	0	0	0	0	0	0	0	0	0	0	0	0	0	0	0	0	0
RP11-181C21.4	0.250732	0.169819	0.157809	0.107135	0.396917	0.123977	0.264945	0.427052	0.186112	0.755059	0.655988	0.77336	0.659803	0.864363	0.624249	0.676601	0.686812	0.865443
NSRP1P1	0.0645633	0	0	0.0592736	0.0585215	0.0811681	0.063455	0.0849752	0.141665	0.0349871	0.0785444	0.0529654	0.0227824	0.0284923	0.0606392	0.0160422	0	0
RP11-181C21.6	0	0.0994603	0	0	0	0.0671562	0.187734	0.0948849	0	0	0.171039	0	0.156401	0	0.100131	0	0.156064	0
NEXN-AS1	0.211759	0.140923	0.798536	0.186578	0.157855	0.572905	0.166811	0.0925525	1.00228	0.117485	0.032849	0.0438477	0.0382283	0.00853176	0.125308	0.0309196	0.0127003	0.0147537
NEXN	0.585971	0.60494	2.71224	0.559174	0.647154	2.96442	0.527611	0.461533	3.02837	0.713637	0.643083	0.795387	0.671642	0.585669	0.685462	0.596971	0.694821	0.662166
FUBP1	4.14036	4.214	4.38635	4.43451	4.38308	4.67299	4.07383	4.10259	4.24764	4.64307	4.9327	5.0005	4.87482	4.95334	4.74114	4.8227	4.87102	4.6315
DNAJB4	2.52247	2.46544	3.42354	2.68805	2.77786	3.72204	2.23157	2.56578	3.65786	1.901	2.46619	2.39811	2.1797	2.44173	2.36153	2.36395	2.45841	2.4333
GIPC2	0.0322078	0.0173991	0.0987836	0.0162307	0	0.0858538	0.0202315	0.0398415	0.0843816	0.0307355	0	0	0	0.00572366	0	0.0174778	0	0.017429
RP11-386I14.4	1.21705	0.85248	1.21409	0.216281	1.48116	1.24971	1.07198	1.06954	1.56053	0.560498	0.202803	0.105523	0.356246	0.108099	0.221066	0	0	0.211358
RP11-386I14.2	0	0	0	0	0.0633559	0	0	0	0	0	0	0	0	0	0	0.0438477	0	0
RNU6-1102P	0	0	0	0	0	0	0	0	0	0	0	0	0	0	0	0	0	0
RP11-386I14.3	0.0502482	0	0.0714003	0	0	0	0	0	0	0.211081	0.298739	0.259702	0.0354637	0.272313	0.13358	0	0.211031	0.0852479
RNA5SP22	0	0	0	0	0	0	0	0	0	0	0	0	0	0	0	0	0	0
RNFT1P2	0	0	0	0	0	0	0	0	0	0	0	0	0	0	0	0	0	0
RP11-183M13.1	0	0	0	0	0	0.0211018	0	0	0.0451591	0	0	0	0	0	0	0.00177345	0	0
PTGFR	0.0429983	0	1.23257	0.0144797	0	1.33465	0.0185163	0.0144734	1.93004	0	0	0	0	0	0	0	0	0
RP11-472F19.1	0	0	0	0	0	0	0	0	0	0	0	0	0	0	0	0	0	0
RNA5SP23	0	0	0	0	0	0	0	0	0	0	0	0	0	0	0	0	0	0
IFI44L	0.288199	0.35407	0.486196	0.413456	0.475368	0.304241	0.467104	0.518823	0.249554	0	0	0	0	0	0.00634672	0	0	0
IFI44	2.69849	2.75431	2.84444	2.75193	2.84942	2.28552	2.43614	2.6991	2.13412	0	0	0	0	0	0	0	0	0
RP4-641G12.3	0	0.116397	0.0930725	0.111669	0	0	0	0	0	0	0	0	0	0	0	0	0	0
AC104837.1	0	0	0	0	0	0	0	0	0	0	0	0	0	0	0	0	0	0
RP4-641G12.4	0	0	0	0	0	0.00401722	0	0	0.0397348	0	0	0	0	0	0.0338312	0	0	0
ELTD1	2.27801	2.11762	2.15866	1.78851	1.74948	1.62625	2.28651	2.1566	2.11699	0	0	0	0	0	0	0	0	0
PSAT1P3	0	0	0	0	0	0.00648969	0	0	0	0.135174	0.11931	0.0406005	0.0355161	0.121083	0.04634	0.0281732	0.0715383	0
AC093430.1	0	0	0	0	0	0	0	0	0	0	0	0	0	0	0	0	0	0
RP4-726F1.1	0	0	0	0	0	0	0	0	0	0	0	0	0	0	0	0	0	0
ADH5P2	0	0	0	0	0	0	0	0	0	0	0	0	0	0	0.0457051	0	0.0340696	0.0454264
RP11-339A11.1	0	0	0	0	0	0	0	0	0	0	0	0	0.0519759	0	0	0	0	0
RP11-339A11.2	0	0	0	0	0	0	0	0	0	0	0	0	0	0	0	0	0	0
HMGB1P18	0	0	0	0	0	0	0	0	0	0	0	0	0	0	0	0	0	0
[truncated: 53,767 more rows]
