# Supplementary material for: Spliceosomal mutation drives melanoma tumorigenesis via lineage-specific RAS activation
Source: Sci Adv. 2026 May 1;12(18):eadz8289. doi: 10.1126/sciadv.adz8289 (PMC13134632; doi:10.1126/sciadv.adz8289)
Supplement: Supplementary file 2 — Tables S1 to S8 [file sciadv.adz8289_tables_s1_to_s8.zip › adz8289_table_s5.xlsx]

## Sheet: Supplementary Table S5
Supplementary Table S5 | Differentially expressed genes in SF3B1 mutant UVM/SKCM from the TCGA cohort
Gene Symbol	P-value	Log2 (Fold Change.mutant/WT)
RP4-669L17.10	0.014427	0.898862
RP4-669L17.8	0.0068521	1.20491
CICP7	0.0111652	0.924639
OR4F29	0.0389197	0.988413
RP4-669L17.2	0.0287437	1.21439
RP5-857K21.1	0.0134739	1.44943
RP5-857K21.5	0.00701606	1.20604
MTND2P28	0.0204081	0.42658
RP5-857K21.7	0.0123362	0.359168
MTATP8P1	0.00530747	0.46021
MTATP6P1	0.0073503	0.229363
RP5-857K21.11	0.000661381	0.132834
RP11-206L10.2	0.00615043	0.776785
RP11-54O7.16	0.0377965	0.815448
RP11-54O7.17	0.0387653	0.928001
RP11-54O7.10	0.0475591	0.449403
SDF4	0.0158778	-0.108626
FAM132A	0.000631428	1.58636
RP5-902P8.10	0.0123704	0.661303
MRPL20	0.0123805	-0.144532
TMEM240	0.0403455	-0.555762
NADK	0.000989612	-0.280889
RP4-713A8.1	0.00448778	1.66293
AL589739.1	0.0334243	1.22665
RP4-740C4.6	0.0369932	0.459918
RP4-740C4.9	0.0345492	-0.995694
RER1	0.0159678	-0.123789
TNFRSF14	0.000435494	-0.264044
RP3-395M20.7	0.00663985	2.0833
RP3-395M20.9	0.000126296	1.84649
LINC00982	0.01335	-1.9868
PRDM16	0.023212	-1.0918
ARHGEF16	0.00361448	-0.839676
MEGF6	0.039307	-0.380284
TP73-AS1	0.0152222	0.192175
CCDC27	6.43341e-05	1.61837
RN7SL574P	0.0317929	0.637812
NPHP4	0.0260948	0.312893
ICMT	0.00545136	-0.163401
snoU13	0.0199855	0.429395
TNFRSF9	0.0202288	-4.45936
PARK7	0.00495785	-0.125939
SLC45A1	0.00280289	-1.42699
RP5-1115A15.1	0.0222994	-1.52232
ENO1-IT1	0.0401222	-1.54654
GPR157	0.0158241	-0.482072
SPSB1	0.00323099	-0.267321
RNA5SP40	0.0467524	-2.87051
RP13-392I16.1	0.0240969	3.15597
C1orf200	0.0371831	-1.49907
KIF1B	0.0109529	-0.261728
PGD	3.41859e-05	-0.367526
RP4-734G22.3	0.0382506	-0.836834
SRM	0.0410501	-0.124563
MTOR	0.00777941	-0.227863
ANGPTL7	0.034862	-0.877842
C1orf167	0.0454932	0.843694
NPPA-AS1	0.0393047	-0.59597
TNFRSF1B	0.000451143	-0.883837
DHRS3	0.00959546	-0.738882
RP4-597A16.3	0.0455624	NA
TMEM51	0.0374562	-0.348044
RP3-467K16.4	0.0108946	-1.84723
EFHD2	8.99719e-05	-0.285903
RP4-680D5.2	0.0457103	0.734199
PLEKHM2	0.0175427	-0.14661
CLCNKA	0.0427369	-0.662194
CLCNKB	0.00190851	-1.1957
U1	0.0271753	1.05475
CROCC	0.00687678	-0.405585
RP11-174G17.2	0.0246156	NA
ALDH4A1	0.00157213	-0.384484
PQLC2	0.0473937	-0.197712
MINOS1	0.0493422	-0.320743
NBL1	0.0154206	-0.561171
TMCO4	0.0463677	-0.156431
MUL1	0.048564	-0.118653
FAM43B	0.043628	-2.2567
EIF4G3	0.00143554	-0.390192
ECE1	4.36255e-05	-0.587111
RP11-293F5.8	0.0252221	-2.46491
NBPF3	0.0135485	0.645517
RAP1GAP	0.000701509	-0.471578
USP48	0.00777451	-0.310388
C1QA	0.000173645	-0.546958
C1QC	0.000322989	-0.557302
C1QB	0.000257293	-0.620128
EPHB2	0.000945031	-1.58706
RP1-74M1.3	0.035223	-1.66727
C1orf234	0.00250115	1.9016
C1orf213	0.0104227	0.450075
ASAP3	0.000345569	-0.764235
ID3	0.0013486	-0.450001
TCEB3	0.00639396	-0.232495
RP5-886K2.3	0.000474452	-0.700882
RUNX3	0.0218824	-1.0111
RP11-84D1.2	0.022563	-1.71765
TMEM50A	0.0108706	-0.158675
LDLRAP1	0.0133392	-0.26927
RP11-70P17.1	0.00864189	-0.865897
MAN1C1	0.000291216	-1.04438
AUNIP	0.0472911	-0.433297
SCARNA17	0.0053698	1.26438
SCARNA18	0.0156302	1.35866
RP11-96L14.7	0.0102498	-1.57644
SH3BGRL3	0.0120067	-0.178771
CD52	0.00604349	-1.4588
ZNF683	0.0146891	-3.15291
RPS6KA1	0.0202607	-0.345279
NR0B2	0.00432768	-2.62099
C1orf172	0.0109993	1.7464
SYTL1	0.00381788	-0.931835
MAP3K6	0.00913723	-0.343924
RP1-159A19.4	0.00172516	2.32338
THEMIS2	0.00867924	-0.508116
RP11-460I13.2	0.00502124	-2.9487
PTAFR	0.00172901	-1.13142
SESN2	0.00681955	-0.467135
MED18	0.0233489	-0.161248
SNHG3	0.0309359	0.236546
TRNAU1AP	0.000208392	-0.387987
SNHG12	0.00560223	0.429202
RAB42	0.0025316	-0.597116
RP1-212P9.3	0.011165	NA
TMEM200B	0.0103412	-1.40539
LAPTM5	0.00212512	-0.656975
FABP3	0.000109981	-0.4252
RP11-73M7.6	0.0332885	-1.0384
BAI2	0.000768517	-1.5027
KHDRBS1	0.0470061	0.122891
EIF3I	0.0146571	-0.0957985
MTMR9LP	0.0468981	-0.50297
FAM167B	0.00477294	-0.390765
LCK	0.00711552	-2.61248
HDAC1	0.0359262	-0.123205
ZBTB8OS	0.0173153	-0.230863
YARS	0.0445542	-0.140556
HPCA	0.0018207	-1.31573
TMEM54	8.85738e-06	-0.587121
RNF19B	0.0246808	-0.23072
ADC	0.0121205	0.361334
MIR3605	0.00641078	-1.76451
ZSCAN20	0.0320277	-0.34341
GJA4	0.00146571	-0.622636
RP5-997D16.2	0.00023701	-0.597649
NCDN	0.0021515	-0.243019
RP4-728D4.2	0.0473843	-1.19459
PSMB2	0.0104255	-0.120364
C1orf216	0.000293189	-0.326752
TEKT2	0.00376989	1.91383
ADPRHL2	0.0152557	-0.136626
COL8A2	0.000572166	-0.798806
EVA1B	0.0178352	-0.275588
LSM10	0.00148348	-0.229209
MRPS15	0.0159295	-0.135979
CSF3R	0.00487252	-1.08948
FTH1P1	0.0343343	-0.585437
DNALI1	0.00182023	1.90078
ACTN4P2	0.0115577	-2.4643
MYCBP	0.0411367	-0.248551
RHBDL2	0.000686542	-1.82658
AKIRIN1	0.00451252	-0.259626
MACF1	0.00104975	-0.387922
RP11-416A14.1	0.0319433	-2.42147
BMP8A	0.0072967	-0.816563
OXCT2P1	0.0224646	-1.0522
RP11-69E11.4	0.00541808	-0.811037
MFSD2A	0.014296	-1.00207
TMCO2	0.0341321	NA
ZMPSTE24	0.0138938	-0.208632
RP1-228H13.1	0.0458898	-0.660855
SMAP2	0.0305744	-0.223509
RIMS3	0.0259021	-0.708435
RP4-739H11.3	0.000346898	-1.10629
CTPS1	5.17811e-05	-0.57985
FOXO6	0.0247242	-0.673686
CCDC30	0.00251617	0.899985
RP11-163G10.4	0.0146705	-1.68338
YBX1	0.0167509	-0.0813427
LEPRE1	0.00263966	-0.352716
ELOVL1	0.0303246	-0.119097
HYI	0.000115501	-0.611426
ATP6V0B	0.000298063	-0.239951
CCDC24	0.00625235	-0.569075
PLK3	0.0424936	-0.344508
TCTEX1D4	0.0257195	1.0312
BTBD19	0.0244393	-0.694509
PTCH2	0.016515	-0.567277
UROD	0.00950302	-0.125946
TOE1	0.00757187	-0.272477
CCDC163P	0.0194082	-0.532996
PRDX1	0.0132643	-0.0884703
AKR1A1	0.00691945	-0.152101
NASP	0.000417716	-0.487106
PIK3R3	0.00248994	-0.957021
RP4-533D7.5	0.0123917	-2.02473
LINC00505	0.0047083	-1.18733
RP11-511I2.2	0.0262296	-1.35882
FOXD2	0.0475893	-0.879428
TRABD2B	0.00691721	-1.95835
FCF1P6	0.00701949	NA
CDKN2C	0.0197149	0.378363
EPS15	0.0276976	-0.220835
RP11-191G24.1	0.0332872	-1.08067
NRD1	0.000935494	-0.299122
RP11-155O18.6	0.0126228	-1.18882
PLA2G12AP1	0.000819834	-1.32663
PODN	0.0469417	-0.777276
RP5-1024G6.8	0.0216917	-0.595032
LRP8	0.000766525	-0.858106
NDC1	0.0453807	-0.255907
YIPF1	0.033237	-0.169317
CDCP2	0.0190912	1.52571
SSBP3-AS1	0.0448329	-1.16238
HNRNPA1P63	0.0318909	0.751328
ACOT11	0.0365771	1.23823
PPAP2B	0.00241327	-0.687573
C8B	0.0216098	NA
RP4-794H19.4	0.00707443	-2.7817
RP4-782L23.1	0.0199656	-1.10459
C1orf87	0.0494967	-3.89112
TM2D1	0.000262393	-0.382504
DOCK7	0.0293208	-0.226067
ALG6	0.0249959	-0.25023
PGM1	0.0432063	-0.365077
UBE2U	0.0200591	5.05111
RP11-182I10.3	0.0132301	-1.07763
SLC2A3P2	0.00808996	-2.26849
RP4-535B20.4	0.0142691	-1.56869
LEPROT	0.0131839	-0.235215
WDR78	0.000659474	-0.826449
DIRAS3	0.0142101	-1.07504
WLS	0.0129174	-0.235781
RP3-333A15.1	0.0334462	NA
FPGT-TNNI3K	0.000898565	-2.24557
TNNI3K	0.0248231	-2.48715
MSH4	0.00244515	2.85734
ST6GALNAC3	0.0367762	-0.578197
NEXN	0.0456213	-1.0222
DNAJB4	0.0201752	0.328101
PTGFR	0.04394	-1.49079
TTLL7-IT1	0.0318294	2.57401
MCOLN2	0.0223855	-0.805594
RP11-290M5.4	0.0302802	-1.65249
RP4-604K5.2	0.0322339	-3.51649
LMO4	0.0318435	-0.392297
CCBL2	0.00487933	-0.261467
GBP3	0.0437	-1.82619
GBP1	0.0252153	-2.12478
PTGES3P1	0.0460834	-1.28237
GBP4	0.0164329	-1.60595
GBP5	0.0315897	-3.03578
GBP1P1	0.0347217	-3.44017
RP11-413E1.4	0.00218827	-1.43109
RP5-943J3.1	0.00192277	-4.28546
GFI1	0.0264829	-2.65716
HMGB3P9	0.0232318	NA
RP11-488P3.1	0.0130792	1.26449
RP11-148B18.3	0.0283108	-3.00491
RP11-86H7.7	0.0118985	0.80154
LINC01057	0.0151768	0.688725
SLC44A3	0.0101791	0.513571
ALG14	0.00226571	-0.396877
RN7SKP270	0.0435278	Inf
DPYD	0.0109485	-1.80193
SEC63P1	9.44312e-05	-1.18033
PALMD	0.0271766	1.66823
RP5-884G6.2	0.0148127	1.12927
RP4-714D9.4	0.0333386	NA
LRRC39	0.0288153	-0.293838
RTCA	0.00878079	-0.331516
RP5-837M10.4	0.0450301	Inf
VCAM1	0.00238	-1.526
SLC30A7	0.0264331	-0.390035
DPH5	0.00392942	-0.377782
AC093157.1	0.0110099	-1.63807
RP11-421L21.3	0.0285536	-0.538463
S1PR1	0.00383331	-0.598754
RP4-575N6.2	0.0263373	-0.575973
AMY1A	0.0405719	1.51087
SEPT2P1	0.0403978	-2.42945
VAV3	0.0459192	1.27548
NBPF6	0.0322516	3.47946
RP5-1065J22.8	0.0224791	-0.769501
RP5-1065J22.4	0.024943	-0.775621
CSF1	0.0172724	-0.363728
ALX3	0.0250329	2.05382
RBM15	0.000112977	0.424009
RP11-284N8.3	0.0422078	-2.29845
KCNA3	0.0299748	-1.97926
CD53	0.00299836	-0.990429
RP11-96K19.2	0.0420501	0.79526
CHI3L2	0.0398884	-2.53
PIFO	0.0188394	0.762082
OVGP1	0.00934018	1.09036
RP11-552M11.8	0.00313866	0.769628
C1orf162	0.0203477	-0.78795
ADORA3	0.0183949	-0.932443
PHTF1	0.0279316	-0.530622
RP5-1073O3.2	0.0422453	NA
PTPN22	0.0267507	-3.04592
OLFML3	0.00616852	-0.682082
DENND2C	0.0284991	0.67979
TSPAN2	0.0128295	-1.40955
NGF	0.0433281	-1.03396
CASQ2	0.00275161	-0.849855
HNRNPA1P43	0.0119424	1.27982
ATP1A1OS	0.0320027	-0.428855
NAP1L4P1	0.0391844	1.21636
CD2	0.00884661	-2.49424
FTH1P22	0.0408178	-4.05509
RP11-418J17.1	0.0333813	0.35931
RP11-418J17.3	0.0418498	3.86597
FAM72B	0.00665202	-0.965637
HIST2H2BA	0.0373191	-1.39961
FCGR1B	0.0315727	-1.70305
RP11-343N15.5	0.00619814	-0.887991
AL592494.5	0.00903736	-1.60951
SNX18P16	0.00289807	-0.92391
RP11-782C8.2	0.0211033	-0.884148
SRGAP2B	0.00221892	-0.631042
RP11-640M9.1	0.00462583	-1.13087
PDE4DIP	0.0488264	-0.359339
RP11-326G21.1	0.0068303	-1.23309
RP11-458D21.1	0.0291763	0.678802
ANKRD34A	0.0343766	-0.691715
PEX11B	0.0256448	0.0519183
POLR3C	2.20599e-05	-0.174197
WI2-3658N16.1	0.0282691	0.450863
RP11-337C18.9	0.0163897	0.833579
ACP6	0.00711602	0.580007
GJA5	0.000528726	-1.74315
NBPF24	0.0495902	0.506045
XXyac-YX155B6.6	0.021751	-1.22747
RNU1-122P	0.00317724	-2.14701
RP6-74O6.6	0.00757877	-2.76722
RP11-495P10.2	0.0101718	-1.65403
RP11-289I10.2	0.0359573	-0.413012
PFN1P3	0.0426696	-1.72816
NBPF15	0.0294021	0.261518
FCGR1C	0.0338515	-2.78899
RP11-277L2.3	0.022269	-1.39134
RP11-353N4.4	0.0369366	-0.839294
AL358813.2	0.0103609	-1.07639
FCGR1A	0.0261603	-1.60625
HIST2H2BF	0.00776746	-0.97824
RP11-196G18.3	0.0445657	-1.47008
HIST2H2BC	0.0151744	0.842315
HIST2H2BE	0.0458752	-0.305087
HIST2H2AB	0.00891014	-1.74959
BOLA1	0.00131422	0.171504
SF3B4	0.0114757	0.096253
RNU2-17P	0.037887	-1.38404
CA14	0.0398443	-0.145757
RPRD2	0.0299078	0.085053
ECM1	0.0285755	-0.688684
ADAMTSL4	0.034812	0.453925
MIR4257	0.0108598	-1.81419
GOLPH3L	0.000350712	0.190972
CTSS	0.00505878	-0.780289
SETDB1	0.003515	0.177077
ANXA9	0.000722466	0.634149
CDC42SE1	0.0437775	-0.0851447
MLLT11	0.0332154	-0.426886
TNFAIP8L2	0.000588469	-1.39005
LYSMD1	4.17063e-05	0.215793
VPS72	6.02641e-05	0.199524
PSMD4	0.0122789	0.0611576
ZNF687	0.0377361	0.177879
RFX5	0.00138523	-0.203021
POGZ	0.0427909	0.103516
MRPL9	0.0265633	-0.0838705
RORC	0.00849957	2.41453
C2CD4D	0.0202473	0.78813
S100A6	0.00108003	-0.182597
S100A4	0.0158688	-0.703355
S100A13	0.0358729	-0.142752
CHTOP	0.0494854	0.0476328
SNAPIN	0.0115163	-0.066347
INTS3	0.0236077	-0.0930695
GATAD2B	0.0214096	0.142531
RP11-759F5.1	0.0278759	1.5182
SLC39A1	0.019804	-0.0749847
RP11-422P24.10	0.0134597	-1.02817
CREB3L4	0.0167704	0.219247
NUP210L	0.0278538	1.26946
ATP8B2	0.000158077	-0.402373
RP11-350G8.5	0.0291095	0.82123
KCNN3	0.000261779	-0.889653
PBXIP1	0.0276136	0.128082
SHC1	0.0395009	-0.117367
MIR4258	0.0323384	0.976424
RP11-307C12.11	0.0171023	-0.657535
SLC50A1	0.0155064	-0.108942
GBA	0.00135066	-0.12588
AL713999.1	0.0253715	-1.56982
HCN3	0.0443517	0.396257
FDPS	0.000733736	-0.130426
ASH1L-AS1	0.0319617	0.345856
YY1AP1	0.00817699	0.166996
RP11-101O6.2	0.0350969	-1.01293
SYT11	0.0179297	-0.998863
SSR2	0.0103283	0.0829157
UBQLN4	0.0336714	0.1718
LAMTOR2	1.50689e-05	-0.18469
PAQR6	0.00282696	0.877912
RRNAD1	0.000252434	0.158039
MIR765	0.0238024	1.05965
CYCSP52	0.0255537	NA
FCRL3	0.0498032	-3.54402
CD1C	0.0100469	-1.77449
CD1E	0.00147688	-2.93017
MNDA	0.0366808	-0.841384
PYHIN1	0.0463834	-2.00073
AIM2	0.0248474	-3.54628
DARC	0.00128969	-1.9959
FCRL6	0.0129765	-2.60037
SLAMF8	0.00961026	-1.74759
C1orf204	0.047086	0.541303
CCDC19	0.00211231	-1.12552
RP11-226L15.5	0.0314403	-0.431449
IGSF8	0.00264812	0.14423
PEA15	0.0137215	-0.099818
RP11-179G5.1	0.000727236	0.792777
SLAMF6	0.0140739	-2.44937
CD84	0.00407607	-1.46623
SLAMF1	0.0455551	-1.80736
LY9	0.0344345	-1.86517
RP11-312J18.5	0.00322112	0.579216
ARHGAP30	0.00245117	-1.08799
KLHDC9	0.00111767	0.762781
UFC1	0.0473294	-0.062104
USP21	0.0159706	0.159605
FCER1G	0.00139793	-0.585312
NR1I3	0.00227589	0.707267
MPZ	0.0111348	1.28383
RP11-122G18.8	0.0334977	0.754357
FCGR2A	0.00755988	-0.475444
FCGR3A	0.0161914	-1.26083
RP11-267N12.3	0.00404969	0.666043
PBX1	0.01252	1.00504
MGST3	0.0465185	-0.108199
ALDH9A1	0.0108787	0.154737
RP11-466F5.6	0.014673	1.72395
RP11-466F5.10	0.0420093	1.75353
UCK2	0.0268735	0.137489
RP11-375H19.2	0.0169827	-2.04435
TADA1	0.0155901	0.287514
POU2F1	0.0434501	0.201602
CD247	0.00563722	-2.72262
RP3-455J7.3	0.0424882	0.643978
RCSD1	0.0011016	-1.14116
MPC2	0.0190306	0.164495
GPR161	0.00241365	0.469828
XCL2	0.0278523	-2.13111
XCL1	0.0494488	-2.66838
ATP1B1	0.00413699	-0.80016
RP1-206D15.5	0.00412844	0.798916
SELL	0.0166976	-1.24598
METTL18	0.00579981	0.261255
SCYL3	0.0323292	0.215678
RP11-576I22.2	0.000146643	0.94359
FMO4	0.000507569	0.380674
MIR214	0.0347517	-2.22121
FASLG	0.0244665	-3.43253
PRDX6	0.00264411	0.0849366
DARS2	0.0171217	0.213342
GAS5	0.000934518	0.192852
SDCCAG3P2	0.0459532	-2.18644
KIAA0040	0.00109777	-0.691423
RP4-798P15.3	0.0135574	0.882518
RP5-1098D14.1	0.0065603	-1.93631
RP11-428K3.1	0.0131901	0.838399
SOAT1	7.59799e-08	-0.98412
TOR1AIP2	0.00347432	-0.193675
QSOX1	0.0123661	0.166819
ACBD6	0.0147846	0.114868
RP11-46A10.2	0.0228641	-3.64188
RP11-46A10.4	0.0200396	-1.48955
MR1	8.37198e-06	-0.594569
IER5	0.0218357	-0.277225
NPL	0.00762978	-0.515483
NMNAT2	0.00569893	-1.56563
NCF2	0.0115204	-0.728991
RGL1	0.00817851	-0.623208
FAM129A	0.0237595	0.626409
RNF2	0.00784129	0.29746
IVNS1ABP	0.0202558	0.295034
GS1-204I12.4	0.00257878	3.08247
TPR	4.33408e-05	-0.747948
ERVMER61-1	0.00645297	3.34974
RGS1	0.0362704	-1.50786
CFH	0.0142278	-0.86256
CFHR3	0.0482314	-1.51558
PTPRC	0.0276086	-2.14653
DDX59	0.0355069	0.318964
KIF21B	0.00167932	-0.922568
TMEM9	0.0438798	-0.0650103
TNNT2	0.0124754	1.42263
LAD1	0.0166148	1.32655
TNNI1	0.0439343	1.286
CSRP1	2.02796e-06	0.283835
RPS10P7	0.0152756	0.307749
IPO9	0.0224055	-0.108125
RNPEP	0.00779013	0.0957054
PTPN7	0.0191132	-2.30334
KDM5B	0.000481215	0.37384
TMEM183A	0.000440713	0.184671
LAX1	0.0494391	-2.13643
SNRPE	0.0107485	0.101773
LRRN2	0.00675261	-0.558433
NFASC	0.0298637	-0.715401
NUAK2	0.0260572	-0.473618
C1orf186	0.0214641	-3.33995
SRGAP2	0.00137588	-0.366333
RASSF5	0.023893	-1.22342
EIF2D	0.00134037	0.203578
MAPKAPK2	0.0246049	0.0589453
IL10	0.0126958	-1.639
C1orf74	0.000573656	0.389821
DIEXF	0.0293933	0.23058
SERTAD4-AS1	0.031819	1.46759
LINC00467	0.0127642	-0.218981
FDPSP8	0.0151363	-2.96934
DTL	0.0211667	0.489527
PPP2R5A	0.000635745	-0.402523
RP11-338C15.3	0.0248878	-1.41044
BATF3	0.000690629	-1.33834
PROX1-AS1	0.00714091	1.36858
KCNK2	0.0277941	0.930669
USH2A	0.0121004	0.765941
SPATA17	0.0385328	0.577639
TGFB2	0.0468108	-0.974506
RP11-135J2.4	0.0143626	0.860122
MARK1	0.000106987	-0.757347
MARC1	0.0132411	0.56335
HLA-AS1	0.0197074	0.979197
CICP13	0.0441678	NA
FAM177B	0.035809	-0.793437
DISP1	0.0254482	0.399245
SUSD4	0.0389053	-1.69513
RP11-504P24.8	0.025559	0.243568
RP11-504P24.2	0.00904438	0.599427
RP11-449J1.1	0.0278596	-3.26604
RP11-496N12.6	0.0242513	2.98867
PSEN2	0.00506598	-0.29216
TUBB8P9	0.0266293	1.11834
SNAP47	0.000634632	0.259213
CICP26	0.000982948	-4.61827
C1orf35	0.0150949	0.16469
IBA57	0.018267	0.297137
RP5-1139B12.2	0.00336913	-0.796661
TRIM11	0.0352678	0.172672
RP11-245P10.4	0.000844123	0.929418
RP5-915N17.3	0.0196894	-0.980471
HIST3H2A	0.00577512	0.159397
RNF187	0.00231893	0.0936976
RP5-1061H20.4	0.00164325	1.31853
CCSAP	0.0271946	0.525509
NUP133	0.0360995	0.181225
HMGN2P19	0.0240733	1.6268
TAF5L	0.00638162	0.233124
CAPN9	0.0499136	1.13045
C1orf198	0.000356229	0.248914
GNPAT	0.00896168	0.217843
EXOC8	0.00962589	0.296914
SIPA1L2	0.00446888	-0.921049
NTPCR	0.0121742	0.167051
RP5-827C21.4	0.0458353	0.356046
IRF2BP2	0.0141428	0.195563
SNORA14B	0.0433614	0.957243
RBM34	4.89364e-05	0.486836
MTND4P10	0.0351034	2.07276
RP11-193H5.5	0.0304394	5.62098
AKT3	0.0120376	0.349586
C1orf100	0.00951927	1.1375
ADSS	0.011219	0.307699
EFCAB2	0.00927049	0.547566
ZNF496	0.0025043	0.236519
NLRP3	0.00551711	-0.786254
OR2C3	0.0408844	2.90467
XX-CR54.3	0.0220263	0.685364
PGBD2	0.00615104	0.334558
TMEM18	0.042314	0.115734
AC116609.2	0.0367836	-2.27492
TPO	0.0326265	1.70951
PXDN	0.0136688	-0.821061
AC142528.1	0.000579899	0.818656
AC108488.4	0.00101454	0.63799
AC108488.3	0.046524	0.198533
COLEC11	3.27372e-06	1.20317
TMSB4XP2	0.0330973	-1.15436
NPM1P48	0.0157919	0.940533
MBOAT2	0.0144788	-0.519508
KLF11	5.21571e-06	0.635933
NOL10	0.0192137	-0.186723
PQLC3	0.0363858	-0.144322
GREB1	0.000454047	-0.482503
NBAS	0.0106257	-0.156179
MYCNUN	0.0067906	-3.24146
MYCNOS	0.00781397	-2.57302
MYCN	0.00123338	-1.32111
SMC6	0.0369228	0.33876
TTC32	0.000494118	0.879431
HS1BP3	0.0427904	0.111951
FKBP1B	0.0288463	-0.665334
SF3B14	0.00772804	0.120065
PFN4	0.0108463	-0.5925
AC008073.9	0.0282313	1.57118
AC009228.1	0.00966059	-1.49447
ADCY3	0.00243108	-0.370654
RP11-458N5.1	0.0196204	-0.30239
KIF3C	0.0313999	-0.352005
C2orf70	0.0466848	0.782133
SLC35F6	0.00539871	-0.17444
TMEM214	0.0197316	-0.113982
AGBL5	0.00115999	0.250296
PREB	0.00217552	-0.105042
SLC5A6	0.00856075	-0.237502
KRTCAP3	0.00186715	0.59805
C2orf16	0.00552986	-0.799098
SLC4A1AP	0.00464432	-0.225691
AC074091.13	0.00721791	2.86401
FOSL2	0.0322718	0.325702
AC097724.3	0.0164132	0.986135
CAPN14	0.0056829	-0.905047
NLRC4	0.00245452	-1.00919
BIRC6	0.0339074	-0.243307
RASGRP3	0.00887906	-0.258289
FAM98A	0.000572707	-0.272095
AC006369.2	0.0229346	-3.09014
AC010878.3	0.0153508	-1.45295
CYP1B1-AS1	0.00759956	-1.74899
AC009229.6	0.0130462	-3.69268
AC016995.3	0.011113	1.03554
AC011247.3	0.0177605	-0.889603
GALM	0.00289648	0.360674
AC074366.3	0.0118247	NA
ASS1P2	0.00124776	1.63398
CDKL4	0.0244523	-1.41518
AC007246.3	0.00180389	-0.588212
TMEM178A	0.00125768	-1.60619
AC104654.2	0.0185923	-1.8263
COX7A2L	0.0326976	0.0993128
MTA3	0.00418916	0.198619
FTOP1	0.0111884	-1.00933
THADA	0.00251947	-0.295293
SLC3A1	0.0212371	1.73847
AC093702.1	0.0237354	-1.83547
CALM2	0.0338643	-0.164385
EPCAM	0.0360088	3.18449
AC138655.4	0.00809728	2.73542
MSH6	0.00441645	0.286282
SPTBN1	0.00507367	-0.223773
AC012358.4	0.0269736	0.474919
PRORSD1P	0.035885	0.640028
AC012358.8	0.0484497	-0.560323
RP11-416L21.2	0.0200162	-1.73731
ATP1B3P1	0.0263597	-1.2886
REL	0.0473912	0.403775
COMMD1	0.0401525	-0.11628
TMEM17	0.00365272	0.475667
WDPCP	0.00486504	0.498269
RPS4XP5	0.0372346	0.597169
HNRNPA1P66	0.0226984	1.44439
AC007386.3	0.0122057	1.28822
CEP68	0.000132831	0.231599
AC007389.1	0.0357683	-1.75151
AC007392.3	0.0443618	-1.29156
PLEK	0.00163745	-1.24965
AC097495.2	0.0121938	-4.92714
GKN2	0.0421903	-4.20353
ANTXR1	0.00672104	-0.716932
RP11-427H3.3	0.00196948	-0.398114
AAK1	0.00725131	-0.50173
MXD1	0.000584571	0.374708
PCBP1-AS1	0.0163879	-0.237804
AC016700.3	0.0198226	0.917731
TGFA	0.00204039	-0.952886
TEX261	0.00662563	-0.102715
NAGK	0.0017991	-0.301433
RPS20P10	0.0114804	-0.676319
CYP26B1	0.00210731	-0.664671
SFXN5	8.40278e-05	-0.890829
PRADC1	0.0011478	-0.297281
FBXO41	0.0433828	-0.488374
ACTG2	0.0312537	1.25438
FNBP1P1	0.00525687	0.928932
BOLA3-AS1	0.00991198	0.354566
DCTN1-AS1	0.0363308	1.61018
RTKN	0.0333904	0.130688
WBP1	0.00116939	0.298902
LOXL3	0.0178918	-0.585385
AC005033.6	0.0465598	Inf
RP11-259N19.1	0.00979205	-0.365736
RP11-342K6.3	0.0421479	-1.48547
RP11-342K6.4	0.0215398	-0.820534
DUXAP1	0.0230957	3.00443
TMSB10	0.0196291	-0.0665954
AC093162.5	0.0340826	-0.755365
GGCX	0.0421229	-0.117397
USP39	0.038726	0.0720959
C2orf68	0.00754406	0.183586
GNLY	0.015487	-1.71201
AC105053.3	0.000220966	-3.12656
REEP1	0.00533932	-1.19225
RNF103	0.0305761	0.167901
CD8A	0.00877751	-2.42828
CD8B	0.0112212	-3.24273
AC125232.1	0.000776653	0.657591
LINC00152	0.00827614	-1.59664
RP11-1399P15.1	0.0375793	NA
MTATP8P2	0.00360715	0.4984
THNSL2	0.0107678	0.253879
AC012671.2	0.0490023	0.987684
RPIA	0.0308685	0.122037
IGKJ5	0.0452741	-2.36124
IGKV4-1	0.031092	-2.36334
IGKV5-2	0.0373901	-1.56074
AC116050.1	0.0274699	0.786075
SNX18P14	0.00401257	-2.38334
ZNF514	0.0139105	0.376323
ZNF2	0.000204557	0.257654
AC092835.2	0.00579942	1.0982
PROM2	0.00392269	1.05408
FAHD2A	0.0337344	0.239278
RP11-440D17.3	0.0120951	0.197374
AC009237.8	0.0197989	0.455091
FAHD2CP	0.00642444	0.323142
SNRNP200	0.0066558	0.0873883
AC021188.4	0.046529	-0.983373
LMAN2L	0.0196797	0.0942158
RP11-353K11.1	0.00728531	0.540176
CNNM3	0.012275	0.127135
SEMA4C	0.000544607	0.180266
FAM178B	0.0177361	2.43373
IGKV2OR2-1	0.0348755	NA
FAHD2B	0.0304423	0.169366
ZAP70	0.00998479	-2.66953
INPP4A	0.000220364	-0.42078
RP11-299H21.1	0.00953553	0.537793
SNORD89	0.0495976	-0.500559
IL1R2	0.017123	-1.90963
IL1R1	0.0189285	-0.60681
RP11-332H14.2	0.0410714	0.509917
FHL2	4.14734e-05	0.806125
AC012360.6	0.0173932	1.86204
C2orf40	0.0419069	-1.22325
AC016994.2	0.0247446	-3.92814
NPHP1	6.65864e-06	0.762804
BCL2L11	0.000580191	-0.762533
MIR4435-1HG	0.00615803	-1.3205
AC017002.1	0.0476217	-4.14429
AC017002.2	0.0350146	-4.6923
TMEM87B	0.0272115	-0.390551
SLC20A1	0.0216767	-0.136553
WASH2P	0.0153299	0.272147
RPL23AP7	0.00627632	-0.367692
RABL2A	0.0023237	0.483972
STEAP3	3.44789e-05	-0.857096
TMEM37	0.00429361	-0.95819
PTPN4	0.0292333	0.369727
GLI2	0.0125552	-1.11088
RP11-204L24.2	0.0430803	-1.12984
ERCC3	0.00509428	0.122138
SAP130	0.016638	0.0838488
UGGT1	0.023645	-0.120836
HS6ST1	0.0322071	-0.126572
ISCA1P6	0.0314576	NA
AC079776.1	0.000340985	1.90178
AC079776.2	0.0482575	-1.42734
AC079776.7	0.0229154	-2.00947
RAB6C	0.0431231	-0.946811
AC018804.7	0.0258665	2.19258
AC010984.3	0.0301245	1.59587
AC140481.7	0.0354762	2.25833
AC073869.1	0.0178369	-0.727567
TUBA3D	0.00230996	1.04255
LYPD1	0.00860983	-1.33405
AC011999.1	0.0495757	-4.44662
DARS	0.0326035	0.209806
AC093391.2	0.000319042	-1.04394
HNMT	0.00812404	0.599344
ARHGAP15	0.000947886	-1.12607
AC064865.1	0.038944	NA
MBD5	0.00554255	-0.351059
CACNB4	0.0323155	-1.38292
FMNL2	0.0444231	0.257577
SNORD56	0.0483499	1.30662
CYTIP	0.0138852	-2.1252
HNRNPDLP2	0.0381207	2.26149
AC005042.4	0.031948	1.11475
WDSUB1	0.0165749	0.271956
PLA2R1	0.000738412	-2.62788
GCA	0.00597376	0.558056
SNORA70F	0.0340915	4.53295
AC019181.2	0.0343191	2.34849
CSRNP3	0.0094171	1.24995
GALNT3	0.00392195	-0.500766
TTC21B	0.0321173	0.371427
FASTKD1	3.22818e-05	-0.864855
CCDC173	0.000970109	2.11757
METTL5	0.00764834	0.254943
AC007405.4	0.0487083	-1.10772
GAD1	0.0295254	-1.27371
AC008065.1	0.00301926	-1.36312
DYNC1I2	6.28408e-05	-0.302795
SLC25A12	0.00934335	0.263041
ITGA6	0.0340195	-0.521853
RP11-394I13.3	0.0260135	1.28014
RP11-394I13.1	0.0456488	-2.09858
OLA1	0.0162606	0.219713
HNRNPA1P39	0.0115957	0.748005
WIPF1	0.0021526	-0.715755
CHN1	0.00916921	-0.886495
TTC30B	0.0132981	0.339391
TTC30A	0.00272092	0.445561
DFNB59	0.0164587	0.51493
FKBP7	0.00546294	-0.386249
AC104076.2	0.00385055	-1.6541
AC104076.3	0.0446164	2.14201
AC068196.1	0.0323099	-3.48264
AC104820.2	0.0365487	-3.57846
ITGA4	0.0297328	-2.22536
CERKL	0.0167605	-1.97491
DNAJC10	0.0438396	-0.252861
FRZB	0.0352599	-0.708171
AC008174.3	0.0233396	-2.26295
AC093388.3	0.00976702	1.10353
STAT4	0.0370995	-1.20957
CCDC150	0.0341485	1.07881
RFTN2	0.0215985	0.60601
SATB2-AS1	0.0402579	1.03662
PPIL3	0.00613915	0.278807
CASP10	0.0354075	-0.68819
FZD7	0.0169586	-0.552717
DAZAP2P1	0.0127971	-0.709114
NOP58	0.0264849	-0.33982
SNORD11	0.0111595	-3.62369
RP11-363J17.1	0.0444933	-1.60776
CD28	0.00436848	-1.36738
ICOS	0.0460656	-3.63579
PARD3B	0.0390114	0.452972
ADAM23	3.98694e-06	-1.2455
AC010731.4	0.0187801	NA
AC007879.2	0.0468475	-1.40429
METTL21A	0.0435367	-0.142049
CCNYL1	0.000894083	-0.409746
RPE	0.000736346	-0.413741
LANCL1	0.0488907	0.199888
CPS1	0.000112647	2.10649
RP11-105N14.2	0.0124062	2.81462
AC079610.2	0.0020955	1.83636
SPAG16	0.000173773	0.940177
ENSAP3	0.0240838	2.16554
FN1	0.00495303	-0.65017
PECR	0.0038037	1.01824
RP11-566E18.3	0.0450382	-0.398105
AC098820.3	0.00318889	0.748681
RPL37A	0.0163495	0.0586647
IGFBP2	0.00219924	-0.652259
AC010136.2	0.000106289	1.12268
CXCR2P1	0.0240234	-2.65371
ARPC2	0.0188815	-0.0849573
RP11-378A13.1	0.013489	-0.490095
GPBAR1	0.00384772	-1.22556
AAMP	0.0004807	0.0641876
AC021016.8	0.0459545	1.66837
STK36	0.00041047	0.292458
TUBA4A	0.00972582	-0.906058
AC114803.3	0.00728803	3.19143
GMPPA	0.0451178	-0.176732
AC009955.8	0.0252902	2.86148
SLC4A3	1.06017e-05	-1.17322
AP1S3	0.0453533	-0.981286
DOCK10	0.0235878	-1.24747
AGFG1	0.0310194	-0.166226
DAW1	0.0114576	-3.3852
SP110	0.00360647	-0.422933
SP140	0.0205311	-1.86781
RN7SL834P	0.0368873	-1.47036
TPM3P8	0.0469453	-0.603238
GPR55	0.0310354	-2.55905
C2orf72	0.00113312	0.825286
HTR2B	0.00546416	-2.28847
ARMC9	1.14735e-07	-0.923694
MIR4777	0.00812127	NA
AC017104.6	0.000182777	-1.52147
AC017104.2	0.0048447	-1.60801
RP11-690I21.1	0.0122238	1.21724
NPPC	0.0261498	-2.80094
ECEL1	0.0405212	-1.55718
INPP5D	0.00150093	-1.07859
RN7SL32P	0.00705604	-3.7706
AC019221.4	0.0166738	1.97293
AC105760.2	0.0190407	-0.463824
RBM44	0.0166085	-1.47881
UBE2F	0.0425091	-0.183072
SCLY	0.00463782	-0.702177
ILKAP	0.00346108	-0.291902
AC016757.3	0.0137106	0.833978
HES6	0.0135104	-0.392311
PER2	0.0194994	0.407283
RP11-648F7.1	0.0449305	3.09064
AC124861.1	0.0453879	-1.25307
RNPEPL1	0.000176512	-0.334684
AC104809.3	0.0117023	-1.24695
AC104809.2	0.0294183	-1.95691
SEPT2	3.32193e-08	-0.607475
DTYMK	0.000886209	-0.261099
AC114730.2	0.00646496	-1.95601
PDCD1	0.0186793	-2.85683
CXXC11	0.0249015	-2.12885
AC131097.3	0.0122023	-1.00437
AC093642.3	0.0428391	-1.46381
ABC7-43041300I9.1	0.00314973	1.44859
AC090044.2	0.0263261	1.41593
SUMF1	0.0310295	0.249515
SETMAR	0.0333318	0.176281
LMCD1-AS1	0.0481813	0.719696
LMCD1	0.00613552	0.652174
LINC00312	0.00755267	1.4467
SSUH2	0.0146157	1.36731
RAD18	0.0443681	0.362056
RP11-380O24.1	0.043537	1.32806
THUMPD3	0.00724291	0.270675
SETD5	0.0378263	0.183616
MTMR14	0.0070581	0.249584
OGG1	0.0400129	0.285902
ARPC4	0.0165983	0.131455
RP11-266J6.2	0.0477884	0.890789
JAGN1	0.00158716	0.182457
IL17RE	0.0313239	0.711169
IL17RC	0.0226625	0.263398
RP11-1020A11.2	0.00626071	0.640885
AC034193.5	0.00276231	1.0796
CYCSP10	0.00359199	1.14725
AC022007.5	0.000208581	0.995066
FANCD2	0.0257731	0.386471
BRK1	0.0225072	0.0873562
HRH1	0.00865138	-0.773122
VGLL4	0.0205128	0.276232
AC090939.1	0.0340479	Inf
TAMM41	0.010716	0.34996
SYN2	0.0246302	0.792117
TIMP4	0.0126841	-1.08152
PPARG	0.000332673	1.52169
TSEN2	0.000498661	0.397059
MKRN2	0.00625822	0.275378
TMEM40	0.0191741	2.05407
RPL32	0.0039375	0.116264
RP11-715I4.1	0.0233142	0.708
HDAC11	0.0369304	0.306988
FGD5P1	0.0339201	1.94662
TPRXL	0.0306758	1.66659
CHCHD4	0.011147	0.152592
CCDC174	0.000503257	0.228275
MRPS25	0.0222553	0.130636
ZFYVE20	0.000550063	0.328445
SH3BP5-AS1	0.00419153	1.12587
METTL6	0.00297261	0.322547
EAF1	0.0150744	0.274695
HACL1	1.48848e-05	-0.5559
AC090945.1	0.00442421	1.7439
RFTN1	2.22816e-05	-0.746987
RP11-415F23.2	0.00018306	1.04835
RP11-415F23.3	0.00937369	0.823798
RP11-415F23.4	0.00789568	1.13326
PLCL2	0.0303888	-0.663992
SATB1	0.00132145	1.09132
AC144521.1	0.0271533	1.2485
RAB5A	0.0158384	0.211276
AC097635.4	0.0333596	1.91436
KAT2B	0.00805727	0.520875
UBE2E1	0.0176091	0.169837
NKIRAS1	3.28973e-05	0.582683
RPL15	0.00396534	0.144137
AC133680.1	0.0242788	-2.79708
OXSM	0.00505169	0.213225
RP11-222K16.2	0.000322729	-1.56343
EOMES	0.00578547	-1.40579
AZI2	0.0211025	0.412881
AC116035.1	0.0189692	-2.08934
CNOT10	0.00292651	0.265543
CCR4	0.0285553	-2.2495
TMPPE	0.0056717	0.951582
CRTAP	0.00360637	0.107801
FBXL2	0.0272738	0.405712
TRANK1	0.00504064	-0.773062
LRRFIP2	0.00198156	0.245236
AC093415.2	0.00994061	0.488332
NDUFAF4P3	0.000745643	1.33512
PLCD1	0.014526	0.397758
SLC22A13	0.0498355	-1.99358
ACVR2B	0.00665012	0.603985
SLC25A38	0.0233141	0.339841
RPSA	0.0202676	0.1217
EIF1B	0.00365361	0.271337
ENTPD3-AS1	0.00867866	0.61824
RPL14	0.00252773	0.111751
ZNF619	0.0194148	0.428319
ZNF620	0.0471984	0.474291
CTNNB1	0.0121755	0.237252
SEC22C	0.0471102	0.22011
ZBTB47	0.0168407	0.265736
CCDC13-AS1	0.0436949	0.579842
KRBOX1	0.000304098	3.45885
ZNF662	0.00374029	0.773007
FAM198A	0.000553922	2.93298
SNRK	0.0465716	0.295163
RP11-188P20.3	0.0273052	1.19531
RP4-555D20.2	0.00475608	-1.09359
RP11-424N24.2	0.0147621	2.05328
TCAIM	0.00055851	0.534392
ZNF852	0.00557647	0.683407
EI24P3	0.0182291	NA
ZKSCAN7	0.00148843	0.624618
RP11-944L7.4	0.00397187	1.58118
ZNF197-AS1	0.00473688	1.29111
ZNF502	0.00818027	0.762821
ZNF501	2.55845e-05	1.06053
KIAA1143	0.00218467	0.423912
RPL12P44	0.0346622	1.26685
TMEM158	0.0010096	-1.36236
LIMD1-AS1	0.0372206	1.02306
SLC6A20	0.0362003	-2.25396
LZTFL1	0.00129097	0.810737
CXCR6	0.0360235	-2.47734
XCR1	0.0253307	-2.29885
CCR1	0.0114068	-0.973184
RP11-24F11.2	0.0130088	-2.00352
CCR5	0.0251112	-2.07075
CCRL2	0.00487291	-1.32557
LRRC2	2.4134e-05	-1.94038
ALS2CL	0.00205763	-0.941531
TMIE	0.0440546	-0.668609
SETD2	0.0266834	0.261677
SMARCC1	0.0461125	0.178138
DHX30	0.0150479	0.155182
CDC25A	0.0293469	0.411163
NME6	0.0351199	0.218367
PLXNB1	0.01733	0.26672
CCDC51	0.0230923	0.227172
UQCRC1	0.00756926	0.0972712
IP6K2	0.026007	0.192266
ARIH2OS	0.0327344	0.407137
DALRD3	0.0129648	0.298801
IMPDH2	0.00498098	0.144144
USP19	0.0203201	0.167941
RP11-694I15.7	1.1708e-06	1.22459
GPX1	0.00289482	-0.0974651
NICN1	0.00518161	0.415611
BSN	0.0104433	0.93343
APEH	0.0430554	0.120885
MST1	0.0321041	0.491384
UBA7	4.40538e-05	-1.37389
TRAIP	0.00611238	0.549838
SLC38A3	0.0317913	-1.10917
U73166.2	0.00685078	0.909538
NAT6	0.0148664	0.345812
ZMYND10	0.0150137	1.11746
NPRL2	0.00642429	0.261899
CACNA2D2	0.0449021	-0.491043
MAPKAPK3	0.0485104	0.149285
VPRBP	0.00701017	0.275665
RRP9	0.00494398	0.213006
ABHD14B	0.0110382	0.182179
ABHD14A-ACY1	0.0224964	0.997446
RPL29	0.0256025	0.0739152
TLR9	0.0174193	-0.951253
TWF2	0.0358709	-0.16365
RP5-1157M23.2	0.00391512	0.860931
SEMA3G	0.0154064	-0.712505
STAB1	0.00057069	-0.813056
RNU6ATAC16P	0.0225903	3.56977
GLT8D1	0.0238201	0.139962
NEK4	0.0201188	0.304701
TMEM110-MUSTN1	0.00485601	0.719639
PRKCD	0.0206824	0.248869
TKT	0.00160626	0.159955
DCP1A	0.00514988	0.417252
CACNA1D	0.0164056	-1.18972
RP11-157F20.1	0.0416435	-0.673239
APPL1	0.00481815	0.411326
ASB14	0.00699679	1.2042
DNAH12	0.0083297	1.01355
PDE12	0.0125211	0.317083
FLNB	0.0146849	0.307068
FLNB-AS1	0.0206922	1.01191
DNASE1L3	0.00620321	-0.909978
RPP14	0.000275541	0.37166
KCTD6	0.00228257	0.451046
ACOX2	0.0427119	1.39937
FAM107A	0.0448521	-0.882139
LINC00698	0.0311331	-2.932
C3orf49	0.00888107	1.60633
THOC7	0.0195852	0.210286
ATXN7	0.0106271	0.383941
RP11-245J9.5	0.00323863	0.990057
PSMD6	0.00143734	0.196445
ADAMTS9	0.00784046	-1.0314
EOGT	0.00191188	-0.671524
UQCRHP4	0.0466111	1.40802
GPR27	0.0209881	0.631205
LINC00870	0.030759	1.67008
RP11-624D20.1	0.0383257	-2.24396
RP11-728B21.3	0.0420852	-1.30761
PDZRN3	0.0424441	-1.01982
RP11-413E6.1	0.0088739	0.5248
RARRES2P1	0.043436	0.983643
ZNF717	0.011448	0.542207
GBE1	0.044688	0.228037
DHFRL1	0.0479156	0.266108
CRYBG3	0.0326522	-0.628425
PDLIM1P4	0.0146518	0.696944
DCBLD2	0.0294647	0.26979
CTD-2021J15.1	0.0310766	1.33914
RP11-383I23.2	0.0465372	2.29347
CMSS1	0.00887178	0.272603
RP11-15N24.4	0.00758109	0.801918
NIT2	0.00807699	0.186982
RP11-114I8.4	0.00726019	1.09514
TOMM70A	0.013196	0.244852
TFG	0.00610448	0.169111
RPL24	0.0425496	0.0925183
NXPE3	0.0306035	-0.740467
CBLB	0.0488494	0.478813
LINC00882	0.0188556	1.57988
LINC00883	0.0367168	1.23696
BBX	0.00852308	0.449681
IFT57	0.00262723	0.513156
DZIP3	0.000138372	-0.950699
TRAT1	0.0378696	-4.4284
CD96	0.00948731	-3.40666
ZBED2	0.0433036	-5.76239
GCSAM	0.0177643	-2.18081
SLC9C1	0.0206004	-2.35965
C3orf17	0.00116366	0.30241
RP11-572M11.3	0.035698	-0.759153
SPICE1	0.00272748	0.640524
KIAA2018	0.00368163	0.388705
RP11-271C24.2	0.0470904	-1.24574
QTRTD1	0.0255933	0.249683
TIGIT	0.0293742	-3.34003
ZBTB20	0.0448857	0.495262
IGSF11-AS1	0.0325147	-2.80224
ARHGAP31	0.0358157	0.402474
ARHGAP31-AS1	0.0419737	0.980733
RP11-18H7.1	0.0143195	0.835451
GPR156	0.0267575	0.975629
NDUFB4	0.044414	0.0824997
GTF2E1	0.0440879	0.27389
STXBP5L	0.010637	2.46866
HCLS1	0.000693823	-1.10845
CD86	0.0053911	-1.2589
CSTA	0.0231408	-1.32611
CCDC58	0.0033415	0.279761
KPNA1	3.83411e-05	-0.419307
PARP15	0.0493577	-1.76575
RP11-67L2.2	0.00142421	0.608354
UMPS	0.0444107	0.176244
HEG1	8.42075e-06	-0.937424
DUTP1	0.0300459	2.4094
RP11-379B18.5	0.00289072	0.986857
SLC41A3	0.025046	0.211098
RP11-124N2.1	0.00289706	1.28817
RP11-71E19.5	0.0030329	NA
ZXDC	0.00215598	0.340457
C3orf22	0.0395263	2.99182
CHCHD6	0.0312354	-0.18888
MCM2	0.0324552	0.248377
MGLL	0.0303978	-0.775218
RP11-221E20.4	0.0327222	-2.54903
RP11-723O4.2	0.00734635	0.743757
ISY1	0.0320563	0.2323
HMCES	0.00499115	0.190836
H1FX-AS1	0.00767937	0.853748
RP11-529F4.1	0.0107192	1.03274
RPL32P3	1.49093e-05	1.17262
EFCAB12	0.04693	1.34245
IFT122	0.0317414	0.368029
AC083799.1	0.000917396	0.606461
TMCC1-AS1	9.08768e-05	1.00428
RP11-93K22.1	0.0491865	-1.08614
ALG1L2	0.0228013	1.16059
PIK3R4	0.0218633	0.290373
RP11-933H2.4	0.015689	1.45371
DNAJC13	0.0100229	-0.443834
RPL39P5	0.0180638	0.66976
EPHB1	0.0213057	-1.19458
KY	0.0130599	-1.35053
CLDN18	0.0367863	-1.19412
DZIP1L	0.0192574	0.549343
DBR1	0.0116651	0.279309
MRAS	0.00311606	-0.41668
FOXL2	0.0471976	-2.32608
MRPS22	0.0112186	0.214217
RBP2	0.0380294	1.65719
RBP1	0.0339458	-0.822719
NMNAT3	0.00470771	0.587608
RASA2	0.044535	0.370955
TFDP2	0.00422996	0.576035
CHST2	0.00117452	-0.900478
SLC9A9	0.000403905	-1.09339
RP11-8J23.1	0.0480794	-1.01767
RP11-274H2.5	0.0199317	1.09807
PLSCR1	0.0494735	0.39521
HLTF	0.02268	0.461871
TM4SF1	0.00477757	-0.488348
COMMD2	0.0179484	0.522825
RP11-167H9.4	0.0223401	-3.21057
SERP1	0.0182976	0.151177
P2RY13	0.00341518	-1.38411
SUCNR1	0.0160462	-1.89988
MBNL1-AS1	0.0262526	0.888917
RP11-38P22.2	0.0364956	-0.767002
MME-AS1	0.0443386	Inf
GMPS	2.66616e-05	0.338732
KCNAB1	0.00605577	-0.645836
TIPARP	0.0157797	0.555665
RP11-550I24.2	0.0149195	0.912843
LXN	0.022046	0.248774
RP11-379F4.9	0.0137975	1.41333
KRT8P12	0.00749092	0.343116
RP11-16N11.2	0.0276608	0.843383
RPL21P43	0.038713	-1.97405
LRRC34	0.0348239	1.00168
EIF5A2	0.0435463	0.492865
RNU1-70P	0.0452625	Inf
TNIK	0.00305398	-1.43141
TNFSF10	0.019409	-1.20198
RP11-523G9.3	0.0026696	-1.42671
LRRFIP1P1	0.0368749	0.600656
ZNF639	0.0346104	0.272154
MTHFD2P7	0.011926	1.65134
ACTL6A	0.019465	0.215034
NDUFB5	0.0356647	0.165443
CCDC39	0.0435998	0.909603
CCDC39-AS1	0.0403407	1.51065
RP11-259P15.4	0.01312	2.04318
KLHL6	0.0137335	-1.38753
ABCC5	0.0102432	0.198198
POLR2H	0.0181753	0.143358
CHRD	3.66621e-06	-2.00859
VPS8	0.00296539	-0.465468
EHHADH-AS1	0.0374439	-3.66349
EHHADH	0.0332576	0.521269
LIPH	0.0320834	1.55367
IGF2BP2	0.000785834	0.471643
RP11-443P15.2	0.0120933	-0.694327
RFC4	0.00198908	0.335161
RP11-332P22.2	0.044959	Inf
FGF12	0.029319	-0.958021
LINC00884	0.0125502	2.04751
TMEM44-AS1	0.00214627	0.451882
AC069213.4	0.0419898	0.623239
AC091633.3	0.00755121	-2.07939
AC069213.1	0.0153066	2.19881
RP11-141C7.4	0.00226537	4.10207
RP11-141C7.3	0.000372863	4.13663
AC069513.4	0.027071	1.32956
MUC20	0.00350895	1.06858
AC124944.3	0.0272275	2.54368
RP11-352G9.1	0.0433672	1.53247
AC024937.6	0.00025412	3.26221
RP11-480A16.1	0.000679588	1.80365
SDHAP1	0.00435134	0.385524
AC024937.4	0.000103781	4.60437
LINC00885	0.0363292	3.15941
TM4SF19-AS1	0.00469299	0.886229
UBXN7	0.00696595	0.344553
WDR53	0.0221663	0.20529
PIGX	3.41357e-06	0.358225
DLG1	1.40227e-05	-0.747383
AC128709.3	0.0383831	2.04226
AC024560.3	9.33489e-05	0.652695
RP11-496H1.1	2.89965e-06	3.29681
IQCG	0.013349	0.413037
RPL35A	0.00646354	0.13851
Z95704.5	0.0425291	0.742412
RP11-478C6.6	0.0394075	1.48776
ZNF732	0.000279393	2.14563
RP11-1191J2.2	0.0498201	2.36424
IDUA	2.33598e-07	-1.08337
TMED11P	0.011703	-2.86287
CTBP1-AS2	0.017998	0.166205
RP11-1398P2.1	7.31025e-05	-1.27566
AC016773.1	0.0109205	0.882191
LETM1	0.00215052	-0.223997
WHSC1	0.0485965	0.247108
NELFA	0.0124972	0.122371
C4orf48	0.0420288	-0.212043
RP11-317B7.3	0.0327374	-1.63388
MFSD10	0.0423117	-0.0969465
HTT-AS	0.0206325	-1.37041
RGS12	0.0386089	-0.174891
ALG1L7P	0.0327538	1.09647
STX18-AS1	0.0289621	0.44513
MSX1	0.00142791	-1.6518
CYTL1	0.0390707	-0.743513
STK32B	0.0433505	-1.14106
EVC	0.0071437	0.303443
JAKMIP1	0.0133988	-2.63309
RP11-367J11.3	0.00705564	-0.698389
HTRA3	0.00153888	-1.7581
RP11-774O3.3	7.46523e-05	0.668351
ACOX3	0.0113374	-0.238352
RP11-448G15.3	0.0175339	0.970716
ZNF518B	0.0424699	-0.230047
HSP90AB2P	0.0109882	0.620124
RP11-799M12.2	0.0132927	-1.21839
CD38	0.0311349	-1.79574
LDB2	0.0057922	-0.601444
DCAF16	0.0165865	0.249067
KRT18P63	0.0100863	1.36421
SLIT2	0.00588104	-0.824966
PACRGL	0.0394241	0.33566
MIR573	0.0120734	1.08435
RP11-496D24.2	0.0267415	1.73542
SEPSECS	0.011605	-0.60149
SEL1L3	0.0176938	-1.28599
TBC1D19	0.02069	0.264159
EEF1A1P21	0.0407998	1.6453
RP11-36B15.1	0.0349855	-1.01618
RP11-9D8.1	0.0478675	-0.937934
TBC1D1	0.04554	-0.215288
TMEM156	0.0305489	-2.74127
LIAS	0.00247106	0.268573
RP11-539G18.2	0.000659485	-0.82292
RHOH	0.0303546	-2.59072
CHRNA9	0.0492382	-4.93936
NSUN7	0.0224568	0.537327
UCHL1	0.000231234	-1.06031
LIMCH1	0.02243	-0.639304
ATP1B1P1	0.00153707	2.05238
GABRA4	0.0186603	-1.96212
AC118282.4	0.016874	-2.25224
RP11-1281K21.1	0.0234672	-1.08617
RP11-241F15.1	0.0259066	-0.893463
RP11-241F15.9	0.00447001	-0.997263
SNX18P24	0.00231192	-1.91056
LRRC66	0.0152138	-2.16265
SGCB	0.0171479	-0.419454
SPATA18	0.000221729	-1.30886
RASL11B	0.021663	-1.97541
KIT	0.0103972	-0.518467
RP11-273B19.2	0.0219731	-1.26031
KDR	0.0147485	-0.491503
RP11-528I4.2	0.0235165	1.31349
THEGL	0.0329119	-1.76937
SPINK2	0.039341	-1.85103
NOA1	0.00219075	0.262594
IGFBP7	0.0287034	-0.200364
RP11-300M6.1	0.02724	-1.74628
RP11-63H19.2	0.0227737	1.54148
EPHA5	0.00163441	-2.7004
RP11-807H7.1	0.0344974	-1.25933
RP11-807H7.2	0.0147099	-2.05797
RP11-468N14.5	0.046935	NA
RP11-468N14.12	0.0485071	NA
UGT2B7	0.0195979	-4.0294
SULT1B1	0.0182015	-0.89107
HTN1	0.0343165	1.67686
SNORA3	0.00801243	2.8789
AC093677.1	0.0494697	-1.29529
NAAA	0.0172449	-0.790825
CXCL9	0.0143456	-2.95912
CXCL10	0.0177381	-2.00046
CXCL11	0.0223498	-2.19252
CCNG2	0.00127753	0.456276
HMGB1P44	0.0495266	NA
LINC01088	0.0427818	0.596716
RP11-234K19.1	0.0432794	-4.32108
ANTXR2	0.00420289	-0.790919
PRDM8	0.00984275	-1.67133
HNRNPD	0.00502522	0.093624
HNRNPDL	0.00239411	0.212
SEC31A	0.0210767	-0.110599
PLAC8	0.043833	-1.28168
COQ2	0.000152517	-0.516625
HPSE	0.0021081	-1.54262
FAM175A	0.0403267	0.512417
WDFY3-AS2	0.000806923	0.833518
C4orf36	0.0202838	0.522298
RP11-476C8.2	0.0442501	2.07116
SPARCL1	0.0189599	-0.793209
DMP1	0.0433922	-1.65165
PKD2	0.0442019	-0.259069
ABCG2	2.24344e-05	-0.812204
PPM1K	0.000319657	-1.43926
FAM13A-AS1	0.00540427	1.32133
FAM13A	0.0306812	0.390273
RP11-84C13.1	0.0365661	0.304499
GPRIN3	0.0041966	0.456387
AC109925.1	0.0398784	-2.84137
UNC5C	0.046665	-0.659616
STPG2	0.0129184	1.27835
TSPAN5	0.000165455	-1.95879
RP11-1299A16.3	0.000216926	-2.43685
BTF3P13	0.0142946	0.736209
RP11-696N14.1	0.0370529	0.742005
DAPP1	0.0200335	-2.22629
H2AFZ	0.00943277	0.131908
RP11-499E18.1	0.000517171	1.40736
AF213884.2	0.0299758	0.692788
RP11-556I14.1	0.0120144	4.98794
AC004069.2	0.00396284	0.723549
ARHGEF38	0.0357549	1.48676
INTS12	0.0258655	0.192458
DKK2	0.00132025	-1.57214
PAPSS1	0.0021916	0.238756
HADH	0.0290405	0.136065
LEF1	0.00187326	-1.29202
RPL34-AS1	0.0179431	1.15032
RPL34	0.00766091	0.108506
ETNPPL	0.00230739	-1.65005
AC004051.2	0.047335	1.80022
RBMXP4	0.0103955	1.45839
SEC24B-AS1	0.00229887	0.886652
GAR1	0.000176931	0.131139
C4orf32	0.0212921	-0.578702
RP11-477G18.2	0.0197366	0.762812
ANK2	0.019245	-0.61622
CAMK2D	0.0113039	0.394037
NDST3	0.00395369	1.70025
SNHG8	2.03941e-05	0.210618
METTL14	0.00522562	0.280619
SEC24D	0.00552381	-0.781209
RP11-21I10.2	0.0283035	-0.767715
RP11-455G16.1	0.0341103	1.70755
KLHL2P1	0.0470679	0.899875
RP11-33B1.4	0.0443254	0.43089
RP11-33B1.3	0.0265789	-2.35681
MAD2L1	0.0230314	0.510843
TNIP3	0.0275107	-4.03396
QRFPR	0.0264752	1.01125
TMEM155	0.00791535	-3.07784
RP11-170N16.3	0.0310381	-0.81493
INTU	0.00857113	0.813016
RP11-50D9.3	0.0273012	-1.19684
LARP1B	0.045545	0.337364
RP11-420A23.1	0.0350225	0.664763
RP11-184M15.1	0.0351894	2.14969
PHF17	1.10919e-07	0.46172
PCDH10	0.0433536	-1.2152
RP11-371F15.3	0.00853795	-3.42828
RNU6-531P	0.0125397	-1.20745
NDUFC1	0.0338218	0.0955361
MGST2	0.022481	-0.199065
RP11-425I13.1	0.0111391	0.482222
ZNF330	0.0404409	0.11142
RP11-284M14.1	0.00138289	0.894221
GYPE	0.0238511	-2.48363
RP11-673E1.3	0.028744	-2.17234
LSM6	0.00253152	0.203635
EDNRA	0.0339309	-0.688489
GTF2F2P1	0.0376739	-3.69369
SH3D19	0.000297447	0.818092
FAM160A1	0.0375125	0.766698
RP11-164P12.4	0.0257005	0.641268
RP11-18H21.1	0.00347721	-3.20254
RP11-18H21.3	0.0438183	-2.36996
TMEM154	0.0320178	-0.946718
TRIM2	0.0281685	0.390183
ANXA2P1	0.0295092	-0.642502
MND1	0.00043746	0.889226
KIAA0922	0.0289642	0.287877
RP11-21G20.4	0.0229899	NA
RBM46	0.0176983	-3.58041
RP11-627H22.9	0.0236464	1.97796
GUCY1A3	0.0297944	-0.792375
RP11-588K22.2	0.00101298	-1.07778
CTSO	1.82038e-07	-0.770864
PDGFC	0.0233071	-0.646987
C4orf46	0.0215948	0.310683
RP11-815N9.2	0.0330631	-2.30626
RAPGEF2	0.00820114	0.296602
NAF1	0.0127163	0.207846
TMA16	0.00777871	0.212428
RP11-366M4.2	0.00933481	0.945564
NACA3P	0.00891793	0.32306
RP11-366M4.8	0.0372659	-2.77397
ANXA10	0.0284583	-2.91938
PALLD	0.0225616	0.708053
RP11-483A20.3	0.00844675	2.86738
SH3RF1	0.0129086	0.426698
RP11-798M19.6	0.0108344	-1.06716
RP11-148L24.1	0.00198231	-3.4494
HPGD	0.0141944	1.77945
SPCS3	0.0324875	-0.243654
RP11-130F10.1	0.0446713	0.580175
RP11-335L23.5	0.0257908	1.00191
RP11-367N14.2	0.0114119	-0.964819
RWDD4	0.0166864	0.211675
RP11-242J7.1	0.0224448	NA
SNX25	0.0399491	-0.387394
UFSP2	0.0076815	0.156361
C4orf47	0.0221196	0.575924
FAM149A	0.00654672	0.364856
CYP4V2	0.0473608	-0.307547
LINC01060	0.0110357	-3.22117
HSP90AA4P	0.0453697	-0.662345
RP11-462G22.2	0.0356502	-0.796983
AF146191.4	0.0171105	0.761085
MLLT10P2	0.011148	2.09414
CTD-2231H16.1	0.000354543	-1.66471
PLEKHG4B	0.00250605	-1.47243
SDHA	0.0150085	-0.1261
BRD9	1.09378e-07	-0.571747
RP11-661C8.3	0.0484397	-2.85355
RP11-43F13.3	0.000126771	-1.08543
RP11-43F13.4	0.033934	-0.752704
SLC12A7	0.0475269	-0.128388
CLPTM1L	0.0238628	-0.108458
SLC6A3	0.000503675	-2.63544
LPCAT1	0.0249286	-0.0970379
CTD-2245E15.3	0.0190743	-1.2868
SDHAP3	0.049927	-0.379513
IRX1	0.0335714	-1.3291
NSUN2	0.0230303	-0.109871
C5orf49	0.0338975	-0.670495
RP11-315A16.1	0.012729	-2.88703
FAM173B	2.39831e-06	-0.662544
CMBL	0.047843	0.217655
ANKRD33B	0.00703254	-1.69191
RP11-215G15.5	0.00618011	-1.59363
DAP	3.68004e-05	-0.170856
FAM105A	0.000401653	-1.37907
FAM105B	0.0255921	-0.264261
FBXL7	0.0159884	-0.998375
BASP1	9.45224e-05	-0.674693
CTD-2272G21.2	0.0234723	NA
CTD-2138O14.1	0.0236151	NA
CDH6	0.0367158	-0.833397
DROSHA	0.0391185	0.22388
SLC45A2	2.31267e-05	-0.552363
RP11-1023L17.1	0.0382881	0.745067
SPEF2	0.00486647	1.06723
IL7R	0.0432558	-2.33618
SKP2	0.0245656	0.345887
NADK2	0.0012191	0.386762
GDNF-AS1	0.0347227	-1.29282
CTD-2194L12.2	0.0121905	-2.82976
RPL37	0.00582408	0.0808264
C5orf51	0.0487725	-0.110345
SERBP1P6	0.0270921	-1.21164
CCDC152	0.0354066	-0.869633
CCL28	5.9473e-09	0.646989
CTD-2210P15.2	0.0186804	0.691997
EMB	0.00462171	-1.57606
RP11-269M20.3	0.0164976	-4.35556
PARP8	0.000163157	-2.15529
CTD-2366F13.2	0.0460825	2.22647
FST	0.0381632	-2.0205
GZMK	0.0166984	-3.15851
GZMA	0.00918028	-2.13032
MCIDAS	0.0106113	-1.64076
CCNO	0.000128345	-1.63555
RP11-506H20.1	0.00392059	-1.51238
IL31RA	0.0035667	-3.69468
CTC-436P18.1	0.0475252	0.997522
CTD-2306M10.1	0.00888691	-1.67287
CD180	0.00848764	-1.14722
CCNB1	0.037449	0.243485
CDK7	0.00822152	0.340834
RP11-98J23.1	0.0299158	-2.32562
GUSBP9	0.0405823	1.03341
MAP1B	0.0216056	-0.912923
RP11-389C8.2	0.021556	-0.506744
CTC-347C20.1	0.0119116	2.72145
CTD-2631K10.1	0.0335519	1.86589
CTD-2376I4.1	0.00835328	-0.733306
RP11-232L2.1	0.0349243	-1.68922
RP11-79P5.9	0.0275233	0.55056
BTF3	0.0254408	0.0793666
RP11-466P24.7	0.0176627	-3.85299
IQGAP2	0.0115897	-1.08687
F2R	0.038456	-0.706761
CRHBP	0.00742906	-1.19768
ZBED3-AS1	0.0311904	0.376487
CTD-2037K23.2	0.00739273	0.238336
ARSB	0.000448565	-0.655401
CTC-422A18.2	0.0333383	3.14106
THBS4	0.00369085	1.37162
RP11-168A11.4	0.0270445	0.940069
CTD-2201I18.1	0.0323826	-2.12068
CTC-459I6.1	0.0350183	-2.17346
RASGRF2	0.00538503	-1.03821
SSBP2	0.0247554	0.490607
RPS23	0.0257122	0.102295
CTD-2227C6.2	0.0132155	-2.18129
VCAN	0.0216405	-1.52594
MEF2C	0.0214104	0.215267
CTD-2373J6.1	0.0427493	0.911646
CTD-2061E19.1	0.0341623	0.430416
NR2F1-AS1	0.00486582	-1.35131
NR2F1	0.00159773	-1.11249
RP11-461G12.2	0.0139739	1.06816
MCTP1	0.00544551	-1.30765
SPATA9	0.0281083	-0.720715
GLRX	0.0033724	-0.781735
ELL2	0.023275	0.446021
RP11-274E7.2	0.00088287	-1.03757
RP11-474J18.2	0.0058056	-4.32874
RGMB-AS1	0.0283632	0.649114
CTD-2007H13.3	0.0465272	0.45081
MTND5P10	0.0261772	0.850179
MTATP6P2	0.00841233	0.753814
ST8SIA4	0.0124261	-1.70386
PAM	4.00293e-06	-0.835118
C5orf30	0.0116299	0.378338
FBXL17	0.0395681	-0.392398
LINC01023	0.0178377	0.29793
MAN2A1	4.1827e-05	-0.774124
EPB41L4A-AS1	0.0343725	0.175061
SEMA6A	0.00779508	0.420055
CTB-118N6.3	0.0201412	1.15976
CTB-161M19.4	0.0487103	-0.905216
TNFAIP8	0.0255528	-0.943178
SNCAIP	0.0126275	-2.01031
CTB-36H16.2	0.00552607	0.891875
RN7SL689P	0.0330231	-1.0831
PPIC	9.18759e-07	-0.969965
RP11-359P5.1	0.0128707	-1.89045
PRDM6	0.0214396	-1.55027
ZNF608	0.0212204	0.781196
CTC-575N7.1	0.00341803	-1.38391
CHSY3	0.00465796	-0.559349
HSPA8P4	0.000700663	-1.24494
ACSL6	0.0114192	-1.72018
P4HA2	1.25114e-06	-0.859694
PDLIM4	0.00206174	-1.66944
SLC22A4	0.0410913	-0.652525
AC034220.3	0.00234688	0.822521
IRF1	0.0155981	-1.28142
AC004237.1	0.0470103	1.0068
SOWAHA	0.0141459	1.94492
UQCRQ	0.0178611	-0.0901317
FSTL4	0.0313712	-0.766205
CTB-113I20.2	0.0271055	0.430941
CTD-2410N18.3	0.0026594	-0.628675
RP11-215P8.3	0.0232821	-0.649709
CDKN2AIPNL	0.0498615	-0.127128
PHF15	0.0182771	0.139993
CAMLG	0.0234938	0.176232
CTB-36O1.7	0.00212248	0.725126
MTND6P4	0.0409304	0.228587
MTND5P11	0.0305335	0.436264
MTND4P12	0.000292423	0.28756
MIR4461	0.00300373	0.624729
CTB-36O1.3	0.00578376	1.26615
TIFAB	0.0168855	-3.10857
TGFBI	0.0325748	-0.51883
HNRNPA1P13	0.0400085	1.11113
NPY6R	0.0473893	4.5749
RP11-325L7.1	0.0364813	1.08579
GFRA3	0.0292946	2.3815
KDM3B	0.0338215	0.128608
LRRTM2	0.00592616	-2.14163
ECSCR	0.00140539	-0.465338
PSD2	0.0268296	-1.88579
CTB-131B5.5	0.00207813	-1.31586
HBEGF	0.0489267	0.382004
ANKHD1	0.0159357	0.605877
SRA1	0.000106851	-0.235226
APBB3	2.43573e-06	-0.586165
SLC35A4	0.0116416	-0.0812566
CD14	0.000105201	-0.507203
PCDHA7	0.0177335	3.16876
PCDHA8	0.00341366	2.87388
PCDHA9	0.0139382	2.15729
PCDHA10	0.00359663	3.80891
AC005609.1	0.00156918	2.92914
PCDHA13	0.0255711	2.0704
AC005754.7	0.0329313	2.43023
PCDHB5	0.0302851	1.11129
PCDHB9	0.0310026	1.23438
PCDHB13	0.00480086	1.03018
PCDHB14	0.0320692	0.887022
PCDHB18	0.00481661	1.61512
PCDHB15	0.00187038	2.22362
AC005618.6	0.00074218	2.01579
PCDHGA1	0.036503	1.84957
PCDHGB1	0.0367819	1.3115
PCDHGA7	0.0181598	1.46613
DIAPH1	0.00733006	0.108137
HDAC3	0.000140157	-0.140041
PPP2R2B	0.044439	-1.3145
KRT8P48	0.0372858	2.46394
CTB-108O6.2	0.00339128	-3.6457
HTR4	0.0404967	-2.04169
RP11-44B19.1	0.00459901	-1.30167
ABLIM3	0.0143572	-1.04342
TIGD6	0.00658697	0.222605
CSF1R	0.00139298	-0.770375
CD74	0.00102262	-0.409897
RPS14	0.0474658	0.0614083
RBM22	0.0400636	0.0703412
ZNF300	0.00511662	1.26095
ZNF300P1	0.00329673	1.41786
CCDC69	0.018213	-0.624072
GM2A	0.0332378	-0.0980265
SLC36A1	0.0358833	-0.296754
SPARC	0.046096	-0.129286
ATOX1	0.0215865	-0.113318
NMUR2	0.0455912	-3.73995
GALNT10	0.00026699	-0.611343
TIMD4	0.0297651	-2.57199
HAVCR1	0.017042	-5.57351
HAVCR2	0.00428482	-1.15444
ITK	0.0312122	-2.70469
FNDC9	0.037177	-3.69744
ADAM19	0.00331787	-1.46474
SOX30	0.0020331	-1.12651
C5orf52	0.0234991	-1.44363
CTB-11I22.1	0.0163668	4.91241
ADRA1B	0.0177761	-1.34235
CCNJL	0.00494607	-2.33419
C1QTNF2	0.0220256	-1.31337
C5orf54	0.0143653	0.515747
ATP10B	0.00753565	-1.41903
CTC-348L5.1	0.0167904	-1.81571
CTB-178M22.1	0.0206773	-3.42969
FBLL1	0.000749819	-0.707287
DOCK2	0.000578338	-1.76898
LCP2	0.0104451	-1.29394
FGF18	0.0028893	-1.7673
CTC-308K20.1	7.20213e-06	1.40326
ATP6V0E1	9.18157e-05	-0.0800327
CTB-33O18.2	0.00447645	-3.88254
CTB-33O18.3	0.0009738	-2.12426
SFXN1	0.00388263	-0.486535
HRH2	0.0132857	-0.762585
KIAA1191	0.0319048	0.108742
ARL10	0.023744	0.476942
RNF44	0.000128709	0.202168
TSPAN17	0.00426109	-0.229509
UNC5A	0.0403749	-0.944216
HK3	0.00854719	-1.15147
ZNF346	0.0439149	0.149161
MXD3	0.0492943	0.45996
FAM193B	0.00578459	0.20703
TMED9	0.0101357	-0.0607339
B4GALT7	0.0234203	-0.147876
FAM153A	0.0287729	1.30132
RP11-1252I4.2	0.0440463	-1.07423
GMCL1P1	0.00315771	-4.43702
HNRNPAB	0.0398529	-0.0417223
PHYKPL	9.12421e-06	-0.477259
COL23A1	0.0122081	0.891865
ZFP2	0.000288238	1.42192
RP11-281O15.2	0.0361024	3.25753
RP11-281O15.8	0.000449674	2.99102
ZNF454	0.000521649	1.92742
RP11-281O15.4	0.00014615	2.12126
RP11-281O15.5	0.0294754	4.98671
ZNF879	0.00541348	0.6686
ZNF354C	0.021096	0.800672
ADAMTS2	0.0308611	-0.916337
RUFY1	0.000624738	0.164833
MAML1	0.0252993	0.102712
RNF130	0.025321	0.141857
CTB-129O4.1	4.17605e-05	1.42308
GFPT2	0.020532	0.406047
CTC-205M6.5	0.022312	-0.558866
LINC00847	0.0270422	0.156992
ZFP62	0.0359775	0.236775
FOXO1B	0.0479177	1.06984
CTC-338M12.5	0.000165171	0.902186
GNB2L1	0.0182658	0.0485762
CTC-338M12.9	0.0338304	1.21966
FOXC1	0.00192117	-0.800091
GMDS-AS1	5.82685e-06	0.702808
WRNIP1	0.0101277	0.241099
SERPINB9	0.000665611	0.693631
SERPINB6	0.00920145	0.118091
LINC01011	8.04875e-05	0.901516
RP1-40E16.12	0.0117645	0.990205
TUBB2B	0.0344782	-0.52432
PXDC1	0.00861224	0.218727
RP11-420L9.5	0.0290262	0.360941
RP1-140K8.5	0.0347944	1.12529
RP3-430A16.1	0.0374353	2.55166
RP11-428J1.2	0.0196552	0.59194
RPP40	0.0144186	0.25753
LYRM4	0.0287959	0.261919
HNRNPA1P37	0.0426958	0.496946
RP1-182O16.2	0.0496063	0.74859
F13A1	0.0176467	-0.938858
LY86	0.00214322	-0.769088
RP1-80N2.3	0.00128289	1.85072
RP11-288G3.3	0.00516084	-1.3512
BLOC1S5	0.0228977	0.284182
EEF1E1	0.0148577	0.263274
TFAP2A-AS1	0.0300615	0.436851
RP11-360O19.4	0.00162747	0.938737
RP11-360O19.1	0.0310424	1.15165
RP11-421M1.8	0.0284075	0.659639
SMIM13	0.0251406	0.317539
ERVFRD-1	0.0406011	2.11534
NEDD9	0.00303378	0.696263
TMEM170B	0.0267431	0.555938
ADTRP	0.014258	-1.57602
HIVEP1	0.0134035	0.307354
SIRT5	0.0110052	0.182975
NOL7	0.0018243	0.378197
MCUR1	0.0104377	0.186131
RP11-560J1.2	0.0319864	0.794738
JARID2	0.00648747	0.341454
DTNBP1	0.031757	0.131067
MYLIP	0.0322292	0.241522
RP1-13D10.2	0.00771774	-3.09343
RP11-500C11.3	0.000770706	0.48245
NHLRC1	0.0273991	0.263576
RP1-130G2.1	0.0163813	-0.603776
CDKAL1	0.0381866	0.172005
ALDH5A1	0.00149895	0.460175
TDP2	0.0321524	0.272277
ACOT13	0.0205759	0.321479
RP11-367G6.3	0.0112264	-3.99358
ASS1P1	0.0301933	-2.19549
CMAHP	0.0388091	-0.97246
HIST1H2AA	0.0354334	Inf
TRNAI2	0.00191323	1.00991
ZNF391	0.0100283	1.12811
RP1-153G14.4	0.0262508	1.04541
RP1-97D16.1	0.0189192	1.55968
ZNF165	0.000866501	0.522895
ZSCAN12P1	0.000297745	1.80027
RP1-265C24.5	0.0237405	-1.20932
ZSCAN16	0.0020992	0.445268
ZKSCAN8	0.0110309	0.378634
ZNF192P1	0.023127	1.01833
TOB2P1	0.00138811	1.18005
ZSCAN9	0.000295846	0.43327
ZKSCAN4	0.0109568	0.39945
NKAPL	0.0109822	1.08545
RP5-874C20.3	0.00128063	0.439496
PGBD1	0.0197582	0.467154
ZSCAN31	0.00783399	0.885801
ZKSCAN3	0.00595407	0.449182
ZSCAN12	0.00225689	1.16713
ZSCAN23	0.00394015	2.18389
HCG15	0.00791823	1.33086
HCG16	0.00188087	1.37454
ZNF311	0.0498312	0.506975
OR2I1P	0.0321308	-2.22085
HCG4P11	0.023398	-4.0303
HLA-G	0.0332855	-0.568186
HLA-H	0.0491139	-0.312494
HLA-A	0.0185732	-0.181948
ZNRD1-AS1	0.0029476	0.861104
ZNRD1	0.0134103	0.255467
PPP1R11	0.0379192	0.086256
TRIM26	0.0222319	0.117545
HCG17	0.0104673	-1.54951
TRIM39	0.00145369	0.275459
TMPOP1	0.0364708	-1.46114
XXbac-BPG249D20.9	0.0462255	0.726815
GNL1	0.0135883	0.160337
PRR3	0.00173934	0.334378
AL662800.1	0.0419226	-0.502626
MRPS18B	0.00699568	0.11486
ATAT1	0.00111156	0.446351
C6orf136	1.64642e-05	0.225548
DHX16	0.0111089	0.184805
TUBB	0.0379244	0.0848093
DDR1	2.65439e-05	0.516877
VARS2	0.000562516	-0.361186
DPCR1	0.0441364	1.02664
CCHCR1	0.000105689	0.314864
HLA-C	0.0394126	-0.196114
MICA	0.0107369	0.283627
DDX39B-AS1	0.0341655	1.12028
ATP6V1G2	0.0349933	0.804201
LTA	0.0304573	-2.01183
LTB	0.0131815	-1.69689
LST1	0.00971082	-0.937871
NCR3	0.0157182	-1.47776
AIF1	0.000744714	-0.790992
PRRC2A	0.00108707	0.164975
BAG6	0.0122323	0.100337
C6orf47	0.00606547	0.155863
GPANK1	0.000858026	0.215883
CSNK2B	0.000312041	0.243732
CLIC1	0.0470526	0.055309
MSH5	0.0237687	0.853862
LSM2	0.0020783	0.162253
HSPA1L	0.00193174	0.467972
C6orf48	1.86727e-05	0.199261
NEU1	0.00237915	0.208212
EHMT2	0.0040846	0.222479
C2	0.00287094	-0.571651
ZBTB12	0.000525232	0.432498
CFB	0.0291775	-1.00048
NELFE	0.00697104	0.115926
SKIV2L	1.42175e-07	-0.455688
STK19	0.00923247	0.241121
C4A	0.00209393	-2.07629
C4B	0.00286694	-2.26101
TNXB	0.0151043	0.76597
ATF6B	0.00504258	0.163624
FKBPL	0.0329146	0.160901
PPT2-EGFL8	0.0177935	0.96208
EGFL8	0.0429129	0.660456
AGPAT1	0.000395617	0.147209
RNF5	0.0338079	0.118467
PBX2	0.00395501	0.209789
XXbac-BPG154L12.4	0.0287035	1.47326
HNRNPA1P2	0.0297591	0.675833
HLA-DRA	0.00183972	-0.508895
HLA-DRB9	0.0131772	-2.69563
HLA-DRB5	0.00160338	-0.665106
HLA-DRB6	0.0213867	-0.838809
HLA-DRB1	0.00101721	-0.523619
HLA-DQA1	0.004248	-1.17932
HLA-DQB1	0.0104891	-0.889876
MTCO3P1	0.0498942	-1.53374
HLA-DQA2	0.0168868	-1.51773
HLA-DQB2	0.00864605	-1.5466
HLA-DMB	0.0022452	-1.0836
HLA-DMA	0.00231062	-0.519454
HLA-DOA	0.0014778	-1.64052
HLA-DPA1	0.000970269	-0.71812
HLA-DPB1	0.000657269	-0.513647
HLA-DPA2	0.0176338	-1.52499
HLA-DPB2	0.0163059	-1.35743
COL11A2	0.0151987	0.625356
RXRB	0.00428717	0.189111
RNY4P10	0.00210011	0.899381
HSD17B8	0.000705164	0.351268
RING1	0.0227032	0.0969853
HCG25	0.00139345	0.595736
VPS52	0.0302408	0.138627
WDR46	0.00683261	0.146775
RGL2	0.00803546	0.192977
ZBTB22	0.0130139	0.146583
DAXX	0.00716972	0.150721
KIFC1	0.000764655	0.552882
PHF1	5.99334e-06	0.235356
CUTA	0.00103346	0.154783
SYNGAP1	0.00265208	0.3546
ZBTB9	0.00856625	0.252843
UQCC2	0.00480871	-0.164142
HMGA1	0.000930485	0.14039
RP3-391O22.1	0.049531	2.44148
ANKS1A	0.0167309	0.187564
FANCE	0.000177392	0.397444
TEAD3	0.0145849	0.214783
CLPSL2	0.0229796	-2.51643
RP1-179N16.6	0.0252826	1.11466
BRPF3	0.0159516	0.233148
Z85986.1	0.00463855	2.81076
CDKN1A	0.00667271	-0.39758
RNF8	0.00615847	0.41728
MDGA1	0.0274571	-0.901644
RP3-441A12.1	0.00796659	1.23433
ZFAND3	0.0435657	0.0957601
GLO1	0.0331308	0.172077
ANKRD18EP	0.00200197	0.823596
UNC5CL	0.0497098	0.878448
OARD1	0.00270227	0.308739
APOBEC2	0.0394587	1.55772
FOXP4	0.00281144	0.218924
RP11-298J23.8	0.036245	2.12085
FRS3	0.00857843	0.340264
MED20	0.0336146	0.302205
BYSL	0.0120001	0.161331
CCND3	0.000541751	0.251365
TAF8	0.0373548	0.193849
TRERF1	0.0167884	-0.70644
PRPH2	0.0393449	-1.50378
TBCC	0.00310283	0.227156
GLTSCR1L	0.03484	0.232052
C6orf226	0.00737193	0.28608
CNPY3	0.0100372	0.131725
RP3-475N16.1	0.00173096	0.451889
PEX6	0.0107247	0.249325
PPP2R5D	0.000579205	0.211669
MEA1	0.0049358	0.102303
KLHDC3	0.024026	0.120311
CUL7	0.0033238	0.235584
KLC4	0.00106614	0.289607
MRPL2	0.00825348	0.140033
RP11-387M24.5	0.0247089	0.996003
PTK7	0.0100359	0.232808
SRF	0.00149195	0.230891
ZNF318	0.0293225	0.220872
TJAP1	0.000317016	0.252771
LRRC73	0.0079786	0.75652
POLR1C	0.0358042	0.167889
YIPF3	0.0047973	0.105387
XPO5	0.00317388	0.26433
RP3-337H4.10	0.00615231	1.11989
POLH	0.00466952	0.342032
RP3-337H4.8	0.0249382	0.643721
GTPBP2	0.0459982	0.159849
MRPS18A	0.000613888	0.175087
[truncated: 3,912 more rows]
