# Supplementary material for: Spliceosomal mutation drives melanoma tumorigenesis via lineage-specific RAS activation
Source: Sci Adv. 2026 May 1;12(18):eadz8289. doi: 10.1126/sciadv.adz8289 (PMC13134632; doi:10.1126/sciadv.adz8289)
Supplement: Supplementary file 2 — Tables S1 to S8 [file sciadv.adz8289_tables_s1_to_s8.zip › adz8289_table_s6.xlsx]

## Sheet: Supplementary Table S6
Supplementary Table S6 | Differentially expressed genes in SF3B1 mutant NHM and K562 samples
NHM cell line				K562 cell line
Gene Symbol	P-value	Log2 (Fold Change.mutant/WT)		Gene Symbol	P-value	Log2 (Fold Change.mutant/WT)
RP5-857K21.4	0.0260922	2.66448		MIR1302-11	0.04288	2.93865
RP11-206L10.5	0.0343086	-0.660066		RP11-34P13.15	0.0280355	-0.528614
RP11-206L10.2	0.00315742	-0.312696		RP4-669L17.1	0.0032075	0.51029
RP11-54O7.16	0.00769709	3.67872		MTND2P28	0.038298	0.156163
KLHL17	0.0137578	-0.082937		hsa-mir-6723	0.0324588	0.0725559
PLEKHN1	0.0186412	0.282927		RP5-857K21.7	0.00117653	0.172214
C1orf170	0.0225327	0.468589		MTATP8P1	0.0113858	0.370812
RP11-54O7.17	0.00816136	1.28998		RP5-857K21.11	0.0134164	0.119193
AGRN	0.0316162	-0.106092		CICP3	0.0228901	-0.584284
B3GALT6	0.036223	0.0542341		AL669831.1	0.0444788	1.59268
FAM132A	0.00179037	0.488594		RP11-54O7.11	0.0318138	-0.872034
UBE2J2	0.0471742	0.0463255		HES5	0.0398634	-1.1827
SCNN1D	0.0474041	-0.274052		TNFRSF14	0.0114254	-0.39367
ACAP3	0.0407534	-0.128482		RNU6-731P	0.00264757	-2.24857
CCNL2	0.0435139	-0.12604		DFFA	0.020622	0.0337844
MRPL20	0.0380216	-0.0661807		PEX14	0.00205306	0.0484976
MORN1	0.0185843	0.499485		RNU6-291P	0.0330532	2.69156
RER1	0.0097346	0.0398412		PLOD1	0.00774586	-0.0364174
PEX10	0.0461152	-0.206298		TNFRSF8	0.0383206	0.073532
RP3-395M20.9	0.00886177	0.730304		HNRNPCL1	0.00182103	1.40224
ARHGEF16	0.0269997	1.97038		HNRNPCP5	0.0178459	1.29169
WRAP73	0.0236868	0.0791702		FAM131C	0.012022	1.10691
MIR4689	0.0325806	Inf		RP11-430L17.1	0.0108031	2.24912
CHD5	0.00587089	-0.626653		EIF1AXP1	0.00720689	0.0982467
ESPN	0.0453451	0.800731		CROCC	0.0218263	-0.20617
NOL9	0.0133755	0.207497		SDHB	0.00845099	0.0260336
RP11-58A11.2	0.00192679	-0.390727		PINK1-AS	0.0490844	0.374242
ZBTB48	0.0456366	0.0858573		PPP1R11P1	0.0118542	Inf
THAP3	0.0238319	0.103526		WNT4	0.00382298	2.94258
RP3-467L1.6	0.0243513	-0.651641		RP5-1057J7.1	0.0343336	1.16877
CTNNBIP1	0.0434803	-0.0599954		PITHD1	0.00994221	0.0569008
NMNAT1	0.0370931	0.135603		RP11-84D1.1	0.0345755	Inf
PGD	0.00925097	-0.111327		SYF2	0.048718	-0.0497756
EXOSC10	0.0391061	0.0319512		LDLRAP1	0.0103094	0.0435319
TNFRSF8	0.0429033	Inf		RP1-125I3.2	0.0284409	1.75376
SNORA70	0.0162325	0.502061		DHDDS	0.0489575	0.035234
RP5-888M10.2	0.0281969	Inf		RP1-159A19.3	0.0179569	0.867467
EFHD2	0.020007	-0.0429184		PPP1R8	0.0440958	0.0212145
RP11-169K16.7	0.0153744	1.61679		RPA2	0.00932819	0.0286632
FBXO42	0.00402202	0.101613		SMPDL3B	0.00107677	0.508534
NECAP2	0.00723515	0.0591112		PTAFR	0.00639676	0.772236
CROCCP2	0.0149542	-0.0372477		RP4-604A21.1	0.0101294	2.00617
MFAP2	0.000736463	-0.104339		RP11-242O24.3	0.00306652	Inf
RP5-1126H10.2	0.00440218	0.347917		AL136115.1	0.0463757	0.561818
EMC1	0.0311599	-0.0617503		ZBTB8B	0.0176651	3.09731
USP48	0.0447589	-0.057552		RP4-803A2.1	0.0187279	1.86264
LINC00339	0.0182445	-0.167605		RP11-415J8.3	0.0128943	-0.65673
RP1-224A6.9	0.0476686	1.91618		RP11-244H3.1	0.0400451	0.210419
ZNF436	0.0310781	0.0843383		SH3D21	0.0353231	-0.286635
PITHD1	0.000730568	0.122516		CDCA8	0.00484831	0.0275356
LYPLA2	0.0224283	0.0747479		POU3F1	0.0123642	1.39211
GALE	0.0073829	-0.070339		MYCBP	0.0195439	-0.0765834
SRSF10	0.0111602	0.0492844		NDUFS5	0.0282956	-0.0241184
SRRM1	0.00371622	-0.101385		SMAP2	0.0444902	0.0178556
TMEM57	0.0250412	-0.0812734		KDM4A	0.000204059	0.127503
HMGN2	0.0221648	-0.0681357		ST3GAL3	0.0480151	-0.0803889
SFN	0.0489624	1.40143		RP11-570P14.1	0.0497197	0.525444
GPATCH3	0.00409104	0.131459		TMEM53	0.0351131	0.305837
NUDC	0.00759981	0.0327843		NASP	0.0047326	-0.12074
WASF2	0.000816346	0.0780319		NSUN4	0.0143793	0.0522708
RP1-159A19.4	0.0215235	-1.52408		MKNK1	0.00567628	0.0665849
PPP1R8	0.00336588	0.0720389		RP11-329A14.1	0.0149462	1.24731
RPA2	0.0186897	0.0814373		CFL1P2	0.0433421	2.22672
XKR8	0.00174026	0.216366		RP11-296A18.5	0.00628853	0.8312
EYA3	0.00554391	0.176079		RP11-155O18.6	0.0161125	2.96144
PTAFR	0.0102976	0.967732		RP4-631H13.6	0.0438026	1.2892
SNHG3	0.0156188	0.132411		RP4-758J24.5	0.0215139	-0.983011
SNORA73B	0.0368004	0.117894		TCEANC2	0.0162373	0.0608083
TAF12	0.000711138	0.155088		OMA1	0.0326534	0.0930091
OPRD1	0.0164309	0.507245		C1orf87	0.0164692	5.35499
TMEM200B	0.00386854	-0.19744		TM2D1	0.04385	-0.11999
PTPRU	0.000409199	-0.180226		GNG12-AS1	0.0368476	-3.17794
NKAIN1	0.0365873	-1.3016		CTH	0.0195313	0.155572
PEF1	0.00953662	0.0539414		RP4-595K12.2	0.0029225	-0.35351
KPNA6	0.0283183	0.0561073		NSRP1P1	0.005138	3.11727
BSDC1	0.000154866	0.0553921		PRKACB	0.0291584	-0.186343
ZBTB8OS	0.00816251	0.137732		PTGES3P1	0.0282506	0.384036
HPCA	0.00955154	-0.861166		U3	0.0383135	0.269544
DLGAP3	0.0255685	0.425694		RPL5P6	5.42e-05	1.89446
ZMYM6	0.00889285	0.0808728		RP11-488P3.1	0.0244742	Inf
ZMYM1	0.0404549	0.164553		ABCD3	0.0225675	-0.200257
RPL5P4	0.00236955	-0.570606		EEF1A1P11	0.0472287	0.179048
RP4-728D4.2	0.016113	-0.792598		RP11-305E17.4	0.0391018	2.31
PSMB2	0.000689894	0.0706951		DPH5	0.00207852	-0.369904
CLSPN	0.02481	-0.331737		RP11-556K13.1	0.0143166	0.227406
SH3D21	0.0339782	-0.162295		RP11-270C12.3	0.0450384	-0.419031
GRIK3	0.027781	Inf		CLCC1	0.0313951	0.0429447
MEAF6	0.0160377	0.06138		RP11-20O24.4	0.00648104	0.162366
MIR5581	0.0356031	-0.286064		SCARNA2	0.044712	-0.617723
SNIP1	0.00809228	0.108329		RP5-1160K1.1	0.0338069	1.94884
FTH1P1	0.0322969	-1.2377		UBL4B	0.045899	2.89027
DNALI1	0.0224595	0.134931		CHIA	0.0298459	Inf
RSPO1	0.0182088	3.05388		HIGD1AP12	0.0364975	Inf
YRDC	0.0061898	0.122744		KCND3	0.0431804	2.45392
MTF1	7.7867e-05	0.154619		MRPL53P1	0.0306684	2.80021
SF3A3	0.00156637	0.050829		MOV10	0.00399906	-0.0384395
UTP11L	0.0136004	0.0814877		RP11-31F15.2	0.0367143	0.669604
MYCBP	0.0294023	-0.0908908		RP11-512F24.1	0.0150914	0.925194
KIAA0754	0.00603988	-0.161005		ATP1A1	0.0464345	-0.0345847
HEYL	0.00513978	1.72848		RP5-1086K13.1	0.00786499	-0.388338
PPIE	0.000147297	0.136613		MIR942	0.00972052	-1.27133
CAP1	0.0173455	0.0390202		AL390877.1	0.0289641	0.615229
CTPS1	0.0140643	-0.0641907		PHGDH	0.027694	-0.292655
SLFNL1	0.0206766	0.793188		PFN1P9	0.0340424	Inf
SCMH1	0.0300341	-0.123668		HIST2H2BA	0.015868	1.2197
FOXJ3	0.0145194	0.0690847		AL583842.1	0.0215754	-1.16505
CLDN19	0.0171213	2.72833		RP11-782C8.3	0.00777648	0.534937
MED8	7.23268e-05	0.119183		RP11-435B5.2	0.035507	-2.28575
RP1-92O14.6	0.0393377	0.281616		PDE4DIP	0.0247004	-0.0682402
HYI	0.0358833	-0.245877		PIAS3	0.023323	0.0765408
KDM4A	0.00126882	0.117477		ABHD17AP2	0.0141283	3.18175
ARTN	0.00211138	1.05921		PDIA3P	0.0301035	0.272263
B4GALT2	0.000116495	-0.0970275		RNVU1-14	0.026984	0.353048
BTBD19	0.0267307	-0.170288		HIST2H3D	0.0121035	-0.136064
EIF2B3	0.0395743	0.0652777		RP11-196G18.23	0.0439807	2.93004
UROD	0.00125749	0.0537763		SF3B4	0.0389041	0.0293476
PRDX1	0.000547779	0.0475732		C1orf54	0.0473276	0.933463
AKR1A1	0.00124177	0.121279		GOLPH3L	0.0313919	0.0481814
NASP	6.31875e-06	-0.2891		SETDB1	0.0197088	0.0874125
RPS15AP10	0.00812481	-0.829893		PIP5K1A	0.0125152	0.0605251
IPP	0.0206438	0.0549412		PSMD4	0.0297772	0.0333623
NSUN4	0.038529	0.146838		RFX5	0.0363356	0.063335
RP5-1109J22.1	0.0282994	2.20458		RORC	0.0203664	Inf
MKNK1	0.00150549	0.179609		SPRR2F	0.0101837	2.53993
RP4-657D16.3	0.00922333	0.559553		RP1-140J1.4	0.0184074	2.48512
TXNDC12-AS1	0.00335792	2.53741		AL590431.1	0.0427295	-0.20202
BTF3L4	0.011698	0.0627319		RNU7-57P	0.003364	-1.46794
ZYG11A	0.00421614	1.46331		RP11-350G8.3	0.0176767	0.745415
C1orf123	0.00810607	-0.0697797		THBS3	0.00693228	-0.404507
YIPF1	0.00151505	0.123619		RP11-29H23.4	0.00356496	2.95098
DIO1	0.0284409	-0.909582		RP11-29H23.5	0.00784846	0.830427
LRRC42	0.037981	0.0329786		YY1AP1	0.00484086	0.112008
RP11-446E24.4	0.0122264	Inf		SSR2	0.0391214	0.0447994
PARS2	0.0447429	0.184149		CCT3	0.00200304	0.0195829
RP11-67L3.4	0.0425337	-1.63593		RP11-144L1.8	0.0208419	1.31665
RP4-794H19.2	0.0180305	2.6602		ATP1A2	0.0371666	-1.37934
NFIA	0.0387483	-0.411155		B4GALT3	0.0449139	0.0369102
RP4-668G5.1	0.0199821	Inf		RGS5	0.0440312	0.712676
USP1	0.044493	-0.103335		PBX1	0.0408018	0.194374
DOCK7	0.0103845	-0.284666		RCSD1	0.0450345	-0.0991578
EFCAB7	0.00909933	0.428854		RP4-738P11.3	0.0482684	-1.75164
CACHD1	0.000138469	-0.247671		AL021068.1	0.00612796	-0.344494
SLC2A3P2	0.0496731	-1.07947		PFN1P1	0.0184234	0.402961
SNORA31	0.0237159	0.523317		C1orf105	0.0402262	1.23355
GNG12-AS1	0.00578265	-0.650564		GOT2P2	0.0337201	3.9393
LRRC7	0.00220143	0.557108		SLC9C2	0.0473974	2.27683
RP3-333A15.1	0.019327	Inf		KLHL20	0.039518	-0.0989488
ZRANB2	0.0352924	0.0945853		BRINP2	0.0104377	Inf
CRYZ	0.000862771	0.154668		RASAL2-AS1	0.0319192	Inf
TYW3	0.0247132	0.103226		RP11-177A2.5	0.0476169	-0.771746
RABGGTB	0.0196342	0.125785		RP11-12M5.1	0.0326271	2.91806
FUBP1	0.0428873	0.0781516		RP11-533E19.5	0.0315814	-0.54751
TTLL7	0.000882109	-0.691778		RP11-416K24.2	0.0140571	0.780854
TTLL7-IT1	0.000874816	2.82827		RNASEL	0.0128971	0.0911038
RPF1	0.0131059	0.0927745		RP11-317P15.5	0.0284175	Inf
BCL10	0.0277454	0.126098		RGL1	0.010336	3.14091
RP11-131L23.1	0.0400522	1.7938		TPR	0.0496592	-0.225763
ODF2L	0.0410201	0.0688548		MIR4426	0.0028549	0.29065
GBP5	0.0288489	3.22814		RGS2	0.0250225	0.180605
ZNF644	0.0486684	0.0594228		UCHL5	0.0390549	-0.0795984
HFM1	0.0429468	-1.14268		RP11-476H20.1	0.0230519	-0.745676
CDC7	0.0407669	-0.270863		CFH	0.0115845	-0.200792
GLMN	0.00193284	0.185333		CFHR3	0.0261875	-0.997913
RPAP2	0.0111454	0.303893		PTPN7	0.0465093	-0.397374
RP11-330C7.3	0.00225809	-2.68919		ZC3H11A	0.035267	-0.0862983
TMED5	0.00566183	0.123055		KRT8P29	0.0253694	-1.8571
DNTTIP2	0.00952083	0.132082		EIF2D	0.00161365	0.0581123
ABCD3	0.0375164	-0.0542179		RP11-343H5.4	0.00238445	1.21341
SLC35A3	0.00425973	-0.183222		CR2	0.0204495	-0.498039
DBT	0.00128948	0.27007		PPP2R5A	0.000254501	-0.314309
SLC30A7	0.00203841	-0.10917		NSL1	0.0322046	-0.044299
DPH5	0.010848	-0.394634		RPS15AP12	0.03773	0.934527
PRMT6	0.00175454	-0.138162		AURKAPS1	0.0488117	-0.762685
NBPF6	0.0164126	5.28417		RP11-504P24.3	0.00318493	-1.16614
HENMT1	0.000203636	0.267151		RP11-365O16.1	0.0488568	0.567266
PRPF38B	0.0367736	-0.0833934		CDKN2AIPNLP1	0.007657	Inf
STXBP3	0.00988733	0.115704		TUBB8P9	0.0264267	Inf
PSMA5	0.0016859	0.077293		SNAP47	0.0430992	0.0713545
ATXN7L2	0.0300728	0.178054		SNAP47-AS1	0.0391085	3.22146
RP5-1160K1.1	0.00791092	Inf		ARF1	0.00190137	0.0205486
GSTM2	0.0478559	-0.110513		C1orf145	0.0197697	-0.830309
RP4-773N10.6	0.0397119	Inf		BTNL10	0.0367602	0.87247
RP5-1028L10.1	0.0389159	-0.56011		FTH1P2	0.00976931	0.430608
SLC16A4	0.00527104	0.127325		RNA5SP78	0.0266819	-1.47398
KCNA2	0.0156953	-2.96459		ARV1	0.0475814	-0.0247382
LRIF1	0.0363928	0.136233		RP4-597N16.4	0.0359616	2.46281
DRAM2	0.0454936	-0.0907739		AL391994.1	0.00895327	Inf
DDX20	0.0476615	0.0722425		LDHAP2	0.00529705	1.79154
WNT2B	0.0227607	0.504896		RP4-764D2.1	0.00166021	3.73059
RP4-671G15.2	0.0404698	2.37743		RP11-567G24.1	0.013781	0.861815
MOV10	0.0108432	-0.112114		RP11-435F13.2	0.0393632	2.44839
FAM19A3	0.048004	1.75836		RP11-323D18.5	0.0351239	-1.07726
SLC16A1	0.00758051	0.0616014		SDCCAG8	0.00276141	-0.201538
LRIG2	0.00808508	0.136754		ZNF669	0.0134384	-0.0961216
MAGI3	0.0183028	0.112008		RP11-488L18.10	0.0160797	-0.0933815
RNU6-817P	0.00406479	3.03615		TRIM58	0.0402534	0.0419322
IGSF3	0.0197595	-0.10856		TMEM18	0.0315401	0.0774146
PTGFRN	0.00469854	-0.121054		TMSB4XP2	0.00172286	3.20335
TTF2	0.0151559	-0.186743		ADAM17	0.0298716	0.0597741
AL390877.1	0.000985448	-2.13703		E2F6	0.00823949	0.0643536
WDR3	0.0223659	0.0761619		LPIN1	0.00106967	-0.187913
GAPDHP32	0.0143993	1.83416		NBAS	0.00220615	-0.128117
HSD3BP3	0.0258735	2.51023		GEN1	0.0289993	-0.22447
HSD3BP4	0.013996	1.47895		NT5C1B	0.0304043	4.17676
LINC00622	0.00154715	0.511932		WDR35	0.02147	-0.211653
PHGDH	1.01567e-06	-0.594639		DTNB	0.00521543	1.18899
FAM72B	0.0331696	-0.250559		DRC1	0.020939	2.53
HIST2H3DP1	0.043408	0.226412		SLC35F6	0.0264573	-0.0214851
HIST2H2BA	0.0018345	0.167697		TMEM214	0.016543	0.0240622
SRGAP2C	0.0257841	-0.0970517		TRIM54	0.0463082	1.2156
RP11-343N15.5	0.000763697	0.111831		GTF3C2	0.000665016	0.0257242
RP11-423O2.1	0.0298562	1.1495		LTBP1	0.0172939	-0.0690323
ANKRD20A14P	0.0108676	-0.770516		CYP1B1	0.0333579	Inf
RP6-206I17.1	0.0010359	0.609322		AC016995.3	0.0429755	0.528004
RP11-640M9.1	0.00668315	-0.860533		RPLP0P6	0.000933411	0.133371
RP11-640M9.2	0.00144411	-0.144227		THUMPD2	0.0108587	-0.0847256
PFN1P2	0.0144629	-0.67293		THADA	0.0172608	-0.149238
NBPF9	0.00096554	-0.117416		SLC3A1	0.0349735	5.70129
RBM8A	8.57603e-06	0.100867		EPCAM	0.0289007	-0.0292611
POLR3C	3.61343e-05	-0.113159		MDH1	0.0046823	-0.0428692
RNF115	0.0432467	-0.0803463		AC007365.1	0.0402431	2.84079
CD160	0.0336693	1.10117		AC007365.3	0.0167931	1.89787
NBPF12	0.0484314	-0.166556		MEIS1-AS3	0.023432	#NAME?
PDIA3P	0.0370837	0.231711		MEIS1	0.030974	0.132352
CHD1L	7.24885e-05	-0.149861		RP11-401N16.1	0.0228624	-1.36249
NBPF15	0.0130395	-0.113289		SNRPG	0.0354188	-0.0299198
RP11-353N4.7	0.0282322	Inf		ATP6V1B1	0.0215201	2.7139
SF3B4	0.00346583	0.0650692		TEX261	0.0392436	0.0285417
RPRD2	8.99533e-05	0.125619		STAMBP	0.014988	0.058107
MIR4257	0.00344834	-1.28697		MTHFD2	0.017176	0.0424838
CTSK	0.0139076	-0.0746141		AC005034.3	0.0389086	-1.1107
ARNT	0.0269113	0.0327573		LDHAP7	0.00685934	1.18004
BNIPL	0.0437962	0.996211		RETSAT	0.0420968	0.0586965
MLLT11	0.0308537	0.208597		ELMOD3	0.00188754	0.143024
SCNM1	3.13535e-05	0.126386		USP39	0.0120626	0.0329749
VPS72	7.25074e-05	0.16549		POLR1A	0.00700064	-0.13338
PSMD4	2.76631e-06	0.100953		AC093616.4	0.00332717	-0.200758
RP11-126K1.6	0.0130471	-1.3997		ANKRD36BP2	0.0195775	-1.07056
PSMB4	0.0454908	0.0484048		NCAPH	0.017249	-0.0748338
CGN	0.0144355	0.975036		RP11-353K11.1	0.032114	0.629064
RP11-98D18.1	0.00673299	-1.54299		UNC50	0.0109917	-0.0350986
TDRKH	0.00251915	0.507943		MFSD9	0.0367951	0.149481
TCHH	0.00992372	1.02852		LIMS1	0.0099047	-0.10326
FLG-AS1	0.00419397	0.526189		RPL22P11	0.0381791	1.75847
ILF2	0.00473264	0.0153726		LIMS3	0.0404351	Inf
INTS3	0.0486059	-0.112604		RGPD6	0.047242	3.10434
CRTC2	0.0450773	0.045508		AC079922.2	0.0174692	1.0699
TPM3	0.0146317	0.0211973		IL36RN	0.0235015	Inf
HAX1	0.0018608	0.0629066		AC016683.6	0.0275693	0.0974324
ATP8B2	0.000463346	-0.19342		ERCC3	0.0138951	0.0541452
SHE	0.0076984	1.57789		CCDC74A	0.00562437	-0.241437
TDRD10	0.0190627	1.12961		AC013444.1	0.000750257	-3.09472
ADAR	0.0248474	-0.0374322		RPL30P2	0.0426507	Inf
KCNN3	0.0242485	0.562847		ARL6IP6	0.0466579	-0.0484218
SLC50A1	0.00149149	0.0921134		FASTKD1	0.000667699	-0.226649
THBS3	0.00488012	-0.277075		DYNC1I2	0.00937009	-0.0963882
SCAMP3	0.0127692	0.0629323		RNU6-182P	0.00921196	Inf
CLK2	0.00226391	-0.0710036		RP11-1O7.1	0.0316724	Inf
FDPS	0.000598507	-0.0996389		AC092573.2	0.0410907	-1.13839
YY1AP1	0.00121018	0.127714		HOXD11	0.0170679	1.23785
RIT1	0.0423049	0.0577625		AC016739.2	0.0200086	0.203463
LAMTOR2	0.00765299	-0.108603		AC009948.7	0.0296638	0.398262
CCT3	0.0212571	0.058976		NEUROD1	0.0378848	Inf
IQGAP3	0.000693884	-0.20077		RP11-366L5.1	0.038118	-0.371717
RP11-284F21.10	0.00629582	0.923132		CACYBPP2	0.0105491	0.181715
LRRC71	0.0492607	-0.719332		MED28P3	0.000921377	-1.30489
CYCSP52	0.0466598	1.34076		C2orf88	0.0134179	-0.0436641
ATP1A2	0.0398639	-1.62909		HNRNPCP2	0.0233166	0.124455
DCAF8	0.00491647	-0.121282		SDPR	0.0015727	-0.0932634
RP11-179G5.1	0.00279192	2.25624		NPM1P46	0.0156661	0.545173
SLAMF7	0.000319675	1.19602		SEPHS1P6	0.00922701	Inf
NIT1	0.0276336	0.0902953		CASP10	0.017683	0.0992538
NDUFS2	0.00395921	0.0396654		NOP58	0.0199787	-0.0963618
MPZ	0.0264595	0.540435		FAM117B	0.0058468	-0.195549
C1orf192	0.037397	0.142469		KRT18P39	0.0425035	Inf
RP11-122G18.8	0.0419477	1.1964		AC019185.4	0.0497751	2.14259
FCRLA	0.0410822	-0.116483		RPE	0.0142895	-0.139355
OLFML2B	0.0166161	-0.51213		POLHP1	0.044947	Inf
RGS5	0.00165987	1.21617		GPBAR1	0.0286904	1.57457
RP11-267N12.3	0.00958993	0.404653		RQCD1	0.00694315	0.0509486
RP1-313L4.3	0.03043	Inf		CYP27A1	0.0246199	-1.59125
MPC2	0.0403471	0.141029		CNPPD1	0.0243481	0.0354614
GPR161	0.0214836	-0.216425		AC073641.2	0.0134196	4.17955
TIPRL	0.0191329	0.0664133		PSMD1	0.00336672	-0.102956
METTL18	0.00320368	0.206313		HTR2B	0.0150227	1.81509
GAS5-AS1	0.021672	-0.572121		COPS7B	0.0142783	0.054936
RFWD2	0.000632187	0.095531		ASB18	0.0386453	0.51509
RP4-593C16.3	0.02425	0.863962		RAB17	0.010185	Inf
SOAT1	0.00453416	-0.221155		AC096574.4	0.00456686	1.65602
U6	0.0451457	-0.852534		AC012485.1	0.0357314	-2.65308
RP11-46A10.2	0.0103092	3.19242		AC016999.2	0.022835	1.24079
RP11-46A10.5	0.0418045	0.697536		NDUFA10	0.00403671	0.0542473
STX6	0.0471607	0.077654		RNPEPL1	0.00311081	-0.129633
TPR	7.93203e-05	-0.33654		CAPN10-AS1	0.0211676	0.504479
C1orf27	0.011003	0.113824		SEPT2	0.00321737	-0.135748
RGS1	0.0453843	0.177247		THAP4	0.0299208	0.0369675
RGS13	0.00985562	Inf		GAL3ST2	0.0466499	-0.350333
RGS2	0.0327079	0.247665		AC114730.2	0.0399617	-0.123383
ASPM	0.00563707	-0.206723		AC090043.1	0.00446653	2.95227
CRB1	0.0477615	0.952079		AC026202.3	0.0396538	1.62223
KIF14	0.000568653	-0.244271		OXTR	0.015547	-0.383773
TMEM9	0.00478469	-0.0606195		TTLL3	0.00903362	-0.354937
IPO9-AS1	0.00148505	-0.979267		FANCD2OS	0.0409345	0.827504
IPO9	0.0108632	-0.0771513		TATDN2	0.0297219	0.0471007
TIMM17A	0.0451838	0.0729421		RP11-715I4.1	0.0176201	-1.45556
ARL8A	0.0238569	-0.0792381		HACL1	0.00400229	-0.27425
RP11-175B9.3	0.00848578	0.797638		HMGB1P5	0.02652	0.0512396
RP11-480I12.2	0.0367266	-1.296		AC097639.8	0.0421927	1.31586
TMEM183A	0.000474154	0.0687703		KRT18P15	0.0158558	2.18693
ZC3H11A	0.00832607	-0.0610657		GLB1	0.00229177	0.0356559
RP11-450D21.1	0.0284837	Inf		AC093415.2	0.0458096	1.01885
RP11-203F10.6	0.0328358	Inf		RP11-331G2.6	0.0182431	Inf
RP11-430C7.4	0.0379923	3.46919		EEF1A1P24	0.0278968	0.775771
LRRN2	0.00801134	1.90855		ZNF619	0.0290673	0.093964
RP11-430C7.5	0.00231374	2.00282		RP11-761N21.2	0.0287987	0.208335
NUCKS1	0.00034777	-0.0835289		LIMD1	0.0143359	-0.195276
SNORD60	0.0110309	0.481755		RN7SL145P	0.0211509	-1.63922
DYRK3	0.0020533	0.130248		CXCR6	0.0305143	-1.44621
IL10	0.0310111	1.01394		SNRPFP4	0.0491385	-1.6907
IL19	0.00884337	1.48871		QRICH1	0.0222393	0.027023
RP11-122M14.1	0.0137604	5.76234		TCTA	0.028509	0.140037
PPP2R5A	0.0376708	-0.289282		BSN-AS2	0.021658	1.22917
BATF3	0.00712538	0.560481		UBA7	0.0280143	-0.681396
TATDN3	0.0418923	0.0556345		SLC38A3	0.0422542	0.655103
RP11-348H3.2	0.0323683	Inf		ABHD14B	0.00319246	0.0896539
ANGEL2	0.038188	0.0530241		ACY1	0.0339319	-0.225548
RP11-365D23.4	0.0469677	-1.07337		DUSP7	0.0182062	0.0405187
CENPF	0.0207091	-0.161063		RP11-332H21.2	0.0237933	-2.12418
KCTD3	0.0027411	-0.0690582		PTPRG	0.0473408	6.5637
SPATA17	0.0320073	0.68196		RPL10AP6	0.03724	0.17045
UBBP2	0.0184239	-2.8335		COPS8P2	0.0225031	1.96574
RRP15	0.0371091	0.102543		EOGT	0.00543657	-0.27206
RP11-95P13.1	0.00350407	2.60164		RP11-154H23.3	0.032003	2.14652
BPNT1	0.025578	0.121763		FTH1P23	0.0157518	0.364122
RAB3GAP2	0.00322919	0.0693861		ABCF2P1	0.0394045	3.27035
DUSP10	0.04342	0.0980353		PROS1	0.0092276	-0.0814924
RP11-191N8.2	0.00896514	1.439		ARL13B	0.0354397	-0.102338
RNU6-403P	0.00103435	3.23733		ARMC10P1	0.0247056	0.80515
RP11-815M8.1	6.59378e-05	1.8031		MTRNR2L12	0.00118049	0.291179
RP11-400N13.3	0.00318543	0.95454		CTD-2021J15.1	0.0428618	Inf
MIA3	0.0266244	0.0660382		LNP1	0.0272189	0.160497
AIDA	0.00568693	0.056027		TFG	0.0112979	0.0578648
BROX	0.0479473	0.0703096		RP11-234A1.1	0.0160903	0.107571
RP11-504P24.8	0.0142027	-0.297195		RNU6-1256P	0.0455661	-0.758625
FBXO28	0.00492184	0.119501		IFT57	0.0452411	-0.114261
RP11-365O16.5	0.0256615	Inf		DZIP3	8.46e-05	-0.737088
WDR26	0.0360934	0.0330398		RP11-572C15.3	0.0235801	1.02995
DNAH14	0.0435938	0.372717		RP11-435F17.3	0.00505901	1.78282
RP11-285F7.2	0.0289837	0.245236		CD80	0.0182098	0.306986
H3F3A	0.0350874	-0.0404133		PHBP8	0.0121215	3.01322
SNAP47	0.00402469	0.12944		EAF2	0.0359688	0.222067
GUK1	0.00197903	-0.0709467		KPNA1	0.000269138	-0.266043
GJC2	0.0422618	0.511973		SEC61A1	0.0175186	0.0274715
IBA57	0.0487928	0.21417		FTH1P4	0.0208075	2.12978
FAM89A	0.0128189	-0.0722889		RP11-723O4.9	0.019337	0.811289
GNPAT	0.0111951	0.118193		RP11-723O4.2	0.0150797	-0.563228
EXOC8	0.00250293	0.145919		ISY1	0.0487949	0.110875
MAP10	0.0154342	0.452826		COPG1	0.0371181	0.0219942
MLK4	0.0450512	-0.469028		TMCC1	0.0322112	0.131408
SLC35F3	0.00983378	2.72771		TMCC1-AS1	0.0187694	0.315047
GGPS1	0.00241397	0.0779125		COL6A5	0.033873	-0.259625
RP5-940F7.2	0.0194432	1.89813		GSTO3P	0.0418828	1.90842
RP11-478H16.1	0.013177	Inf		RP11-517B11.2	0.0113435	3.69613
LGALS8	0.00763455	0.11174		HSPA8P9	0.0105153	1.30268
HEATR1	0.000138933	-0.127477		DBR1	0.0141596	0.0561213
MTR	0.00134833	-0.152729		RP11-79L9.2	0.00317306	-1.41221
AKT3	0.00310918	-0.0565755		RP11-343B5.1	0.0289579	0.599696
EFCAB2	0.0340807	0.391512		RP11-651P23.4	0.0215423	0.239083
RP11-439E19.9	0.0445733	1.0648		PLCH1	0.0153246	-0.359398
PGBD2	0.0186051	0.39313		SLC33A1	0.0166884	-0.0480067
RN7SKP112	0.0192915	-1.14287		SETP14	0.000868082	0.171392
MBOAT2	0.000570088	-0.270483		BCHE	0.0463513	1.56099
ASAP2	0.002382	-0.161053		RP11-641D5.1	0.00935453	0.20451
ITGB1BP1	0.0208371	-0.10025		GPR160	0.00296068	-0.383384
CPSF3	0.0104404	-0.062251		NCEH1	0.0314624	0.134856
RP11-400L8.2	0.0363601	-0.978043		ABCC5	0.0196943	-0.0853827
RRM2	0.00141263	-0.170762		RP11-778D9.4	0.000455561	0.449242
ODC1	0.0468521	0.145748		MAGEF1	0.0498501	-0.038265
NOL10	0.0104622	-0.106632		VPS8	0.00350001	-0.382468
RP11-791G15.2	0.00169748	1.37284		RPL4P4	0.0137702	0.1127
E2F6	0.0405161	0.159113		DNAJB11	0.0101438	0.0534028
NBAS	0.00221395	-0.338265		PSMD10P2	0.0393433	-1.59374
DDX1	0.00466693	0.0625308		RP11-141C7.3	0.0072826	0.471417
GEN1	0.000742478	-0.318464		AC024937.4	0.00181499	1.42119
TTC32	0.0195174	0.148945		NCBP2	0.0226644	0.017517
WDR35	0.00349076	-0.254511		DLG1	0.000738808	-0.321084
MATN3	0.0311765	0.381998		RP11-496H1.1	0.000660455	0.551871
PUM2	0.00375086	-0.0829787		AC092574.2	0.0181793	0.609885
AC023137.2	0.0477226	Inf		RP11-503N18.4	0.0400735	Inf
RP11-130L8.2	0.0137823	1.18366		DOK7	0.00886566	1.64919
TDRD15	0.0497109	3.22305		EVC2	0.0411321	-0.166622
ITSN2	0.0295592	0.0750242		MRFAP1	0.011353	-0.0181593
CENPO	0.0209378	-0.115848		FAM86KP	0.047512	2.38092
MIR1301	0.0172749	-1.54187		HSP90AB2P	0.0424996	0.55773
RAB10	0.00252412	0.0363337		CPEB2	0.00945336	-0.29088
KCNK3	0.0093749	2.42551		NCAPG	0.0191502	-0.131561
CENPA	0.0369592	-0.202649		PACRGL	0.0140398	0.227679
TMEM214	0.000691132	-0.095942		ATP5LP3	0.0380687	-1.10907
CGREF1	0.0449558	0.452484		SEPSECS	0.00187749	-0.523496
MPV17	0.022052	-0.0674891		SEL1L3	0.0351981	0.0743336
AC074117.10	0.00192882	0.296522		RP11-9D8.1	0.049738	3.30449
EIF2B4	0.0013044	0.125592		RNA5SP159	0.00225767	#NAME?
NRBP1	0.00271291	0.0693859		RP11-100N21.1	0.0111263	0.517031
RNU6-986P	0.0182879	#NAME?		RP11-177B4.1	0.025705	0.323012
GPN1	0.00364616	0.124931		CEP135	0.02536	-0.317141
SUPT7L	0.00216587	0.0724301		AASDH	0.0166508	-0.138561
WDR43	0.00697878	0.0641348		NOA1	0.0207468	0.0577108
AL133249.1	0.035683	Inf		AMBN	0.0406115	1.97035
RP11-563N4.1	0.0315298	0.708561		NPFFR2	0.0280727	2.93366
BIRC6	0.0256782	-0.0867461		ADAMTS3	0.0433426	-0.170416
LINC00486	0.0332429	Inf		FAM47E	0.0254893	1.43975
RASGRP3	0.00312158	-1.09353		SERBP1P5	0.0103167	0.326083
STRN	0.0194756	-0.103277		RP11-791G16.2	0.0181526	Inf
CYP1B1	0.0236872	0.0835273		SCD5	0.0246252	6.65544
CYP1B1-AS1	0.043026	0.464904		PLAC8	0.0380934	Inf
TTC39DP	0.000188216	-3.37788		HELQ	0.0485382	-0.150236
DHX57	0.00214194	0.0861636		RP11-529H2.2	0.0223249	-3.47668
ARHGEF33	0.013568	0.778305		HSP90AB3P	6.87e-05	0.329671
KCNG3	0.0477888	1.42625		TMSB4XP8	0.0333583	0.0799183
THADA	0.048393	-0.222056		UNC5C	0.0420995	0.926739
PLEKHH2	0.0299612	-0.233646		SLC39A8	0.00117897	-0.0480479
PREPL	0.00518774	-0.0583818		SLC9B2	0.00241783	-0.0925815
SIX2	0.0333779	Inf		EEF1A1P9	0.000247102	0.359019
EPCAM	0.00349973	2.06716		INTS12	0.0340508	0.0873794
AC012358.4	0.000713967	0.65462		HADH	0.0170955	-0.0393913
MTIF2	0.000815968	0.0885756		HIGD1AP14	0.0368294	2.72353
PRORSD1P	0.00391784	0.390017		LRIT3	0.00122019	-1.58403
BTF3P5	0.0108122	Inf		RP11-402J6.3	0.0174648	0.522647
PNPT1	0.0293481	-0.112756		MIR302A	0.025111	Inf
VRK2	0.0436462	0.0844202		RPL7AP30	0.015225	0.469649
NONOP2	0.00190556	-0.370603		NDST4	0.029531	7.10936
AHSA2	0.0472393	-0.158734		RP11-455G16.1	0.0487988	Inf
XPO1	0.0274841	-0.0365425		SNORA11	0.0417277	-0.166537
CCT4	0.000190788	0.0699199		RP11-170N16.3	0.0440751	-0.948343
EHBP1	0.0156222	0.167019		RP11-381N20.2	0.0479209	0.418501
PELI1	0.0328633	0.171509		HSPA4L	0.0314602	-0.113143
SERTAD2	0.00833192	0.0734175		RP11-400D2.2	0.00919821	-0.386959
AC007386.3	0.0251779	2.0195		RP11-553P9.1	0.00430803	0.850568
AC074391.1	0.0174351	1.59046		H3F3AP6	0.0293794	0.133946
PNO1	0.0011582	0.10285		RP11-425I13.1	0.00212149	0.759492
CNRIP1	0.00936207	-0.0931562		FBXW7	0.0303089	-0.135288
AAK1	0.0136966	0.0938479		PPID	0.00279969	0.057883
GMCL1	0.00386891	-0.147586		RP11-39C10.1	0.00692147	0.672612
ASPRV1	0.017051	0.641424		HSP90AA6P	0.0467985	1.5147
TEX261	0.01026	0.0210644		GALNT7	0.0352705	-0.15876
NAGK	0.0282706	-0.159449		RPL5P11	0.0272881	1.68292
STAMBP	0.0428584	0.139399		RANP6	0.0125043	1.55273
BOLA3	0.0188966	0.120058		NEIL3	0.013929	-0.177017
RP11-287D1.3	0.0218097	-1.51778		SLC25A5P6	0.0225405	Inf
MOGS	0.027629	0.0335025		HSP90AA4P	0.0250376	0.928492
CCDC142	0.00766942	-0.168709		DUX4L9	0.0438598	1.25354
TTC31	0.000602167	0.149346		SDHA	0.0341084	-0.0363063
LOXL3	0.0342602	-0.255418		PDCD6	0.0342783	-0.0370243
MRPL19	0.0243687	0.0794372		BRD9	0.000408204	-0.119581
KCMF1	0.0426478	0.104786		TRIP13	0.0359811	-0.0319614
RN7SL113P	0.00840039	-0.948737		SDHAP3	3.26e-05	-0.416589
GGCX	0.0174894	0.168047		CTD-2194D22.4	0.0233315	Inf
TMEM150A	0.0207364	0.116325		ANKRD33B	0.0249714	-0.122186
USP39	0.0406437	0.0561407		EEF1A1P13	0.00677918	0.285962
GNLY	0.0467069	1.23989		CTB-55B8.1	0.01226	2.14782
AC105053.4	0.000770026	-0.961186		CTD-2023M8.1	0.0406726	0.509815
POLR1A	0.00168821	-0.212185		PRDM9	0.0326256	0.26978
MRPL35	0.0394055	0.0680427		MSNP1	0.0330856	1.15309
PLGLB1	0.000265417	-1.74034		CTD-2290P7.1	0.0442724	1.60229
AC027612.1	0.0166693	2.52439		EEF1A1P19	0.00759194	0.286216
MAL	0.017232	-1.05462		PAIP1	0.00172779	-0.0193997
MRPS5	0.00610428	0.0873581		RPL29P12	0.000964025	1.15416
PROM2	0.0178492	0.668603		RP11-317O24.2	0.0264919	Inf
AC009237.8	0.0382855	0.425673		AC022431.1	0.0388932	0.251493
DUSP2	0.000133249	1.01975		AC025442.3	0.00612562	-1.13524
ITPRIPL1	0.0161373	-0.777218		RP11-848G14.2	0.0102054	Inf
NCAPH	0.00553604	-0.34773		SERF1B	0.0284659	0.565551
KANSL3	0.0315745	-0.0906504		SMN2	0.00968089	0.139639
CNNM4	0.00606654	0.179534		CARTPT	0.0474261	-1.041
AC159540.1	0.00203761	0.640668		RP11-79P5.7	0.0271361	2.27028
C2orf15	0.0420698	1.39677		ANKRA2	0.00383533	-0.186402
TXNDC9	0.035846	0.118041		COL4A3BP	0.0271411	-0.136909
IL1RL2	0.00473085	1.24584		RP11-156N15.1	0.0456682	1.73284
POU3F3	0.0394834	0.737549		CTD-2384B11.2	0.0364439	Inf
MRPS9	4.54481e-05	0.166806		F2RL1	0.00840103	1.51145
RP11-537E18.1	0.00848194	-0.435892		CTD-2179L22.1	0.0319663	2.57966
AC093166.4	0.0115602	Inf		SCAMP1	0.0207429	-0.127907
RN7SL297P	0.0399506	Inf		FAM151B	0.00809012	1.0819
TMEM87B	0.0449288	-0.0672646		CTD-2015H6.1	0.0062575	3.42135
FBLN7	0.0218437	-0.795515		MTRNR2L2	0.00126648	0.352151
IGKV1OR2-108	0.0307281	Inf		ACOT12	0.0284627	-2.1585
CBWD2	0.0165528	0.0779919		CTD-2161E19.1	0.0059798	1.06383
WASH2P	0.0129117	0.0715956		TMEM161B-AS1	0.0020801	0.174993
DDX11L2	0.0125393	1.30086		AC093510.1	0.0369973	1.01145
RPL23AP7	0.0048658	0.151333		FAM81B	0.0192253	2.18143
AC017074.2	0.042416	0.541023		ERAP2	0.0373323	0.427959
ACTR3	0.0375512	0.0483179		YTHDF1P1	0.0292343	Inf
AC009404.2	0.0041088	0.481952		RP11-155G15.3	0.0202912	2.73772
AC012363.7	0.0138828	Inf		RP11-475J5.6	0.00886126	0.543844
TMEM185B	0.0223264	0.123779		RP11-475J5.8	0.00727544	2.16683
RP11-204L24.2	0.0424041	2.18834		CTD-2374C24.1	0.0158304	0.647488
NPM1P32	0.0187987	2.83171		RP11-252I13.1	0.0458793	Inf
MKI67IP	0.0128767	0.0690755		MAN2A1	0.000507642	-0.335395
ERCC3	0.0400801	0.0428356		STARD4-AS1	0.00136133	-1.92789
AC017079.3	0.0166306	Inf		CTB-118N6.1	0.0299442	Inf
CCDC74B	0.000224546	-0.93659		PRDM6	0.0196221	Inf
TUBA3E	0.0474834	2.62426		KRT18P16	0.0123739	Inf
AC018804.7	0.0117436	1.33353		HNRNPKP1	0.00418487	1.18746
ARHGEF4	0.030586	-0.456701		SLC12A2	0.0206428	-0.176116
CCDC74A	3.91806e-05	-0.663239		CTB-36O1.7	0.0147294	0.849447
TMEM163	0.0497731	1.90658		MIR4461	0.00549524	0.456918
AC016725.4	0.0497515	-0.632498		NEUROG1	0.00019019	-2.28009
CCNT2	0.0204278	0.0702143		SLC25A48	0.03894	#NAME?
MCM6	0.0228508	-0.27751		CTB-1I21.2	0.0118592	#NAME?
DARS	0.0150978	0.0831015		PKD2L2	0.0227551	-0.385276
AC092620.2	0.0251305	Inf		BRD8	0.0197188	0.0658025
AC016910.1	0.042923	1.17422		KIF20A	0.0205711	-0.0983064
ORC4	0.0216765	0.163705		FAM53C	0.000482168	0.0573105
MMADHC	0.0156636	0.108206		RP11-461O14.1	0.0468413	1.01689
RBM43	0.0111026	0.117511		LRRTM2	0.0161164	3.13323
NMI	0.0115365	0.410011		CXXC5	0.0396382	-0.017932
ARL6IP6	0.0197161	-0.199458		CTC-329D1.2	0.0253925	0.317203
SNORD56	0.0168694	1.88962		ANKHD1	0.0249256	-0.350377
AC005042.2	0.00323522	2.12113		APBB3	0.00869293	-0.276135
2024-03-07	0.0217249	0.13428		HARS2	0.044121	0.0362629
PLA2R1	0.0105804	-0.390378		PCDHB16	0.0383016	4.9475
PSMD14	0.00812814	0.14682		AC005618.6	0.0304053	-0.454686
DPP4	0.0320526	-0.143201		PCDHGB7	0.0478153	Inf
FAP	0.00547762	-0.21674		AC005740.3	0.00986528	2.17582
SLC38A11	0.00626213	3.61175		GNPDA1	0.00783077	0.0615733
SCN2A	0.036994	1.02437		KCTD16	0.0340411	5.46408
FASTKD1	0.0421226	-0.196538		CTC-806A22.1	0.0438545	2.39075
AC093899.3	0.0360477	-1.94554		KRT8P48	0.0466687	1.50623
AC016772.4	0.0304253	Inf		RP11-373N22.3	0.0301204	3.00312
PTCHD3P2	0.0378388	2.43383		IL17B	0.0198722	1.33214
METTL5	0.00936687	0.130006		RPL29P14	0.0421272	0.937487
CYBRD1	0.02015	-0.0754042		CTB-13H5.1	0.0053235	0.0678155
DYNC1I2	2.90289e-06	-0.212361		RBM22	0.034255	0.0520683
PDK1	0.0236015	-0.411389		SLC36A1	0.00689088	0.0394125
CDCA7	0.0215483	-0.274918		RP11-54C4.1	0.0444873	0.563607
ATF2	0.00475979	0.137036		CLINT1	0.0165106	-0.092032
MIR933	0.0356484	-1.24927		CTB-95B16.1	0.0415829	Inf
HOXD11	0.0240399	2.35729		CTC-438O3.1	0.0406713	Inf
NFE2L2	0.0152268	0.0660692		CTB-63M22.1	0.00132901	0.194212
DNAJC19P5	0.0024831	1.3542		CTC-575D19.1	0.0402041	0.182401
AC074286.1	0.0194198	0.433762		SPDL1	0.0425926	-0.0807901
TTC30A	0.0263033	0.195933		DOCK2	0.0168244	-0.165037
DFNB59	0.0333357	-0.492632		FAM196B	0.0170759	-1.61961
CCDC141	0.0469641	Inf		CTB-114C7.4	0.0489356	5.08882
ZNF385B	0.00711756	0.923576		CTC-308K20.3	0.000280088	0.621305
ITGA4	0.0362342	-0.26663		CDC42P5	0.00442658	Inf
PDE1A	0.000203379	2.13212		BNIP1	0.0217722	0.10137
AC104058.1	0.00258707	3.117		KIAA1191	0.0383368	0.0508411
ZC3H15	0.00387586	0.117481		ZNF346	0.0241836	0.0734305
ASNSD1	0.0175001	0.06247		ZNF354A	0.0391049	-0.151761
HIBCH	0.032113	0.140083		ZNF454	0.0311531	Inf
NAB1	0.0370391	-0.207463		CTB-129O4.1	0.00922548	1.10187
HMGB1P27	0.0235238	Inf		GNB2L1	0.0380318	0.0182579
COQ10B	0.000126475	0.076787		RNU6-705P	0.0482651	0.202963
MOB4	0.000292473	0.172237		RP3-406P24.4	0.0135188	-0.609577
TYW5	0.00141151	0.186597		RP1-80N2.3	0.0461705	-0.17608
C2orf47	0.00600987	0.125382		RP11-69L16.5	0.0388135	0.250364
NIF3L1	0.00691971	0.102213		RIOK1	0.00378823	-0.0643285
CASP8	0.0385783	0.119003		SLC35B3	0.0264313	0.0668781
ALS2	0.00649854	0.0791052		RP3-486D24.1	0.00968314	2.22013
AC007279.2	0.0144413	0.570502		RP1-290I10.7	0.0218802	-1.60876
AC073410.1	0.0432726	-0.666891		TMEM170B	0.0265956	-0.670183
WDR12	0.0384971	0.0492867		RPL7P26	0.0099744	0.400361
MRPL50P2	0.0304952	2.62213		CASC15	0.00830444	6.36446
CTLA4	0.000585195	1.50756		HIST1H3C	0.00209414	2.50113
PARD3B	0.0269086	-0.372314		HIST1H1E	0.0362942	0.0983823
INO80D	0.011969	0.218734		HIST1H2BD	0.0396866	-0.0777507
AC008269.2	0.035301	3.2605		RP1-34B20.4	0.031977	-0.125876
AC096772.6	0.0289894	0.168316		HIST1H2BG	0.038754	-0.0481043
IDH1	0.0256566	0.0483151		CTA-14H9.5	0.0233252	-0.367917
PIKFYVE	0.0291417	-0.0364681		HIST1H2AG	0.0158569	-0.119991
RPE	4.64087e-06	-0.310797		HIST1H4J	0.000326818	-0.624644
LANCL1	0.0482885	0.082828		ZSCAN12P1	0.0208863	0.173444
IKZF2	0.00359019	-0.471135		ZSCAN9	0.00713605	0.0842229
BARD1	0.03714	-0.343931		GABBR1	0.0465258	-0.113978
AC093382.1	0.000933605	3.61014		HLA-A	0.0266452	-0.790419
AC009492.1	0.0479002	Inf		RANP1	0.0447289	0.271819
DIRC3	0.0025451	1.44536		PPP1R10	0.0376139	-0.056879
AAMP	0.00880605	0.0446939		VARS2	0.000924089	-0.171108
TMBIM1	0.00533154	0.0483317		USP8P1	0.0379355	6.61004
CTDSP1	0.0378619	-0.0694143		PPIAP9	0.0299874	1.48244
BCS1L	0.0109852	0.114875		SNORD48	0.00572317	Inf
RNF25	0.000121067	0.121242		SKIV2L	0.000127929	-0.144612
ZFAND2B	0.0422363	-0.0860591		C4B	0.0327723	-0.753909
DNAJB2	0.0177821	0.0667294		ATF6B	0.0197087	0.0645258
FAM124B	0.0030967	1.95161		MIR219-1	0.0199026	0.494336
AC064853.2	0.0325821	Inf		HCG25	0.0158297	-0.523691
SP110	0.0278693	-0.128767		B3GALT4	0.00664632	-0.342985
BANF1P3	0.0123731	-0.665354		WDR46	0.0424616	0.034776
ITM2C	0.00680007	-0.0571968		ZNF76	0.00670601	-0.235559
PSMD1	0.00279462	-0.0889784		STK38	0.00108106	-0.151308
RNU2-22P	0.0235516	-1.35391		TBC1D22B	0.0455243	0.0331881
AC068134.6	0.0217711	1.55655		RNF8	0.00129932	0.0549216
EIF4E2	0.0121818	0.0885714		PPP2R5D	0.0108008	0.0444208
AC073254.1	0.0295145	0.525727		MRPL2	0.0452651	0.0329168
C2orf82	0.031572	0.542992		RP11-213N20.1	0.0391829	Inf
ATG16L1	0.000156592	0.138844		RP3-337H4.8	0.0231829	0.186656
AC019221.4	0.0498153	Inf		TCTE1	0.0430273	0.536836
HJURP	0.0366347	-0.0815353		MIR4642	0.0318991	Inf
MSL3P1	0.00201657	0.290113		MUT	0.000342726	-0.414387
AC096574.5	0.0116216	-1.56507		CENPQ	0.0142134	-0.128773
UBE2F	0.0244085	0.110734		TFAP2B	0.0494848	Inf
RNU6-1333P	0.000445219	-2.51202		RP1-27K12.4	0.0162406	Inf
TRAF3IP1	0.00527168	-0.301245		COL21A1	0.0366942	-0.694409
MIR149	0.000350583	-2.50482		RBBP4P4	0.0290189	1.8007
RNPEPL1	0.0268917	-0.245918		FKBP1C	0.0498002	0.470135
MTERFD2	0.0441879	0.081932		EYS	0.00945626	-0.714188
PPP1R7	0.0365974	0.0638301		RP11-160A9.2	0.0299227	Inf
SEPT2	0.000224215	-0.257778		KHDC1	0.0396791	0.104249
AC110299.5	0.0397811	0.704153		RPS27P15	0.00983156	1.52088
STK25	0.0180108	-0.0353927		GAPDHP63	0.0491203	0.601409
ATG4B	0.000787132	0.0687081		RP11-296E7.1	0.017384	0.761517
CXXC11	0.03874	2.22117		RWDD2A	0.0341751	0.271062
AC134873.1	0.00932341	-2.01933		ME1	0.00624842	0.135994
AC090044.2	0.0216751	0.944677		RP11-378G13.2	0.00183839	0.835268
GRM7-AS3	0.00163002	-2.50249		RP4-676J13.2	0.0489709	3.09471
LMCD1-AS1	0.00801834	-0.810088		MAP3K7	0.000140312	-0.263435
LMCD1	0.001372	0.347459		RP11-67P15.1	0.037836	Inf
SRGAP3	0.0125821	0.529635		CCNC	0.00280641	-0.0969798
RP11-380O24.1	0.0451549	1.57822		PDSS2	0.00163219	-0.179858
MTMR14	0.0377025	0.078413		RPL3P7	0.0425561	0.611393
CAMK1	0.0405316	-0.302417		FIG4	0.0202636	-0.439856
TTLL3	0.000109408	-0.532983		RNU6-960P	0.0360358	-2.36894
RPUSD3	0.00397326	0.13067		TRMT11	0.0195408	-0.0744873
IL17RE	0.0114996	-0.192983		PRELID1P1	0.0420641	0.724413
EMC3	0.0153965	0.0563279		VNN1	0.0114154	1.71161
CIDECP	0.0346965	0.0859615		RPS12	0.0229075	-0.012498
LINC00852	0.0497877	0.455808		MAP3K5	0.0288831	-0.0755334
GHRLOS	0.048455	0.640433		RPS3AP24	0.00558072	-1.01465
TAMM41	0.0333772	0.189205		RP3-460G2.2	0.0404556	0.163715
RP11-767C1.1	0.0133865	Inf		TUBB8P2	0.0148957	-0.642019
LINC00620	0.0497318	0.684774		PEX3	0.0177223	-0.270369
FGD5-AS1	0.00866544	-0.0561945		PLAGL1	0.00155463	-0.156823
MRPS25	0.0468042	0.0654165		ULBP1	0.0087781	0.256875
EAF1	0.0440778	0.131813		PHBP1	0.0454273	2.99659
HACL1	0.00892646	-0.187709		RP1-292B18.1	0.00578404	0.591668
TBC1D5	0.00592585	-0.132175		RP1-101K10.6	0.0188592	0.644737
SATB1	0.000387772	-0.454811		RP11-475C16.1	0.029372	0.0665605
AC097635.4	0.00342349	2.62507		SRP72P2	0.0350503	0.905057
NKIRAS1	0.0230814	0.187198		EZR	0.0297664	0.0184396
NR1D2	0.00720632	-0.194539		MPC1	0.0296819	-0.0702731
TOP2B	0.00526426	-0.0824601		RP1-137D17.2	0.00556441	-1.73089
AC099535.4	0.042827	-4.11566		TBP	0.0156334	0.031047
AC098614.2	0.00918269	-0.318558		SUN1	0.0128955	-0.188478
AC099048.1	0.0315071	Inf		AC091729.7	0.0488536	-0.790716
DYNC1LI1	0.00365139	0.113591		AC091729.9	0.0357579	-0.176609
GLB1	0.00873801	0.0256182		AC074389.9	0.00247949	0.181535
CRTAP	0.0137266	-0.070747		RSPH10B	0.0116318	3.54856
FBXL2	0.036808	0.259772		ZDHHC4	0.0454247	0.0405281
UBP1	0.0103765	-0.0950321		ALG1L5P	0.000612313	-2.54938
MLH1	0.0488162	-0.0857198		AC007128.1	0.00245718	-0.168235
VILL	0.000978567	-0.365698		AC013470.6	0.0317148	1.33874
PLCD1	0.0408428	0.172771		AC005019.2	0.0476228	0.999458
SLC22A13	0.00895847	1.25352		RPL36AP26	0.012811	1.92893
EXOG	0.0140215	-0.0732336		BZW2	0.0282454	0.0482014
GORASP1	0.0400312	-0.0887972		EEF1A1P6	0.000330067	0.108003
RPSA	0.020427	0.0388931		AC005682.5	0.0304866	0.149208
RP11-391M1.4	1.13596e-05	-0.812666		AC079780.3	0.00997598	2.20027
ZNF621	0.0116647	-0.0444088		HIBADH	0.0432889	0.0556739
ZBTB47	0.00508136	-0.18212		DPY19L2P1	0.0316976	-0.401769
HHATL	0.0445808	2.17895		S100A11P2	0.0239697	1.76418
TCAIM	0.00459088	0.155014		RP11-121A8.1	0.0370584	0.760386
ZNF445	0.00636308	-0.199459		TRGV4	0.0284267	-0.27891
ZNF197-AS1	0.026024	1.57688		POU6F2-AS2	0.0178083	2.19383
ZNF502	0.00485601	0.430668		AC011290.5	0.0236607	0.697932
KIF15	0.0370587	-0.271775		AC004987.9	0.00783323	0.758183
KLHL18	0.000858563	0.155427		RP11-467D6.1	0.0443124	0.288483
MAP4	0.00128727	-0.0469235		AC004692.5	0.0271916	Inf
NME6	0.0439192	0.11571		MRPS24	0.00945021	0.728672
PLXNB1	0.000195571	-0.213113		RP5-1165K10.2	0.0324906	1.39482
UQCRC1	0.00873484	0.0607886		AC004951.5	0.0105103	0.380235
NCKIPSD	0.0129557	0.0785851		GCK	0.0241649	0.869344
IP6K2	0.0322412	0.101241		YKT6	0.00690963	0.0346673
ARIH2OS	0.0437535	0.189712		AC004453.8	0.00552841	0.211917
NDUFAF3	0.00209132	-0.112481		SNORA5A	0.0474699	-0.420826
IMPDH2	0.000460807	0.0624377		GS1-179L18.1	0.0222239	-0.19897
RP11-3B7.1	0.0361663	-0.525184		RP11-775L16.1	0.0413942	3.9038
TCTA	0.000476106	-0.0309292		RP11-310H4.6	0.0439942	2.45844
AMT	0.00977514	-0.230479		SUMO2P3	0.0302568	0.933928
BSN-AS2	0.0434634	1.5327		RP11-700P18.2	0.0270357	Inf
BSN	0.00938509	1.00419		RP11-321E8.1	0.0159209	1.00689
MST1	0.000720472	-0.437506		RP11-561N12.7	0.0478156	-0.743582
FAM212A	0.00235373	-0.287816		GS1-124K5.4	0.0279612	-0.133114
UBA7	0.00286336	-0.564613		RPL35P5	0.0222843	0.277562
CTD-2330K9.3	0.00456705	0.940334		RP11-166O4.5	0.00536795	-0.687183
RBM6	0.020048	-0.101969		RP11-313P13.3	0.0294641	0.64423
NAT6	0.00746065	0.214508		NSUN5	0.0095667	0.041707
MANF	0.00983605	0.0595144		AC138783.12	0.0141097	0.705798
RRP9	0.0282198	0.0722611		PMS2P2	0.0166486	2.57814
PARP3	0.0157923	-0.135528		AC005077.14	0.0371299	-0.782144
ABHD14B	0.0291924	0.138417		POMZP3	0.0484155	0.130362
POC1A	0.016226	-0.212476		PHTF2	0.0229567	-0.135125
RP5-1157M23.2	0.00293792	0.855015		HSPA8P16	0.0411956	2.51641
PPM1M	0.029612	0.0776741		GNGT1	0.0485315	-0.0728969
RP11-168J18.6	0.0236426	-1.00251		SGCE	0.0300003	Inf
GNL3	0.0312466	0.0613021		RPS3AP25	0.0200105	2.08128
SNORD19	0.00122673	0.236454		SLC25A13	0.0162384	-0.0866539
RP5-966M1.5	0.0427268	-1.37622		ASNS	0.0394863	0.096342
TMEM110-MUSTN1	0.0150469	1.00694		AC079781.5	0.0475032	1.18382
DCP1A	0.00549638	0.109447		MCM7	0.0409834	0.0166099
PDE12	0.00834865	0.0819035		PILRB	0.0139752	0.376507
RPP14	0.0242514	0.10338		PILRA	0.014477	0.554399
RP11-80H18.4	0.0399163	Inf		RN7SL750P	0.0456708	Inf
ATXN7	0.00493781	0.111121		SH2B2	0.0228432	0.546064
PSMD6	0.00326467	0.0967556		LHFPL3-AS1	0.016005	Inf
LRIG1	0.0431582	-0.149085		RP11-251G23.2	0.0448751	0.631614
SUCLG2	0.0273512	-0.100116		RP11-22N19.2	0.0458923	2.39258
EOGT	0.00715087	-0.218112		RP5-884M6.1	0.0395793	0.149075
RYBP	0.0178705	0.0624286		DLD	0.02592	-0.0826086
RBBP4P2	0.0460477	0.627303		CTB-54D4.1	0.00835219	0.661822
ARL6	0.049921	0.162215		KCND2	0.0342649	-0.691032
MINA	0.00283514	0.096473		CPED1	0.0417562	-0.0588912
RP11-15N24.4	0.00327497	5.47176		WNT16	0.0408166	-1.52246
TOMM70A	0.00188266	0.0668283		FAM71F2	0.027802	-1.15576
LNP1	0.00182432	-0.410168		TNPO3	0.00668292	-0.0949541
TMEM45A	0.0153939	-0.423061		RP11-286H14.4	0.0214224	0.585943
TFG	0.0150164	0.109836		AHCYL2	0.0372858	-0.152482
TRMT10C	0.000169181	0.136993		RP11-38M8.1	0.0218136	-1.97915
ZBTB11	0.0097923	-0.0948714		TRIM24	0.00552903	-0.0780192
ZBTB11-AS1	0.00951362	0.354238		PARP12	0.0317249	0.0431785
LINC00883	0.0239212	-0.1957		TMEM178B	0.00289922	3.11824
DZIP3	0.0135428	-0.447374		CUL1	0.0368281	-0.0694738
PVRL3-AS1	0.0248197	1.31599		PDIA4	0.00386851	0.02983
PHLDB2	0.0343448	-0.463806		RARRES2	0.00467632	-1.06969
GCSAM	0.0406211	0.545639		WDR86	0.0288954	1.0422
ATG3	0.00922631	0.0876139		RP11-208G20.2	0.0448086	-0.109401
CD200R1	0.0324821	1.65827		AC104843.3	0.035973	2.25108
C3orf17	0.0474103	0.0699953		AC005481.5	0.0121953	2.14665
ATP6V1A	0.00358058	-0.142631		THAP5P1	0.0153496	1.29506
KIAA1407	0.000124355	-0.468086		WDR60	0.0237204	-0.0957744
LSAMP	0.00312714	-0.766073		AC144568.2	4.48e-05	-1.80182
B4GALT4	0.0377978	-0.0527808		RP11-585F1.8	0.00533078	#NAME?
CD80	0.0443281	Inf		PAICSP4	0.0165965	0.617994
RP11-18H7.1	0.0473657	-0.235733		RP11-375N15.2	0.0266321	-0.956383
RABL3	0.00344346	0.177488		SUB1P1	0.0470588	1.05655
POLQ	0.0272265	-0.362264		ZDHHC2	0.0290618	-0.11639
KPNA1	0.000321359	-0.291522		NUDT18	0.0134039	-0.221177
SEC22A	0.0305475	0.285175		RP11-582J16.5	0.0196408	-0.419835
ROPN1	0.0307384	0.541383		EXTL3	0.0344704	0.0486191
ITGB5-AS1	0.0270192	-1.08622		EXTL3-AS1	0.0214158	0.573203
ZNF148	0.0139019	0.0932876		TUBBP1	0.00359646	0.353795
RP11-775J23.2	0.0494934	Inf		SMIM18	0.0128919	-1.08081
RP11-666A20.4	0.0389482	0.653627		BRF2	0.0439214	0.171935
CHCHD6	0.0163019	-0.215538		ADAM9	0.0031017	-0.221235
POU5F1P6	0.0307823	Inf		GINS4	0.0333586	0.119369
RP11-221E20.4	0.0435475	3.54157		HGSNAT	0.0274032	-0.300943
ACAD9	0.00475441	-0.231293		RPL10AP2	0.0150127	0.641742
EFCC1	0.0446175	-0.869772		RP11-400K9.1	0.0262396	Inf
ISY1	0.016016	0.108124		LYPLA1	0.00935112	-0.0538779
H1FX	0.0158244	0.0875916		TDGF1P5	0.00520231	2.18634
H1FX-AS1	0.0138487	-0.527241		NPM1P21	0.0267677	0.961642
IFT122	0.0340597	-0.141385		GGH	0.0354791	-0.0492113
PLXND1	0.0326865	-0.179736		RP11-367E12.4	0.0265886	Inf
AC083799.1	0.0170755	0.224788		RP11-48B3.4	0.0316994	Inf
TMCC1-AS1	0.0176011	0.52396		IMPA1	0.0373302	-0.0772231
PIK3R4	0.0398375	0.104647		RP11-51M18.1	0.0105495	-2.83864
NUDT16	0.00089512	-0.121518		CA1	0.000976123	0.1789
MRPL3	0.00958726	-0.0225549		AB015752.3	0.0130385	-1.07475
DNAJC13	0.0216423	-0.120165		TMEM64	0.014685	-0.080406
TMEM108	0.0399145	0.553586		GS1-251I9.4	0.0337166	-0.130932
SRPRB	0.0178014	0.0549631		SLC26A7	0.0353291	3.67923
RYK	0.0166757	-0.0732301		RP11-777J24.1	0.017794	Inf
CEP63	0.00967784	-0.310269		TMEM67	0.0206506	-0.373828
RP11-102M11.1	0.0222017	1.5629		KB-1208A12.3	0.0414919	0.44023
CLDN18	0.00994793	-0.652111		HRSP12	0.048313	-0.102004
MRPS22	0.00026756	0.0769556		KB-173C10.1	0.0404276	-2.21574
RP11-553K23.2	0.0351133	3.04246		RP11-152P17.3	0.0198385	-2.77381
RP11-231L11.3	0.0487563	0.567554		TAGLN2P1	0.0336062	0.705732
GK5	0.0275702	-0.221696		EIF3E	0.0240429	-0.055974
RP11-372E1.6	0.00542793	4.1657		TAF2	0.0010069	-0.280427
SLC9A9	0.00470568	-0.438708		KIAA0196	0.000418181	-0.347099
UBQLN4P1	0.0190329	1.268		RP11-809O17.1	0.037374	-0.798859
RP11-206M11.7	0.0448529	4.0683		RP11-273G15.2	0.0258508	0.86614
RNU6-1098P	0.0102839	-1.03011		RP11-299M14.2	0.0298877	2.72072
COMMD2	0.0349464	0.165685		OPLAH	0.035407	-0.0857945
RP11-103G8.1	0.00579417	2.36823		DDX11L5	0.0231079	1.8409
DHX36	0.00931604	0.0870049		DOCK8	0.042466	-0.0840309
C3orf33	0.0433385	0.43504		RPL4P5	0.039381	0.370691
C3orf55	0.00352569	0.650782		RP11-382H24.2	0.0323308	2.11633
IL12A-AS1	5.09322e-05	-3.30277		TTC39B	0.0073414	0.538953
RP11-10O22.1	0.00155257	2.0538		FTH1P12	0.0175417	0.863142
PDCD10	0.0139385	0.0819589		RP11-503K16.2	0.0304751	Inf
RP11-362K14.5	0.034862	0.369213		RP11-296P7.4	0.00107446	Inf
PHC3	0.000367116	0.115901		RP11-146N23.1	0.0183482	0.286892
MIR569	0.0227033	-3.50649		RP11-363E7.4	0.041759	-0.129572
NCEH1	0.046648	0.240041		CAAP1	0.0388129	-0.138027
ECT2	0.00921843	-0.101037		RP11-54K16.2	0.0469091	0.77344
NAALADL2	0.0198037	-0.747027		BAG1	0.014046	0.058406
UBE2V1P2	0.0133559	2.06779		AQP3	0.0324482	-0.0406429
MFN1	0.0471526	0.039077		UBE2R2	0.002127	0.0298167
MRPL47	0.0170113	0.109446		UBAP2	0.0183719	0.0684882
USP13	0.0106504	-0.114458		UBAP1	0.0290063	0.0885368
FXR1	0.000854502	0.0870643		RP11-571F15.3	0.0186503	0.852145
ATP11B	0.00980067	-0.0674954		RPP25L	0.0434619	0.0418421
MCCC1	0.0389357	-0.171597		YWHAZP6	0.0441461	3.33397
LINC00888	0.0122406	0.0776649		RMRP	0.012797	-1.32155
SNORA81	0.0182864	0.363008		RGP1	0.00512368	0.108681
YEATS2	0.00191643	0.0521053		RNF38	0.00119023	-0.280568
DVL3	0.00277902	-0.0487548		ZBTB5	0.0152339	0.0763391
ECE2	0.0221577	0.184358		POLR1E	0.0412732	0.0280026
CAMK2N2	0.0499432	-0.668685		RAB1C	0.00395648	1.17814
CLCN2	0.00166356	-0.341566		PAICSP1	0.0467813	0.860801
MAGEF1	4.75388e-05	-0.151087		ZNF658	0.0101783	-0.950792
RP11-329B9.3	0.0488734	Inf		CBWD7	0.0111842	1.21236
VPS8	0.00961019	-0.395332		FAM27E4	0.00571138	0.574104
LIPH	0.00127752	2.15469		RP11-262H14.5	0.0314726	-1.4945
OPA1	0.0210109	-0.0528445		BMS1P9	0.0337948	Inf
OPA1-AS1	0.0128352	-0.916879		RP11-764K9.4	0.00367884	-0.079656
GP5	0.0400277	-1.01066		ANKRD20A4	0.0100849	-0.518963
AC046143.3	0.0428915	0.350593		FXN	0.0490223	0.0604159
LSG1	7.87876e-05	0.105956		OSTF1	0.0079286	-0.0436926
RN7SL36P	0.00245849	-2.68812		PCSK5	0.0441281	3.52501
PCYT1A	0.0243905	0.0391885		PSAT1	0.0332271	0.0604128
NCBP2-AS1	0.0331131	-0.163725		CHCHD2P9	0.00627035	0.349828
AC011322.1	0.0485109	2.79995		RP11-497K15.1	0.0283066	3.21006
DLG1	4.75115e-05	-0.523505		RP11-350G13.1	0.00878984	3.40897
RP11-496H1.1	0.000298694	1.19244		CKS2	0.0333141	-0.0260318
RP11-496H1.2	0.0410518	-1.00963		HIATL1	0.0129243	-0.0405836
RP11-478C6.1	0.00243684	-1.01387		EIF4BP3	0.0347069	0.317186
RP11-2H3.6	0.0108963	1.96468		HIATL2	0.0155427	0.145433
ZNF721	0.00109011	0.203043		XPA	0.0394812	0.0630281
PIGG	0.0269864	0.0403911		RP11-554F20.1	0.0371014	-2.25849
MYL5	0.0420093	-0.120888		TMEFF1	0.00758863	-0.424362
MFSD7	0.00313515	0.205491		CTNNAL1	2.74e-05	-0.294041
CPLX1	0.00516769	-1.07315		SLC31A2	0.00332108	3.09096
IDUA	6.45394e-05	-0.311607		ATP6V1G1	0.0390578	-0.0354442
RNF212	0.00893457	4.21678		C9orf91	0.0342813	0.0968623
TACC3	0.000989495	-0.0763179		RP11-477J21.6	0.0439997	2.26099
WHSC1	1.43356e-06	-0.193067		GGTA1P	0.0401128	0.739569
NELFA	0.00897789	0.100045		ZBTB6	0.0374776	-0.148906
RP11-317B7.2	0.00794425	4.12408		GOLGA1	0.0095856	-0.107059
WI2-89927D4.1	0.0470813	Inf		HSPA5	0.0457174	0.034112
TNIP2	0.0364822	0.0394065		MAPKAP1	0.0325339	0.0296846
MSANTD1	0.0178554	0.936589		FPGS	0.0482137	0.0364336
EVC2	8.12157e-05	0.130155		RP11-395P17.3	0.0427356	-0.137708
RN7SKP292	0.0188858	-2.53547		RP11-339B21.15	0.0141347	-0.158375
RP11-774O3.3	0.0190418	0.324277		RP11-339B21.11	0.0051226	0.139402
ACOX3	0.0270767	0.0543076		WDR34	0.0104127	-0.133449
TRMT44	0.02359	0.141165		QRFP	0.00310437	0.639583
RNA5SP155	0.0459631	-1.12525		EEF1A1P5	0.000655319	0.0604227
ZNF518B	0.0242774	0.138378		MED22	0.0205751	0.0800764
NKX3-2	0.01249	-1.93598		UBAC1	0.00529122	-0.0309542
AC007126.1	0.0164932	1.25124		NACC2	0.00805828	-0.0763423
RP11-665G4.1	0.0377936	0.178764		IDI2	0.0247198	Inf
ZEB2P1	0.0277192	Inf		NRBF2P5	0.0225173	-1.2121
NCAPG	7.41509e-05	-0.443313		SEC61A2	0.0270892	-0.168295
PACRGL	0.000377734	0.25231		CCDC3	0.0135817	1.44269
GPR125	0.0131064	-0.146083		BTBD7P1	0.0327887	Inf
SEPSECS	0.0465965	-0.129683		HSPA14	0.0122451	-0.0570454
ZCCHC4	0.00533184	0.164843		SUV39H2	0.0492554	-0.0675708
TLR10	0.042051	1.71272		ST8SIA6	0.010247	-0.0813167
MIR574	0.00870056	-1.22815		CACNB2	0.0310191	-0.34255
LIAS	0.00945824	0.193534		YWHAZP3	0.038322	0.427295
RP11-539G18.2	0.00149495	-1.02967		THNSL1	0.045591	-0.111646
PDS5A	5.89431e-05	-0.211019		RP11-85G18.6	0.0214504	1.92284
RBM47	0.0167709	0.462766		WAC-AS1	0.00859323	-0.0982025
NSUN7	0.0278285	1.38205		LINC00837	0.0426925	1.59001
DCAF4L1	0.012474	0.946144		RP11-478H13.3	0.031607	2.8687
ATP8A1	0.0141375	-0.752172		C10orf126	0.0172147	-2.48586
GNPDA2	0.0154025	0.201421		RP11-135A24.4	0.0128207	0.186825
TEC	0.0258674	0.498288		GJD4	0.0482509	-1.67682
SLC10A4	0.0213988	2.60679		RP11-20F24.2	0.0205995	1.4744
AC118282.1	0.0445583	-3.10065		RP11-351D16.3	0.0114014	-0.465462
RP11-177B4.1	0.00271749	1.26714		ZNF487	0.0493325	0.272157
RP11-571I18.4	0.0208233	0.969177		HNRNPA3P1	0.0289279	0.83597
AC111194.1	0.0338228	1.24451		ASAH2C	0.0116316	-0.833512
KDR	0.0395301	-0.607588		FRMPD2P1	0.02448	1.13692
CEP135	0.00808672	-0.175577		SLC18A3	0.010273	Inf
MRPL22P1	0.0470784	Inf		RP11-50E11.3	0.00349667	-0.407555
PPAT	0.0102338	-0.198096		ASAH2B	0.0381822	0.150762
AC068620.1	0.0171574	Inf		ACTBP14	0.047967	2.93524
IGFBP7	0.00504682	-0.0729468		SUPV3L1	0.0112434	-0.123161
UBE2CP3	0.0477429	-0.979687		CEP57L1P1	0.0347757	1.79075
RP11-453E17.4	0.00696274	2.21246		RP11-570G20.1	0.0423796	0.823842
GCOM2	0.0334044	Inf		RPL17P50	0.0456611	0.727441
HTN1	0.00352143	2.09834		MYOZ1	0.0288258	1.34545
UTP3	0.0111065	0.0448978		TIMM9P1	0.0370763	Inf
GRSF1	0.0262481	0.0671401		RP11-428P16.2	0.00338297	9.20533
MOB1B	0.0191033	0.067362		RP13-39P12.2	0.00311254	0.766328
NPFFR2	0.00088372	1.15077		DLG5	0.0216802	-0.0684957
ANKRD17	0.00978475	-0.0681766		EIF5AP4	0.0151211	0.761618
SDAD1	0.00616662	0.059842		RP11-338I21.1	0.0295108	-0.473956
MRPL1	0.00247847	0.15071		GHITM	0.0330055	-0.0222404
SERBP1P5	0.00194228	0.628561		ATAD1	0.00924854	-0.232798
PAQR3	0.00784943	0.133938		IFIT3	0.0406562	0.186023
RN7SL127P	0.0174929	-1.09419		IFIT1B	0.0308705	3.19799
HNRNPD	8.89198e-05	-0.0904773		CYP26C1	0.0144504	Inf
COPS4	0.00156709	0.112751		RP11-624L12.1	0.0223763	2.07011
PLAC8	0.0384282	1.95484		PIPSL	0.0167954	0.724181
RP11-576N17.2	0.027002	1.95045		C10orf131	0.00648319	-0.790891
COQ2	0.00068124	-0.299389		RPL13AP5	0.00754469	0.0786073
RP11-767N15.1	0.00505558	Inf		MMS19	0.0148753	0.0522715
RP11-8L2.1	0.016305	0.968948		PSD	0.0371613	-0.566439
RP11-529H2.2	0.0126629	-1.85238		TAF5	0.0315431	-0.155708
NUDT9	0.00123976	0.160003		GSTO2	0.0477031	-0.385822
PKD2	0.0207548	-0.123754		RPL13AP6	0.0340843	0.992722
RP11-84C13.1	0.0244242	0.139272		RP11-214N15.5	0.0146455	Inf
RP11-115D19.1	0.0171374	1.24617		RP11-57H14.2	0.0128361	-2.74388
SMARCAD1	0.0150003	0.0738382		CACUL1	0.0329738	-0.127017
RPL5P12	0.0161713	-1.10347		LDHAP5	0.00996245	0.994328
ADH6	0.0351304	1.58748		RP11-359E7.2	0.0116375	-1.26886
AF213884.2	0.0362568	-0.50958		FGFR2	0.0462549	5.25547
NFKB1	0.0264141	-0.0815209		NSMCE4A	0.000186235	-0.449069
MANBA	0.0110764	-0.0634239		FAM24B	0.0393394	-0.658863
LRRC37A15P	0.00976247	0.504942		LHPP	0.0168588	0.231091
SLC9B2	0.0181209	-0.0735846		JAKMIP3	0.0149914	2.02635
PPA2	0.0433941	-0.04996		RP11-122K13.12	0.0492672	-0.161029
INTS12	0.0168179	0.179768		MIR3944	0.00743376	1.54058
AIMP1	7.30645e-05	0.151617		RP11-326C3.14	0.0156048	-1.927
RP11-286E11.2	0.0336189	-0.724448		RP11-326C3.15	0.0480531	1.58161
HADH	0.00535337	-0.1852		RP13-317D12.3	0.0429219	0.47777
LEF1	0.0222671	-0.105858		AP006621.8	0.00992147	-1.39635
RPL34-AS1	0.0480082	1.3887		IFITM10	0.0401811	-0.415796
AC004051.2	0.0356542	4.3045		SYT8	0.0380666	Inf
PLA2G12A	0.00133599	-0.0957929		CD81	0.00316739	0.0333085
ALPK1	0.00314507	0.16901		TRPM5	0.0193843	-2.69683
MIR302C	0.0254179	-1.55733		KCNQ1-AS1	0.0489878	4.32526
NT5C3AP1	0.0351063	Inf		CCKBR	0.0328454	Inf
SNHG8	0.0157638	0.143187		ARFIP2	0.0178663	0.0537264
PRSS12	0.000634464	-0.384907		TIMM10B	0.0218074	0.0430743
RP11-455G16.1	0.00488862	-1.04836		NLRP10	0.033341	-2.1112
PDE5A	0.0205158	-0.449738		RPL27A	0.037646	-0.0254885
LTV1P1	0.0490605	-1.84058		MRVI1-AS1	0.048535	1.4565
PRDM5	0.000203679	-0.314316		CTD-2003C8.2	0.00756662	-0.420628
CCNA2	0.0131088	-0.18368		PARVA	0.00750597	6.13548
BBS12	0.042789	0.0895361		LINC00958	0.0156247	0.0693792
INTU	0.000948907	0.306259		RP11-452G18.2	0.0441936	0.411352
C4orf29	0.0153613	0.11968		CTD-2140G10.2	0.0251625	0.52332
LARP1B	0.0135761	0.226428		CBX3P1	0.00244974	3.15796
PGRMC2	0.0106367	-0.0644669		RP11-1033A18.1	0.0371414	0.379725
RP11-553P9.1	0.018571	-2.95749		DNAJC24	0.0435368	0.116178
CCRN4L	0.0103016	0.136204		RP1-89D4.1	0.00766357	0.895608
NDUFC1	0.0399264	0.0926356		NAT10	0.029307	-0.0564139
RAB33B	0.0425134	0.127461		PDHX	0.023122	-0.111511
RP11-342I1.2	0.0310205	-3.24916		RP11-313M3.1	0.0394167	Inf
MGST2	0.0135158	0.205961		CRY2	0.0278346	0.0811593
ELMOD2	0.0236791	-0.0646594		F2	0.0268283	Inf
RP11-223C24.1	0.0109132	0.684728		RAPSN	0.0335483	1.61147
USP38	0.00377804	0.126472		SSRP1	0.0391424	0.0081495
SMARCA5	0.000703007	-0.103527		PRPF19	0.0477333	0.0249188
ANAPC10	0.00261367	0.312804		RP11-881M11.2	0.0170449	-1.13139
MMAA	0.00742057	0.211661		VWCE	0.0371891	-0.16709
TMEM184C	0.00159917	0.119273		PPP1R32	0.000250818	-0.942083
SNORD73	0.0455845	1.76141		SCGB2A2	0.0402045	Inf
ARFIP1	0.0103506	0.0661828		EML3	0.0292908	-0.103119
FHDC1	0.0157612	-0.448529		GANAB	0.033211	-0.0261646
PLRG1	0.00589479	0.0951739		STX5	0.0176698	0.0696589
LRAT	0.00351137	1.2467		PLA2G16	0.0468753	-0.246251
CTSO	0.000290821	-0.570913		ATL3	0.0301295	0.0615676
PPID	0.00164111	0.249946		RP11-21A7A.4	0.0483886	-1.17201
NAF1	0.0391653	0.0832977		RP11-783K16.13	0.0375933	-0.25183
RP11-366M4.11	0.0283374	0.374403		PLCB3	0.00849669	-0.0564183
AADAT	0.034613	-0.0837818		ATG2A	0.01863	-0.0684924
NEIL3	0.0171519	-0.386823		C11orf85	0.0181579	-0.915116
CDKN2AIP	0.00558816	0.0534639		CDCA5	0.0423943	0.0255401
RWDD4	0.00529502	0.111538		AP003068.6	0.0291825	0.644607
TRAPPC11	0.00973633	-0.126499		KCNK7	0.0457339	0.37987
RP11-326I11.4	0.00225547	1.31718		RELA	0.0498632	0.0363873
PRIMPOL	0.00267419	-0.171043		RP11-755F10.1	0.0343035	-0.23143
UFSP2	0.0139801	0.123076		YIF1A	0.00272445	-0.116501
C4orf47	0.00849096	0.713697		CTD-3074O7.12	0.049917	0.103762
PDLIM3	0.00264195	-0.191821		RPS6KB2	0.0403899	0.0540476
ZFP42	0.000373032	1.41392		GPR152	0.0322082	Inf
TRIML2	0.00753565	0.744634		PPP6R3	0.00446233	-0.165604
FRG1	0.0128261	0.0996264		RP11-554A11.7	0.048753	-4.48458
SDHA	0.0276174	-0.0978825		IFITM9P	0.0115195	3.22421
CTD-2228K2.7	0.00277831	-0.336419		INPPL1	0.00025408	-0.0952044
SLC9A3	0.0337364	-0.402622		ATG16L2	0.00878341	-0.666452
BRD9	0.000195336	-0.178713		P2RY6	0.0473614	-2.50325
TRIP13	0.0354071	-0.0892285		RP11-707G14.8	0.0423385	3.55703
CTD-2297D10.2	0.0291868	2.35801		RP11-864N7.2	0.0307306	0.110726
KIAA0947	2.91502e-05	0.0872285		RP11-147I3.1	0.0480661	0.452604
MED10	0.018973	0.0707184		SNORD15A	0.0133	Inf
CTD-2215L10.1	0.0364809	Inf		RP11-111M22.5	0.0464095	2.83351
SEMA5A	0.037499	-0.141168		GUCY2EP	0.0351451	1.82093
SNHG18	0.0192341	0.155025		CTD-2589O24.1	0.00287962	Inf
CCT5	0.00556487	0.0312652		CLNS1A	0.0305235	-0.0371629
2024-03-06	0.027953	-0.0320505		RP11-12D16.2	0.0364835	2.30681
RP1-167G20.2	0.0489174	Inf		RP11-320L11.2	0.0266082	0.552607
ZNF622	0.000146552	0.0441455		NAALAD2	0.011989	0.266608
GUSBP1	0.046213	0.226123		SNORD6	0.0247928	-0.408658
LINC01021	0.0272501	1.17288		KDM4D	0.0346442	0.312834
ZFR	0.000579002	0.0933898		AP000620.1	0.0427163	1.56385
BRIX1	0.0472048	0.0745754		RDX	0.000215835	-0.366879
LMBRD2	0.00706033	-0.177625		RP11-108O10.2	0.0107039	-1.65782
WDR70	0.0300302	0.114468		USP28	0.0382847	-0.158327
C9	0.0213454	1.30581		RP11-212D19.4	0.0494997	1.81423
CARD6	0.0261342	0.154263		FXYD6	0.0316536	-1.32335
OXCT1	0.0102022	-0.157155		CCDC84	0.030703	-0.174216
ZNF131	0.00219483	0.099276		RP11-110I1.11	0.0475995	-0.64592
C5orf28	0.000440618	0.1165		RPS25	0.02805	-0.0181566
MRPS30	0.0480577	0.111192		RP11-266E8.2	0.0329082	Inf
SLC38A9	0.0149523	0.0587337		RPS26P43	0.0369909	Inf
CTD-2227I18.1	0.0394105	Inf		SIAE	0.027723	0.0657315
PLK2	0.000837317	0.125213		SLC37A2	0.0103466	-0.749234
RPL3P6	0.0210719	-2.14146		RP11-700F16.2	0.0217139	-4.03179
DIMT1	0.0396693	0.052996		CBX3P4	0.0354128	2.7375
SREK1IP1	0.00562129	0.141996		RP11-253E3.3	0.00806412	0.167805
RP11-307L14.1	0.0271166	1.99103		RP11-253E3.1	0.0262037	0.791042
RNU6-540P	0.0447002	-2.79226		HSPA8P5	0.0172312	0.7983
ERBB2IP	0.00857149	-0.0945374		VAMP1	0.0105551	0.214587
SNORA76	0.0422208	0.440935		ZNF384	0.0118386	0.0431349
SLC30A5	0.0146561	0.065306		PTMAP4	0.0435309	0.634871
CENPH	0.000188055	-0.241345		HNRNPABP1	0.0416362	1.87852
CCDC125	0.0442348	0.775649		EIF2S3L	0.000112122	0.571148
SMN2	0.037004	0.351142		TAS2R15	0.0457419	0.741688
RP11-1280N14.3	0.0487462	-0.875763		RP11-434C1.1	0.0340288	Inf
GUSBP9	0.039459	-0.227842		RPL13AP20	0.00324186	0.708565
MRPS27	0.014676	0.0862314		RERG	0.0426515	-0.325505
TNPO1	0.0117353	-0.0369769		STRAP	0.0361408	-0.022395
FCHO2	0.0415375	0.0897172		EEF1A1P4	0.00894467	0.579457
UTP15	0.0241794	0.0993858		RECQL	0.00367353	-0.446514
COL4A3BP	0.0372603	-0.118192		RP11-443N24.1	0.0410597	0.728268
POC5	0.0102779	0.20667		BICD1	0.0472885	-0.177201
WDR41	0.00159762	0.0935252		PRICKLE1	0.0150545	0.52522
AP3B1	0.0043008	0.0533119		KNOP1P2	0.00717759	4.03685
ARSB	0.0224561	-0.231194		RP1-228P16.7	0.0237727	-0.704471
JMY	0.00676453	-0.236439		DKFZP779L1853	0.0269187	0.738217
XRCC4	0.0390392	0.270069		KANSL2	0.0299503	-0.0582102
RASA1	0.0357529	-0.100949		SPATS2	0.029285	0.0443751
FAM172A	0.0071783	-0.130632		AC140061.4	0.0320559	Inf
MTND6P3	0.0164515	3.0652		SCN8A	0.0101647	-0.732728
ANKRD32	0.0351544	-0.195704		RP11-983P16.2	0.0456628	0.664549
CTD-2538A21.1	0.0292292	Inf		RP11-1136G11.6	0.0215015	0.633164
TTC37	0.00243579	-0.0834579		MFSD5	0.00818516	0.0409731
AC008592.3	9.0302e-05	2.23949		AAAS	0.0182097	0.042325
C5orf27	0.0251989	2.25273		PRR13	0.003416	0.044754
RP11-254I22.1	0.00153699	-2.20707		HOXC4	0.0313673	0.245828
PCSK1	0.0495861	-0.20635		PPP1R1A	0.0484969	2.2348
RIOK2	0.00892432	0.201241		PHC1P1	0.0222581	0.523223
RP11-6N13.1	0.0461047	-2.79146		ESYT1	0.00782521	-0.0506294
FBXL17	0.049445	-0.157731		RNF41	0.000173567	0.0744494
MAN2A1	0.00176884	-0.285029		CS	0.00758963	0.0212648
AC010468.1	0.023211	2.53724		RP11-977G19.12	0.00105488	0.685341
CAMK4	0.0103027	-0.480595		ZBTB39	0.024145	0.0488113
STARD4-AS1	0.00175693	-0.57006		MARS	0.0363749	0.0450019
NREP	9.40465e-05	-0.792716		MIR26A2	0.0353138	-1.20346
EPB41L4A-AS1	0.0106651	0.0668612		RP11-620J15.3	0.0427164	-0.137216
SRP19	0.0105639	0.247877		RP11-58A17.3	0.0236981	3.45229
YTHDC2	0.0132538	-0.116287		RPS3P6	0.0236228	1.18198
CTC-428G20.3	0.00665884	0.245371		USP15	0.0176153	-0.118064
PGGT1B	0.00155338	0.12477		RPL14P1	0.00226533	0.149219
FEM1C	0.0155756	0.140397		LRRC10	0.0400024	Inf
HSD17B4	0.0247969	0.0454522		CTD-2021H9.1	0.0459386	Inf
RP11-510I6.3	0.0116761	3.15132		RP11-613M5.2	0.0469394	1.04283
RP11-359P5.1	0.00626288	-1.47289		RP11-530C5.2	0.00337723	-2.05428
KRT8P33	0.0127852	0.451871		RP11-84G21.1	0.0167406	-0.774929
ZNF608	0.0261617	-0.101614		RPL6P25	0.0438819	2.50353
ALDH7A1	0.000545259	-0.106506		MKRN9P	0.0131496	-0.299506
PHAX	0.00838147	0.0590379		HNRNPA1P50	0.0253702	1.43879
LMNB1	0.000124172	-0.29818		SOCS2-AS1	0.00505815	0.519932
CDC42SE2	0.00871677	0.0462462		RP11-887P2.3	0.0102814	0.118389
AC034220.3	0.0221878	0.623017		SLC25A3	0.00774437	0.0229447
RAD50	0.00201666	-0.147045		RP11-175P13.3	0.0432396	-0.391414
ZCCHC10	0.0230519	0.221973		GLT8D2	0.00105587	1.05195
HSPA4	0.0128225	0.0718391		KIAA1033	0.0312517	-0.247126
TCF7	0.0480555	-0.450035		RP11-482D24.3	0.0235235	1.80431
SKP1	0.0319344	0.0722072		MTERFD3	0.0154794	-0.22347
SAR1B	0.0155113	0.0925874		ANAPC7	0.0238307	-0.0507285
DDX46	0.00479907	-0.174547		RP3-473L9.4	0.0287569	Inf
AC114296.1	0.0389444	2.34663		PCNPP1	0.00440941	1.10498
SLC25A48	0.010506	0.969338		MAPKAPK5-AS1	0.0313302	0.175538
HNRNPA0	0.0315381	-0.052347		RPS2P5	0.0333135	0.082242
KIF20A	0.00738791	-0.328155		MSI1	0.0273551	-1.02521
CDC23	0.00866455	-0.0847087		HNF1A-AS1	0.0462002	Inf
FAM53C	0.000105421	0.119131		PSMD9	0.0442508	0.173983
ETF1	0.00407305	0.0342046		BCL7A	0.0371184	0.0539666
HSPA9	0.0145361	0.0174505		B3GNT4	0.0476612	0.355481
LRRTM2	0.00204202	-0.783816		VPS33A	0.0216965	0.0951882
SPATA24	0.000831892	0.282081		ATP6V0A2	0.0030774	-0.107544
TMEM173	0.000456359	0.0766543		RP11-214K3.5	0.000458052	3.36242
CXXC5	0.00771584	-0.319949		RNU6-1077P	0.0067882	-3.08186
CTD-3224K15.2	0.0210462	-1.22384		NOC4L	0.0180423	0.0249784
HBEGF	0.00495122	0.247039		LRCOL1	0.0266075	Inf
APBB3	0.000175695	-0.311854		PXMP2	0.0290951	0.176952
IK	0.000331172	0.0975077		CTD-2140B24.6	0.0239524	-0.808488
HARS	0.000390381	0.0642935		TERF1P5	0.0258841	3.08441
HARS2	0.00569882	0.0812852		RP11-408E5.6	0.00169239	-4.24126
TAF7	0.0278892	0.0917749		ST6GALNAC4P1	0.0495068	-1.4636
PCDHGA9	0.0188349	-0.319148		ZMYM5	0.00660727	0.107147
PCDHGB7	0.0070058	-0.153768		IFT88	0.00222057	-0.261257
PCDHGC4	0.046287	-0.501957		RPS7P10	0.00149201	0.468975
DIAPH1	0.0317352	0.0629698		FTH1P7	0.00295783	0.491286
FCHSD1	0.0288353	0.144317		PABPC3	0.00670686	0.44108
NDFIP1	0.00112187	0.0432652		AMER2	0.0358786	5.58001
AC005592.2	0.00750873	0.302082		CDK8	0.000528859	-0.264678
AC005592.1	0.0392697	0.686915		POLR1D	0.0486683	0.0339418
CTB-78O21.1	0.0105167	-3.89568		EEF1A1P3	0.013421	1.31896
LARS	0.0214956	-0.0378261		EIF4A1P7	0.0226518	1.78525
PPP2R2B	0.0274669	Inf		UBE2L5P	0.0187252	0.758354
SPINK1	0.000178039	0.820627		SUPT20H	0.0134269	0.0939406
RP11-373N22.3	0.044542	1.21426		KBTBD7	0.0335796	-0.131728
ADRB2	0.0116703	0.315725		TUBBP2	0.00681232	0.614444
AFAP1L1	0.000102205	-0.263506		DGKZP1	0.0496156	0.568736
TIGD6	0.0441093	0.269847		AL138963.1	0.0256175	Inf
NDST1	0.0184191	-0.0706443		COX17P1	0.0226956	4.1913
RBM22	0.00203015	0.149874		SUCLA2	0.00883566	-0.0508614
DCTN4	0.00022641	0.108633		ALG11	0.0377659	0.202514
IRGM	0.0150652	1.78287		RPL13AP25	0.00460567	0.350495
ZNF300	0.0126407	0.224255		H3F3BP1	0.0499328	0.445022
ZNF300P1	0.0205533	0.762152		DHX9P1	0.0318785	2.01465
SPARC	0.0436559	0.0218786		RNF219-AS1	0.0472076	-2.06603
GLRA1	0.0481808	1.43318		LINC00564	0.000655893	2.69372
FAM114A2	0.000291297	0.151024		PTMAP5	0.0364283	0.202124
GALNT10	0.0322408	0.0471124		DZIP1	0.0321815	Inf
SAP30L	0.00648319	-0.189086		DNAJC3	0.000480621	-0.360874
LARP1	0.00318437	-0.0529777		RAP2A	0.0274252	-0.187273
FAXDC2	0.0343374	-0.252808		DOCK9-AS2	0.00762657	0.544678
CNOT8	0.0377403	0.0505948		FGF14-AS2	0.00858788	0.598747
GEMIN5	0.00582302	0.0619078		TPP2	0.000136391	-0.36411
MRPL22	0.0124008	0.102188		CARKD	0.0333213	0.0366865
KIF4B	0.0195433	2.21499		LINC00404	0.0175163	-1.51839
CLINT1	0.0194693	-0.187199		C13orf35	0.00187035	-2.42109
UBLCP1	0.0374056	0.100295		GRTP1-AS1	0.00568958	1.88814
ADRA1B	0.0188827	0.61148		ADPRHL1	0.00985078	-0.616156
TTC1	9.08883e-05	0.0951743		RP11-597A11.4	0.0293851	Inf
FABP6	0.0254912	5.19071		TTC5	0.0313551	0.166632
SLU7	0.00697685	0.0668989		CCNB1IP1	0.0218786	0.0799282
RP11-541P9.3	0.0115976	2.32473		TEP1	0.00499057	-0.156981
RP11-80G7.1	0.0422644	-1.74911		ANG	0.0396751	Inf
RARS	0.00390716	0.0938153		METTL17	0.0219573	0.0403472
STK10	0.0424486	0.0737369		RN7SL650P	0.0396962	-1.41821
BNIP1	0.000582293	0.154325		AE000658.27	0.0132987	Inf
KIAA1191	0.00361571	0.0164208		OXA1L	0.0271138	-0.0554487
FAF2	0.0466879	0.0745202		NOP9	0.0122842	-0.119989
SNCB	0.00201827	-1.14988		BNIP3P1	0.0434206	0.555447
UIMC1	0.00777057	0.0812294		SCFD1	0.0345482	-0.107564
ZNF346	0.0496584	0.0653651		RP11-829H16.2	0.00208613	3.95967
FGFR4	2.46058e-05	0.886045		NUBPL	0.0270675	-0.279724
NSD1	0.0351788	0.0900412		RP11-320M16.1	0.00876373	0.587721
F12	0.0144395	0.548725		MIPOL1	0.0386155	-0.222404
B4GALT7	6.74125e-05	-0.0954702		FOXA1	0.0105246	-0.184876
RP11-423H2.3	0.0417656	1.506		RP11-407N17.5	0.0178859	-0.701217
ZNF354A	0.0483636	0.152638		RP11-1074O12.1	0.0337401	2.28764
ZFP2	0.0325608	1.59945		AL139099.1	0.00173181	1.59491
RP11-1379J22.5	0.0107651	0.688978		PYGL	0.0225671	-0.175439
LTC4S	0.0466167	#NAME?		TMX1	0.0350331	-0.0515394
RASGEF1C	0.0309853	0.611207		ERO1L	0.0417417	-0.0988518
CNOT6	0.0446437	-0.0710773		CGRRF1	0.0470532	-0.188512
SCGB3A1	0.0441753	-2.11387		DLGAP5	0.0296925	-0.062565
EXOC2	0.0010864	-0.068571		CHMP4BP1	0.0169573	-0.449834
HUS1B	0.0134247	0.706976		KTN1	0.00889114	-0.27309
GMDS-AS1	0.0189254	0.575382		RP11-108M12.2	0.0383218	Inf
C6orf195	0.0399505	Inf		RP11-349A22.5	0.0322955	-0.152676
WRNIP1	0.0400626	-0.0540158		RP11-112J1.1	0.0275551	0.499186
SERPINB1	0.00351931	0.144735		RP11-112J1.3	0.0249032	2.81251
SERPINB6	0.00296524	-0.0738367		SIX4	0.0355729	-0.115477
LINC01011	0.0116284	0.605809		SGPP1	0.0172405	-0.138737
RP11-428J1.4	0.00991635	0.361248		MTHFD1	0.0220599	-0.0498553
FARS2	0.00152798	0.12798		RAB15	0.0314253	0.35513
RP11-405O10.2	0.0343764	-0.787909		YBX1P1	0.0183791	0.109876
SSR1	0.0253395	0.0471927		PPIAP6	0.0360681	1.21465
SNRNP48	0.00889002	0.19873		CTD-2325P2.3	0.0300051	1.85667
RP1-290I10.2	0.0295051	Inf		RP11-363J20.2	0.00922448	-1.40089
RP1-290I10.5	0.0267181	Inf		RPL7AP6	0.0107844	0.150565
PAK1IP1	0.0386718	0.0586702		SLC8A3	0.0047461	Inf
ELOVL2	0.0496278	-1.3238		PSEN1	0.0173295	0.0650091
RP1-13D10.2	0.0451042	-1.11253		AC005519.4	0.0105334	0.739085
RP11-500C11.3	0.033511	-0.0868844		PROX2	0.0300878	0.817582
NHLRC1	0.00893869	0.399395		NEK9	0.00210642	-0.108778
TPMT	0.0222015	0.14268		FLVCR2	0.0384773	1.71505
KDM1B	0.000680635	0.21804		ANGEL1	0.0210267	-0.10059
RP11-524C21.2	0.0117637	3.49055		SNW1	0.00375541	-0.093052
C6orf62	0.0119561	0.0251828		RP11-226P1.3	0.0463525	Inf
FAM65B	0.0424737	-1.61333		CTD-2547L24.4	0.00221098	0.291402
RP3-425P12.4	0.0197222	1.52611		RPSAP4	0.0358772	1.16122
U91328.22	0.0375967	Inf		DICER1-AS1	4.8e-05	-2.34503
HFE	0.0249905	0.0717641		RP11-404P21.9	0.015568	1.97044
AL021917.1	0.00526036	0.543807		RPL3P4	0.00675537	0.138242
HCG11	0.034146	-0.0649039		VDAC3P1	0.0211191	Inf
HIST1H2BK	0.0105811	-0.096836		SLC25A47	0.0126479	-1.81461
ZSCAN12P1	0.00609734	0.286607		CDC42BPB	0.02626	-0.0668965
TOB2P1	0.00183482	1.35476		RP11-736N17.4	0.0348347	2.78256
ZSCAN9	0.0451307	0.172864		XRCC3	0.0360198	0.0837071
NKAPL	0.0132487	0.674649		RP11-73M18.9	0.00149007	-0.239349
ZKSCAN3	0.0136433	0.151011		KIF26A	0.0357882	-1.12108
HCG16	0.0219749	0.57878		AB019440.1	0.0172633	2.58278
GABBR1	9.67519e-06	-0.250976		ABCB10P1	0.0376191	-0.341813
XXbac-BPG170G13.31	0.0179587	-1.42184		CYFIP1	0.018467	-0.0764059
RPL7AP7	0.0465761	1.19305		RP11-26F2.1	0.00246058	1.26334
HCG4P7	0.0396598	-0.814619		RP13-487P22.1	0.0188897	-3.06612
HLA-H	0.0496496	-0.180683		ATP10A	0.00982787	-2.36592
HCG4P3	0.0262516	0.415053		RPL41P2	0.0376	0.333169
PPP1R11	0.00139519	0.0473169		ABCB10P3	0.0234134	-0.180392
RNF39	0.021575	-0.477729		ABCB10P4	0.0261303	-0.086271
SUCLA2P1	0.0470523	1.60554		WHAMMP2	0.0357549	-0.258874
ABCF1	0.0075938	0.0412038		HMGN2P5	0.00714425	0.141095
MRPS18B	0.00725907	0.0644698		CTD-2022H16.3	0.00286019	2.40545
DHX16	0.000422176	0.0723221		ARHGAP11B	0.0218088	-0.127177
NRM	0.0123413	-0.123239		KLF13	0.0401975	-0.0536396
TUBB	0.000241455	-0.0263104		HNRNPLP2	0.0373736	0.240076
FLOT1	0.0298981	-0.107051		RP11-1H8.3	0.00161945	0.730541
VARS2	0.01664	-0.252194		RP11-463I20.2	0.0363517	Inf
PSORS1C1	0.0201102	1.4122		EIF2AK4	0.00554664	-0.0986053
TCF19	0.038998	-0.20946		IVD	0.0486612	-0.457536
XXbac-BPG181B23.7	0.0362914	-0.43753		C15orf62	0.0485485	-0.221534
HCP5	0.0293954	0.544524		EXD1	0.0129435	5.52179
MICA	0.00362789	0.0747622		RTF1	0.000151447	-0.267197
XXbac-BPG181B23.6	0.0391525	Inf		UBR1	0.0399113	-0.157087
DDX39B-AS1	0.00247982	-1.08972		TMEM62	0.0432803	0.125417
LY6G5B	0.000814411	-0.293372		MAP1A	0.0393043	0.060815
LY6G5C	0.0434186	0.498763		CTD-2651B20.3	0.0136468	2.92629
CLIC1	0.0423288	0.0360065		RP11-313P18.2	0.0307555	-0.802639
MSH5	0.0023174	-0.470361		RPSAP55	0.0202268	1.11344
RNU6-850P	0.0459612	-0.31038		EEF1A1P22	0.0193759	0.733484
LSM2	0.0262988	0.0563499		TEX9	0.00144899	-0.423121
HSPA1A	0.0274247	0.172597		MNS1	0.0443264	-0.102124
HSPA1B	0.00654389	0.174712		RP11-356M20.2	0.0399927	Inf
CFB	0.00207707	0.903754		RPS3AP6	0.0221248	0.0555673
SKIV2L	0.00207225	-0.182896		RP11-321G12.1	0.0234864	1.65019
ATF6B	0.00298222	0.0449139		FAM96A	0.0450286	-0.0248018
AGER	0.00527096	0.258915		OAZ2	0.00360388	0.113924
BRD2	0.0480069	0.0406851		UBAP1L	0.0370699	0.527645
B3GALT4	0.0456116	-0.165115		ZWILCH	0.0155439	-0.143902
WDR46	0.0225836	0.0615614		RP11-321F6.1	0.00607392	0.214654
RGL2	0.00746089	-0.131388		RP11-253M7.3	0.0317373	4.89154
DAXX	0.00931455	0.0458579		RP11-279F6.3	0.045867	3.89639
KIFC1	0.037749	-0.0952766		RP11-106M3.3	0.0238755	2.1331
CUTA	0.010449	0.0584239		ARIH1	0.0255847	-0.103095
BAK1	0.046869	0.0289826		RP11-1006G14.2	0.0200708	Inf
LINC00336	0.0307536	Inf		BBS4	0.00415665	0.077263
GRM4	0.0282231	3.86391		ADPGK	0.0124655	0.0463704
SPDEF	0.00908346	0.99687		EDC3	0.0129125	0.0506392
SNRPC	0.0348077	0.0400678		MAN2C1	0.00912225	-0.133395
RP3-329A5.8	0.0131402	-0.686712		CTD-2323K18.3	0.0247143	-1.2608
ZNF76	0.0188752	-0.197244		UBE2Q2	0.0122825	-0.0648292
DEF6	0.017087	0.294347		ETFA	0.0238435	-0.0263317
SLC26A8	0.0398492	-1.38197		HNRNPCP3	0.0197287	-0.643816
MAPK13	0.0169849	0.257283		RPL9P9	0.0148159	0.305584
RP1-179N16.6	0.0448954	1.01533		RP13-996F3.5	0.0339728	3.01059
ETV7	0.0185297	0.219358		RPL9P8	0.0212001	0.29125
RP1-50J22.4	0.00482557	0.788818		RPS17L	0.0287002	0.781457
PXT1	0.00803846	1.1611		BTBD1	0.0289913	-0.0773283
PPIL1	0.0071476	0.049773		HDGFRP3	0.00470045	-0.0602899
MTCH1	1.23087e-05	-0.0710068		RP11-382A20.4	0.0326228	-1.23918
PIM1	0.0168422	-0.233302		POLG	0.017725	-0.0804978
CMTR1	0.0246839	-0.0986766		ANPEP	0.0376516	-0.278782
UNC5CL	0.0050009	0.739388		AP3S2	0.0152276	0.0938877
NFYA	0.0352491	-0.0679637		MAN2A2	0.0487059	-0.0646676
MED20	0.0452594	0.0622032		CTD-2544M6.2	0.00356938	0.539767
GUCA1B	0.0160061	0.829095		RNU6-322P	0.0339045	-0.413841
ATP6V0CP3	0.0326501	2.41193		HBM	0.0390321	-0.999769
TBCC	0.0260317	0.0748977		HBZP1	0.0166193	0.464407
PPP2R5D	0.00354743	0.103822		HBA1	0.00501411	0.112266
KLHDC3	0.00862143	-0.0368187		SOX8	0.0271058	-1.15096
MRPL2	0.000202961	0.116612		RP11-616M22.1	0.0429238	2.96736
CUL9	0.0366972	-0.128064		UNKL	0.0496721	0.120906
ABCC10	0.0136858	0.10938		IFT140	0.00818287	-0.155111
TJAP1	0.00291558	0.134186		SPSB3	0.0399542	0.838005
POLR1C	0.013988	0.116794		TBL3	0.0483396	0.0293529
CDC5L	0.000426535	0.150772		KCTD5	0.0473611	0.0364078
CYP39A1	0.0117827	-0.920491		MMP25	0.0148411	-0.619202
MUT	3.12558e-05	-0.404924		RP11-473M20.7	0.044716	-0.269567
EFHC1	0.000302956	-0.347712		RP11-473M20.14	0.00570356	0.238256
TRAM2-AS1	0.00015918	-0.346602		AC006111.1	0.0454921	-0.647954
ELOVL5	0.00982575	-0.0383978		AC005356.1	0.0264484	4.35906
LINC00680	0.00907939	0.164392		NMRAL1	0.0231519	0.0400799
B3GAT2	0.0261861	0.667548		GLYR1	0.0034612	0.0391281
RP11-553A21.3	0.0396391	-0.451776		BFAR	0.00479529	0.0548751
MYO6	0.0444753	-0.4521		NDE1	0.0322141	0.0983564
PHIP	0.00526345	-0.103105		CTB-193M12.3	0.0371419	-4.18838
RNU6-130P	0.0054499	0.696284		SYT17	0.0381987	4.92125
CYB5R4	0.000459877	0.202961		CTA-363E6.6	0.0190881	0.537476
C6orf164	0.000622899	0.799451		KNOP1	0.0366353	0.056282
C6ORF165	0.0434161	Inf		ACSM3	0.0369905	-0.175531
SLC35A1	0.00289628	0.330571		ACSM1	0.00438298	-0.320551
RNGTT	0.00443556	0.159673		COG7	0.0123819	0.054201
PM20D2	0.0346646	-0.344709		UBFD1	0.00325596	0.0789994
MAP3K7	0.00113971	-0.372029		CTD-2196E14.4	0.00812765	0.232138
MMS22L	0.0268977	-0.381539		ZKSCAN2	0.0156533	-0.118244
USP45	0.00433113	0.130643		GTF3C1	0.0195974	-0.0863653
TSTD3	0.0243129	0.316905		GSG1L	0.0356085	-0.519677
CCNC	0.0253931	-0.120469		RP11-159J3.1	0.0412218	1.19258
RP1-199J3.5	0.0278562	0.772363		RP11-22P6.3	0.0124626	0.214598
BVES	0.0212542	-0.0669385		PRRT2	0.015477	-0.574647
RNU6-344P	0.0226776	#NAME?		RP11-347C12.1	0.0427234	Inf
QRSL1	0.00711284	0.0547318		CD2BP2	0.00492504	-0.111121
C6orf203	0.0379449	0.146506		ZNF785	0.0204447	0.251902
PDSS2	0.000632458	-0.172067		CTF1	0.0141167	0.21592
SEC63	0.0178842	-0.121298		ITGAM	0.0226755	-0.450186
SNX3	0.0314086	0.0397121		AC002519.6	0.0218935	2.41759
RP11-787I22.3	0.00346218	1.22366		RP11-67H24.1	0.0302259	-1.16124
FIG4	0.0228241	-0.463441		RP11-488I20.8	0.0479677	1.06307
AMD1	0.0461613	-0.0510731		DNAJA2	0.0134664	0.0531293
RP5-1112D6.4	0.0457667	0.422694		ITFG1	0.00165964	-0.309089
FCF1P5	0.0109237	-1.0914		RP11-474B12.1	0.00303936	-0.621662
TRAF3IP2	0.021387	0.137758		CNEP1R1	0.048804	-0.142176
C6orf3	0.0371615	-0.653103		HNRNPA1P48	0.0279285	0.109207
RP11-367G18.2	0.0291569	2.66875		RP11-357N13.3	0.0166983	Inf
HDAC2	0.00115439	0.0278445		FTO-IT1	0.00948241	1.08196
NUDT19P3	0.0417881	#NAME?		IRX3	0.00774737	Inf
CEP85L	0.0259087	0.172029		CRNDE	0.00798782	0.186091
ASF1A	0.0188852	0.123595		RP11-413H22.2	0.0223558	Inf
TPD52L1	0.00690098	1.15236		NUP93	0.0145415	0.0358533
PRELID1P1	0.0226361	Inf		RPS24P17	0.0336018	1.23416
ECHDC1	0.0221202	-0.0755311		CIAPIN1	0.0248045	0.0355414
RP1-69D17.3	0.0294836	2.57061		POLR2C	0.0253105	0.0343745
RP1-69D17.4	0.0401296	1.40934		CNGB1	0.00116319	4.17289
TBPL1	0.00491671	0.124259		CCDC113	0.0334902	-0.198627
RNA5SP218	0.0220252	-2.21439		NDRG4	0.0280912	-0.504324
RP11-557H15.3	0.0431182	0.927138		RP11-51O6.1	0.010388	0.0758974
HBS1L	0.0233849	0.0545543		CBFB	0.0240806	-0.0570672
BCLAF1	0.0375419	0.0564418		FHOD1	0.00651215	-0.0524101
RP11-55K22.2	0.0325704	1.79787		ACD	0.00132378	-0.21686
IFNGR1	0.0377961	0.0422975		DDX28	0.0140776	0.0483641
TNFAIP3	0.00369557	0.154424		RP11-96D1.10	0.0311891	1.47851
RP3-460G2.2	0.035817	Inf		PRMT7	0.0338153	0.0895405
VTA1	0.00177133	0.106484		HAS3	0.0391221	-0.619697
RP1-95L4.4	0.041737	-0.933375		NOB1	0.00798595	0.0430546
PEX3	0.0351606	-0.215103		RP11-296I10.3	0.0454886	0.0870156
RP1-20N2.6	0.00518609	0.504667		AARS	2.08e-07	0.0299215
LTV1	0.00694794	0.0497623		DDX19B	0.012312	0.153275
UTRN	0.0170527	-0.235149		TXNL4B	0.00509537	0.0698772
GRM1	0.0166332	0.919357		DHX38	0.0317762	-0.0392538
UST	0.0440744	-0.0522536		RPSAP56	0.0162873	1.09303
KATNA1	0.0112653	0.0555359		VAT1L	0.0402014	5.54159
RP11-244K5.8	0.00262848	-0.287639		LSM3P5	0.0301258	Inf
MTHFD1L	0.000673152	-0.0420941		RP11-134D3.1	0.0136901	Inf
RP1-292B18.1	0.0133271	0.657218		SLC7A5	0.0288598	0.0460702
RMND1	0.00987138	0.0729382		CTD-2555A7.3	0.0203685	0.745691
HSPA8P15	0.0384727	0.611991		RP11-104N10.1	0.0466192	-0.614456
FBXO5	0.0206991	-0.182591		TCF25	0.0137398	-0.0912371
MTRF1L	0.0110883	0.125488		GAS8	0.00779518	-0.250732
RP3-395C13.1	0.0449187	-1.4453		GEMIN4	0.00720853	0.0404861
RP1-111C20.4	0.0150638	0.735141		SHPK	5.95e-05	-0.296636
FNDC1	0.0376519	-0.615624		GSG2	0.00840199	-0.0657304
RNU4ATAC18P	0.0182318	-1.42494		SPNS3	0.0385957	3.62768
TCP1	0.0132319	0.0543852		RP11-141J13.4	0.0156504	1.19202
MIR1913	0.0264378	0.710963		ZMYND15	0.0249806	6.15138
Z98049.1	0.000414065	0.975945		NEURL4	0.0399847	-0.0796827
FAM103A2P	0.015022	1.13054		SLC35G6	0.0207489	-1.13442
WDR27	0.000323421	0.102622		SENP3-EIF4A1	0.0458385	0.30189
ERMARD	0.0433002	-0.0802692		AC007421.1	0.0319992	Inf
DLL1	0.0252181	-0.367837		AC135178.1	0.0133107	Inf
PSMB1	0.00338136	0.052664		RP11-849F2.5	0.0227194	0.546542
PDCD2	0.00221378	0.0973885		NDEL1	0.028982	0.0791133
SUN1	0.00416291	-0.39881		RN7SL129P	0.00134318	-3.1608
COX19	0.00324956	0.183909		RP11-713H12.1	0.019507	1.76603
ZFAND2A	0.0140863	0.12819		USP43	0.0469344	-0.79796
MAFK	0.0452208	-0.0968989		MYH2	0.00314185	4.2332
AC074389.9	0.0428617	2.23475		SCO1	0.0198223	-0.0276145
AP5Z1	0.0264504	-0.0642722		RP11-131K5.1	0.037481	Inf
RNF216P1	0.0188155	0.0961246		CDRT15P1	0.0437591	-0.185401
RP11-730B22.1	0.0122896	-1.00741		RPS18P12	0.0294322	0.327704
AC093620.5	0.034886	-0.540803		C17orf76-AS1	0.00881194	0.0423659
FBXL18	0.00576902	0.110234		RPL13P12	0.00336512	0.130291
ZNF815P	0.0386435	0.503427		MED9	0.00703957	0.108425
AIMP2	0.0166661	0.108697		AC087163.2	0.00964366	0.770324
EIF2AK1	0.0252613	-0.0192016		DRG2	0.00974028	-0.104818
AC004895.4	0.00590025	-0.939112		RP1-37N7.1	0.00854213	6.86749
FLJ20306	0.0229981	-0.567477		RP1-37N7.3	0.0338923	Inf
GRID2IP	0.010783	0.97757		AC090286.2	0.00214136	-1.28642
PMS2CL	0.000767562	0.252213		SNORD3A	0.00668645	0.843024
AC006042.8	0.0484347	-1.61042		MTND1P14	0.0477305	Inf
SCIN	0.0188902	-0.140968		SCDP1	0.0280928	1.17833
AC011891.5	0.0252409	0.0999697		RP11-64J19.1	0.00243426	1.48298
ISPD-AS1	0.0421771	0.965385		KCNJ12	0.00233459	3.41188
AC003075.4	0.0323065	1.37638		FAM27L	0.0165722	2.85544
SNORD93	0.0459127	-0.825752		MTRNR2L1	0.0211494	0.854424
AC005682.7	0.035847	1.71477		AC010761.8	0.00710504	0.10926
KLHL7	0.0255303	0.173186		RP11-68I3.11	0.027373	1.24551
NUPL2	0.0187594	0.0948419		PSMD11	0.00861551	0.0371327
CCDC126	0.0134623	0.167378		RP11-466A19.6	0.0374318	1.64552
AC004016.2	0.0188084	-1.887		LIG3	0.00147325	-0.394284
HOXA6	0.04379	-0.696366		RP5-837J1.2	0.00754994	-0.528424
TAX1BP1	0.00171308	0.106943		CWC25	0.0207016	0.0626386
MIR550A3	0.0309175	-4.37984		RP11-94L15.2	0.0190855	0.476357
AC007285.7	0.0119885	-0.846975		GSDMB	0.00834815	-0.239778
CRHR2	0.0111394	2.48789		PSMD3	0.00682244	0.0240828
NT5C3A	0.0442799	-0.145516		WIPF2	0.01195	0.0601951
RN7SL505P	0.0403409	#NAME?		RP11-58O9.1	0.0291363	2.28024
AC006195.2	0.0323576	2.87849		KRT28	0.0227232	3.64938
ANLN	0.000287748	-0.360618		GAST	0.0381381	Inf
FAM183B	0.0136953	3.86631		NKIRAS2	0.0145319	0.0508636
RWDD4P2	0.00457327	0.250219		AC003104.1	0.0384131	-0.263593
TCP1P1	0.0119737	Inf		STAT5A	0.02067	-0.0415381
COA1	0.0140687	0.060717		PSMC3IP	0.000649001	0.117476
URGCP	0.00571463	-0.0294126		RP11-242D8.1	0.000143504	0.383681
AC004985.12	0.0299286	1.2445		RP11-242D8.3	0.00196596	-1.14724
AC004951.5	0.0393476	0.650327		AC087650.1	0.0122775	2.96554
DBNL	0.0114024	-0.0640943		PPY	0.0114528	-1.42422
NPC1L1	0.00848007	1.98463		RP5-1067M6.3	0.0211538	2.75197
DDX56	0.0300015	0.0248021		RP11-1072C15.4	0.0140302	-1.6183
TMED4	0.0260252	0.0236455		DBF4B	0.000582513	0.0970716
H2AFV	0.00502992	-0.0599427		DCAKD	0.000155394	0.102563
PURB	0.00417459	-0.0401538		HEXIM2	0.00899102	0.585882
SNORA5C	0.0283075	-0.220876		FMNL1	0.0495674	-0.104711
AC096582.7	0.0406857	-0.398013		RP11-798G7.5	0.0344809	-0.88577
MRPS17	0.00941749	0.120984		MAPT	0.0116771	0.200188
PSPH	0.0109584	0.105429		NSF	0.0351083	-0.120184
CCT6A	0.000128716	0.0616854		RPS7P11	0.0087362	0.314645
RP11-340I6.7	0.00157323	-5.08431		CDC27	0.00728638	-0.173832
RP11-561N12.7	0.0192375	-1.17161		SNX11	0.0343507	0.0523123
ZNF117	0.000882172	0.567532		HOXB7	0.0259617	0.105715
ERV3-1	0.00339231	0.300138		RP11-613C6.2	0.0442482	1.85433
INTS4L2	0.0288617	-0.562006		FAM117A	0.00780715	0.0547599
ASL	0.0109034	0.0822628		KAT7	0.0220177	0.0664033
GS1-124K5.12	0.0442663	-0.0587964		RP11-304F15.5	0.0138264	Inf
RP4-756H11.3	0.0117606	0.256965		ANKRD40	0.00555676	0.0718165
GTF2IRD1P1	0.0161166	-0.922111		RP11-750B16.1	0.0168452	0.528175
AUTS2	0.00479329	-0.24673		LPO	0.00824007	5.78107
RHBDD2	0.0388635	0.0632393		SUPT4H1	0.00590939	0.0662225
STYXL1	0.00500152	0.0822155		PRR11	0.0421967	0.0791644
YWHAG	0.0430225	0.027551		SMG8	0.0186858	0.0455824
DTX2	0.00591	0.138577		LINC00674	0.0491016	0.28211
AC004980.7	0.0365627	0.200389		MIR3615	0.0114324	-2.89103
POMZP3	0.0108526	-0.277985		KCTD2	0.0311338	0.0462627
CCDC146	0.00297612	0.424177		AC011933.2	0.0489427	1.19739
PHTF2	0.0462004	-0.182171		SAP30BP	0.0395996	0.0658226
AC073850.6	0.0431281	0.391418		UNC13D	0.0421503	-0.0379977
PCLO	0.0300333	0.802051		ATF4P3	0.0448422	0.391423
ABCB4	0.000270066	-0.758851		RP11-666A8.8	0.00261443	-0.759946
ADAM22	0.00426346	-0.580729		RP11-318A15.2	0.00740054	0.984771
GTPBP10	1.04121e-05	0.26998		RP11-13K12.1	0.0109514	3.42941
FZD1	0.0257175	-0.241944		TNRC6C-AS1	0.0179926	0.234998
MTERF	0.00076628	0.242911		AFMID	0.0308777	0.0717141
KRIT1	0.0104042	-0.0771483		DNAH17-AS1	0.0101189	2.9502
RBM48	0.0362904	0.120923		RPL31P7	0.0447015	Inf
SAMD9	0.00469828	0.150607		NPLOC4	0.000623388	0.023297
HEPACAM2	0.00646873	-1.30526		PPP1R27	0.0299988	0.30311
BET1	0.0104047	0.13746		P4HB	0.00194689	0.0124639
SLC25A13	0.0196952	-0.275679		RP11-498C9.12	0.0267194	-0.274194
RP11-307C18.1	0.0287374	-0.540191		GPS1	0.0211226	0.0300527
ARPC1A	0.00727528	-0.0174348		RP13-516M14.4	0.0452232	0.571614
PDAP1	0.00410569	-0.0991134		TBCD	0.0204238	-0.0334383
ZKSCAN5	0.0450999	0.0542132		RNU1-109P	0.0419071	-2.0145
FAM200A	0.00118358	0.212155		RPL6P27	0.000511573	0.0733733
CYP3A5	0.0269097	-0.636205		SOGA2	0.00927154	-0.0709644
AZGP1	0.00902207	0.772796		KRT18P8	0.0117707	4.45668
MCM7	0.0192763	-0.152732		PIEZO2	0.0217147	3.34712
AP4M1	0.0392722	-0.0687915		AFG3L2	0.0296405	0.0290554
TAF6	0.000290394	0.0819004		C18orf8	0.0316368	-0.0760092
GPC2	0.0187234	-0.192387		DSC3	0.0295715	2.82324
PMS2P1	0.0458894	-0.0993161		RP11-650P15.1	0.0426552	Inf
STAG3L5P	0.00159422	-0.340398		C18orf21	0.045544	0.0576784
C7orf61	0.0234585	1.42981		RPRD1A	0.0322728	0.122321
GIGYF1	0.00640557	-0.0743809		ELP2	0.000926802	-0.240972
EPHB4	0.0112318	-0.0697024		SKOR2	0.0475225	-0.406389
TRIP6	0.0429479	-0.0538021		RP11-380M21.2	0.0185894	0.446653
SRRT	0.000147111	-0.089357		RP11-110H1.4	0.0198087	-1.34188
MIR4653	0.0430279	-0.474728		CCDC68	0.00477013	-0.283426
DGAT2L7P	0.0164927	2.35477		NEDD4L	0.0126578	0.0602436
SPDYE6	0.0111042	-0.301212		LMAN1	0.0189733	-0.238724
ORAI2	0.0289303	-0.134409		NFE2L3P1	0.0311963	Inf
RASA4	0.0409431	0.611176		RPS3AP49	0.00948924	0.753307
PSMC2	0.000139283	0.0797736		PIGN	0.0142107	-0.239135
ORC5	0.00306292	0.153773		RP11-563H6.1	0.0392502	-1.57327
LHFPL3-AS1	0.0205255	-0.125071		WASH5P	0.00834922	-0.242901
PUS7	0.0491501	0.0557185		AC005775.2	0.00311303	0.624054
RP11-251G23.2	0.0134535	0.833369		MUM1	0.0220665	0.0460205
GPR22	0.030297	2.40022		CTB-25B13.12	0.00508522	-0.0884987
CBLL1	0.0045732	0.11321		C19orf25	0.016953	0.0743496
DLD	0.0180765	-0.105611		SGTA	0.0207201	0.0215879
DOCK4-AS1	0.0331173	-1.49339		ZNF555	0.00283012	-0.240652
ST7-AS1	0.0171198	-0.92713		ATCAY	0.0358549	1.37808
AC106873.4	0.00342502	-2.72773		MAP2K2	0.0194733	0.0197346
NAA38	0.0443231	0.0802554		STAP2	0.0192313	0.231593
ING3	0.0120611	0.169043		AC007292.3	0.034338	0.544256
AASS	0.00106228	0.108821		SAFB2	0.0078041	-0.0911865
RP5-1049N15.2	0.010526	1.62188		SAFB	0.0296351	0.0453633
RNF148	0.0111672	2.63462		HSD11B1L	0.00163224	0.417682
RP5-921G16.2	0.0266995	Inf		GTF2F1	0.0475227	0.0293493
AC000123.4	0.0330903	0.312419		OR7E19P	0.0371253	Inf
RP11-212P7.2	0.0350533	-0.335945		CTD-2342J14.6	0.0441336	0.993749
RP11-274B21.2	0.0282501	-0.10032		ZNF833P	0.0450743	-0.57042
AC018638.1	0.00538867	-0.366469		ZNF443	0.0381308	-0.260308
CICP14	0.0369608	-0.0928168		PPIAP20	0.0328505	-2.54127
CALU	0.0101688	-0.0428728		PGK1P2	0.000464876	1.86588
TNPO3	0.000320619	-0.212264		CTD-2192J16.15	0.000389803	0.19208
RP11-286H14.4	0.0272887	2.88454		FARSA	0.0424198	0.0193912
STRIP2	0.0108695	0.119276		CALR	0.0172282	0.0216803
ZC3HC1	0.0127971	0.116804		AC005546.2	0.039426	-0.656141
CPA4	0.0143531	1.87339		CTC-548K16.1	0.0271509	Inf
RNU6-1010P	0.0262395	-3.05224		TECR	0.0450859	0.0222074
EXOC4	0.0264572	-0.0765709		ZNF333	0.0272694	0.274776
AKR1B15	0.01797	Inf		EPS15L1	0.0300935	0.0455035
BPGM	0.00520572	0.103177		CTD-3222D19.7	0.0192972	0.511533
AGBL3	0.00640281	0.804648		SMIM7	0.0397319	0.0633221
CNOT4	0.00995433	0.1576		BABAM1	0.00439501	0.0876396
NUP205	0.00068079	-0.164639		AC068499.10	0.0368001	1.2282
AC009784.3	0.0439722	0.848544		KXD1	0.0235151	0.0480699
AC009784.1	0.0288197	1.35899		SUGP1	7.8e-07	0.325096
TRIM24	0.0457071	-0.0993256		ZNF14	0.0267393	-0.256565
ZC3HAV1L	0.00136029	-0.165091		RPL34P34	0.0484099	0.793435
PARP12	0.0170075	0.20188		RPSAP58	0.00402599	0.0885003
JHDM1D-AS1	0.00107322	0.450011		RPL21P131	0.0471918	Inf
DENND2A	0.0117604	-0.19402		WTIP	0.00480505	-0.642282
AGK	0.0345021	0.112771		EEF1A1P7	0.0438008	0.717509
KIAA1147	0.00212327	-0.175485		AC002511.3	0.00589015	Inf
WEE2-AS1	0.0181052	1.21553		ZNF850	0.0368106	-0.188635
TRBVB	0.0463549	Inf		ZNF790	0.0182876	-0.478738
RN7SL481P	0.0231313	-0.522558		ZNF829	0.0288726	-0.565606
CUL1	0.000499587	-0.118233		ZNF607	0.041871	-0.166913
ZNF425	7.79142e-05	0.368086		SPINT2	0.0192361	0.744602
ZNF783	0.0456339	0.168894		LGALS4	0.00817042	1.46082
ZNF777	0.00089036	0.123165		NFKBIB	0.0416857	0.0519459
RP4-584D14.5	0.0351314	-0.380144		PAF1	0.000981766	0.0454465
NUB1	0.00349577	0.125482		CLC	0.0171602	Inf
WDR86	0.00690506	-0.800376		CTC-471F3.4	0.0277952	0.173903
RBM33	0.00721874	0.10301		PSMC4	0.0232269	0.0366323
SHH	0.00072692	1.97101		AC005614.3	0.00166205	2.76919
C7orf13	0.000146388	0.381124		SHKBP1	0.00174784	-0.118334
AC005534.8	0.00995454	3.26357		BCKDHA	0.0124467	1.1325
LMBR1	0.0222232	-0.0612477		CNFN	0.0249006	1.45429
NCAPG2	0.000584562	-0.268122		SRRM5	3.46e-05	1.49678
ESYT2	0.00603279	-0.0551311		ZNF234	0.00759839	-0.17128
WDR60	0.0464697	-0.104019		MIR320E	0.00230216	-1.67528
RP5-855D21.2	0.0151881	0.317292		ZNF114	0.0182701	1.60192
CTD-2336O2.1	0.0206907	-0.146423		NTN5	0.041047	0.963165
RP11-115C21.2	0.0294282	0.176166		LHB	0.0312122	0.502279
MCPH1	0.000607117	0.178475		KCNA7	0.0303278	1.3423
AF131215.1	0.0218023	-1.28283		TEAD2	0.0382793	0.0846452
MTMR9	0.0126697	-0.118051		BCL2L12	0.0253434	0.031833
DEFB135	0.0125149	-2.05436		PNKP	0.0315141	-0.119082
USP17L7	0.0496924	-0.615852		NUP62	0.0140273	0.0427078
DEFB109P1	0.0322787	Inf		C19orf48	0.0344759	0.0414511
CNOT7	0.00701438	0.0686259		CTD-2568A17.5	0.011056	-0.644789
VPS37A	0.000280402	0.115128		ZNF613	0.000185637	-0.259524
PCM1	0.000108634	-0.0901721		PPP2R1A	0.0453458	0.0159189
RP11-685B14.3	0.00162569	Inf		ZNF808	0.0485052	-0.187009
INTS10	0.0018835	0.0715825		TPM3P6	0.0243922	0.193274
XPO7	0.0104875	-0.0835651		AC009892.10	0.043267	2.90826
HR	0.0223486	-0.271319		ZNF470	0.0456701	1.09549
LGI3	0.0160994	-0.845692		ZNF548	0.00332592	0.463085
POLR3D	0.0203028	0.105473		ZNF17	0.0471605	-0.237083
PIWIL2	0.0207528	1.5317		ZNF211	0.0148768	0.0677524
SORBS3	0.0212746	-0.060707		ERVK3-1	0.0039676	-0.737329
TNFRSF10B	0.00117479	0.0527241		ACTG1P3	0.00207446	0.894056
CHMP7	0.00530731	0.0564815		NSFL1C	0.0206561	0.0516281
ENTPD4	0.0156387	-0.0391487		AVP	0.00615922	2.32513
RP11-624C23.1	0.0301149	Inf		FTLP3	0.0015896	0.294925
NEFM	0.00227893	0.883822		UBE2D3P1	0.0456207	0.495174
NEFL	0.0319866	0.4579		RP5-828H9.1	0.0490447	-1.42646
PPP2R2A	0.000279177	0.0748021		BMP2	0.0115086	-0.931349
ZNF395	0.00353702	-0.14768		OVOL2	0.0287575	-1.56754
MBOAT4	0.0084832	1.6896		RPS19P1	0.00687356	0.711892
HSPA8P11	0.0491345	Inf		PLK1S1	0.0207163	0.101646
TTI2	0.0049313	0.147132		KRT18P3	0.048857	Inf
GPR124	0.000105328	-0.283828		CST5	0.0284749	Inf
BRF2	0.0173122	0.223482		VSX1	0.0400376	-1.32392
EIF4EBP1	0.0227445	-0.0423611		HM13-AS1	0.0148203	0.895024
PPAPDC1B	0.000144024	0.0845311		AHCY	0.0099464	0.0220752
RP11-350N15.5	0.0248183	0.229031		TRPC4AP	0.0145303	-0.0314817
FGFR1	0.00247749	-0.074601		UQCC1	0.00116105	0.105348
RP11-350N15.4	0.0262754	-0.528732		NDRG3	0.0215841	0.0636898
RPS20P22	0.00428163	-0.576158		TTI1	9.31e-05	-0.20728
C8orf86	0.0422118	Inf		RPL12P11	0.0374337	-1.8054
TM2D2	0.00843391	0.0767662		YWHAB	0.00691444	-0.075724
ADAM9	0.021012	-0.4777		RPS2P7	0.0307639	0.544465
IKBKB	0.0411947	-0.0396345		ZSWIM1	0.010357	0.0774424
VDAC3	0.047477	0.0501018		RPL13P2	0.00454553	1.64333
SMIM19	0.00604693	-0.202993		EYA2	0.0430588	Inf
CHRNA6	0.0351144	-0.672349		DDX27	0.00463422	0.0377932
THAP1	0.0216033	0.139308		SNRPFP1	0.0249949	2.62243
MIR4469	0.0418328	Inf		SNAI1	0.0143184	0.0905874
HGSNAT	0.00113899	-0.247818		FAM65C	0.00933429	-0.182919
PRKDC	0.000134943	-0.163424		ZFP64	0.00733313	0.0882159
MCM4	0.0210347	-0.148026		RP11-15M15.1	0.00369985	0.998046
RP11-56A10.1	0.0154862	1.2392		RPL12P4	0.0476405	0.224839
TMEM68	0.000812793	0.172567		FAM210B	0.0187674	-0.038617
TGS1	0.0220491	0.0557815		RAE1	0.00569929	0.0504886
RP11-1112C15.1	0.0128412	Inf		NELFCD	0.0291964	0.0429858
RP11-163N6.2	0.00624359	0.956804		ZNF831	0.0446297	3.87561
RP11-16E18.3	0.015592	0.474446		RP5-1043L13.1	0.00232936	-2.29548
ARMC1	0.00932946	0.105578		OGFR-AS1	0.00741485	-0.243668
PDE7A	0.0298241	-0.160339		GID8	0.00291028	0.0265459
TRIM55	0.0497173	-1.43821		CHRNA4	0.0167062	2.2633
MYBL1	0.0016589	-0.366382		RP4-583P15.15	0.0336667	3.68858
VCPIP1	0.00570281	0.0911418		TPD52L2	0.0011186	0.0299115
TCF24	0.0464882	2.92489		PRPF6	0.0108254	0.0279279
COPS5	0.000753843	0.147217		CR392039.2	0.0115827	-1.30025
XKR9	0.0186161	1.16873		CR381653.1	0.0101293	0.963869
MSC	0.0233575	-0.0684557		BAGE2	0.0299108	0.0720222
TERF1	0.0324965	0.143548		RNU6-614P	0.00484017	-4.02591
ZFHX4-AS1	0.0112522	-2.57186		GRAMD4P1	0.0195023	#NAME?
RPSAP47	0.0129346	0.157773		AL050303.1	0.0398471	Inf
CHMP4C	0.0015597	1.14287		RHOT1P2	0.0375561	-0.663827
LRRCC1	0.0283522	-0.557427		AP001347.6	0.0218241	-0.625842
SLC2A3P4	0.0113284	2.38899		AL109763.2	0.0273889	0.328408
MMP16	0.00209823	0.160536		CRYZL1	0.0312334	0.0884527
NECAB1	0.0271612	0.335617		RPL23AP3	0.0251717	Inf
LRRC69	0.0203184	0.481687		AP000695.6	0.0394356	-0.776709
RP11-777J24.1	0.0442819	Inf		AP001437.1	0.0426925	-0.535271
RP3-388N13.2	0.0403501	Inf		KCNJ15	0.0133453	2.18191
KIAA1429	0.00131725	0.0667559		AP001425.14	0.0356657	1.24435
DPY19L4	0.0134641	-0.104655		CBS	0.0142271	-0.0810764
INTS8	0.000722187	0.261895		AIRE	0.044097	4.74338
RP11-347C18.3	0.00127343	0.349148		AP001062.7	0.0423616	0.431517
KB-1043D8.6	0.0362531	Inf		KRTAP10-6	0.0335763	#NAME?
TSPYL5	0.0104295	0.196397		LL21NC02-1C16.1	0.0394864	Inf
RNU7-177P	0.0285983	-0.783066		LINC00315	0.0155357	1.86176
KB-1460A1.3	0.00160144	-1.13224		AL133493.2	0.0492657	-0.0549578
KB-1460A1.5	0.00119015	0.654733		IL17RA	0.0211385	0.0782064
BAALC	0.0473901	-1.20754		GSC2	0.0247913	2.07248
DCAF13	0.0383328	0.0747189		CLTCL1	0.00519796	-0.111881
ABRA	0.0040863	-4.80441		CLDN5	0.0170959	0.691931
ENPP2	0.0463811	-0.280304		C22orf29	0.0467417	0.0473209
TAF2	0.00189856	-0.187842		KRT18P5	0.0362047	-0.350041
MRPL13	0.00456109	0.0803887		PI4KA	0.0346903	-0.0388252
ZHX2	0.0452695	0.148623		LZTR1	0.00278354	-0.0484025
RP11-557C18.3	0.00337343	2.15332		P2RX6	0.0205802	-0.315119
ATAD2	0.0471653	-0.165654		SLC7A4	0.0455529	0.903531
RNF139	0.00340456	0.0632505		TMEM191C	0.0485948	-0.131563
TATDN1	0.0112819	0.152018		PPIL2	0.0218624	0.0149575
RP11-532M24.1	0.0289496	0.49982		DERL3	0.0111243	0.162977
KIAA0196	0.00239721	-0.475017		MYO18B	0.0189539	0.112435
CTC-137K3.1	0.021316	1.77401		CTA-125H2.2	0.0264359	3.13448
AF230666.2	0.0489398	0.523918		TTC28	0.0144631	-0.447711
RP11-629O1.2	0.0233304	-0.532705		CHEK2	0.03204	0.0808281
AC083843.1	0.0387306	0.50444		SNORD125	0.0109492	-0.192998
KHDRBS3	0.0235317	0.53922		THOC5	0.000380303	0.0608647
ARC	0.000111389	1.35978		MTMR3	0.00988096	0.0680288
ZC3H3	0.00631706	0.104148		PES1	0.0031172	0.028081
RP11-661A12.14	0.0258828	-0.244148		RP1-149A16.17	0.00243629	-1.20889
RP11-661A12.12	0.0486198	0.606884		FBXO7	0.0253923	0.0329912
ZNF623	0.0168186	0.143315		TST	0.0431759	0.0466975
RP11-429J17.2	0.00799589	0.66853		GALR3	0.0117507	-0.940375
RP11-299M14.2	0.0356353	2.43516		CSNK1E	0.0249135	0.0704586
FBXL6	0.00430486	0.175616		CBY1	0.0364837	-0.196995
CPSF1	0.0232003	-0.0511262		RP5-1104E15.6	0.0199627	-0.673711
GS1-393G12.14	0.00374432	0.604444		ATF4	0.00505902	0.0499656
SLC39A4	0.0134737	0.212257		RP11-12M9.3	0.0012227	0.465099
VPS28	0.0128885	-0.05189		DESI1	0.0322966	0.026775
KIFC2	0.0116133	-0.200797		FAM109B	0.0163359	-1.43188
MFSD3	0.0372247	0.11863		CTA-989H11.1	0.0411948	-0.518871
RECQL4	0.0214508	-0.181067		Z83851.1	0.00367138	-1.99197
ZNF251	0.00817864	0.221118		POLDIP3	0.00729937	0.0523408
RN7SL395P	0.0195236	1.01105		CTA-217C2.2	0.0146859	0.99125
ZNF517	0.0336069	-0.121238		TTC38	0.0193787	0.0423896
RP11-509J21.1	0.0255201	-0.89952		CTA-29F11.1	0.0319434	0.132551
CDC37L1	0.00196434	0.226381		RP5-983L19.2	0.0343979	Inf
AK3	0.00285554	-0.172616		RP3-402G11.25	0.0453553	-0.398717
KIAA1432	0.0031209	-0.0604453		SBF1	0.0426215	-0.0289053
RP11-207C16.4	0.015652	-2.20422		LMF2	0.00365705	-0.07932
IL33	0.0371542	0.755015		AC002056.3	0.0121232	0.931542
GLDC	0.0159952	0.524232		ARSE	0.0490078	3.24712
RP11-390F4.3	0.0118683	2.07973		GPR143	0.0316712	1.6052
TDPX2	0.040659	Inf		NPM1P9	0.0448711	0.495416
SNAPC3	0.00539056	0.103166		AC096509.1	0.00567827	Inf
RRAGA	0.0146742	0.0438417		VENTXP1	0.048611	2.09504
PLIN2	3.51562e-06	0.172829		MAGEB4	0.036489	2.62191
RP11-146N23.1	0.0088732	-0.41358		FTLP2	0.0063779	0.610079
MIR491	0.0249887	2.3737		NPM1P8	0.0114555	Inf
RP11-70L8.4	0.0264452	0.223395		RP11-31H15.2	0.0210787	1.4705
CAAP1	0.0488163	-0.0959309		RPGR	0.0315071	-0.121573
PLAA	1.30313e-06	0.1693		GAPDHP1	0.0117272	0.351445
AL353671.4	0.0458142	0.228837		RPS2P55	0.00336351	0.430936
APTX	0.00254993	0.0993918		RP6-105D16.1	0.0220274	0.899764
DNAJA1	0.00922945	0.0949353		GAPDHP65	0.0180306	0.689939
CHMP5	0.0219018	0.0623479		RP11-198M15.1	0.0110681	Inf
NFX1	0.0398651	0.0640269		FTSJ1	0.00362579	-0.0381131
AQP7	0.0253184	1.52343		RBM3	0.0379556	-0.0344471
AQP3	0.0146575	0.638647		VN1R110P	0.00393918	-2.52894
RP11-384P7.7	0.0280551	1.25268		SUV39H1	0.0499623	0.046211
UBAP2	0.00172814	0.13743		AC115617.2	0.0157784	-1.02859
KIAA1161	0.03602	0.447868		XAGE1E	0.0455217	0.657902
DNAI1	0.0194216	1.06162		SSX7	0.045814	1.96966
RPP25L	0.000538562	0.198555		FAM120C	0.00904101	0.147829
RP11-195F19.9	0.0102956	0.897544		APEX2	0.00732831	0.0409054
STOML2	0.00833893	0.0299069		RP11-445O16.2	0.0330922	Inf
FAM166B	0.0174656	0.939496		RP11-3D23.1	0.0346224	1.18202
RMRP	0.0130353	-1.10463		RP11-357C3.3	0.0203539	0.158146
CA9	0.015491	1.72057		AMER1	0.0485545	0.110979
CREB3	0.0101494	0.0527219		SLC7A3	0.0441279	Inf
RGP1	0.000334285	0.068449		RPS23P8	0.00496473	0.136354
CLTA	9.87793e-05	0.0639246		NONO	0.021084	-0.0457438
MELK	0.0387356	-0.148903		AL590762.6	0.0104602	3.97225
SLC25A51	0.000698443	0.127991		RP1-172N19.4	0.0254713	2.19845
FAM201A	0.0358142	Inf		AC004074.3	0.0102774	0.348308
RP11-104G3.2	0.0289843	0.195245		JPX	0.0478488	0.0661045
RP11-111F5.5	0.0480196	1.45559		MKRN5P	0.0240719	3.55387
RP11-764K9.4	0.00400993	0.232362		USMG5P1	0.034642	-0.97036
RP11-391M20.1	0.00343266	0.319964		ABCB7	4.38e-06	-0.442031
RP11-87H9.2	0.00176341	0.318475		LDHBP2	0.0422498	1.06645
CBWD6	0.0142991	0.222324		PGAM4	0.010787	0.915544
RP11-88I18.2	0.00479956	-1.97306		ITM2A	0.00295743	-0.0531399
PRKACG	0.0166651	Inf		EIF4A1P10	0.0145945	0.307408
RP11-151D14.1	0.00575482	2.31595		TSPAN6	0.013163	-0.562408
NMRK1	0.00413243	-0.223228		RP3-514P16.1	0.0269649	1.63094
RFK	0.0357922	0.0948324		BEX5	0.0363578	-0.450037
AL359314.1	0.0464205	Inf		COL4A5	0.0477826	-0.533375
PCA3	0.0127856	-0.600627		EIF4BP7	3.11e-05	0.461605
VPS13A	0.0443996	-0.199193		HTR2C	0.0191853	4.37128
IDNK	0.0184664	-0.339946		HSPA8P7	0.0124145	1.30006
UBQLN1	0.0007688	0.0416116		SETP8	0.0153171	3.9767
KIF27	0.0281251	0.233206		SLC25A5-AS1	0.038465	-0.229856
HNRNPK	0.00695198	-0.0150824		HSPA8P1	0.0151857	0.520108
SEMA4D	0.0046417	0.760896		GRIA3	0.0278105	0.89223
RP11-305L7.3	0.0264527	-1.01527		RP11-349N19.2	0.000161548	0.72317
RP11-100G15.3	0.0118173	0.625927		ZDHHC9	8.62e-05	0.1129
IARS	0.0187091	-0.10872		OR11N1P	0.0364448	-1.53828
ECM2	0.034946	1.58284		CT45A3	0.0369324	3.44465
IPPK	0.0246357	0.0895428		RBMX	0.0437198	0.0179249
NINJ1	0.00281892	-0.0897979		MCF2	0.046259	-0.35659
RP11-370F5.4	0.000616721	0.900306		LDOC1	0.0238615	0.102759
RP11-165J3.6	0.0117431	-0.718994		SPANXC	0.00594436	-1.98258
PHF2	0.000136428	-0.139008		IDSP1	0.00759835	Inf
NUTM2F	0.0157798	3.26641		LINC00893	0.0412889	-0.754364
HIATL2	0.000565791	0.365548		RP11-49C9.2	0.0294176	2.57197
NCBP1	0.00130206	-0.0721269		XRCC6P2	0.0205254	0.590682
XPA	0.0296547	0.139074		U82695.10	0.044215	-0.208024
ALG2	0.00117815	0.0742593		CTAG1B	0.0138623	Inf
TEX10	0.022107	-0.0436873		VAMP7	0.0499623	Inf
MRPL50	0.0180356	0.100586		MT-TF	0.0319024	0.191029
ZNF189	0.0103643	0.143908		MT-TQ	0.0213352	0.29755
RNF20	0.0316942	-0.0821799		MT-TC	0.0118802	0.180607
SMC2	0.000972996	-0.119521		MT-TG	0.0201307	1.1702
SLC44A1	0.0125344	-0.152764		MT-TH	0.0403487	0.645851
RP11-235C23.5	0.0430151	0.728844		MT-TP	0.0439768	0.0765203
FAM206A	0.00147174	0.151484
CTNNAL1	0.00699643	-0.587449
DNAJC25	0.0134823	0.0951563
RP11-4O1.2	0.048641	0.760102
HSDL2	0.0173543	-0.239098
ZNF883	0.0465549	0.825676
PRPF4	0.0153309	0.0728535
MIR455	0.0221734	3.21613
RP11-9M16.2	0.0108422	2.63864
RP11-402G3.5	0.00292778	1.15936
FBXW2	0.000728868	-0.0770205
PSMD5	0.0220763	0.153028
PSMD5-AS1	0.0449806	0.27779
PHF19	0.030226	-0.181232
C5	0.00169679	-1.40998
RAB14	0.00636396	0.0453648
GSN-AS1	1.07629e-08	-1.06437
RBM18	0.0303035	0.125597
MRRF	0.0138791	0.0919556
KRT18P67	0.0321728	Inf
ZBTB6	0.0241766	0.161018
AL354928.1	0.0165007	-1.41159
SCAI	0.0399945	0.344878
PPP6C	0.00125334	0.0425882
GAPVD1	0.04657	0.0356252
MVB12B	0.0091253	-0.551682
ZBTB43	9.06866e-06	0.162951
MIR3911	0.0321682	-0.14109
CDK9	0.0318882	0.0868366
ST6GALNAC6	0.00864621	-0.119409
COQ4	0.0182628	-0.0715693
RP11-339B21.11	0.0124027	0.186943
WDR34	3.49928e-05	-0.516088
TBC1D13	0.0170933	0.0502939
CCBL1	0.00466737	-0.294452
RP11-65J3.14	0.028629	2.12506
TOR1B	0.00371424	0.0486044
C9orf78	0.00917686	0.0733897
QRFP	0.0112328	1.12272
AIF1L	0.000214516	-0.214707
SNORD62A	0.0135689	-0.961697
POMT1	0.00214226	-0.0999535
RAPGEF1	0.0413673	-0.0360329
TSC1	0.000709621	-0.114863
GTF3C5	0.045027	0.0760079
ADAMTS13	0.0385245	-0.210864
SARDH	0.00566323	0.238623
LL09NC01-251B2.3	0.0360988	1.3094
WDR5	0.0253716	-0.0385703
UBAC1	0.0142861	-0.0811228
NACC2	0.0075338	-0.161446
GPSM1	0.0423274	-0.0505943
RP11-413M3.4	0.0226338	-0.836524
KIAA1984	0.0302823	-0.584313
C9orf172	0.0425371	0.300812
ABCA2	0.00433496	-0.302496
RP11-229P13.20	0.010969	2.28261
ANAPC2	0.0322667	-0.0879104
NSMF	0.0427231	-0.0615184
RP11-188C12.2	0.00213893	-0.79204
ZMYND11	0.0437663	-0.0551957
GTPBP4	0.0311061	0.0842244
RNU7-163P	0.036145	0.345658
WDR37	0.000870667	0.0705305
RP11-433J20.2	0.0404246	0.879487
TUBAL3	0.0162671	Inf
FAM208B	0.0165116	0.0459998
TAF3	0.00280283	0.0793349
CDC123	0.0329632	0.0593451
RP11-730A19.9	0.021887	-0.814489
RP11-730A19.5	0.0198004	1.78635
RPP38	0.00358897	0.153576
PTER	0.0383725	0.18962
CUBN	0.0229331	-0.668666
TRDMT1	0.00337969	-0.232788
RP11-499P20.2	0.0310721	0.752815
ARL5B	0.0475246	0.122084
MIR1915	0.0401617	1.92023
MSRB2	0.0237467	-0.078043
THNSL1	0.0213572	0.302416
PTCHD3	0.0431373	1.81271
RAB18	0.0225201	0.0503457
KIF5B	0.000903725	-0.068816
EPC1	0.0108736	0.131576
C1DP1	0.00424073	1.28008
PARD3	0.0486332	-0.134147
CUL2	0.041651	0.0732388
CCNY	0.0319156	-0.039177
RP11-324I22.4	0.00597538	0.67065
RP11-258F22.1	0.0138057	2.49702
ZNF37A	0.0023151	0.134939
RP11-508N22.12	0.0363542	1.42906
LINC00839	0.013148	0.0651554
BMS1	0.00399082	0.0972786
ZNF485	0.00814022	0.303341
ZNF32-AS1	0.0491323	1.12876
OR13A1	0.0365924	Inf
2024-03-08	0.037215	0.046019
SYT15	0.035423	0.646064
ANTXRLP1	0.00357765	-2.60455
ASAH2C	0.0157638	-0.844715
RBP3	0.00696218	-0.473356
LINC00843	0.00666161	-0.212651
RP11-50E11.3	0.00797602	-0.74576
ASAH2B	0.0180184	0.198192
ZWINT	0.0321718	-0.0987932
ANK3	0.0167427	-0.848145
RNU2-72P	0.0297798	Inf
C10orf107	0.00680329	-0.678492
RP11-120C12.3	0.00905526	1.85909
ZNF365	0.0019236	0.8586
SIRT1	4.95198e-05	0.161628
AL356741.1	0.0313709	Inf
PBLD	0.0240182	-0.270145
COX20P1	0.0495551	2.23184
MIR1254-1	0.000657006	-0.261405
KIAA1279	0.0475403	0.0674975
VPS26A	0.00752954	0.0800987
SUPV3L1	0.0411273	-0.111331
TACR2	0.00165233	0.702794
PPA1	0.0148115	0.0595078
CDH23	0.0126029	0.808433
CHST3	0.0190376	-0.0539866
ASCC1	0.0208748	0.11503
PLA2G12B	0.0260624	2.71005
ECD	0.00399017	0.10756
PPP3CB	0.0100982	-0.140461
AGAP5	0.00098578	-0.846681
RP11-574K11.27	0.0292521	0.469613
SEC24C	0.0045871	0.093604
FUT11	0.021729	-0.0784072
NDST2	0.0212582	-0.939688
AP3M1	0.0018833	0.099644
RP11-77G23.2	0.0356286	Inf
VDAC2	0.00219605	0.0358575
RP11-399K21.13	0.0390833	Inf
RP11-428P16.2	0.00275202	1.99894
DLG5	0.000130143	-0.19588
POLR3A	0.0469594	0.0402186
RP11-119F19.2	0.0270543	0.394363
RP11-773D16.1	0.00993827	0.313019
RP11-182L21.6	0.00948507	-0.316253
RP11-338I21.1	0.00296515	-0.380072
GLUD1	0.0239851	-0.04106
FAM35A	0.0324003	-0.0671416
NUTM2A	0.0385254	0.452996
NUTM2D	0.0473367	0.27526
ATAD1	5.64324e-05	-0.289472
ACTA2-AS1	0.0181735	1.95864
KIF20B	0.00453084	-0.269428
TNKS2	0.00106724	-0.0811405
2024-03-05	0.0234863	0.0576392
KIF11	0.0111305	-0.163657
CYP26C1	0.042052	-1.56289
RP11-624L12.1	0.0435216	Inf
PLCE1	0.00430087	0.376133
RP11-76P2.4	0.0215009	Inf
HELLS	0.0170256	-0.270874
ENTPD1	0.0382098	0.132211
CCNJ	0.0371591	0.117246
NPM1P26	0.00623565	-0.423824
LCOR	0.0253686	0.158141
MORN4	0.0341483	0.127777
GOT1	0.00330439	0.132979
NKX2-3	0.00170709	-1.27325
DNMBP-AS1	0.041218	3.08191
CHUK	0.0191875	0.0574435
WNT8B	0.0376877	0.899807
NDUFB8	0.0108223	-0.185309
LZTS2	0.0173916	-0.067208
LBX1	0.0264257	-2.04026
BTRC	0.00618081	0.104432
DPCD	0.00969285	0.173817
POLL	0.000231152	0.165658
FBXW4	0.0130798	-0.180198
C10orf76	0.000377514	-0.180743
FBXL15	0.0397852	0.145897
CUEDC2	0.00310195	-0.131661
SFXN2	0.0335214	-0.533074
NT5C2	0.0428376	-0.122294
INA	0.0405178	0.690386
TAF5	0.0253593	-0.162349
CALHM2	0.017499	0.0824282
RP11-225H22.4	0.0156261	2.34607
SH3PXD2A	0.0133089	-0.0693292
SMNDC1	0.0366862	0.0901139
RP11-348N5.7	0.00972328	-0.548125
ADRA2A	0.02741	-0.824335
ZDHHC6	0.00502595	-0.055837
RP11-57H14.4	0.0128778	0.183632
HABP2	0.0373076	Inf
C10orf118	0.0310887	0.206769
SLC18A2	0.0232567	0.17729
FAM204A	0.013084	0.0830581
CACUL1	0.00169866	-0.184476
EIF3A	0.0179859	-0.0398804
BAG3	0.0321518	0.105022
INPP5F	0.0453482	0.0922071
RP11-359E7.2	0.0089403	-0.277327
MCMBP	0.0128549	-0.0933159
WDR11-AS1	0.0251668	0.878257
WDR11	0.00281355	-0.107689
ATE1	0.0250831	0.0537288
NSMCE4A	0.000229163	-0.476989
TACC2	0.0449756	0.137184
BTBD16	0.0211845	2.49371
OAT	0.00162688	-0.0995797
LHPP	0.0415208	0.177156
FAM175B	0.000157513	0.154469
RP11-298J20.4	0.0113918	-0.161186
CTBP2	0.0237991	-0.0404845
BCCIP	9.67389e-05	0.101172
ADAM12	0.00787392	-0.398998
LINC00601	0.0245512	-0.776732
FAM196A	0.00679932	0.990384
PTPRE	0.0413041	0.358151
MKI67	0.00839432	-0.199265
GLRX3	0.000107711	0.0945403
RP11-432J24.6	0.0159188	3.39586
KNDC1	0.0287131	0.701419
BANF1P2	0.0397728	1.07067
FUOM	0.0207462	-0.12505
MIR3944	0.0166345	-1.09043
MTG1	0.0230357	0.275964
LINC01001	0.0194134	-0.266361
PSMD13	0.00277555	0.0639048
B4GALNT4	0.0327108	0.486848
PTDSS2	0.028333	-0.072307
MIR210	0.0468958	-2.47702
IRF7	0.0429997	0.295614
SCT	0.0332423	-0.58263
SLC25A22	0.026714	0.147538
POLR2L	0.0496719	-0.0620612
RP11-1391J7.1	0.00185084	-0.363124
AP2A2	0.0029302	-0.111535
MUC6	0.0462307	-0.77085
MRPL23-AS1	0.0370448	0.720401
AC129929.5	0.0093471	-1.09339
PHLDA2	0.0226493	0.0512983
NAP1L4	0.0001281	-0.0434982
ZNF195	0.00585715	0.0974897
ART5	0.0311343	1.74504
AC090587.2	0.0430841	-0.512233
RRM1	0.0400159	-0.0661935
TRIM21	0.00890701	0.0989219
TRIM68	0.0162667	0.163791
HBG2	0.024596	Inf
FAM160A2	0.0119963	0.0842051
RP11-304C12.3	0.0128171	1.70837
ARFIP2	0.00951754	0.0752774
ILK	0.0140559	-0.391064
TAF10	0.0313721	-0.0788991
RPL27A	0.0292337	-0.0572563
ST5	0.0385704	-0.0839925
NRIP3	0.0034023	0.0947548
SCUBE2	4.23206e-05	-0.668905
DENND5A	0.0033563	-0.0829609
IPO7	0.0318067	-0.0315597
CTR9	0.0230199	0.065629
CTD-2381F24.1	0.0248014	Inf
RP11-51B23.3	0.0117122	0.77663
BTBD10	0.00874239	0.138437
PSMA1	0.0270901	0.0693936
SOX6	0.0431408	-0.346176
C11orf58	0.0346557	0.0672158
RP11-452G18.2	0.0368305	2.76948
TPH1	0.0173141	1.05793
LDHC	0.00374624	3.28451
TSG101	0.000471485	0.0657525
RP11-613F22.5	0.0105943	2.1641
UEVLD	0.0392664	0.0602922
SPTY2D1	0.000118351	0.187336
ZDHHC13	0.00395713	0.140594
E2F8	0.0297165	-0.594603
NAV2-AS2	0.000977047	-1.13999
NELL1	0.044916	Inf
ANO3	0.0217787	2.42957
RP11-1033A18.1	0.0179454	0.606787
KIF18A	0.0172218	-0.0915185
ARL14EP	0.000278652	0.13218
DNAJC24	0.0163198	0.111994
IMMP1L	0.0170171	0.098137
ELP4	0.0151406	0.221377
EIF3M	0.0243594	0.0944461
HNRNPA3P9	0.00217185	1.09275
CCDC73	0.0349037	1.38048
DEPDC7	0.000120737	0.215959
HIPK3	0.0446382	-0.0421842
[truncated: 1,844 more rows]
