# Supplementary material for: Spliceosomal mutation drives melanoma tumorigenesis via lineage-specific RAS activation
Source: Sci Adv. 2026 May 1;12(18):eadz8289. doi: 10.1126/sciadv.adz8289 (PMC13134632; doi:10.1126/sciadv.adz8289)
Supplement: Supplementary file 2 — Tables S1 to S8 [file sciadv.adz8289_tables_s1_to_s8.zip › adz8289_table_s7.xlsx]

## Sheet: Sheet1
Supplementary Table S7 | Primer for RT-PCR
gene	Primer-Fwd	Primer-Rev
NF1(102/80)	AACAATCAGGAGAAAATTGGGCAG	GTGTTGCCATCTTATCAAAAGGTCG
CASD1(76/60)	GAAACAGTGTATCAAAGTGTGGACTG	GCTACAATCACATGTGGCTTTGC
PLXNB1(129/111)	AGGAGTACGAGGTCTCCAGC	GTTCTGAGACACCACGTCCTC
ZNF530(96/79)	ACTTTGCAGTTATGGCATCCCT	ACAGAAACGCTCTCTGCAGAAG
KANSL3(80/66)	ACTGGGAGGAGCATGTCAAC	GGATCTTGTTGAATAGCTTGTTCTGG
SEPSECS(84/61)	ACTGGTTGCTCGTCGTCATTAC	AGAAATATCACCGGATCGTCCAATG
DGKH(86/74)	TGCTGGAGGCACTAACTTTTGG	TCTTGTCATCAAAGGATGGTGCAG
YY1AP1(125/105)	TGGAAGCCACCTATAGAGAGAGAAG	TCTAGCACCATCAGCCATGTG
PLXND1(99/87)	ACAGGAAACCCACCCACTG	GAGGAGAACAAGCTAATTCCCTCTTC
PPP2R3A(79/64)	GTGACAGCACAGTCATTCATTGC	AGGCATCATCATGATGGTTATTCAGC
UBR4(85/70)	TGTTGCAACTCTTCCCCATCAAC	TGGCAAAGAGCAGGAGAAGTC
RNF2(99/85)	TGGGAACTCAGTTTATATGAGTTACAACG	GACTTCGAGGTGAAACCACAATTTC
RASA1(75/57)	ACTTTGCAGGAGAAACTCCAGAAC	ATGCCTGCAGACCTTTCATCC
minigene	agttctgctagcagagctagc	atgcagcagtaatcagcatgg
