# Supplementary material for: Spliceosomal mutation drives melanoma tumorigenesis via lineage-specific RAS activation
Source: Sci Adv. 2026 May 1;12(18):eadz8289. doi: 10.1126/sciadv.adz8289 (PMC13134632; doi:10.1126/sciadv.adz8289)
Supplement: Supplementary file 2 — Tables S1 to S8 [file sciadv.adz8289_tables_s1_to_s8.zip › adz8289_table_s8.xlsx]

## Sheet: Sheet1
Supplementary Table S7 | Primer for RT-qPCR
gene	Primer-Fwd	Primer-Rev
minigene（retention）	agttctgctagcagagctagc	ACAGCTTTATGATCCCTAGATACAGC
minigene（typical）	agttctgctagcagagctagc	AACAGCTTTATGATCCCTGTTGC
NF1(retention)	CATCTGATTGTCCTACAAGTGATGC	ACAGCTTTATGATCCCTAGATACAGC
NF1(typical)	CATCTGATTGTCCTACAAGTGATGC	AACAGCTTTATGATCCCTGTTGC
NF1(all)	AACAATCAGGAGAAAATTGGGCAG	GTGTTGCCATCTTATCAAAAGGTCG
